# Supplementary material for: Origin and Diversification of Meprin Proteases
Source: PLoS One. 2015 Aug 19;10(8):e0135924. doi: 10.1371/journal.pone.0135924 (PMC4545420; doi:10.1371/journal.pone.0135924)
Supplement: S1 Table — (FASTA) [file pone.0135924.s001.fasta]

>Ancylostoma_ceylanicum_EYC12795.1
WSK------------GVYYYF--HGNATPEV---------------RSVFTKGARLWMKD
T-------CIDFFESNS-----------------APDRIRVFKE-----QGCWS-YVGRI
GGQ----------------QDLSLGK--------GCE-----SVGTAAHEIGHAIGFYHT
HSR-HDRDNFI-TFNAQNVKPD------------------WLDQFTKQTPATNENY----
---------------GITYDYGSIMHYGANSASANGQ---------PSMVPFDPKYV---
----------------ETLGSPI------ISFYELLMIN--KHYEC
>Ancylostoma_caninum_AAK62032.1
WSK------------GVYFHF--HRNATPEV---------------RSVFVKGAKLWMKD
T-------CIDFFESNS-----------------APDRIRVFKE-----NGCWS-YVGRL
GGE----------------QDLSLGE--------GCQ-----SVGTAAHEIGHAIGFYHT
HAR-HDRDNFI-TFNAQNVKPD------------------WLDQFTLQTPATNENY----
---------------GITYDYGSIMHYGANSASQNGR---------PTMVPHDPKYV---
----------------ETLGSPI------ISFYELLMIN--KHYDC
>Ancylostoma_ceylanicum_EYC12840.1
WSK------------GVYYYF--HYNATPEV---------------KSVFTKGARLWMKD
T-------CIDFFESNS-----------------APDRIRVFKE-----DGCWS-YVGKL
GGE----------------QDLSLGD--------GCE-----SVGTAAHEIGHAIGFFHT
QSR-HDRDDFI-TFNAHNVKPS------------------WLDQFTKQTRATNENY----
---------------GITYDYGSIMHYGANSATGNGR---------PTMVPNDPKYV---
----------------ETLGSPI------ISFYELLMLN--THYGC
>Ancylostoma_ceylanicum_EYC12844.1
WSK------------GVHYYF--HYNATPAV---------------KSVFKKGADLWQKD
T-------CIDFIEDDE-----------------APDRIRVFKE-----DGCWS-YIGRL
GGE----------------QDLSLGN--------GCE-----TVGIAAHEIGHAIGFWHT
HAR-YDRDRFI-TFNSHNVKRD------------------WLDQFDIQTPATNDNY----
---------------GITYDYGNIMHYGANSATWNGQ---------PTMVPNDPKYM---
----------------ETLGSPI------ISFYELLMIN--KHYGC
>Ancylostoma_ceylanicum_EYC12792.1
WSK------------GVYYHF--HSNATAEV---------------RSVFKKGARLWMKD
T-------CIDFFESSS-----------------APDRIRVFRA-----AGCWS-YIGRI
GGQ----------------QDLSLGK--------GCE-----SIGTAAHEIGHAIGFYHT
QSR-YDRDDFI-TFNPQNVKPD------------------WLDQFTKQTPATNDNY----
---------------GITYDYGSIMHYGSNSASQNGR---------PTMVPHDPNYI---
----------------ETLGSPI------ISFYELLMIN--RHYEC
>Ancylostoma_ceylanicum_EYC12134.1
WSN------------GVNYFF--DPSATPEV---------------RSVFTKGARLWMKD
T-------CIDFRENRE-----------------APHRIRVFRE-----KGCWS-YVGSL
GRQ----------------QDLSLGR--------GCE-----SVGTAAHEIGHAIGFFHT
QSR-HDRDNYI-TFNVQNVKPD------------------WVDQFTKQTPATNENY----
---------------GIPYDYGSIMHYGTNSASYNGR---------PTMIPNDPKYS---
----------------ETLGSPI------ISFYELLMIN--THYGC
>Ancylostoma_ceylanicum_EYC34613.1
WSN------------GVNFFF--DRSASPAV---------------RSVFMKGAQLWMKD
T-------CIDFRENPG-----------------APDRIRVFKE-----DGCWS-FVGRL
GGQ----------------QDLSLGD--------GCE-----SVGTAAHEIGHAIGFFHT
QSR-HDRDNFI-TFNVQNVKPD------------------WVDQFTKQTTATNENY----
---------------GIPYDYGNIMHYGANSASYNGQ---------PTMVPYDPKYI---
----------------ETLGSPI------ISFYELLMLN--QHYGC
>Ancylostoma_ceylanicum_EYC12128.1
WSN------------GVNYFF--DPSASPAV---------------RSVFTKGARLWMKD
T-------CIDFRENRD-----------------APDRIRVFKE-----DGCWS-FVGRL
GKQ----------------QDLSLGD--------GCE-----SVGTAAHEIGHAIGFFHT
QSR-HDRDNFI-TFNVQNVKPD------------------WVDQFTKQTTATNENY----
---------------GLPYDYGNIMHYGANSASYNGK---------PTMVPNDPKYV---
----------------ETLGSPI------ISFYELLMIN--QHYGC
>Ancylostoma_ceylanicum_EYC12144.1
WSN------------GVNYFF--DPSASPAV---------------RSVFTKGARLWMKD
T-------CIDFRENSQ-----------------APDRIRVFKE-----DGCWS-FVGRL
GKQ----------------QDLSLGD--------GCE-----SVGTAAHEIGHAIGFFHT
QSR-HDRDNFI-TFNVQNVKPD------------------WVDQFTKQTTATNENY----
---------------GLPYDYGNIMHYGANSASYNGR---------PTMIPNDPKYV---
----------------ETLGSPI------ISFYELLMIN--QHYGC
>Ancylostoma_ceylanicum_EYB82940.1
WSN------------GVNYFF--DPSASPAV---------------RSVFTKGARLWMKD
T-------CIDFRENRE-----------------APDRIRVFKE-----DGCWS-FVGRL
GKQ----------------QDLSLGD--------GCE-----SVGTAAHEIGHAIGFFHT
QSR-HDRDNFI-TFNVQNVKPD------------------WVDQFTKQTPATNENY----
---------------GIPYDYGNIMHYGANSASYNGR---------PTMIPNDPKYV---
----------------ETLGSPI------ISFYELLMIN--QHYGC
>Necator_americanus_ETN83624.1
WSD------------GVNYFF--DPNTDPEI---------------RRIFRKGVELWEKD
T-------CIDFRMNSR-----------------ARNRIRLFRE-----NGCWS-YVGNL
NRL----------------QDLSLGR--------GCE-----SVAIAAHEIGHALGFFHT
QSR-HDRDEFI-TFNPHNVKPD------------------WLDQFTKETTKTNDNY----
---------------GITYDYGSIMHYGTTSASMNGK---------PTMVPNDPKYS---
----------------ETLGSPF------ISFYELLMLN--KHYGC
>Ancylostoma_ceylanicum_EYC08358.1
WQQ------------GVNYFF--DSSVGYTL---------------RRIFKKGAEEWSKN
T-------CIDFRENST-----------------AQDRIRIFVE-----DGCWS-YVGRL
GGQ----------------QDLSLGE--------GCD-----AVSIAAHELGHAIGLYHT
QSR-YDRDRYI-TLYAQNVKPD------------------WLDQFAKQSMATNNNY----
---------------GITYDFGGIMHYGATSATGNGE---------PTMVPSDTKYI---
----------------ETLGSPF------VSFYELDMVN--KHYKC
>Ancylostoma_ceylanicum_EYC33322.1
WAN------------GVNYFF--HPNASAKV---------------KSVFKKGAQAWMKD
T-------CIEFRETST-----------------ERDSIRVFMA-----DGCWS-FVGRL
GGI----------------QNLSLGD--------GCE-----SVGTAAHEIGHALGFFHT
QSR-HDRDEYI-LLNTRSIEPD------------------WLDQFAKQSVLMNDNY----
---------------GITYDYGSIMHYGALSATVNGE---------PTMIPRDRTYI---
----------------ETLGSHI------ISFYELLMLN--KHYGC
>Ancylostoma_ceylanicum_EYC06619.1
WQNN-----------TAHYFF--HSNATEDV---------------KRVFRKAANLWMKD
T-------CIDIVEKEEET---------------DGDAIRVFVE-----DGCWS-YVGRL
GGP----------------QNLSLGD--------GCE-----SVGTAAHELGHALGFFHT
HSR-HDRDKYI-TYNAANVKSD------------------WEDQFTKQTPYTNENY----
---------------GIKYDYGSIMHYGATSATSNGL---------PTMVPHDPKYL---
----------------QTLGSPM------ISFLELVMLN--FHYGC
>Ancylostoma_ceylanicum_EYB88221.1
WTE------------GVNYFF--DPSASEKM---------------RRAFVKGARAWERD
T-------CINFKEDSN-----------------AEDSIRVFPE-----YGCWS-YTGKL
GGQ----------------QELSLGG--------GCE-----TEGMAAHEIGHALGFFHT
MGR-HDRDNYI-TVDIQNVKSN------------------WLDQFTMATPSTNENY----
---------------GMEYDYGSIMHYGRTIGSINQK---------PTMIPFDTNYV---
----------------ETLGSPF------ISFIDLSMMN--EHYGC
>Ostertagia_ostertagi_CAD11605.1
WSQ------------GVNYYF--HDMASKQM---------------KSVFVKGAKWWEKD
T-------CINFTENRS-----------------AEDRIMVFPQ-----KGCWS-NIGKI
GGE----------------QKISLGG--------GCH-----SVSIAAHEIGHAIGFFHT
MSR-HDRDEFI-TVNMHNVDVH------------------WLSQFNKETTKRNDNY----
---------------GMTYDYGSIMHYGGTSASYNNK---------PTMVPFDVDYQ---
----------------QTLGSPF------ISFIELSMIN--EHYKC
>Necator_americanus_ETN81489.1
WEN------------GVYYFF--HSSATSKV---------------QSVFKKGAQEWERN
T-------CINFHEDKYRR---------------AKQKIQVFVE-----DGCWS-YVGRI
EKPQ---------------QELSLGR--------GCE-----SVGTAAHEIGHALGFWHT
QSR-HDRDRFI-TLDLNNIKPD------------------WRDQFTKQTTVTNNNY----
---------------DLTYDYGSIMHYGYRSASYNKK---------PTMIPKDTLYA---
----------------QTLGSPF------ISFYELLMMN--KHYKC
>Ancylostoma_ceylanicum_EYC03871.1
WSK------------GVNYYF--DNSASDRV---------------RSVFRRAAKEWESG
T-------CINIKENPR-----------------AEDRIRVFPE-----DGCWS-FVGRR
GRE----------------QDLSLGR--------GCE-----TIGTAAHELGHALGMFHT
MSR-HDRDKFI-TLNTRNIRRD------------------WLDQFAKQTPHTNENY----
---------------GITYDYGSIMHYGGTSASINGM---------PTMVPFDTTHQ---
----------------ETLGSPF------ISFYDLLMMN--THYKC
>Ancylostoma_ceylanicum_EYC22523.1
WST------------GVNYYF--DYSANAAV---------------RSVFKKGAREWEKD
T-------CINFHEDRS-----------------AKDKIRVFVQ-----SGCWS-FVGKI
GGS----------------QDLSLGR--------GCE-----SIGTAAHEIGHALGLYHT
MSR-HDRDKYI-TVNLNNVKAD------------------WLDQFTKQTPETNENY----
---------------GITYDYGSIMHYGGTSASFNKK---------PTMVPFDTVHQ---
----------------ETLGSPF------VSFYDLLVLN--NHYNC
>Ancylostoma_ceylanicum_EYC37277.1
WLS------------GVNYYF--DRSASPIV---------------RSVFKKGAREWEKD
T-------CINFKEDER-----------------AKDKIRVHVG-----PGCSS-FVGRI
GNS----------------QDLSLGR--------GCE-----SIGTAAHEIGHALGLYHT
MSR-HDRDQFI-TINMHNIKAD------------------WIDQFEKKTPQTNENY----
---------------GITYDFGSIMHYGGTSASFNKK---------PTMVPSDPMHQ---
----------------ETLGSAF------VSFYDLLVLN--NHYKC
>Ancylostoma_ceylanicum_EYB85119.1
WAD------------GVNYYF--DYNASPQV---------------QSVFRKGVKEWEKY
T-------CINFKEDRM-----------------ATDKLRIFAE-----KGCWS-YVGRR
GGK----------------QDLSLGR--------GCE-----SVATAAHELGHALGFFHT
MSR-HDRDNFI-TVNSANIKPD------------------WLDQFTKQTPLTNENY----
---------------GITYDYGSIMHYGGRSASYNRKA--------YTMVPFDTKYQ---
----------------ETLGSPF------VSFYELLMLN--KHYNC
>Ancylostoma_ceylanicum_EYC03870.1
WPS------------GVNYYF--DYSASEKV---------------RSVFRKGAKEWEKD
T-------CINMKEDST-----------------ANDKIRVFAE-----NGCWS-YVGRI
GGK----------------QDLSLGR--------GCE-----SIGTAAHELGHALGLFHT
MSR-HDRDSYI-TLNSHNVKPD------------------WLDQFTKQTPHTNENY----
---------------GITYDYGSIMHYGGTSASRNRK---------PTMVPFDTNHQ---
----------------ETLGSPF------ISFYDLLMLN--THYNC
>Ancylostoma_ceylanicum_EYC20183.1
WAN------------GVNYYF--DGSAGSKV---------------RSVFKKGAREWEKD
T-------CINMRENAG-----------------AQDKIRVFVE-----NGCWS-YVGRL
GGK----------------QDLSLGR--------GCE-----SVGTAAHELGHALGFFHT
MSR-HDRDSYI-ILNTHNVKPD------------------WLDQFTKQTPQTNENY----
---------------GITYDYGSIMHYGGTSASYNKK---------PTMVPFDANHQ---
----------------ETLGSPF------ISFYDLLMLN--THYNC
>Necator_americanus_ETN72310.1
WSE------------GVAYYF--GADTPSKT---------------KRIFKKAAKAWEEN
T-------CIDFREDEE-----------------AEDRLYVYPE-----DGCWS-FVGRD
GGE----------------QALSLGK--------GCD-----TVGIAAHEIGHALGFFHT
MSR-HDRDEYI-TINVNNVEPD------------------WLDQFTKETKRTNENY----
---------------GMKYDYGSIMHYGGNSASKNDE---------PTMVPFDVDYQ---
----------------ETLGSEM------ISFTDLSMIN--RHYGC
>Ancylostoma_ceylanicum_EYC45167.1
WEN------------GVNYYF--DYNTNPKL---------------RSVFKKGADEWQKN
T-------CINFKEDKE-----------------ATDKIRVFYE-----KGCWS-FVGRR
GGK----------------QDLSLGK--------GCD-----SVATATHELGHALGFYHT
MAR-HDRDKYV-TINVHNIKPD------------------LYSQFTKQTTSTNENY----
---------------NITYDYGSIMNYGGSAGSYNGE---------NVIVPHDTLYQ---
----------------ETLGSPF------LAFYEILMMN--THYNC
>Ancylostoma_ceylanicum_EYC35097.1
WEN------------GVNYYF--DFNANEKL---------------RSVFKKGANQWHQN
T-------CINIKEDSE-----------------AKDKIRIFHE-----NGCWS-HVGRI
GGK----------------QDLSLGK--------GCH-----AVSTATHELGHALGFYHT
MAR-HDRDDYI-TINVQNIRVD------------------LYDQFTKQTTATNENY----
---------------NITYDYGSIMNYDGRAGSYNGE---------YVIVPNDVIYQ---
----------------ETLGSPF------LAFYDILMMN--THYKC
>Ancylostoma_ceylanicum_EYC45172.1
WQN------------GVNYYF--DYNANEKL---------------RSVFKKGANQWQQN
T-------CISIKEDRE-----------------AKDKIRVFYE-----KGCWS-HVGRI
GGK----------------QDLSLGK--------GCH-----AVSTATHELGHALGFYHT
MAR-HDRDNYV-TINIHNIRVD------------------LYDQFTKKTTATNENY----
---------------NITYDYGSIMNYDGRAGSHNGE---------YVIVPHDAIYQ---
----------------ETLGSPF------LAFYDILMMN--THYNC
>Necator_americanus_ETN83245.1
--------------------------LANSM---------------RSVFLKAAKEWSSQ
T-------CIDFHEDVVGM---------------GPNRIKVFKE-----KGCWS-MVGRL
PRP----------------QELSLGR--------GCD-----TIATAQHEIGHALGFFHQ
QAR-HDRDDYI-VFNSENVVPR------------------YLDQFKKQSKETNDNY----
---------------GLTYDYGSTMQYGSTSGSQNGK---------PTMVPKDPKYI---
----------------ETLGSPF------IAFYDLLAIN--THYKC
>Necator_americanus_ETN83238.1
WPDG------------VEYSF--DPSADQLM---------------RTVFVKAAQAWMED
T-------CINFRENPS-----------------SPTRVRLFKQ-----NGCWS-MIGNT
HRE----------------QMLSLGD--------GCA-----TVAIATHEIGHAIGFWHT
HAR-YDRDQYL-YFIPQNVIPS------------------WLDQFALQTPQTNENY----
---------------GLPYDYGSIMHYAASSASQNGK---------PTMVPRDQTYL---
----------------ETLGSPF------ISFIEKLMIN--RHYGC
>Ostertagia_ostertagi_CAD19995.2
WVD------------GVFYRF--DESTDPRT---------------KKIFELSAKQWENA
T-------CIDFTEDKEEK---------------EPHFISVVKS-----EGCFS-EIGRV
GFD----------------QWLSLGK--------GCD-----XIGIATHEIGHALGLFHT
MAR-YDRDDFI-TVVIDNVVDN------------------FVDQYIPQTEETSDNY----
---------------GLTYDYGSIMHYGASSATFSRNGE-------PTMIANDPLYQ---
----------------KTMGSYI------LSFLDKSLIN--EHYEC
>Teladorsagia_circumcincta_CCR26658.1
WQQ------------GVFYRF--DDSADYYT---------------RKVFEMGTKQWEEA
T-------CIDFKEDKEKK---------------AENSIILIKE-----DGCWS-YVGQV
GGE----------------QPLSLGD--------GCE-----QVGIATHELGHALGLFHT
MSR-YDRDDFI-TVVLENVVEG------------------FVDQYIKETPQTTTNY----
---------------GFTYDYGSIMHYGASSASHNNK---------PTMVANDTRYQ---
----------------ESMGSQI------ISFIDKSMIN--DHYNC
>Haemonchus_contortus_CAJ43810.1
WLGA-----------QVFYKF--DDSADHFT---------------REMFKKGAKQWEDV
S-------CIKFHHDKENK---------------SEHSIVLIKE-----EGCWS-YVGRL
GGE----------------QPLSLGV--------GCE-----EVGTAAHELGHALGLFHT
MSR-YDRDDFI-TIALENVRED------------------FVDQYIKETTETTTNY----
---------------DLTYDYASIMHYGATGASHNKK---------PTMIANDVNFQ---
----------------ESMGSHI------LTFIDKSMIN--DHYNC
>Ancylostoma_ceylanicum_EYC45590.1
WSE------------GVNYYF--DRSASEKM---------------RTVFIKAAEQWHNN
T-------CINFQESDR-----------------TEDKLYVFAE-----TGCWS-NVGRR
GGK----------------QSLSLGQ--------GCE-----SVGVALHELGHTLGFFHT
MSR-HDRDDYV-TINSENVKDD------------------WHGEFTKETERTNYNY----
---------------GLGYDYGSVMHYGIHAGSRNKK---------PTMVPVDIDHQ---
----------------ETIGSEM------LSFVDISMMN--EHYGC
>Necator_americanus_ETN82036.1
WSE------------GIDYYF--HSSSTRSV---------------RSVFKKAAEAWQKD
T-------CIDFRENSR-----------------AEHRVRVTVQ-----TGCWS-MIGRD
GGE----------------QDLSLGK--------DCD-----NIGTAAHEIGHAIGLLHT
HSR-HDRDNYV-TLNTRNIQPG------------------WMSEFAKESRARNENY----
---------------GMPYDYGSIMHYPAYGPPSINGQ--------PTMLPHDPAYM---
----------------ESLGSPL------ISFLELLIVN--KHYGC
>Haemonchus_contortus_CDJ85849.1
WHE------------GVSYFF--DDSASDKV---------------RSVFKKAAKQWMDS
T-------CVDFKENKS-----------------AKDRIGVFMG-----DGCWS-YVGRN
GGL----------------QNLSLGT--------GCE-----KVRIAAHEIGHALGFVHT
HAR-HDRDDYI-TIDIGNIEPG------------------ETSQFETLSKTDNNNY----
---------------GVPYDYGSVMHYG--ALSRDEK---------LTLVPKDLNYT---
----------------ETLGSPH------ISFYDIYMMN--IHYNC
>Haemonchus_contortus_CDJ93881.1
WHE------------GVSYFF--DDSANDDV---------------RRIFKKAAKQWMDS
T-------CVDFEEDEC-----------------AEDGIGVFMG-----DGCWS-YVGKR
GGL----------------QNLSLGK--------GCG-----NVRIAAHEIGHALGFFHT
HLR-HDRDDYI-TVVIENIKPN------------------EIKQFQAKSKADNNNY----
---------------GVPYDYGSVMHYGATSDAVDDEK--------LTLVPKDLNYT---
----------------ETLGSPF------ISFYDIYMMN--LHYNC
>Haemonchus_contortus_CDJ81399.1
----------------------------------------------RNVFKKATESWTKD
S-------CVQIIKNPD-----------------AEDRISVQSL-----KGCSS-ELGRK
GGV----------------QGLSLGP--------GCE-----SVGIAAHELGHALGFYHT
QCR-YDRDQFI-AVDKDNIKKC------------------MVDEYIKQTPDTNDNY----
---------------NLTYDYGSIMQYPGINGAINVSK--------PTMIPYDINYQ---
----------------ATLGSPF------VSFVDVLMLN--KLYGC
>Haemonchus_contortus_CDJ81400.1
WKDG-----------IVYYAF--NKNISKEL---------------RNVFKKAAEAWTKD
S-------CVQIVKNPE-----------------AEDRISVQSL-----KGCSS-ELGRK
GGV----------------QGLSLGP--------GCE-----SVGTAAHELGHALGFYHT
QSR-YDRDDFI-AVNTDNIKKC------------------MADEFIKQTPDTNDNY----
---------------GLTYDYGSIMQYPGINGAINVSI--------PTMIPYDINYQ---
----------------ATLGSPF------VSFIDVYMLN--KMYGC
>Haemonchus_contortus_CDJ98297.1
WKD------------GVNYYF--SPSIDSKT---------------KRAFMMGADMWSKY
S-------CIDFKHNPY-----------------AKDRVKIVYE-----DGCWS-SLGKT
GGE----------------QKISLGE--------GCG-----VGPIVAHEIGHTIGFWHT
MAR-YDRDQFI-TLNLGNIKQS------------------WLSQFAKQTPQTNDNF----
---------------NLTYDYGSIMHYGGRSAAIDRKT--------PTLVPFNTDYQ---
----------------ETLGSHF------MSFIDLEMIN--ELYGC
>Haemonchus_contortus_CDJ88031.1
WKD------------GVNYYF--SPSIDSKT---------------KRAFMMGADMWSKY
S-------CINFKHNPY-----------------AEDRVKIVYE-----EGCWS-SLGKT
GGE----------------QKISLGE--------GCG-----VGPIVAHEIGHTIGFWHT
MAR-YDRDQFI-TLNLGNIKQS------------------WLSQFAKQTPRTNDNF----
---------------NLTYDYGSIMHYGGRSAGIDRRI--------PTMVPFNTDYQ---
----------------ETLGSHF------MSFIDLEMIN--ELYGC
>Haemonchus_contortus_CDJ89462.1
----------------------------------------------KRAFLMGADMWQKY
S-------CINFVHNPY-----------------AKDRVKIEYG-----QGCWS-NLGKT
GGE----------------QKISLGE--------GCD-----VGPIAAHEIGHTIGFWHT
MAR-YDRDQFI-TLNLRNIKES------------------WLSQFAKQTPKTNDNF----
---------------NLTYDYGSIMHYGGRSAGIDRRN--------PTMVPFNTDYQ---
----------------ETLGSHF------MSFIDLSMIN--ELYGC
>Haemonchus_contortus_CDJ85039.1
WKT------------GVNYYF--SPSLNSKT---------------KRAFLMGADMWQKY
S-------CVYFKHNPY-----------------AEDRVKIEYG-----QGCWS-SLGKV
GGE----------------QKISLGE--------GCD-----VGPIAAHEIGHTIGFWHT
MAR-YDRDSFI-TLNVGNIKES------------------WLSQFAKQTPQTNDNF----
---------------NLTYDYGSIMHYGGRSAGIDRRT--------PTMVPFNTDYQ---
----------------ETLGSHF------MSFIDLSMIN--ELYGC
>Haemonchus_contortus_CDJ83769.1
---------------TVNYIF--NTSLNEDA---------------KGAFLRGANMWTKD
T-------CIKFQHYDRLQGINDVETLKRY----GQDLLIVQAK-----GGCWS-SLGKT
GGL----------------QQISLAD--------ACE-----TTSIAAHEIGHTLGFYHT
MSR-HDRDKYV-VVDYENIQEY------------------WRSQFAWQTEEENDNF----
---------------GLDYDYGSIMHYRASDAAINRQI--------PTLMPFDKDYR---
----------------ETLGSPF------VSFIDALMLN--KLYGC
>Haemonchus_contortus_CDJ98404.1
WNNF-----------TVNYIF--NATLSKDA---------------KEAFLKGANMWTKD
T-------CIRFQHHNQLQHITDVETLKRYVQ--GQDLLIVQAK-----GGCWS-SLGKA
GGL----------------QQISLAA--------ACE-----TNSIAAHEIGHTLGFYHT
MSR-HDRNDHI-IVNGENIQNY------------------WVSQFEWKSSDMNDNF----
---------------GLDYDYGSIMHYRASDAAINPAL--------PTLIPYDKDYR---
----------------KTLGSPF------VSFIDALMLN--KLYGC
>Haemonchus_contortus_CDJ86422.1
WSNF-----------TVNYIF--NTTLGEDA---------------REAFLRGANMWTKD
T-------CIRFQHDVRFERISDVETLKQYVR--GQDLLIVQAK-----GGCWS-SLGKA
GGL----------------QQISLAD--------ACE-----TKSIAAHELGHTLGFYHT
MSR-HDRNDHI-IVNVENIQKY------------------WVSQFEWKSSDLNDNF----
---------------GLDYDYGSIMHYRASDAAINPEL--------PTLTPYDKDYR---
----------------ETLGSPF------VSFIDALMVN--KLYGC
>Haemonchus_contortus_CDJ90134.1
WKDF-----------TVDYIF--NTTLSEDA---------------KEAFLRGAKMWTKD
T-------CIRFQRQNHFEGISDVETLKRYVQ--GQDLLIVQAK-----GGCWS-SLGKA
GGL----------------QQISLAD--------ACE-----TKSIAAHEIGHTLGFYHT
MSR-HDRNDHI-IVNVENIQKY------------------WVSQFEWKSSDMNDNF----
---------------GLDYDYGSIMHYRASDAAINPEL--------PTLTPYDKDYR---
----------------ETLGSPF------VSFIDALMLN--KLYGC
>Haemonchus_contortus_CDJ92195.1
---------------TVNYIF--NTTLSEDA---------------KGAFLRGANMWTKD
T-------CIRFQHYGHLEAINDVETLKQYVQ--DQDLLIVQAK-----GGCWS-SLGKT
GGL----------------QQISLAD--------ACE-----TKSIAAHEIGHTLGFYHT
MSR-HDRNDHI-IVNVENIQNY------------------WVSQFEWKSSDMNDNF----
---------------GLDYDYGSIMHYRASDAAIDPAL--------PTLTPYDKDYR---
----------------ETLGSPF------VSFIDALMLN--KLYGC
>Haemonchus_contortus_CDJ83666.1
WGR------------TVFYFF--DPTAPTDV---------------KAAFSAAAQFWQSN
T-------CIKFVEDST-----------------ALNRIRVFKG-----DGCYS-YVGKV
GGQ----------------QDLSLGK--------GCE-----SVGTAAHELGHALGFFHS
QSR-VDRDSAI-SIIVDNIQPS------------------FVDQFDKESPATNYNY----
---------------GMPYDFGSIMQYGATSASRNGR---------ETMVSKDENYQ---
----------------ETMGSDI------VGFYDVSMMN--EHYNC
>Caenorhabditis_remanei_XP_003100402.1
WGT------------SVYYYY--DRTATPKI---------------VKAFEQAVAFWQNV
T-------CINIIQSSS-----------------ALNRIRVFKG-----QGCYS-YVGRI
SGV----------------QDLSLGT--------GCE-----EFGTAAHELGHALGFFHT
QSR-YDRDNYI-SINYANIDPS------------------YVEQFDKETSSTNFNY----
---------------GMPYDYGSIMQYGATSASSNDK---------ATMIARDAEYQ---
----------------DTMGSDF------VGFYDISMMN--EHYKC
>Caenorhabditis_elegans_NP_001023993.1
WGS------------SVYYYY--DRTATPKI---------------VKAFEQAVAFWQNV
T-------CINIMQSST-----------------AINRIRVFKG-----QGCYS-YVGRI
SGV----------------QDLSLGT--------GCE-----EFGTAAHELGHALGFFHT
QSR-YDRDNYI-SINYANIDPS------------------YVEQFDKETSNTNFNY----
---------------GMPYDYGSIMQYGATSASSNDK---------ATMIARDTEYQ---
----------------DTMGSDF------VGFYDISMMN--EHYKC
>Caenorhabditis_brenneri_EGT55336.1
WGT------------SVYYYY--DRTATPKI---------------IKAFEQAVAFWQNV
T-------CINIIQSST-----------------AINRIRVFKG-----QGCYS-YVGRI
SGV----------------QDLSLGT--------GCE-----EFGTAAHELGHALGFFHT
QSR-YDRDNFI-SINYANIDPS------------------YVEQFDKETSSTNYNY----
---------------GMPYDYGSIMQYGATSASSNDK---------PTMVARDSEYQ---
----------------DTMGSDF------VGFYDISMMN--EHYKC
>Caenorhabditis_briggsae_XP_002637209.1
WGT------------SVYYYY--DRTATSKI---------------VKAFEQAVAFWQNV
T-------CINIIQSST-----------------AVNRIRVFKG-----QGCYS-YVGRI
SGV----------------QDLSLGT--------GCE-----EFGTAAHELGHALGFFHT
QSR-YDRDNFI-SINYANIDQS------------------YVEQFDK-TSSTNYNY----
---------------GMPYDYGSIMQYGATSASSNDR---------PTMVARDAEYQ---
----------------DTMGSDF------VGFYDISMMN--EHYKC
>Necator_americanus_ETN68291.1
WPS-------------IYYSF--YEGTKEKL---------------KAVFKRAAEAWHKD
T-------CVNITERKVGG---------------SGDDLVVASA-----PFCAS-YLGRR
GKK----------------QVIFLSG--------FCE-----TFRSAAHELGHTLGLFQQ
ESR-EDRDDYV-KIVTENLEPN------------------QVYMSSKQTRNTNNYS----
---------------DIGYDFGSIMEAGAKSGSINGG---------RTIDSIDPKYR---
----------------KNLRSES------ISFADLYLVN--KRYNC
>Necator_americanus_ETN68548.1
WPQ------------GIYYSF--YEGTNETL---------------QAVFKRAAEAWHND
T-------CVNITERKDGG---------------SGDDLVVASA-----PFCAS-YLGKR
EGK----------------QVIFLSG--------FCE-----TFRSAAHELGHTLGLFQQ
ESR-EDRDDYV-KIVTENLEPN------------------QVYMSFKQTRNTNNYS----
---------------DIGYDFGSIMEAGAKSGSINGN---------RTIDSIDPKYR---
----------------KNLRSES------ISFADLYLVN--KRYNC
>Ancylostoma_ceylanicum_EYB86773.1
WKD------------GMNYKF--ETGTSEQV---------------KKDFANAAKAWSQD
T-------CVDIRLNSSGK---------------WNEGLHVTALY----DACAS-DVGKV
GGW----------------QYLYLGR--------YCE-----GFGGIAHELGHALGLVHT
MSR-SDRDDYI-LVDLINMKPE------------------YAEEFKKHSPVRS--Y----
---------------GIGYEYGSIMHYGQRSVFLPQA---------YLIIPFDSKYK---
----------------NTLGSQM------ISFADLTLIN--RHYKC
>Ancylostoma_ceylanicum_EYC26652.1
----------------IYYYF--DKRINQTL---------------KDLFLKAAKAWEDS
T-------CIKFEENEE-----------------EWEAIKVEQLGG---WDCAY-TRIPR
-------------------GPQYLSV--------DCG-----YFGGIAHEVGHALGLVHT
QSR-YDRDKYI-SVVWPNVEKE-----------------XFKKEYGTTLTSESDHY----
---------------GVPYDYGSIMHYGTSDED-------------PPMIPTDLNHN---
----------------RTMGSQF------ISFTDLLEIN--ERHKC
>Ancylostoma_ceylanicum_EYC26655.1
KSNSRVGSVK-----VINYQF--HDKFNRSL---------------EGLFLKVTKAWEER
T-------CIKFEKKVG-----------------DRNAILVRGNQIED-YDCSF-TPNPR
G------------------GDHWLSI--------GCG-----YFGGAAHEVGHALGLAHT
HSR-YDRNAYV-EVDWNNVKKE-----------------XYKKEYGTNLTKEKDHY----
---------------GVPYDYGSIMHYGTNDEN-------------PPLIPTDVDHK---
----------------RTMGSQF------ISFTDLLEVN--TRHNC
>Ancylostoma_ceylanicum_EYC26638.1
----------------INYYF--DYKMEQTK---------------KDLFRKAAKAWEDY
T-------CVEFKEDNKR----------------ASNPMFVRGD-----YDCSF-NKSPG
EG-----------------TGHILSV--------GCG-----YFGGAAHEVGHALGLIHT
HTR-YDRETYL-TVNSTNVERE-----------------XYKRVQYGKSEIESDYY----
---------------GVPYDYGSIMHYGTADVN-------------PSMIPTDKNHK---
----------------RTMGSQF------ISFTDLLEVN--KRYNC
>Ancylostoma_ceylanicum_EYC26629.1
KNGVMGSR-------TISYYF--QSNLNYEI---------------QYLFMGAIRAWEKD
T-------CVKFVNNK------------------TASSMQVGAFSR---GGCYH-QGNG-
-------------------KTSWLNA--------GCG-----HLAGITHEVGHAIGLGHT
HNR-HDRDKYL-NMDWGNVEV-------------------YKDQYKPMTQEQNDNY----
---------------DVPYDYGSIMHYGVPQRN-------------PAMAPIDEKYF---
----------------RTIGSPI------ISFIDLVMVN--KHYKC
>Ancylostoma_ceylanicum_EYC32089.1
--N------------TVKYRF--HTRVNKTL---------------EELFKKAIGDWATG
T-------CLKFEHDDK-----------------DANGISLFYMP----GSCYT-AD---
-------------------QSIFISD--------QCY-----DYYGVAHELGHALGLGHG
HNR-KDRDDYI-SINDTNIMKF-----------------XMMEQYEKMNETVENNY----
---------------GVPYDYGSIMHYAPDLTN-------------PAMIPKDKNFL---
----------------RTMGSQM------ISFLDRLVIN--EHYNC
>Ancylostoma_ceylanicum_EYC32084.1
---------------TVKYRF--NSSVNKTM---------------KDLFVEATEVWQNG
T-------CLDFKEDSAEQGPGF-----------DGIFVTMGPDG----GVCNT-ASPIT
GRN----------------HTIYLGI--------NCE-----TASGIAHEIGHALGLPHT
QIR-LDRDDYI-TINEEIMSKE-----------------XYKLQYKKMNKSEQVNY----
---------------TVPYDLGSLMQYSYS----------------AVMMPKDTKYN---
----------------TTMGSQF------ASFLDKVLVN--EHYNC
>Ancylostoma_ceylanicum_EYC32079.1
--N------------SVKYIF--DSSVNETM---------------RKMFAEATGHWQNG
T-------CLSFEEIPLEKKTQ------------EFEGMLVTMADDGY-GYCNT-AG--T
GRK----------------HIIYLGQ--------SCE-----TVSGIVHEIGHALGLPHA
QNR-RDRDSYI-SIDYDNLRKE-----------------XYRQQFAMMSEAESVNY----
---------------SVPYDLGGIMQHAAY----------------PAMMPRDPNYH---
----------------RTMGSPF------VSFADILLVN--AHYNC
>Ancylostoma_ceylanicum_EYC33892.1
WLG------------GVNYVF--NASASKRL---------------ENCFRKAAAAWERD
T-------CINFRQGK------------------PGDYIFVTDL-----GCYSS-YVGRK
GGK----------------QILSLRS--------YCEV----ELGNAIHEIGHALGLYHT
SSR-YDRNTYI-TVEPDIVEKY-------------------PNEFRIVTNEESENY----
---------------ETEYDYGSVMHHTQNVHY-------------PIMFPADENYR---
----------------RTMGSHI------ISFTDLWLIN--KHYGC
>Ancylostoma_ceylanicum_EYC15118.1
WTE------------GVNYVF--SPDAGDGL---------------KRCFRKAAEAWERD
T-------CINFKELKEG----------------AGDYLYVFDD-----GDYYS-HVGKF
GGR----------------QNISLDS--------DCRF----VIGRAIHEIGHALGLYHT
DSR-YDRDSYV-TVAEDYLKNY-------------------TNEFRIIPKNESETY----
---------------GTGYDYGSIMHLSY-----------------PIVVPTDEKYA---
----------------RTLGSYM------LSFTDLLSIN--KHYGC
>Ancylostoma_ceylanicum_EYC15136.1
---------------VVNYIF--NDSTSQTV---------------RKCFLKAAEAWQKE
T-------CITFTQGKA-----------------DTGYLVVNDE-----GVYYS-HVGRL
GDE----------------QPISLDRS-------TCTE----EIGRAIHEIGHALGLYHT
QSR-YDRDSYL-NVNLLKIKEP------------------YRVEFGIIPENETDLY----
---------------EAKYDYGSIMHYAAVIED-------------PAMIPNDKKYL---
----------------RTMGSQM------FSFTDLWLIN--EFYGC
>Ancylostoma_ceylanicum_EYC15132.1
WSE------------GVYYIF--NETAKNKPRL-------------KGCFLKAARAWELN
T-------CIDFKQGRPEKP--------------DYGYLAVTDE-----YEYMS-HVGRL
GEE----------------QPLSIGE--------SCET----EFGRAIHEVGHALGLYHF
HSR-YDRDRYI-TVRPNSMPHK-----------------DHEVEYAMVLRNESRNY----
---------------GTSYDYGSVMHYGVNSEN-------------PVMIPANRYHN---
----------------RTMGSAI------ISLVDYWLIN--KHYGC
>Ancylostoma_ceylanicum_EYC15130.1
WSE------------GVYYIF--NETAKNKPRL-------------KGCFLKAARAWELN
T-------CIDFKQGRPEKP--------------DYGYLAVTDE-----YEYMS-HVGRL
GEE----------------QPLSIGE--------SCET----EFGRAIHEVGHALGLYHF
HSR-YDRDSEY-ILK--FLQHK-----------------DHEVEYAMVLRNESRNY----
---------------GTSYDYGSVMHYGVNSEN-------------PVMIPANRYHN---
----------------RTMGSAI------ISLVDYWLIN--KHYGC
>Ancylostoma_ceylanicum_EYB81881.1
WLN------------GVNFYF--DEKVGNLT---------------RQAFLRAAEAWERD
T-------CVNFTQNKS-----------------ATDVIHIMGGG----RFCAS-NLGRL
GGL----------------QNMSLGN--------GCE-----RFGHAAHEIGHALGLHHT
QSR-YDRDEHI-RINWSNIPEK------------------WRPEFNVTNITEFTTY----
---------------GLPYDYGSIMHYESNRTK-------------PMMTPTKENYW---
----------------GTMGSPM------ISFMDLSMIN--EHYYC
>Ancylostoma_ceylanicum_EYB81876.1
WLN------------GVNYYF--DSTTKNKT---------------KKAFLRAAKAWEKD
T-------CINFTENAK-----------------ATDAIHVMDVG----DVCVS-NIGKK
GGP----------------QNLSLPS--------GCE-----LFGHAAHEIGHALGLHHT
QNR-PDRDTYV-TVHNESMEVC-----------------XYRRQFDKYKFGEFVEY----
---------------GMPYDYGSIMHYESNRSN-------------PTMTPTEKNYM---
----------------GTLGSPM------ISFIDLSLIN--EHYNC
>Necator_americanus_ETN74326.1
----------------VEYFF--DSVLEEKT---------------RKGFLKAAAAWEKD
T-------CVKFQETKETPPE-------------GKDVLFVTVDENDR-KVCES-HVGKL
GGK----------------QPLFLGE--------GCE-----SFGHAAHEIGHALGLFHT
QNR-HDRDEYI-KVIEKNIEEV------------------YKPQYVLKNTDENDNY----
---------------GLPYDYGSIMHYGSPLKE-------------PVMVPKQQNYE---
----------------QTIGSPM------ISLIDLQIVN--KLYNC
>Ancylostoma_ceylanicum_EYC15511.1
WVD------------GVKYVL--DPKSSKAM---------------QHGFLMAAKAWEEN
T-------CINFQKINIGDVVAN-----------ETDYLFVTDDDDG--DGCLS-HVGKL
GGY----------------QPLILGP--------GCE-----SFAHTAHEVGHALGLYHT
QNR-HDRDDYI-KVNWENIPKQ------------------IEDQYVKLTKKQNNNY----
---------------GMPYDYGSVMHYGSSIRD-------------PTMTPIDANYK---
----------------TTMGSPM------ISFIDLSMMN--KHYRC
>Ancylostoma_ceylanicum_EYC02614.1
WVD------------GVKYVF--DPNASQKL---------------KDGFTLAVNAWQKD
T-------CINFTLVQTREEVK------------GEDYLYVTTDETDP-KGCLS-HVGKL
GGY----------------QPIFLGD--------GCE-----SFPHAAHEVGHALGMYHT
QTR-HDRDKYI-HLKDDNIEEE------------------YKEQYLKLTEEKNENY----
---------------GFPYDYGSIMHYGSSVEN-------------PWMVPFDANYK---
----------------TTMGSPF------ISFIDLFMMN--THYNC
>Ancylostoma_ceylanicum_EYC02641.1
WVD------------GVTYVF--DDKADQKL---------------REGFTLAVKAWEKD
T-------CINFTLMSTIEEVK------------GKDYLLVTYDEKDP-KGCLS-HVGKL
GGY----------------QPIYLGF--------GCE-----SFLHAAHEVGHALGLYHT
QNR-HDRDQYI-KLEWDRIKEE-----------------QLEDQFVPLTEEQNENY----
---------------GLPYDYGSIMHYGSSIQD-------------ARIIPLNEYYK---
----------------TTMGSPL------ISFIDLLMIN--KHYNC
>Ancylostoma_ceylanicum_EYB96402.1
WLD------------GVQYVF--DPKASKDL---------------RDGFVLAAKAWEKD
T-------CINFTSVASVEQVK------------GEDYLYVTYDENDP-EGCLS-HVGKL
GGY----------------QPIFLGH--------GCE-----SFPHAAHEVGHALGLYHT
QNR-HDRGHYI-KLNMEKIKKD-----------------NLVEQFVELTEEQNENY----
---------------GLPYDYGSIMHYGSSVKD-------------AIINPTDDKYK---
----------------TTMGSPL------ISFIDLLMIN--MHYNC
>Ancylostoma_ceylanicum_EYB99349.1
------------------------------------------------------------
T-------CLNIVEDKN-----------------AEDKIQVMRG-----PSCLS-AVGRQ
GKT----------------QGIWIAD--------NCM-----TVGSIEHELGHALGLIHT
HER-HDRDTYI-DIIKDNIQQQ------------------YRSEFGKETSERTNSY----
---------------EIPYEYGSIMHYNAYGFAIDKTK--------PVIVPKQDEKYT--
----------------RTLGGRI------LSFLDLLTVN--KHYDC
>Ancylostoma_ceylanicum_EYB92862.1
----------------------------------------------KEVFKKATQYWMRY
T-------CINFTENSS-----------------AKDKIQVMRDRY---GGCSS-ELGRR
GGT----------------QGLWLGD--------NCM-----SLRSATHELGHALGLIHT
QSR-PDRDEAV-FVNTENIKGG-----------------GKNGDYAKEDKNLVETY----
---------------GLPYDYGSIMHYDAYSNAIDKKK--------PAIMPKDELYI---
----------------RTLGSPS------LSYYDKILIN--KHYGC
>Ancylostoma_ceylanicum_EYC43878.1
WPNN-----------EVFYFF--DPSIDARK---------------KTIVQKALNYIRAR
T-------CIDFTESAT-----------------AENRIRVYSG-----DGCWS-SIGMV
GGP----------------QDLSLGN--------GCD-----VVGITAHEFIHSLGTYHM
QMR-DDRDDYL-QIDLTDVPPS------------------YYGNFAKLPQGESIN-----
---------------YNPYEYGSVMHYGAATFSTGA----------NSLIPLDGQYL---
----------------RTIGSRV------VSFYDIKTIN--NHYSC
>Ancylostoma_ceylanicum_EYC43879.1
WTNN-----------QVFYFF--DPSIDARK---------------KTIVQKALNYIRAR
T-------CIDFTQSAT-----------------AANRIRVFNG-----GGCYS-AVGMV
GGP----------------QDLSLGK--------GCD-----VVGITAHEFIHSLGTYHM
QMR-DDRDDYL-RLDLTDVAPA------------------LQGNFGKLPQGASLN-----
---------------YNPYEYGSVMHYGASTLSSGA----------NSLIPLDGQYL---
----------------RTIGSRV------VSFYDIKTIN--DHYNC
>Ancylostoma_ceylanicum_EYC43881.1
WPNN-----------QVFYYF--DPSIDTKK---------------KTLVQKALNYIRWR
T-------CLDFIESST-----------------AENRIRVFNG-----SGCYS-WVGMK
GGA----------------QDLSLAN--------HCD-----TVGVVSHEFIHSLGTWHM
QMR-DDRDNFI-RVDLTNVKPE------------------LHGNFAKVAPGESIN-----
---------------YNPYEYGSVMHYAAALFSSGS----------NSLVPLEGQYL---
----------------RTLGSRV------VSFYDIKTIN--DHYSC
>Ancylostoma_ceylanicum_EYC06136.1
WTNN-----------RVFYFF--DISVDSRK---------------RSVVKEALNFIRDR
T-------CLEFTESTT-----------------ATNRIRVFSG-----AGCYA-TIGMA
GGV----------------QELSLGS--------GCE-----AVGIAAHEFAHALGIWHM
QMR-DDRDDYV-QVDLSAVPMT------------------MLHNYIKLPSFRIIN-----
---------------YTPYEYGSYMHYDARSFATRG----------NSLIPRDSSYL---
----------------RTMGSRV------ISFYDIKTIN--DHYKC
>Ancylostoma_ceylanicum_EYC15611.1
WTNK-----------NVYYYF--DASLSTRK---------------RTMVQTALNYIKAR
T-------CLQFVENAA-----------------ATNRIRVFNG-----AGCYS-YVGMT
GGE----------------QELSLGD--------GCE-----MMGIVAHEFMHAFGMYHM
QMR-DDRDTYV-TIDLSSVATQ------------------SQNNFVKLPSSSVIN-----
---------------YNPYEYGSVMHYDAKSFSSTGN---------YTIIPVDASYL---
----------------RTIGARA------ISFYDIKTIN--DHYKC
>Ancylostoma_ceylanicum_EYC15607.1
WTNN-----------IVYYYF--DASLSTRK---------------RNMVQVALNYIQAR
T-------CLQFVQSSV-----------------ATNRIRVFSG-----SGCYS-SVGML
GGE----------------QQLSLGD--------GCT-----LIGIVAHEFMHALGVWHM
QMR-DDRDNFV-TIDLSTVPAN------------------LHGNFIKLNSADVIN-----
---------------YNPYEYGSTMHYDAVAFSSTAS---------YTILPWDAPYT---
----------------QTIGSRT------ITFYDIKTIN--DHYKC
>Ancylostoma_ceylanicum_EYC15608.1
-------------------------SLGTRK---------------RNMVQMALNYIQAR
T-------CLQFVQSSV-----------------AANRIRVFSG-----SGCYS-SVGMV
GGE----------------QQLSLGD--------GCE-----LIGIVAHEFMHALGVWHM
QMR-DDRDSYV-YIDLSSVPSN------------------LHGNFVKLNSADVIN-----
---------------YNPYEYGSTMHYDAVAFSSTNS---------YTILPYDTPYT---
----------------RTIGSRT------ITFYDIKTIN--DHYQC
>Haemonchus_contortus_CDJ87820.1
WVEN-----------RVFYYF--DSSIEEDA---------------QKIVEKVLGYIKAR
T-------CIDFYEDPS-----------------ATNRIRVTKG-----NVCSS-SRGMQ
KSE----------------QKLSLNE--------TCY-----NIGGVAHQFMHALGIWHM
QTR-DDRDRHV-RVDLSSKAQS-----------------RAGQNYRKLDRTEVIN-----
---------------YTPYDYGSVMHYKANSFAESG----------NSLVPIRKRYL---
----------------RTIGSPI------PSFYDIVMIN--THYKC
>Haemonchus_contortus_CDJ91096.1
WTNN-----------KAFYYF--DANITATN---------------QAYIRKQLKYLSDR
T-------CITFVESAT-----------------ATNRIKVFNG-----AGCYS-SVGMT
GGE----------------QSLSLGS--------GCY-----LAGTVAHEFMHALGALHM
QMR-HDRDTYI-RIDLTNVAAD------------------KHHNFNKAT--KTIN-----
---------------NTPYEYGSTMQYVSNAFATSG----------DSMIPLTAGYA---
----------------RTLGSQV------VSFYDIRMIN--WFYKC
>Haemonchus_contortus_CDJ83981.1
WTDN-----------KVFYYF--DASIATAN---------------RAYVRKQLKYLSDR
T-------CITFVEDAT-----------------APNRIKVFDG-----AGCYS-AVGMR
GGE----------------QSLSLTN--------GCF-----VVGTVAHEFMHALGALHM
QMR-DDRDTHI-RIDLTNVPAD------------------KQHNFNKET--KTIN-----
---------------NTPYEYGSNMQYASSAFATTG----------NSMIPLTGGYA---
----------------RTMGSQV------ISFYDIRMIN--WFYKC
>Haemonchus_contortus_CDJ91216.1
WTDK-----------KVFYYF--DESLGEPM---------------RALVRKTHAYLTAR
T-------CVTFVENAT-----------------ATNRVRVFRG-----DGCYS-YVGMI
GGV----------------QDLSLAD--------GCG-----TMGIIAHEFMHALGIFHM
QSR-HDRDSFI-TLDLTNVPEE------------------MKHNYNKLTTNESVN-----
---------------YTPYEYGSVMHYDAQSFATSG----------TSMKPKNAKYL---
----------------RTMGSHI------ISFHDINIIN--THYKC
>Haemonchus_contortus_CDJ91215.1
----------------------------------------------KALVKKTLAYLTAR
T-------CVTFVENAT-----------------AMHRIRVFSG-----EGCNS-FVGMV
GGE----------------QDLSLGE--------GCD-----TMGIVAHEFIHALGVYHM
QSR-HDRDSFI-TVDLTNVPDE------------------SKQNYIKLTTMNSIN-----
---------------YTPYEYGSVMHYDAQSFATSG----------TSMKAKNAKYL---
----------------RTMGSHM------ISFYDISIIN--TLYNC
>Haemonchus_contortus_CDJ89949.1
------------------------------------------------IVKQALAYISGR
T-------CLTFTESDT-----------------APNRVNVISG-----SGCYS-KIGMV
GGV----------------QDLSLGN--------GCD-----QMGIVSHEFMHALGSWHM
QMR-SDRDDHL-IVDLTYVKAG------------------YEGNFGKIEADRTNN-----
---------------YNPFDYGSVMQYAANLFTTQG----------YSMIPRIGKYL---
----------------MTPGTRI------VSFYDIKMLN--DHYGC
>Necator_americanus_ETN75978.1
WADN-----------TVNYWF--DASIDAAK---------------RSVITKAFNYLQAR
T-------CINFVASEV-----------------APNRLHFFNG-----DGCWS-SVGMV
GGV----------------QYISIPD--------GCK-----QVGIIAHELMHALGVWHM
QMR-DDRDDYI-QADLTNVMPG------------------MEGNFVKYP---TIN-----
---------------YNPYEYGSSMHYRSNAYTTTG----------DSLIPFEGRFL---
----------------NTLGSRI------TSFYDIKTIN--DHYKC
>Caenorhabditis_briggsae_XP_002647705.1
WPDK-----------IVYYYF--DPGLGTNM---------------QQIVTEAMEYLQQN
T-------CVKFVMNDT-----------------ATNRVKIING-----VGCYS-NVGML
GGE----------------QTLSLGS--------GCE-----LVGTAAHELSHTLGVFHT
QMR-SDRDDYV-TIDLTDVSVS------------------SEPNFYKMTAEESTN-----
---------------LVDYEYGSFMHYSGRAFSTGV----------DSIVPKDPLMV---
----------------YTMGGRV------VSFLDIKMLN--EHYTC
>Caenorhabditis_elegans_NP_503351.2
WPGK-----------VVYYYF--DSGLTTTV---------------QQIVRDAITFLESN
T-------CLKFELNST-----------------ATN--RIFSG-----VGCYS-DTGML
GGE----------------QTLSLGY--------GCE-----VTGTAAHEIAHTLGLFHT
QMR-SDRDDYV-TIDLTDVPES------------------SQQNFIKLTEATSTN-----
---------------LVDYEYGSFMHYSGRAFVSSGGV--------DSIVPKDPVMV---
----------------YTMGGRI------VTFLDLKMLN--THYSC
>Caenorhabditis_brenneri_EGT57017.1
WPDK-----------TIYYYF--DSSLGSYM---------------QGIVLDAMKFLEQN
T-------CVKFQLNST-----------------ATNRVKIING-----VGCYS-NVGML
GGE----------------QTLSLGS--------GCD-----VIGTAAHELSHTLGVFHT
QMR-SDRDSYV-TIDLTDVPAA------------------SQSNFYKMTTAQSTN-----
---------------LVNYEYGSFMHYAGRAFVSSGGV--------DSIVPKEPLMV---
----------------YTMGGRI------ITFLDLKMLN--IHYSC
>Caenorhabditis_remanei_XP_003115318.1
WPDN-----------TVYYYF--DSGLGSNM---------------QQIVADAMKFLEER
T-------CVTFVLNST-----------------ATNRVKIING-----VGCYS-NVGML
GGE----------------QTLSLGS--------GCE-----LVGTAAHELSHTLGVFHS
QMR-SDRDEYV-TIDLTDVPEA------------------SQPNFYKMTAATSTN-----
---------------LVDYEYGSFMHYGGRAFVTSGGV--------DSIVPKDPLMV---
----------------YTMGGRI------VTFLDLKMLN--THYSC
>Caenorhabditis_briggsae_XP_002631355.1
WPNN-----------MVPYFV--GNVTSNI----------------KKSVRMAIEELHAW
T-------CIRFQNVNERYS--------------NGDSVRIVDL-----GSCSS-PIGRQ
QIGK---------------QDVSLTK--------NCW-----GMGTAIHELMHAIGIEHT
QSR-SDRNRYL-DILAQNIDQR------------------DLPNFELLSPRLWAN-----
---------------LVPYDYGSVMHYSADSFSNKDDE--------QTMLPKDRTFI---
----------------ETMGSMI------PNFYDFDQIN--QYYNC
>Caenorhabditis_remanei_XP_003117193.1
WPNN-----------TVPYFV--GNVTSNI----------------KKSVRMAIEELHAW
T-------CIRFQNVNERSS--------------NGDSVRIVDL-----GSCSS-PIGRQ
QIGI---------------QDVSLTK--------NCW-----GMGTAIHELMHSIGIEHT
QSR-SDRNRYL-DILAQNIDQR------------------DLPNFELLSPRLWAN-----
---------------LVPYDYGSVMHYSADSFSNKDDE--------QTMLPKDRTFI---
----------------ETMGSMI------PNFYDFDQIN--QYYSC
>Caenorhabditis_elegans_NP_495880.1
WPNN-----------TVPYYV--GNVTSTI----------------KKSVRLAIEELQAW
T-------CIRFQNVNEKYS--------------DGDSVRIVDL-----GSCSS-PIGRQ
QIGT---------------QDVSLTK--------NCW-----GMGTAIHELMHAIGIEHT
QSR-SDRNRYL-DILAQNIDNR------------------DLPNFELLSPRLWAN-----
---------------LVPYDYGSVMHYSADSFSNKDDE--------QTMLPKDRSFI---
----------------ETMGSMI------PNFYDFDQIN--QYYQC
>Caenorhabditis_brenneri_EGT35018.1
WPNN-----------TVPYFV--GNVTNSI----------------KKSVRMAIEELHAW
T-------CVRFQNINQRNT--------------NGDSVRIVDL-----GSCSS-PIGRQ
QIGI---------------QDVSLTK--------NCW-----GMGTAIHELMHAIGIEHT
QSR-SDRNQYL-DILAQNIDQR------------------DLPNFELLSPRLWAN-----
---------------LVPYDYGSVMHYSADSFSNTDDE--------QTMLPKDRSFI---
----------------ETMGSMI------PNFYDFDQIN--QYYQC
>Caenorhabditis_elegans_NP_505908.2
WFNN-----------TVHYYF--YEENFDFTV--------------KESILRAMELISNH
T-------CIKFSTEPSE----------------KSIRMESDSTT----IACYA-EIGQV
REN----------------QLFSFNS--------DCY-----SAGVAVHELIHSLGFIHA
HQR-SDRDQYL-EFK-KNLDEL-------------------NQTYQE-QYKIWEYQEI--
---------------LVPYDVGSVMQYPNEEDEE------------YYPVRKYRTMA---
----------------NTMGSAI------VAFYDYLMIN--KYYEC
>Caenorhabditis_brenneri_EGT48694.1
WPNN-----------TVHYYF--DEYEFDMSV--------------KEPVLLAMEMISNH
T-------CIKFTTEPSD----------------LVIKMISDDSK----NYCYA-AIGHQ
GRGDTT-------------QVFSFNA--------ACY-----SAGMAAHELIHSLGFIHA
HQR-SDRDQYL-KFR-KDLDSL-------------------DEEYRM-QYDIYKDQEI--
---------------LVPYDYGSIMQYIDTADE-------------YAPVHKNRFMR---
----------------KAMGSLI------IAYYDYLMIN--KYYEC
>Caenorhabditis_remanei_XP_003101728.1
WPNN-----------TVHYYF--DDNLFDPSM--------------SEAVLRAMELISTH
T-------CIKFSTEPSD----------------VMIRMESDPTQ----NFCYA-EIGHV
RPH----------------QKFSFVS--------ACY-----SSGAAAHELIHSLGFIHT
HQR-SDRDQYL-DFK-MNLEDM--------------------TPDMRDQYMIYEGQTL--
---------------YVPYDYGSVMHYPDESGN-------------YYPIEKNIRMT---
----------------DTMGTEM------LAFYDYLMIN--KYYEC
>Caenorhabditis_briggsae_XP_002636530.1
WPNN-----------TVHYYF--DEENFDKISDFSM----------KETILQAMKMLSSH
T-------CIKFSTEPSD----------------VIIRMESDSDR----NYCFS-EIGHV
REN----------------QQFSFTS--------SCY-----SVGLAVHEIIHSLGFMHA
HQR-ADRDEYL-HFV-MDLDGM------------------SLQDRQQYAIWEHQIL----
---------------LVPYDYGSVMQYADADDN-------------YFPINKNRFMY---
----------------QTMGSEV------VAFYDYLMIN--KYYEC
>Caenorhabditis_elegans_NP_505907.2
WPRG-----------TINYFF--DEQRFDENS--------------RATVLRAMEKISNH
T-------CIKFSPKDAR----------------IKLRIVSD-------KGCQA-AIGRV
GGDQ---------------QYLSFPT--------SCY-----SVGSAS-ELIHVIGFLHS
HQR-ADRDEYL-KLNLQPWRLN--------------------DWFQTMQYKKYLDQWW--
---------------IVPYDYGSIMQYHDSDNE-------------Y--GPKNSKYF---
----------------RTMGSQI------PSYFDYLMIN--EYYQC
>Caenorhabditis_brenneri_EGT48684.1
WPEG-----------IVNYYF--DKGTFDTRL--------------TNSVLQATEKISAH
T-------CIVFSRRPAD----------------FMLKVQTDG------KKCEA-AIGRV
YPD----------------QHLSVPL--------SCY-----SAGSICHELIHVLGFIHS
HQR-MDRDEYL-KLNISASSTP-----------------TWSAEFSNMQYRKYANQIL--
---------------LVPYDYGSVMQYSDEDDE-------------Y--NPKNPEYH---
----------------RTMGSNI------VSFYDYLMIN--LHYEC
>Caenorhabditis_remanei_XP_003101710.1
WPHG-----------VVNYYF--DNSTFVGAISDYNM---------EASVIRGMELISSH
T-------CIQFSRQPSK----------------YMMKIGTVE------GQCRA-AIGRI
YQPH---------------QEFTFSS--------SCY-----TAGSAAHELIHALGFYHA
HQR-LDRDLYL-KFNLQEWRME--------------------NSFQKQQYKKYGDQLL--
---------------LVPYDYGSVMQYHDTDEE-------------Y--LPRDPKYF---
----------------RTMGSEI------VSFYDYYMIN--INYEC
>Caenorhabditis_brenneri_EGT32004.1
WPDN-----------LVHFEF--DSSVVDQS---------------KYTIRQAIKYIEER
T-------CVKFVEDSK-----------------AKDRILFVYE-----SYCSS-YIGKH
GGV----------------QEVTIGW--------SCP-----LMGNYAHEIFHALGITHT
MSR-YDRDDYL-LMNISLFKGG------------------DWVNFMKYTDYDTWN-----
---------------AVPFEYGSAMMYAARPIS----------------EPREQVYR---
----------------ETMGNRI------ITFYDIMAIN--ANYEC
>Caenorhabditis_remanei_XP_003101668.1
WTNN-----------TMNYYY--HN-LPLEM---------------QAMFRDTFQYLSSH
S-------CLKFKYDEI-----------------AESAVRIQEG-----RLCNS-QLGMV
YGTQ---------------QDLNFAY--------NCA-----AFGVALHETMHALGIAHG
QAR-SDRDQYI-VVDSNDHNDG--------------------------IEENTIN-----
---------------SVPFDYGSVMLYWRD----------------RFRWPKDPEYN---
----------------YTMGSLR------VAFYDMILLN--DYYKC
>Caenorhabditis_remanei_XP_003101712.1
---------------------------AFEM---------------RAMFRDAFNYLSSH
S-------CLKFNYDEH-----------------AKSSVKINLG-----NDCWS-FYGMR
DEQ----------------QDLFFAY--------NCA-----AFGVALHEVMHALGFAHS
QAR-TDRDEYI-VVDSNNHNDR---------------------------IENTAN-----
--------------LVPFDYGSVMLYARELVVFQMEYVLIVSFS--DTKWPIDQEYN---
----------------YTMGSLR------VAFYDMILLN--EFYEC
>Caenorhabditis_brenneri_EGT48697.1
WPNN-----------TMNYYY--EDGFPLEM---------------QAMFRDAFNYLKSH
T-------CLNFVNNKD-----------------AENAVYIRNR-----VSCWS-ALGMR
SGEH---------------QELSLDY--------PCA-----HFGVALHETMHALGIAHG
QAR-TDRDKYL-IVEAEDHNDY--------------------------INEDTTL-----
---------------SVPFDYGSVMLYWRT----------------ERRFPKDPEYN---
----------------YTMGSLR------VGFYDMILLN--EYYGC
>Caenorhabditis_elegans_NP_505906.2
-------------------------NLPLEM---------------QAMFRDAINYLENH
T-------CLKFEYNEN-----------------AETAVRIRKG-----NGCYS-LYGMH
AGEV---------------QDLTLDY--------NCA-----SFGTAVHEIMHALGIAHG
QAR-SDRDDYL-IVDSTNSNDG---------------------------IENTEN-----
---------------LVPFDYGSVMLYARDPHS-------------DKRIPIDPEYN---
----------------FTMGSLR------VAFYDMVLLN--KFYGC
>Caenorhabditis_brenneri_EGT54982.1
------------------------------------------------LMLAAMEYISNR
T-------CIKFVENQNAN---------------QRLNILLSRA-----AGCDS-KLGAP
GTRSNPSG-----------QEVLNYG--------GCRR----MMSSGVHELSHSLGSIHE
HAR-PDRDNYL-IVNETEVRRS-----------------GGAAQMNTTPYGMTTL-----
---------------YVPFDHGSCMMYSNVMWGA------------PLMTTRDPAYE---
----------------RTLGHRR------VTFYDMERIN--KFYNC
>Caenorhabditis_elegans_NP_506409.2
---------------TINYYY--ADNNNSV----------------KEKVKSAIAYIANH
T-------CIKFNEDPTHW---------------QRLKIFTSEL-----SHCRS-TIGAP
GTRSGSAG-----------ELSMETG--------WCA-----NIGSIVHEFSHSLGRYHE
HTR-PDRDNSL-KVTSTDYEAR------------------------PRPWGMTTM-----
---------------YGPFEHGSIMMYHSSNYGV------------GKMEPYDMEYK---
----------------NTMGSRR------VTFYDMYKIN--QYYGC
>Caenorhabditis_remanei_XP_003101655.1
WPGG-----------VVYYFY--DDAFSQEK---------------RTLMKSAMELISSR
T-------CIKFVESKT-----------------EKNVVRIFDEN----GSCSS-HIGYI
GEGE---------------QKIWLGD--------NCQ-----VIGTFVHEMMHTLGIYHT
HIR-YDRDDYV-TVNLTGVPEN------------------LKKNFNKQTPEMTIN-----
---------------AVPYEYGSVMHYSTNLFAP------------RTIIAKQYGYQ---
----------------NTMGLHR------VSFYDMVNIN--TLYSC
>Caenorhabditis_remanei_XP_003101748.1
WTGG-----------VVNYYF--EDAFSQAK---------------RDLMKYALEHISNR
T-------CVKFVESST-----------------ERNRIKFVSKG----GGCSS-FVGMV
GGE----------------QELFLDD--------ECQ-----MMGIFVHEVMHSLGVHHT
MSR-DDRDEYV-TVNFTGIAER--------------------WIHNMQIEYGTLN-----
---------------AVPYEYGSAMHYTGSSLGV------------GSLTAKQSRYQ---
----------------KTMGNMR------VSFYDMVNIN--TLYSC
>Caenorhabditis_remanei_XP_003101619.1
WPNG-----------VVNYSF--DNGINETS---------------RLIIRTAMNYISAR
T-------CVTFVEDSP-----------------ATNRIKFLN------DDCSS-PVGMK
GGE----------------QFLRLGD--------KCV-----TFGMAVHQIMHTLGIIHT
NQR-TDRDDYV-TVNYKNVPEW-------------------LWEDNLNINDTANN-----
---------------VTPFEYGSVMMLPGNVYGP------------GTITSKQSDYT---
----------------NTLGFRR------VTFYDMMMLN--SHYSC
>Caenorhabditis_remanei_XP_003101682.1
WPNG-----------VVSYYF--DNGISRFENTGTLFIYTFSDETSRLIIKTAMNYISAR
T-------CVTFVESSS-----------------AADRIKILN------DDCSS-PVGMK
GGE----------------QGLRLGD--------KCV-----TFGEAVHQIMHALGIYNT
NQR-TDRDEYL-TVNYTNVPEW-------------------LWQE-LNINDTTNN-----
---------------VTPFEHGSVMMLPEDVYEN------------GTIESKELDYN---
----------------NTLGFRR------VTFYDMMMLN--SHYSC
>Caenorhabditis_brenneri_EGT46512.1
WPNA-----------TMYYLI--EPSISEDKEI-------------LAQVYHSMSYISAR
T-------CIKFVESST-----------------SENRINIQRS-----KECYS-AIGMS
GGVD---------------QPLGLTD--------SCA-----FAGGVVHEFMHALGIYHT
QGR-VDRDDFI-TLHGKIVGNA---------------------IGNMGIKERSYN-----
---------------AVPYEYGSTMHYSIESYEG------------TYMAPKDEAYS---
----------------NTLGLRR------VTFYDMVNVN--KANSC
>Caenorhabditis_elegans_NP_505891.1
------------------YCF--DSSFSTEK---------------RELMLFSMNFISSQ
T-------CVTFEENCS-----------------TPNRVQLVNG-----KGCSS-YIGMN
NIV----------------QHLTFND--------TCI-----DFGTAVHELMHALGVIHT
HSR-LDRDNFL-NINLTNVSKE------------------MMHNYAIFN--QSTN-----
---------------VVPYEYGSTMHYYANIS---------------TMFPKKSEYS---
----------------ATLGIGR------VTFYDMVILN--TAYNC
>Caenorhabditis_brenneri_EGT46513.1
WPNA-----------TIFYYF--ESTFRITT---------------RELIVAAIYHISSR
T-------CIKFKESST-----------------ATNRIKFIN------GDCAS-YVGMN
GGE----------------QGIWFSS--------SCN-----VIGSAVHEIMHALGIYHT
QSR-YDRDRFL-TLNLSLVPEI------------------YRANMNEESPKTTLN-----
---------------AVPYEYASTLHYSADSFDY------------GFMLPREKLYT---
----------------RAMGLRR------VTFYDMVNIN--ALYSC
>Caenorhabditis_elegans_Q21178.2
WPDA-----------KVFYYY--ENEFTSLK---------------RELMSYAMAHISSN
T-------CVKFQESNS-----------------ATNRIRFTNT-----GGCAS-YIGMN
GGE----------------QTLWFGD--------GCL-----IFGTAVHEIMHSLGLFHT
HSR-FDRDNFL-SVSYKDVPEN------------------MVGNLEKETEQTTYN-----
---------------AVPFEYGSTMLYRYNTFGE------------GTLVSKNEDYQ---
----------------KTMGLRR------VSFYDLVNIN--VRYSC
>Caenorhabditis_brenneri_EGT46507.1
WTNG-----------KVYYYY--ESAFTDLK---------------RQLMKTAMAYISSQ
T-------CVTFQESST-----------------ATNRLKFTND-----GGCAS-YIGMN
GGE----------------QPLWFGD--------GCT-----IFGTAVHEIMHTLGIFHT
HSR-YDRDDFL-IVNLTAVPEN------------------MLPNLDKETSSTTYN-----
---------------AVPFEYGSTMLYRYNTFGD------------GTLFPKQAKYE---
----------------KTMGLRR------ASFYDMVTIN--SRYSC
>Caenorhabditis_briggsae_XP_002636514.1
WPNG-----------KVYYTF--DSEFTSLK---------------RELMSTAMKYIASQ
T-------CVTFEESST-----------------AANRLRFMND-----GGCAS-YIGMN
GGE----------------QLLWFGD--------GCS-----IFGTAVHEIMHTLGIFHT
HSR-YDRNNYL-SVNLTEVPEN------------------MLSNLAMETAETTYN-----
---------------AVPFEYGSTLLYRYNTWGD------------GTLYPKQGAFE---
----------------KTMGLRR------VSFYDIVNIN--SRYSC
>Caenorhabditis_remanei_XP_003101714.1
WPNA-----------KVYYFF--DSAFTSLK---------------RELIRNAMSFISSQ
T-------CVTFEESST-----------------AQHRIRFMND-----GGCSS-FIGMN
GGE----------------QQLWFGD--------GCT-----IFGTAVHEIMHALGIVHT
QAR-YDRDDYL-VVNLTNVPEN------------------MLGNLQKENSKTTYN-----
---------------AVPFEYGSTMQYQYKAWGV------------VYLLPKQALYQ---
----------------NTMGLRR------VSFYDVVNIN--HRYSC
>Caenorhabditis_remanei_XP_003101623.1
WPNA-----------KVYYFF--DSAFTSLK---------------RELIRNAMSFISSQ
T-------CVTFEESST-----------------AQHRIRFMND-----GGCAS-YIGMN
GGE----------------QQLWFGD--------GCT-----IFGTAVHEIMHTLGIFHT
HSR-YDRDDYL-LINLTNVPEN------------------MLGNLEKESSTTTYN-----
---------------AVPFEYGSTMQYRYNTWGE------------GTLFPKQAIYE---
----------------KTMGLRR------VSFYDVVNIN--HRYSC
>Loa_loa_EJD74726.1
WQNG-----------IVPYRF--DSKLSQHA---------------KDIIMKSMEKWESN
T-------CITFTPTSN-----------------KKNALVFVRG-----SSCSS-YIGHI
LHWTK--------------QPVSIGH--------NCE-----HIHTISHEIGHALGFLHT
HTR-SDRDRYI-WIKFNNIQVG------------------LSPNFVRTSQQDNYNY----
---------------GLPYDYGSVMHYSKKAFTSNSN---------PTIIPRISWYE---
----------------DTMGSGG------PTFIDILMMN--THYKC
>Brugia_malayi_XP_001892317.1
WQDG-----------IVPYRI--DSKLSQHA---------------KDIIKKSIEKWESS
T-------CITFIPASN-----------------KKNALVFVRG-----SSCSS-YIGHM
SQWTK--------------QPVSIGY--------NCE-----HIHTISHEIGHALGFLHT
HTR-ADRDEYI-WIKFNNIQDG------------------LSSNFMRSSREDNYNY----
---------------GLPYDYGSVMHYSKKAFTSNSG---------PTIIPRYSWYE---
----------------DTMGSGG------PTFIDILMMN--THYKC
>Caenorhabditis_remanei_XP_003111544.1
WNVDV----------PIAYQF--DSKLSATN---------------IANVRKAIQFWNDN
S-------CLSFIEDSK-----------------ANNRLFMSSA-----GGCWS-YVGKQ
VDMPY--------------QVVSVGP--------NCD-----TLGTATHELMHALGFWHQ
QSR-SDRDDYV-YVDFSNIIPS------------------QAYNFQKMPLDQAQLL----
---------------NLKYDYGSVMQYYPYAFALDSSK--------YTILAKESGFQ---
----------------NSMGQREA-----PAFSDLVAIN--KLYNC
>Caenorhabditis_briggsae_CAP38083.2
WSPST----------PIYYQF--DSKLSATN---------------IANVRKAIKFWNDN
T-------CLSFQENNS-----------------GKNRLFLSSA-----GGCWS-YVGKQ
DNMPY--------------QVVSVGP--------NCD-----SLGTATHELMHAIGFWHQ
QSR-SDRDDYV-YVDFSNIIPS------------------QAYNFQKMPLDQAQLL----
---------------ALKYDYGSVMQYYPYAFALDSSK--------YTILAKENGMQ---
----------------NSMGQREA-----PAFSDLIAVN--KLYNC
>Caenorhabditis_brenneri_EGT50964.1
WNASV----------PIYYQF--DTKLSATN---------------IANVRKAIKFWNDN
S-------CLNFQESSS-----------------ANNRLFMSSA-----GGCWS-YVGKQ
ENMPY--------------QMVSVGP--------MCD-----TLGTATHELMHAIGFWHQ
QSR-SDRDDYV-YVDFSNIIPS------------------QAYNFQKMPLDQAQLL----
---------------NLPYDYGSVMQYYPYAFALDSKQ--------YTILAKQDGYQ---
----------------NSMGQREA-----PAFSDLIGVN--RLYNC
>Caenorhabditis_elegans_NP_498342.3
WSVSV----------PIFYQF--DTKLSATN---------------IANVRKAIQFWNDN
S-------CLSFKEDNN-----------------AKNRLFLSSA-----GGCWS-YVGKQ
VDMPY--------------QMVSVGP--------NCD-----TFGTATHELMHAIGFWHQ
QSR-ADRDNYV-YVDFSNIIPS------------------QAYNFQKMAVDQAQLL----
---------------NLPYDYGSVMQYYPYAFAVDSSK--------YTILAKENGFQ---
----------------NSMGQREA-----PAFSDIIGVN--KLYNC
>Ancylostoma_ceylanicum_EYC27725.1
WDPNR----------PIPYYI--DPSLYR-S---------------TAVVNQAIKFWTDN
T-------CLSFTPNSN-----------------AFNRLRIYKG-----NGCWS-YVGKQ
YSWAS--------------QDVSIGD--------GCD-----NLGTVCHEIAHALGFYHT
QSR-SDRDNYI-YINYGNVDGS------------------LQYNFQKLTPAAEKHY----
---------------GMAYDYGSVMQYNPYAFAINYNV--------PTSVARDVNYQ---
----------------NMMGQREG-----PAFSDVKQMN--LLYNC
>Ancylostoma_ceylanicum_EYC18085.1
WTPSI----------AINYTF--DKSLSNDA---------------VRTIRRAIKFWQDN
T-------CLSFREDLL-----------------GDHRLRFVRG-----SGCWS-YVGKQ
VAWKS--------------QDISIGD--------GCN-----VFGIVTHEIGHALGFYHT
QSR-YDRDDYV-DIEFSNISPD------------------MQYNFAKRTPLTEYHF----
---------------GQKYDYGSVMQYNAYAFALDPNK--------YTVIAKQVLYM---
----------------NSMGQRDG-----PSFSDVRMIN--WLYNC
>Ancylostoma_ceylanicum_EYB98934.1
--N------------PINYTF--DSSLTSDV---------------VALIRQGVQYWAAN
T-------CMSFRENPS-----------------GNNRLRFYAG-----VGCWG-YVGKQ
PTWPS--------------QDISIGD--------GCN-----NLGTVTHEIGHALGFYHT
QSR-YDRDNWI-HVDMGNVDPN------------------LQYNFAKMTPATENHF----
---------------GQPYDYGSVMQYNAYAFAVDPNQ--------PTVIALNPAYQ---
----------------NSMGQREA-----PAFSDVRMIN--WVYNC
>Caenorhabditis_elegans_NP_493926.2
WKL------------PMPYSF--DRNFPSRS---------------RQRVLEAMQFWSEK
T-------CVTFHENRY-----------------VYPHVSIFEG-----NGCWS-FVGKQ
PSLRE--------------QSLSLER--------SCTD----HTFVVAHEIAHTLGFYHE
HAR-GDRDQFI-SIDYSNVNPN------------------LTFAFAKESEKQLDH-----
--------------QEAAYEYGSVMHYSVDQFAVNTNR--------PVIYARDQKFA---
----------------QAMGNRMR-----ATFQDVSRMN--VLYNC
>Caenorhabditis_brenneri_EGT52783.1
WKL------------PMPYSF--DRNFPRRS---------------RNRVLEAMRFWSEK
T-------CITFQENQY-----------------VYPHVRIFEG-----SGCWS-FVGKQ
QMLRE--------------QSLSLES--------SCTD----HTFVVAHEIAHTLGFFHE
HAR-VDRDQFI-SIDYSNVNPN------------------LTFAFAKESEKQLDH-----
--------------QSAPYEYGSVMHYSVDQFAVNTNR--------PVIYARDQKYA---
----------------QAMGNRMR-----ATFQDVSRMN--VLYNC
>Caenorhabditis_remanei_XP_003105738.1
WKL------------PMPYSF--DWNFPRRS---------------RQRVLEAMRFWSEK
T-------CVTFQENRY-----------------VYPHVRIFEG-----NGCWS-FVGKQ
QSLRE--------------QSLSLES--------SCTD----HTFVVAHELAHTLGFFHE
HAR-IDRDQFI-SIDYSNVNPN------------------LTFAFAKESEKQLDH-----
--------------QAAPYEYGSVMHYSVDQFAVNTNR--------PVIYARDEKYA---
----------------QAMGNRMR-----ATFQDVSRMN--VLYNC
>Caenorhabditis_briggsae_CAP27255.2
WKL------------PMPYSF--DWNFPRRS---------------RLRVLEAMRFWSEK
T-------CVTFQENRY-----------------VYPHVRIFEG-----NGCWS-FVGKQ
QSLRE--------------QSLSLES--------SCTD----HTFVVAHEIAHTLGFFHE
HAR-IDRDQFI-SIDYSNVNPN------------------LTFAFAKESEKQLDH-----
--------------QSAPYEYGSVMHYSVDQFAVNTNR--------PVIYARDQKYA---
----------------QAMGNRMR-----ATFQDVSRMN--VLYNC
>Ancylostoma_ceylanicum_EYB99138.1
WSD------------GVPYEF--DPELPSIA---------------VTSLKYAMKFWELN
T-------CVTFRPREN-----------------ETQYIFFTGEN----RGCFS-SVGRD
TSQPE--------------QPVNIGK--------GCY-----HFGVTTHEVGHALGLFHH
QQR-YDRDDYV-TFSKKDVPKS------------------YWLNFVKIPEKYLAT-----
--------------YGLPYDVGSIMHYTPTEFASNAYL--------PGLLTADTNLQ---
----------------GTMGSLDG-----PSFLDVQIVN--RHYQC
>Caenorhabditis_brenneri_EGT55803.1
WLP------------YVPFEL--HSSLSEKS---------------RSSLIAAMTFWEKN
T-------CVTFKKRTD-----------------EEVYLLMSGEE----EGCWS-TVGRD
EAQKA--------------QILNIGT--------GCE-----MFGITSHELAHALGLFHE
QSR-YDRNNYV-QIIKSRIAQK------------------NFYDFAVVGMKNMDT-----
--------------YGQKYDIGSVMHYRPTEFSIDGG---------NTIVAKDINMQ---
----------------NTMGQFRG-----PSFLDVAKIN--RHYDC
>Caenorhabditis_remanei_XP_003113924.1
WKP------------YVPFEL--HSSLSAKS---------------RSSLVAAMTFWEKN
T-------CVTFRKRTD-----------------EEVYLLMSGAE----EGCWS-TVGRD
EEQKA--------------QILNIGI--------GCE-----MFGITSHELAHALGLFHE
QSR-YDRNNYV-QIVKSRIAQK------------------NFYDFAVVGMKNMDT-----
--------------YGQKYDIGSVMHYRPTEFSIDGG---------NTIIAKDINMQ---
----------------NTMGQFRG-----PSFLDVAKIN--RHYDC
>Caenorhabditis_briggsae_XP_002630585.1
WLP------------YVPYEL--HTSLSPKS---------------RSSLIAAISFWEKN
T-------CVNFKKRTN-----------------EEVYLLMSAEE----EGCWS-TVGRD
EAQKA--------------QILNIGE--------GCE-----MFGITSHELAHALGLFHE
QSR-YDRNNYV-QIIKSRIAQK------------------NFYDFAIVGMRNMET-----
--------------YGQKYDIGSVMHYRPTEFSIDGG---------NTIIAKDINMQ---
----------------NTMGQFRG-----PSFLDVAKIN--RHYNC
>Caenorhabditis_elegans_NP_001022281.1
WLP------------NVPFEL--HGSLSAKS---------------RSSLVAAMAFWEKH
T-------CVAFKKRTS-----------------EKVYLLMSGQE----EGCWS-TVGRD
EAQGA--------------QILNIGT--------GCE-----MFGITSHEIAHALGLFHE
QSR-YDRDNYV-QIVKSRIAQT------------------NFYDFAVVGKKNMET-----
--------------YGQKYDIGSVMHYRPTEFSLDGG---------NSIIAKDVNMQ---
----------------NTMGQFRG-----PSFIDVAKIN--RHYNC
>Ancylostoma_ceylanicum_EYB83937.1
WKR------------GVPFAF--HRSMNREG---------------RRSVLAAIQFFRKM
T-------CIRFRRRTN-----------------EQVYLLFVGHD----QGCWS-TVGRD
AYQGQ--------------QFVSIGR--------GCE-----AFGITSHEVAHALGLFHE
QSR-YDRDNWI-TVYPQRIPQP------------------LLYNFAKVSPKQMAT-----
--------------YGTPYDIGSVMQYTPFEFSIDPTV--------PSMVAVNINEQ---
----------------GSMGQLAG-----PSYLDVQKLN--AHYSC
>Ancylostoma_ceylanicum_EYB83938.1
WKR------------GVPFAF--HRSMNREG---------------RRSVLAAIQFFRKM
T-------CIRFRRRTN-----------------EQVYLLFVGHD----QGCWS-TVGRD
AYQGQ--------------QFVSIGR--------GCE-----AFGITSHEVAHALGLFHE
QSR-YDRDNWI-TVYPQRIPQP------------------LLYNFAKVSPKQMAT-----
--------------YGTPYDIGSVMQYTPFEFSIDPTV--------PSMVAVNINEQ---
----------------GSMGQLAG-----PSYLDVQKLN--AHYSC
>Ancylostoma_ceylanicum_EYB87782.1
WTN------------GVPYQI--HNSVVGLA---------------RQNVVRAIAFWQAE
T-------CIDFRPRTT-----------------EKQFVEFIGND----EGCWS-TVGKD
EALGR--------------QVVSIGR--------GCE-----HFGVTSHELAHSLGVFHE
QSR-YDRDGTV-QLNRNVVAPT------------------LLFNFAKISPRELNT-----
--------------YRLPYDVGSVMHYTPTEFSSYKSI--------PALTTVDPNLQ---
----------------QSMGQMEG-----PSFLDVMVLN--LHYNC
>Caenorhabditis_brenneri_EGT33153.1
WKN------------GVPFMF--HESLNPIA---------------KAAILKAIHFWYRE
T-------CIEFRPRTF-----------------QKEYLLFIGND----DGCWS-TVGRD
ASQGK--------------QVVSIGD--------GCE-----HFGVTSHELAHALGVFHE
QSR-FDRDESV-TFNPRVVEKD------------------LLFNFAKVLVVNWHAENNVF
-----QISPRQMSTYGLPYDIGSVMHYTPTEFSNFPSI--------PTLTAIDTNLQ---
----------------QTMGQLEG-----PSFVDVHIMN--QHYQC
>Caenorhabditis_briggsae_XP_002630660.1
WKN------------GVPFMF--HESLSPLA---------------KASILKAIHFWYRE
T-------CIEFRPRTF-----------------QKEYLLFIGND----EGCWS-TVGRD
TSQGK--------------QVVSIGE--------GCE-----HFGVTSHELAHALGIFHE
QSR-FDRDESV-TFNPRVVEKD------------------LLFNFAKISPRQLSTY----
---------------GLPYDVGSVMHYTPTEFSNFPSI--------PTLAAVDTNLQ---
----------------QTMGQLEG-----PSFVDVHIMN--QHYQC
>Caenorhabditis_elegans_NP_494953.3
WKN------------GVAFMF--HESLTPIA---------------KTAILKAVHFWYRE
T-------CIEFHPRTF-----------------QKEYLLFIGND----DGCWS-TVGRD
ASQGK--------------QVVSIGN--------GCE-----HFGVTSHELAHALGIFHE
QSR-FDRDESV-VFNPRVVERD------------------LLFNFAKISPRQMST-----
--------------YGLPYDIGSVMHYTPTEFSNIPSI--------PTLAAIDTNLQ---
----------------QTMGQLEG-----PSFVDVHIMN--QHYQC
>Caenorhabditis_remanei_XP_003109085.1
WKN------------GVPFMF--HESLNPIA---------------KAAILKAIHFWYRE
T-------CIEFRPRTF-----------------QKEYLLFIGND----EGCWS-TVGRD
ASQGK--------------QVVSIGD--------GCE-----HFGVTSHELAHALGIFHE
QSR-FDRDDSV-TFNPRVVEKD------------------LLFNFAKISPRQMST-----
--------------YGLPYDIGSVMHYTPTEFSIIPSI--------PTLTAIDTNLQ---
----------------QTMGQLEG-----PSFIDVYIMN--QHYQC
>Caenorhabditis_remanei_XP_003113358.1
WNSY-----------EIPFQI--WGGDYNF----------------QSLIRRGIRMWEES
T-------CLRFRENMQSRD--------------AIRYVLEKGD-----SCFTE-YIGRN
GGH----------------QDIIIGS--------ECA-----EEYVVAHETGHALGFWHT
HQR-PDRDRHI-SINWKNVMEE------------------ATASFMPFRSMLQA------
------FGIRQVSPRRVPYDYGSLMHYHAVAHAVKVSD--------FTIVPKELKYV---
----------------TTMGTEK------MAFLDAKVIN--DIY--
>Caenorhabditis_brenneri_EGT53233.1
WNSY-----------EIPFQI--WGGDYNF----------------QSLIRRGIRMWEES
T-------CLRFRENMQSRD--------------AIRYVLEKGD-----SCFTE-YIGKN
GGH----------------QDIIIGS--------ECA-----EEYVVAHETGHALGFWHT
HQR-PDRDRHI-SINWKNVMEE------------------ATASFMPFRSMLQAFGIRQV
SPR------------RVPYDYGSLMHYHAVAHAVKVSD--------FTIVPKELKYV---
----------------TTMG-TEK-----MAFLDAKVIN--DIY--
>Caenorhabditis_briggsae_CAP28867.2
--------------------------KYNF----------------QSLIRRGIRMWEES
T-------CLRFRENMQSRD--------------AIRYVLEKGD-----SCFTE-YIGRN
GGH----------------QDIIIGS--------ECA-----EEYVVAHETGHALGFWHT
HQR-PDRDRHI-SINWKNVMEE------------------ATASFMPFRSMLQA------
------FGIRQVSPRRIPYDYGSLMHYHAVAHAVKVSD--------FTIVPKELKYV---
----------------TTMGTEK------MAFLDAKVIN--DIY--
>Caenorhabditis_elegans_NP_497769.3
WNSY-----------EIPFQI--WGGDYNF----------------QSLIRRGIRMWEDS
T-------CLRFKENQQSRD--------------AIRYVLEKGD-----SCFTE-YIGRN
GGH----------------QDIIIGS--------ECA-----EEYVVAHETGHALGFWHT
HQR-PDRDRHI-SINWKNVMEE------------------ATASFMPFRSMLQA------
------FGIRQVSPRRVPYDYGSLMHYHAVAHAVKVSD--------FTIVPKELKYV---
----------------TTMGTEK------MAFLDAKVIN--DIY--
>Ancylostoma_ceylanicum_EYC22702.1
----------------------------NF----------------QNLIRRGIRMWEES
T-------CLRFRENMASRD--------------AIRYVLEKGD-----SCFTE-YIGRN
GGH----------------QDIIIGS--------ECA-----EEYVVAHETGHALGFWHT
HQR-PDRDRHI-SINWKNVMEE------------------ATASFMPFRSMLQA------
------FGIRQVSPRRVPYDYGSLMHYHAVAHAIKVSD--------FTIVPKELKYV---
----------------TTMGTEK------MAFLDAKVIN--DIY--
>Caenorhabditis_briggsae_XP_002642004.1
WSSY-----------EIPFQI--WGGDYNF----------------QSLIRRGIRMWEES
T-------CLRFRENMQSRD--------------AIRYVLEKG------DSCFTEYIGRN
GGH----------------QDIIIGS--------ECA-----EEYVVAHETGHALGFWHT
HQR-PDRDRHI-SINWKNVMEE------------------ATASFMPFRSMLQAFGIRQV
SPR------------RIPYDYGSLMHYHAVAHAVKVSD--------FTIVPKELKYV---
----------------TTMG-TEK-----MAFLDAKVIN--DIY--
>Loa_loa_EJD76152.1
------------------------------------------------------------
T-------CLRFQENVQARD--------------VIRYVLERGD-----SCFTE-FIGRN
GGY----------------QDIIIGS--------ECA-----EEYVVAHETGHALGFWHT
HQR-PDRDQYI-SINWKNVMDE------------------ATASFMPFRSMLQA------
------FGIRQISPRRIPYDYGSLMHYHAVAHAIRVSD--------FTIVPKELKYV---
----------------TTMGTEK------MAFLDAKVIN--DIY--
>Capitella_teleta_ELU10783.1
WGK------------VIPYMI--DGDFSESY---------------ADMIKAAIAHWEKG
T-------CLKFVERNVTEEPQEP----------TILFALSLLN-----SVCYS-YIGKT
ISQIP--------------QPIHLSP--------LCF-----TLGVLAHEIAHTLGSIHE
HQR-PDRDEFI-SIRSSSILDS------------------AKGHFMPMSSKYVE------
-------------MRGMPYDYGSALHYRMDAFSK-NGH--------NTIETKDSRFQ---
----------------RSIGQRVG-----LTFWDYRVIN--DVYCM
>Capitella_teleta_ELU03706.1
WTM------------PVPWLY--DGGQSTED---------------TIMIESAIQHWEEL
T-------CVSFQQLPTGTFDGEH----------AILFTNENDGFQAI-DSCWS-YIGRQ
SGGA---------------QQLNVQSY-------GCTG----WMGIVVHEIGHALGYWHE
QAR-PDRDTYV-NIIESNVETA----------------ELQSGQFAIAPAIT--------
-------------THGLDYDYGSVMHYGPNDFAIDSSQ--------YTITTNDPLYQ---
----------------RTIGQRFG-----LSWHDAYLFN--LAY--
>Capitella_teleta_ELU09038.1
WKM------------PIIYKF--DGDHVDRE---------------KETIREAISQWEKR
T-------CVRFVEVDKSASVR------------RNHLLFTREL-----RACAS-FVGKL
ELPEGDP------------QMINLGE--------HCFG----QPGTAVHEIGHALGLWHQ
HQR-PSRDNYV-TINRQQIASW------------------AQANFVKGPEEVVT------
-------------EFDLPYDYNSVMHYSGMVGTKSGA---------MTISTNDKRFQ---
----------------HNIGQRQE-----LSFLDAKAVN--LAY--
>Capitella_teleta_ELT97502.1
WHN------------PIYYKF--DGTHNEQE---------------MGKVRSAFEHWQES
T-------CLRFFEVPEYAPIY------------QSHIRVTRAS-----KGCYS-FLGKV
FSRG---------------QPLNLAS--------SCFL----RFGVPLHEIGHTLGFYHE
HQR-ADRDEWI-DLLEDNIDVY-------------------NSQFWKVDTEDY-------
---------------GVPYDYTSVMHYSSKTGSYQSK---------HTMVAKDPLYT---
----------------KSMGQRTG-----LSYLDIKLAN--LAYCS
>Capitella_teleta_ELT92490.1
-------------------------------------------------IRGAFKHWEEN
T-------CVRFKEIGINEYHS------------RGHLLMTREN-----TGCHS-FIGRI
GNKP---------------QQINLQD--------ACIF----TFGTIVHEIGHALGLWHE
QQR-SDRDNHI-RIQESNLGYY-------------------TGQFVKQRTASL-------
---------------GVPYDVASVMHYDSYAGSKNGQ---------RTMQTIDPLEQ---
----------------NSLGQRTG-----LSFLDAKIIN--EAYCD
>Capitella_teleta_ELU12126.1
WDL------------PIAWKF--DGSHDYQQ---------------REIIRGGFDHVEQQ
T-------CVRFKELGVNENSN------------NDHILITRQP-----TGCHS-FIGHI
GRRS---------------QQLNLQD--------ACIR----TFGTIVHEIGHALGLWHE
QQR-ADRDQHI-RVRNGNIGSY-------------------AGQFVKQRTVSL-------
---------------GVPYDVGSVMHYDSYAGSSNGQ---------RTMETLDPLEQ---
----------------SSLGQRTG-----LSFLDAKIIN--LAY--
>Capitella_teleta_ELU12128.1
----------------------------------------------REIIRGGFDHVEQQ
T-------CVRFKELGMNEISYG-----------EDHLLITRES-----TGCHS-FVGHV
GLQA---------------QQLNLQD--------YCIL----TFGTIVHEIIHALGLWHE
QQR-ADRDQHI-RVRNGNLRN--------------------SGQFVKEKTVSL-------
---------------GVPYDVGSVMHYNSYAFTRNFK---------ITMETLDPLEQ---
----------------NSLGQRTG-----MSFLDAKIIN--L----
>Trichinella_spiralis_XP_003377112.1
WDSSV----------PIDYSF--DGSHTSKQ---------------ERLIELALKHWENV
T-------CLRFRRRFDTP---------------KGNRIIFTDV-----DGCAS-NVGRN
PMKEP--------------QYVSLSL--------DCM-----KLGVIAHEVAHALGFWHE
QSR-PDRDRFV-NVVWRNIDEG------------------SLAQFLKEQTREVD------
-------------SKGIPYDYGSIMHYRSKAFAKNGDL--------YTLLTNVQNYQ---
----------------RTIGQ-------------------------
>Onchocerca_volvulus_AAV71152.1
WDSHK----------PIVYSF--DGSHTRRE---------------QRVIELALEHWQNI
T-------CLNFERRNDEI---------------QENRIIFTDI-----DGCAS-NVGRH
PLGEP--------------QFVSLAP--------ECI-----RLGVIAHEVAHALGFWHE
QSR-PDRDNYV-TVRWENIDRD------------------SKGQFLKELPVDVD------
-------------NGNVPYDYGSIMHYRSKAFGRYDDL--------FTLNTNIMDYQ---
----------------KTIGQRDQ-----LSFNDIRLMN--VIYCS
>Brugia_malayi_XP_001899668.1
WDSHK----------PIIYSF--DGSHTIRE---------------QRVIELALEHWHNI
T-------CLNFERRDDEI---------------QENRIVFTDV-----DGCAS-NVGRH
PLGEP--------------QFVSLAP--------ECI-----RLGVIAHEVAHALGFWHE
QSR-PDRDNYV-TVRWENIDRD------------------SKGQFLKELPTDVD------
-------------NGDVPYDYGSIMHYRSKAFGRYEDL--------FTLNTNIMDYQ---
----------------KTIGQRDQ-----LSFNDIRLMN--VIYCS
>Loa_loa_XP_003137863.1
WDSHK----------PIIYSF--DGSHTVRE---------------QRVIELALEHWQNI
T-------CLNFERRDNEI---------------EENRIVFTDV-----DGCAS-NVGRH
PLGEP--------------QFVSLAP--------ECI-----RLGVIAHEVAHALGFWHE
QSR-PDRDNYV-TVRWENIDRD------------------SKGQFLKELPVDVD------
-------------NGGVPYDYGSIMHYRSKAFGRYEDL--------YTLNTNIVDYQ---
----------------KTIGQRDQ-----LSFNDIRLMN--VIYCS
>Caenorhabditis_briggsae_XP_002641922.1
WDASR----------PIVYAF--DGSHTQRE---------------QRIIELALEHWHNI
T-------CLNFERNDQAN---------------SGNRIVFTDV-----DGCAS-NVGRH
PLGEE--------------QLVSLAP--------ECI-----RLGVIAHEVAHALGFWHE
QSR-PDRDQYV-TVRWENIDKD------------------SKGQFLKEDPDDVD------
-------------NAGVPYDYGSIMHYRSKAFSKFDDL--------YTISTFVTDYQ---
----------------KTIGQRDQ-----LSFNDIRLMN--KIYCS
>Caenorhabditis_remanei_XP_003112951.1
WDASR----------PIIYAF--DGSHTQRE---------------QRIIELALEHWHNI
T-------CLNFERNDQAN---------------SGNRIVFTDV-----DGCAS-NVGRH
PLGEE--------------QLVSLAP--------ECI-----RLGVIAHEVAHALGFWHE
QSR-PDRDQYV-TVRWENIDKD------------------SKGQFLKEDPDDVD------
-------------NAGVPYDYGSIMHYRSKAFSKFDDL--------YTISTFVTDYQ---
----------------KTIGQRDQ-----LSFNDIRLMN--KIYCS
>Caenorhabditis_elegans_NP_001022732.1
WDASR----------PIIYAF--DGSHTQRE---------------QRIIELALEHWHNI
T-------CLNFQRNDQAN---------------SGNRIVFTDV-----DGCAS-NVGRH
PLGEE--------------QLVSLAP--------ECI-----RLGVIAHEVAHALGFWHE
QSR-PDRDQYV-TVRWENIDKD------------------SKGQFLKEDPDDVD------
-------------NAGVPYDYGSIMHYRSKAFSKFDDL--------YTISTYVTDYQ---
----------------KTIGQRDQ-----LSFNDIRLMN--KIYCS
>Heterorhabditis_bacteriophora_ABY74338.1
WDPNR----------PIVYGF--DGSHTSRE---------------QRIIELALEHWHNI
T-------CLNFVRNDNAK---------------SGNRIVFTDV-----DGCAS-NVGRH
PLGEE--------------QLVSLAP--------ECI-----RLGVIAHEVAHALGFWHE
QSR-PDRDQFV-NVRWENIDKD------------------SKGQFLKEDPDDVD------
-------------NAGVPYDYGSIMHYRSKAFSRYDDL--------YTISTFVTDYQ---
----------------KTIGQRDQ-----LSFNDIRLMN--KIYCS
>Ancylostoma_ceylanicum_EYC02676.1
WDPTR----------PIIYSF--DGSHTSRE---------------QRIIELALEHWHNI
T-------CLNFVRNDNAN---------------SGNRIVFTDV-----DGCAS-NVGRH
PLGEE--------------QLVSLAP--------ECI-----RLGVIAHEVAHALGFWHE
QSR-PDRDQFV-NVRWENIDKD------------------SKGQFLKEDPDDVD------
-------------NAGVPYDYGSIMHYRSKAFSRYDDL--------YTISTFVTDYQ---
----------------KTIGQRDQ-----LSFNDIRLMN--KIYCS
>Haemonchus_contortus_ACZ64269.1
WDPTR----------PIIYSF--DGSHTSRE---------------QRIIELALEHRHNI
T-------CLNFVRNDNAN---------------KGNRIVFTDV-----DGCAS-NVGRH
PLGEE--------------QLVSLAP--------ECI-----RLGVIAHEVAHALGFWHE
QSR-PDRDQFV-NVRWENIDKD------------------SKGQFLKEDPDDVD------
-------------NAGVPYDYGSIMHYRSKAFSRYDDL--------YTISTFVTDYQ---
----------------KTIGQRDQ-----LSFNDIRLMN--KIYCS
>Caenorhabditis_remanei_XP_003106283.1
WTF------------PIPYYI--NTATGAD----------------TNAILAGVARWEQE
T-------CARFTRQNSLPS--------------RGNALEFISG-----SGCWS-YIGRI
GSSS---------------QQVSIGV--------GCT-----SLGTVCHEIGHALGFYHE
QAR-YDRDEYV-SILTQNIQSS------------------YLSQFSKQSFSSMV------
-------------DYGVGYDYGSVMHYDQLAFSSTGG---------NTIATLDPNYQ---
----------------ATIGQRTA-----PSFADVKRIN--LAYCN
>Caenorhabditis_brenneri_EGT40491.1
WTF------------PIPYYI--NTGTGAD----------------TNAILAGVARWEQE
T-------CARFTRVNSLP---------------RGNSLEFISG-----SGCWS-YIGKI
GSSS---------------QQVSIGV--------GCT-----SLGTVCHEIGHALGFYHE
QAR-YDRDEYV-SILTQNIQSS------------------YLSQFSKQSFSSMV------
-------------DYGVGYDYGSVMHYDQLAFSSTGG---------NTIATLDPNYQ---
----------------ATIGQRTA-----PSFADVKRIN--LAYCN
>Caenorhabditis_briggsae_XP_002645840.1
WTF------------PIPYYI--NTATGAD----------------TNAILAGVAKWEEE
T-------CARFTRLNRLPS--------------RGNALEFISG-----SGCWS-YIGRI
GSSS---------------QQVSIGV--------GCT-----SLGTVCHEIGHALGFYHE
QAR-YDRDEYV-SILTQNIQSS------------------YLSQFSKQSFSSMV------
-------------DYGVGYDYGSVMHYDQLAFSSTGG---------NTIATLDPNYQ---
----------------ATIGQRTA-----PSFADVKRIN--LAYCN
>Caenorhabditis_elegans_NP_510440.1
WSF------------PVPYYI--DTSSGVN----------------TNAVLAGVAKWEQE
T-------CARFTRLNSYSSSS------------RQNALRFISG-----NGCYS-NIGKV
SRFP---------------QDVSIGW--------GCT-----SLGTVCHEIGHALGFYHE
QAR-YDRDDYV-SILTQNIQDM------------------YLSQFTKQSASSMV------
-------------DYGVGYDYGSVMHYDQAAFSSTGG---------NTIATRDPNFQ---
----------------ATIGQRVA-----PSFADVKRIN--FAYCN
>Ancylostoma_ceylanicum_EYB82616.1
WTAL-----------PIPYYI--NTGSGVS----------------EPAVLAGVARWEAD
T-------CITFTRQYNRP---------------NGNGLEFFLG-----SGCYS-MIGRV
GYSS---------------QQISIGY--------GCT-----SLGTVTHEIGHAFGFYHE
QAR-YDRDNYV-SIMSQNIQNG------------------YLSQFTKQSRSAME------
-------------DYGVGYDYGSVMHYDQFSFSANSR---------YTIQTIDTNYQ---
----------------QTIGQREG-----PSFMDVKRVN--LAYCN
>Caenorhabditis_brenneri_EGT40770.1
WTL------------PIRFFI--NSDVN------------------ATAVLAGIAKWEKE
T-------CI----------------------------------------PCSS-YVGKV
GTSF---------------QEISIVNQY------YCL-----ALGGVCHEIGHALGFFHE
HNR-YDRDEYI-RLQTQNIKPS------------------SESQFKKEPASLMN------
-------------DYGLGYDYGSIMHYSADQGSANNK---------PTLITRDPNYQ---
----------------TTVGQRVD-----LSFADVKKVN--LAYCN
>Caenorhabditis_brenneri_EGT40531.1
WTF------------PIPIYI--NDNVN------------------ASLIMSVIKRYEEI
T-------CVRFNRRNKKLGS-------------SESGLEYFKG-----AGCYS-SLGKV
GGS----------------QIVSVPD--------GCT-----RFGTIWHETAHALGVYHE
QGR-YDRDNYI-RLLPENINKN------------------MAYNYDKFPANCMF------
-------------DYGIKYDYGSVMHYAPDGFSQNGK---------YTFLTTDPNYT---
----------------DTPGARFE-----PSFSDVKGIN--SAYCS
>Trichinella_spiralis_XP_003376698.1
WKR------------TIPYSI--NTRSGVD----------------TNAVERGIKQWEKI
T-------CLKFVRQDNHP---------------TGDYMEFFKG-----SGCYS-YVGKI
GGK----------------QPISIGT--------GCE-----SAGIVCHEIGHALGVWHE
QNR-PDRDKFI-NIHHGNIKPH------------------ARSNFYRLTNNIAL------
-------------VNVIPFDYGSQMLYGPRAFAININK--------NTISALDVNYR---
----------------STLGQRDF-----PSFYDAKTIN--LIYCN
>Trichinella_spiralis_XP_003376582.1
WPT------------VIPYKF--ESNATVEDEKNSPVN--------ESQVELGLKWWEEH
T-------CLTFVRNDNPSE--------------DTDYLTFIDD-----EGCWS-YIGKQ
GGR----------------QEVSLPG--------YCS-----PLYVVTHEVAHALGLHHT
QNR-PDRDRYV-YLNHTNIKSS------------------KAYNYRLTTFDAVD------
-------------VEEIPYDYQSVMHYPSKGFALDNNY--------DVIISRDPLYA---
----------------TSFGYREE-----PSFYDIKLVN--KHYCS
>Caenorhabditis_remanei_XP_003092370.1
WTL------------PIPYYF--DSEVN------------------RTTILAGIRLWEQE
T-------CIRFTRKDRKPP--------------GKNAIYFING-----TGCYS-SVGMI
PSWGENYSEG---------QPVSLWTR-------GCN-----YLGTVVHEIAHALGAIHE
QSR-SDRDSYV-IIMENNIKNG------------------QLHNFLKESFL---------
-------------DYGVGYDYGSVMHYSKNAFAIVPNK--------PTILPKDPMME---
----------------NVIGQKVG-----LSFLDVKKMN--LAYCS
>Caenorhabditis_remanei_XP_003092373.1
WPL------------PIPYYF--DTWGKTVNLQET-----------LFSLLPVLGEWKRI
T----------------------------------LICIDDNLD-----IRCSS-PVGMQ
GGA----------------QPVTLHPI-------ACN-----TIATVVHEIAHSLGAWHE
QSR-SDRDSYV-TILSDNIPEG-----------------VYPANFGKKSTM---------
-------------DYGVGYDYGSVMHYAKNDFAIDTKK--------PTIIPRDPMME---
----------------NVIGQRVG-----LSFFDVKRMN--LAYCS
>Caenorhabditis_briggsae_XP_002638691.1
WKSL-----------PIKYRF--HESIDFYT---------------ISQIIAAIRFWEDS
T-------CITFENVSDAP---------------VGDYIEFFSG-----QGCYS-MIGRN
GGR----------------QGISIGE--------SC-------MGVIEHEIGHALGLWHE
QSR-PDALGYV-SIERDFILPS------------------YISDFLQRDDE-IDTL----
---------------GIPYDLGSVMHYGSTAFSVDQKS--------KTVVTRDSLYQ---
----------------QTIGQREK-----LSFYDVATIN--TAY--
>Caenorhabditis_elegans_NP_492109.2
WKTM-----------PIKYRF--HESIDFYT---------------ISQIIAAIRFWEDS
T-------CITFENVSDSP---------------DGDYIEFFSG-----QGCYS-MIGRN
GGR----------------QGISIGE--------SCV-----KMGVIEHEIGHALGLWHE
QSR-PDALGYV-TIERDFILPS------------------YISDFLQRDDE-IDTL----
---------------GIPYDLGSVMHYGSTAFSVDQKS--------KTVVTRDSLYQ---
----------------QTIGQREK-----LSFYDVATIN--TAY--
>Caenorhabditis_remanei_XP_003095593.1
WRTL-----------PIKYRF--HESIDFYT---------------ISQIIAAIRFWEDS
T-------CITFENVSDAP---------------DGDYIEFFSG-----QGCYS-MIGRN
GGR----------------QGISIGE--------SC-------MGVIEHEIGHALGLWHE
QSR-PDALGYV-TIERDFILPS------------------YISDFLQRDDE-IDTL----
---------------GIPYDLGSVMHYGSTAFSVDQKS--------KTVVTRDSLFQ---
----------------QTIGQREK-----LSFYDVATIN--TAY--
>Haemonchus_contortus_ACZ64272.1
WPTTA----------PIKYRF--HESIDFYA---------------VSNIIKAIRYWENV
T-------CLEFENSPDVAD--------------NEDFIEFFQG-----QGCYS-MIGRN
GGR----------------QGVSIGE--------NCV-----KAGVIEHEIGHAIGMWHE
QSR-PDAQSYI-KVESDFILPS------------------YVSDFLQRDKD-IDTL----
---------------GLPYDLGSVMHYGSTAFSVDQSS--------KTLITRDPLYQ---
----------------STIGQRET-----LSFLDIETIN--KAYCS
>Ancylostoma_ceylanicum_EYB93047.1
WPITA----------PIKYTF--HESLDFFA---------------ISNIIKAIRYWENV
T-------CLTFENTPGISD--------------TEDHIEFFQG-----QGCYS-MIGRN
GGR----------------QGVSIGE--------NCV-----KEGVIEHEIGHALGMWHQ
QSR-PDAQSYI-KVLSDFILPS------------------YVSDFMQRDKD-IDTL----
---------------GIPYDLGSVMHYGGTAFSADQTS--------KTLVTRDPLYQ---
----------------STIGQRET-----LSFFDIETIN--KAYCP
>Ascaris_suum_ERG87405.1
----------------IKYRF--HESLALYQ---------------ITQIINAVEYWQDH
T-------CLKFRNDDQA----------------TGDFIEFFKG-----EGCYS-MIGRF
GGR----------------QGVSIGD--------GCX-----QIGTIEHEIGHALGLWHE
QSR-PDASQYV-EVLKAFILPS------------------YISDFLERGKDEIDTL----
---------------GIPYDLGSVMHYGSTAFSADQKS--------KTLLTRDPFYQ---
----------------TTIGQRET-----LSFYDVKIIN--EAYCK
>Loa_loa_XP_003136845.1
WFQF-----------PIKYRF--DESLDILH---------------ISQILKALEIWQSS
T-------CITFENDQEA----------------SGDYLEFFEG-----DGCYS-MVGRF
GGK----------------QGVSIGK--------GCE-----RIGTIVHELGHTLGLWHE
QSR-PDAEKYI-TVVKEYIIPS------------------YISEFLKRSENEITTF----
---------------DVPYDLGSIMHYGSTAFSVDQKS--------KTLLTRDPFYQ---
----------------MTIGQRDS-----LSFYNIKLIN--EAYCK
>Brugia_malayi_XP_001892937.1
----------------IKYRF--DESLDILH---------------ISQILKALEIWQSN
T-------CIKFENDQEA----------------SGDYIEFFEG-----DGCYS-MVGRF
GGR----------------QGISIGK--------GCE-----RTGTIIHEVGHTLGLWHE
QSR-PDAEEYI-TVVKEYIIPS------------------YISEFLTRSEHEITTF----
---------------NVPYDLGSVMHYGSTAFSIDQRS--------KTLLTKDPFYQ---
----------------MTIGQRDS-----LSFYNIKLIN--EAY--
>Wuchereria_bancrofti_EJW72634.1
-FQF-----------PIKYRF--DESLDILH---------------ISQILKALEIWQSN
T-------CIKFENDQEA----------------SGDYIEFFEG-----DGCYS-MVGRF
GGR----------------QGISIGK--------GCE-----RIGTIIHEVGHTLGLWHE
QSR-PDAEEYI-TVVKEYIIPS------------------YISEFLKRSEHEIATF----
---------------NVPYDLGSIMHYGSTAFSVDQKS--------KTLLTKDPFYQ---
----------------MTIGQRDS-----LSFYNIKLIN--EAYCK
>Trichinella_spiralis_XP_003376261.1
WHTN-----------HILYRM--EASLKDAS---------------RDAILRALQLWQEN
T-------CIRFEERDQLEPNVA-----------SINFVDDSQSD----GGCSS-FVGRV
GGI----------------QNISIAWP-------RCS-----SEGIVSHQIGHALGLLHE
HSR-PDRDEHI-IVNYEQTVSE------------------HRDVISRLSSRVFEHF----
---------------RSMYDPGSVMHMPPTVKNLMTNADE------LTILAMDPNYQ---
----------------STFGQRIS-----PSFLDYKLIN--MMYCN
>Brugia_malayi_ACZ64275.1
WDHRR----------PISYDF--AETIPLET---------------RAKIRAAIAMWEER
T-------CIRFQENGP-----------------NIDRIEFFDG-----GGCSS-FVGRT
GGT----------------QGISISTP-------GCD-----IIGIISHEIGHTLGIFHE
QAR-LDQKNHI-FINYNNIPLS------------------RWNNFFPISQHEADMF----
---------------NLPYDTGSVMHYGPYGFATDPYV--------PTITTRNKFHQ---
----------------YTIGQREG-----PSFLDYAAVK--L----
>Wuchereria_bancrofti_EJW81434.1
WDHRR----------PISYEF--AKTIPLET---------------RAKIRAALAMWEER
T-------CIRFQENGP-----------------NVDRIEFFDG-----GGCSS-FVGRT
GGT----------------QGISISTP-------GCD-----IIGIISHEIGHTLGIFHE
QAR-LDQKNHI-FINYNNIPLS------------------RWNNFFPISQHEADVF----
---------------NLPYDTGSVMHYGPYGFATDPYV--------PTITTRNKFQQ---
----------------YTIGQREG-----PSFLDYAAIN--IAYR-
>Ascaris_suum_ERG82733.1
WDTAK----------PISYEF--ADSIPQST---------------RHKIRAAIALWEQR
T-------CVRFLENGP-----------------SVDRIEFFDG-----GGCSS-FVGKT
GGT----------------QGISIATP-------GCD-----VVGIISHEIGHALGIFHE
QAR-PDQNSNI-FVNYNNIPIS------------------RWNNFHPVSQNQADTY----
---------------NLPYDTGSVMHYGAYGFATDPYV--------PTITTRDRFHQ---
----------------YTIGQREG-----PSFLDFAAVN--IAYH-
>Ancylostoma_ceylanicum_EYB91125.1
WDRTR----------AISFDF--AETVPRRT---------------RAKIREAMDLWQRN
T-------CVRFDENGP-----------------SVDRLEFFDG-----GGCSS-FVGRI
GGT----------------QGVSIATP-------GCD-----VVGIISHEIGHALGIFHE
QAR-PDQERHI-AVNYNNIPIS------------------RWSNFNSMGPNQAETF----
---------------GLPYDTGSVMHYGPFGFAADPYT--------PTIRTLERIQQ---
----------------STIGQRIG-----PSFLDFQAIN--AAYG-
>Haemonchus_contortus_CDJ84197.1
WDRKN----------AISFDF--TETVPRRT---------------REKIREAMNLWQYH
T-------CVRFDEGGP-----------------SVDRLEFFDG-----GGCSS-FVGRV
GGT----------------QGISIATP-------GCD-----VVGIISHEIGHALGIFHE
QAR-PDQDRHI-AINYNNIPIS------------------RWNNFQSIGPNQAETF----
---------------GLPYDTGSVMHYGPYGFASDPYT--------PTIRTLERGQQ---
----------------STIGQRIG-----PSFLDYQAIN--AAYG-
>Caenorhabditis_brenneri_EGT43909.1
WSTKG----------PISFDY--AESIPSQT---------------RRKIRDAMLLWQQH
T-------CIRFEEGGP-----------------NVDRLEFFDG-----GGCSS-FVGKV
GGT----------------QGISISTP-------GCD-----VVGIISHEIGHSLGIFHE
QAR-PDQERNI-AINYNNIPLS------------------RWNNFQAVGESHAETY----
---------------DLPYDTGSVMHYGAYGFASDPYT--------PTIRTLERIQQ---
----------------STIGQRAG-----PSFLDYQAIN--LAYG-
>Caenorhabditis_elegans_NP_508120.2
WDTRG----------PISFDY--AESIPFQT---------------RQKIRSAMLLWQQH
T-------CLRFEEGGP-----------------NVDRLEFFDG-----GGCSS-FVGRV
GGT----------------QGISISTP-------GCD-----VVGIISHEIGHALGIFHE
QAR-PDQERHI-AINYNNIPLS------------------RWNNFQAVGENHAETY----
---------------NLPYDTGSVMHYGPYGFASDPYT--------PTIRTLERVQQ---
----------------STIGQRAG-----PSFLDYQAIN--MAYG-
>Caenorhabditis_briggsae_CAP28036.2
WDSRGG---------PISFDY--AESIPFQT---------------RQKIRSAMLLWQQH
T-------CIRFEEGGP-----------------NVDRLEFFDG-----GGCSS-FVGRV
GGT----------------QGISISTP-------GCD-----VIGIISHEIGHSLGIFHE
QAR-PDQERHI-AINYNNIPLS------------------RWNNFQAVGENHAETY----
---------------NLPYDTGSVMHYGAYGFASDPYT--------PTIRTLERIQQ---
----------------STIGQRAG-----PSFLDYQAIN--MAYD-
>Caenorhabditis_briggsae_XP_002644886.1
WSR------------NIPYRF--LGTDANW----------------QTQITNALRYYERN
S-------CIRFLLNGA-----------------GSDYLVFNQG-----EGCYS-SVGQL
GGA----------------QEISIGY--------GCE-----TLGIITHEVGHALGFWHE
QAR-PERDSYV-RINRQNAING------------------LEGQFDRRSWSEVNEY----
---------------SLPYDYGSVMHYGPKSFSRSSTL--------NTVEPTDAAFI---
----------------STIGNRIE-----PSFLDLKLLN--TAFCS
>Caenorhabditis_remanei_XP_003117761.1
WSR------------NIPYRF--LDTDANW----------------QTQITNALRYYERN
S-------CIRFSLNGA-----------------GTDYIVFNQG-----EGCYS-SVGKL
GGA----------------QEISIGY--------GCE-----TLGIITHEVGHALGFWHE
QAR-PERDSYV-RINRQNAIIG------------------LEGQFDKRSWSEVNEY----
---------------SLPYDYGSVMHYGPKSFSKSSTL--------NTVEPTDAAFI---
----------------NTIGNRVE-----PSFLDLKLLN--TAFCS
>Caenorhabditis_elegans_CAD99221.1
WSR------------NIPYRF--LDTDGNW----------------QSQITNGLRHYERN
T-------CIRFSLNGG-----------------GSDYLVFSKG-----EGCYS-SVGRL
GGP----------------QEISIGD--------GCE-----TLGIITHEVGHALGFWHE
QAR-PERDSYV-RINRQNAING------------------LEGQFDKRSWSEVNEY----
---------------SLPYDYGSVMHYGPKSFSKSSTM--------NTVEPVDPAFI---
----------------NTIGNRVE-----PSFLDLKLLN--TAFCS
>Ancylostoma_ceylanicum_EYC18168.1
WQST-----------TIPYRF--AVNDEPW----------------QNDIRAVLNKFSRN
T-------CLRFVENAP-----------------GYDYLIFNRG-----EGCYS-SVGRL
GGA----------------QEVSIGY--------GCE-----TEGIISHEVGHSLGLWHE
QAR-PERDRYV-TINTENAVEG------------------TEGQFDKMSSTDSEDF----
---------------GLPYDYGSVMHYSSIAFAKNSMS--------KTVVPLQPHYE---
----------------HTIGNRVE-----ASFLDFKILN--MAYCS
>Haemonchus_contortus_CDJ94458.1
WRTT-----------TIPYRF--AVNDANW----------------QSTIRMVLNKFSQN
T-------CLRFVEGT------------------GPDYLLFNQG-----EGCYS-SVGRL
GGA----------------QEISIGY--------GCE-----TEGIISHEIGHSLGFYHE
QAR-PDRDNYV-SVNTHNAIPG------------------TAGQFDKLSASEMVDY----
---------------GLPYDYGSVMHYSSTAFSNNSVS--------PTVTTVQPQYD---
----------------HTIGSRVA-----PSFLDYKELN--MAYCS
>Wuchereria_bancrofti_EJW80742.1
WKSS-----------LIAYRF--GDSDTNW----------------QDYIRKTLHYWEQE
T-------CLRFEENKP-----------------DDDYLIFIIG-----SGCYS-NVGRL
GGS----------------QTISIGY--------GCE-----TLGIISHELGHALGFWHE
QER-SDRDNHV-RINLQNVISG------------------SEGNFEKRNATQIIDL----
---------------GVPYDLGSVMHYSTNTFAKRFID--------FTVDPIDTKYR---
----------------STVGNRVA-----PAFTDFKQIN--LLY--
>Loa_loa_EJD76694.1
WRSS-----------SIAYRF--GNGDTDW----------------QDYIRKALHNWEQE
T-------CLRFEENKP-----------------DNDYLFFIIG-----SGCYS-HVGRL
GGS----------------QTISIGY--------GCE-----TFGIISHELGHALGFWHE
QER-WDRDKYV-RINLQNAISG------------------TEGNFEKLNPSQLKNF----
---------------GVPYDLGSVMHYSTNTFAKRFMD--------FTVDPIDVKYR---
----------------STVGNRVS-----PTFTDFKQIN--LLY--
>Caenorhabditis_brenneri_EGT59583.1
WPNL-----------TISYEF--YGGEENW----------------RQLIRSAIRHVEQN
V-------CFRFKENGG-----------------DRDGLRYYRG-----NGCWS-NVGRV
GGR----------------QLVSIGY--------GCD-----SLGIVSHETLHALGLWHE
QSR-DDRDNYI-SIIADKITRG------------------TEGNFAKRTATNSDNL----
---------------GQPYDLGSVMHYGAKSFAFDWSS--------DTIKTRDWRYQ---
----------------NTIGQRDG-----LSFKDAKMIN--TRYCS
>Caenorhabditis_elegans_NP_001024414.1
WPNL-----------TISYEF--YGGEETW----------------RQLIRSAIRHVEQN
V-------CFKFKENGG-----------------DRDGLRYYRG-----NGCWS-NVGRV
GGR----------------QLVSIGY--------GCD-----SLGIVSHETLHALGLWHE
QSR-DDRDNFI-SIVADKITRG------------------TEGNFAKRTAANSDNL----
---------------GQPYDLGSVMHYGAKSFAYDWSS--------DTIKTRDWRYQ---
----------------NTIGQRDG-----LSFKDAKMIN--TRYCS
>Caenorhabditis_briggsae_XP_002643757.1
WPNL-----------TISYEF--YGGEENW----------------RQLIRSAIRHVEQN
V-------CFRFKENGG-----------------DRDGLRYYRG-----NGCWS-NVGRV
GGR----------------QLVSIGY--------GCD-----SLGIVSHETLHALGLWHE
QSR-DDRDNYI-SIVADKITRG------------------TEGNFAKRTPANSDNL----
---------------GQPYDLGSVMHYGAKAFSYDWSS--------DTIKTRDWRYQ---
----------------NTIGQRDG-----LSFKDAKMIN--TRYCS
>Caenorhabditis_remanei_XP_003102565.1
WPNL-----------TISYEF--YGGEETW----------------RQLIRSAIRHVEQN
V-------CFRFKENGG-----------------DRDGLRYYRG-----NGCWS-NVGRV
GGK----------------QLVSIGY--------GCD-----SLGIVSHETLHALGLWHE
QSR-DDRDNYI-SIVADKITRG------------------TEGNFAKRTPANSDNL----
---------------GQPYDLGSVMHYGAKAFSYDWSS--------DTIKTRDWRYQ---
----------------NTIGQRDG-----LSFKDAKMIN--TRYCS
>Necator_americanus_ETN77608.1
----------------------------NF----------------QNLIRSALRHIEQN
T-------CIRFKEGGR-----------------DRDGLRFFRG-----SGCWS-NVGRT
GGR----------------QLVSIGY--------GCD-----SLGIVAHETLHALGLWHE
QSR-DDRDKFI-KIVTDRIIRG------------------TEGNFEKRTPQTSDNM----
---------------GQPYDLGSVMHYGPKAFTQDWNV--------DTIETRDKRYQ---
----------------HTIGQREG-----ISFKDAKMIN--LRYCM
>Ancylostoma_ceylanicum_EYC00622.1
WPNL-----------TISYEF--AYQDASF----------------QNLIRSALRHIEQN
T-------CIRFNENGP-----------------DRDGLKYFRG-----SGCWS-NVGKT
GGR----------------QLVSIGH--------GCD-----SLGIIAHETLHALGLWHE
QSR-DDRDKFI-RIVTDRIIRG------------------TEGNFEKRTSLTSDNM----
---------------GQPYDLGSVMHYGAKAFTYDWSF--------RTIETKDKRFQ---
----------------NTIGQRDG-----ISFKDAKMIN--L----
>Haemonchus_contortus_CDJ94174.1
WPNL-----------TVSYEF--AYNDANF----------------KNLIRSALRHIEHN
T-------CIRFKENGG-----------------DRDGLRYFRG-----NGCWS-NVGRT
GGR----------------QLVSIGY--------GCD-----SLGIVAHETLHALGLWHE
QSR-SDRDQYI-NINFWRIIRG------------------TEGNFEKRTALTSDNM----
---------------GQPYDLGSVMHYGAKAFTSDWTA--------NTVETKDKRFQ---
----------------NTIGQRDG-----ISFKDAKMIN--L----
>Loa_loa_XP_003136587.1
------------------------IKTIKW----------------QNLIRTALYHIETE
T-------CIRFKENGG-----------------NRNHIYFIQG-----KGCWS-NVGKV
GGR----------------QLISIGF--------GCE-----AVGIVVHEMLHALGLWHE
QSR-TDRDNYI-WINYANIYPG------------------TQGNFEKRTMINIDNM----
---------------GLSYDYGSLMHYGPKAFTINYDR--------YTIETRDRRYQ---
----------------QTIGQREG-----ISFKDAKLIN--L----
>Ascaris_suum_ERG80310.1
WPQL-----------NVPYAF--GTLDPIW----------------QNLIREALNYVQNE
T-------CIRFQENNN-----------------SPDYLQFIRG-----SGCWS-NIGHV
GGR----------------QQISIGY--------GCE-----AVGIIAHETLHALGLWHE
QSR-SDRDRYI-SINYDNVFPG------------------THGNFEKRSPSTIDNM----
---------------GQPYDLGSVMHYGSTAFAIDYSR--------STITTLDPKFQ---
----------------QTIGQRAA-----MSFKDTKMIN--LRYCS
>Ancylostoma_ceylanicum_EYC20559.1
WPNA-----------TVPFEF--KDNNTEW----------------QGIIRKGMYKWQKE
T-------CIRFVRRTT-----------------EKDYAIFFKG-----GGCYS-NVGRT
GGR----------------QYVSIGW--------GCE-----GGGIVAHEIGHALGFWHE
QSR-PDRDNYI-NINEENISRG------------------TKGNFEKRN--DIMDS----
---------------DIPYDFGSVMHYGPQAFTNNWKF--------VTIETKDHRFQ---
----------------HTIGQRAD-----ISFIDVKHAN--RLYCS
>Haemonchus_contortus_CDJ91795.1
WPNA-----------IIPYEF--KDSDSNNTEW-------------KKLIWRGMKEWQKE
T-------CIRFKERTN-----------------ETDYAVFFKG-----AGCYS-NVGRT
GGR----------------QYISIGW--------GCE-----ARGIVAHEIGHALGFWHE
QSR-PDRDQFI-NINEDAISSG------------------TKGNFEKRS--DIMDS----
---------------DIPYDFGSVMHYAPQAFTKDWHL--------VTIETKDHRFQ---
----------------HTIGQRST-----VSFTDVKHAN--RLYCS
>Loa_loa_XP_003150090.1
------------------------------------------------------------
---------------------------------------------------CYS-SVGRI
GGK----------------QYTSIGY--------GCE-----SGGIVAHELGHALGFWHE
QSR-PDRDIYI-NINEDHIFPG------------------TKGNFEKRS--DIAIM----
---------------DVPYDFGSVMHYGPQAFTNDYHY--------VTIETKDHRFQ---
----------------HTIGQRND-----LSFIDIKEAN--RMYCG
>Ascaris_suum_ERG84037.1
WPNQ-----------VVPYFL--KENDTDW----------------RNLILKGIRKWEAE
T-------CIRFVERTD-----------------ENDYVYIFKG-----AGCYS-SVGRI
GGR----------------QYASIGY--------GCE-----SVGIVAHELGHALGFWHE
QSR-PDRDRYI-NINEDHIFRG------------------TKGNFEKRS--DIADL----
---------------DTPYDFGSVMHYGPQAFSDDYKY--------VTIETKDHRFQ---
----------------HTIGQRRD-----LSFIDIKEAN--LLYCS
>Wuchereria_bancrofti_EJW84867.1
WPKDN----------NIPYEF--ASSD-------------------------ALYFWQRE
T-------CVRWQENGP-----------------GYDRVVFFRG-----SGCYS-NVGRT
GGR----------------QEISIGY--------GCE-----DLGIVTHEIGHSLGFWHE
QSR-PDRDQYI-KLQNKYIARG------------------TEGNFVKRSYMEIENM----
---------------GVPFDLGSVMHYGPNAFSVDWNH--------TTIETIDKRYS---
----------------HTIGQRYG-----PSFTDVKQMN--RLY--
>Brugia_malayi_XP_001901295.1
WPKNN----------NIPYEF--ASSD-------------------------ALYFWQRE
T-------CVRWQENGP-----------------GHDRVVFFRG-----SGCYS-NVGRT
GGR----------------QEISIGY--------GCE-----NFGIVTHEIGHSLGFWHE
QSR-PDRDQYI-KLQNKYIARG------------------TEGNFVKRSYMEIENM----
---------------GVPFDLGSVMHYGPNAFSVDWNH--------TTIETIDKRYS---
----------------HTIGQRNG-----PSFTDVKQMN--RLY--
>Loa_loa_XP_003139875.1
WPKNS----------NIPYEF--ASSD-------------------------ALYFWQRE
T-------CVRWQEDGP-----------------GYDRVIFFRG-----SGCYS-NVGRT
GGR----------------QEISIGY--------GCE-----DLGIVSHEIGHSLGFWHE
QSR-PDRDQYI-KLQNKYIARG------------------TEGNFVKRSHMEIENM----
---------------GVPFDLGSVMHYGPNAFSVDWNH--------TTIETIDKRYS---
----------------HTIGQRYG-----PSFIDVKQIN--RLY--
>Haemonchus_contortus_CDJ82742.1
WPRA-----------PIPYRF--KDGDEKW----------------RSLIRSALRHWESE
T-------CVRWEENGR-----------------GKDHVIFFRG-----SGCYS-SVGRT
GGS----------------QMISIGY--------GCX-----QKGIVAHEVGHSLGFWHE
QSR-PDRDRYI-TLNKQFIIRG------------------TDGNFERRTTQEIEDM----
---------------GLPYDLGSVMHYGSNAFTKDWNE--------ITIQTRDPNYQ---
----------------RTIGQRGE-----PSFIDVKQVN--RLY--
>Haemonchus_contortus_CDJ88345.1
WPRA-----------PIPYRF--KDRDEKW----------------RSLIRSALRHWESE
T-------CVRWEENGR-----------------GKDHVIFFRG-----SGCYS-SVGRT
GGS----------------QMISIGY--------GCE-----DKGIVAHEVGHSLGFWHE
QSR-PDRDRYI-TLNKQFIIRG------------------TDGNFERRTTQEIEDM----
---------------GLPYDLGSVMHYGSNAFTKDWNE--------ITIQTRDPNYQ---
----------------RTIGQRGE-----PSFIDVKQVN--RLY--
>Caenorhabditis_elegans_NP_490795.3
WKS------------VIPFRF--KGGDAKW----------------KKLIREGLGLWEKE
T-------CVRWSENGP-----------------GKDYVIFFRG-----SGCYS-SVGRT
GGS----------------QLISIGY--------GCE-----DKGIVAHEVGHSLGFWHE
QSR-PDRDDYI-HLRKDWIIKG------------------TDGNFEKRSWEEIEDM----
---------------GVPYDVGSVMHYGSNAFTKDWDQ--------ITIETKDSRYQ---
----------------GTIGQRQK-----LSFIDVKQVN--RLYCN
>Caenorhabditis_remanei_XP_003105141.1
WKS------------VIPYRF--KGGDSKW----------------KKLIKEGLSLWEKE
T-------CVRWSENGH-----------------GKDYVIFFRG-----SGCYS-SVGRT
GGS----------------QLISIGY--------GCE-----DKGIVAHEVGHSLGFWHE
QSR-PDRDQYI-HLRKEWIIKG------------------TDGNFEKRSWEEIEDM----
---------------GVPYDIGSVMHYGSNAFTKDWDQ--------ITIETTDSRYQ---
----------------GTIGQRQK-----LSFIDVKQVN--RLYCN
>Caenorhabditis_briggsae_XP_002638777.1
WKS------------VIPYRF--KGGDSKW----------------KKLIKEGLGLWEKE
T-------CVRWSENGP-----------------GKDYVIFFRG-----SGCYS-SVGRT
GGS----------------QLISIGY--------GCE-----DKGIVAHEVGHSLGFWHE
QSR-PDRDQYI-HLRKEWIIKG------------------TDGNFEKRSWEEIEDM----
---------------GVPYDIGSVMHYGSNAFTKDWDQ--------ITIETQDKRYQ---
----------------GTIGQRQK-----LSFIDVKQVN--RLYCN
>Metaseiulus_occidentalis_XP_003745942.1
WTNG-----------TVHYWL--PGDLTGRH---------------IQVIRGAIKHWEEN
T-------CLHFEVAGPYQ---------------LFQYIHFRGDL----EGCFS-SLGRR
LLR----------------QDINLGS--------GCV-----SRSTAIHEIGHAIGFFHE
QSR-SDRDNFI-KILWRNLKPR------------------MIPQFRQA---RDDPR----
---------------GVVYDYSSIMQYPEWAFQADSEK--------NTIVTLNPFLQ---
----------------LSLGNQV------LSFRDRRLAN--LMYDC
>Metaseiulus_occidentalis_XP_003745943.1
------------------------------------------------------------
T-------CLKFEPAGFFQ---------------MSHYINFRGDR----SGCYS-MVGRM
QSILG--------------QDLNLGR--------GCV-----SQGTAIHELGHAIGFFHE
QSR-SDRDNFI-RILWKNVRPN------------------MVNQFTMA---SDNPK----
---------------GVPYDYSSVMQYQEWAFQSDAER--------NTIVTLDPFLQ---
----------------LSLGNSE------LSFRDRKMAN--AMYRC
>Metaseiulus_occidentalis_XP_003742727.1
WRNG-----------LVNYAY--HKSAEAKH---------------REVIEAGIKHWEEN
S-------CLSFNLMNQTSFAPT-----------TTHHIRFRTDK----DGCWS-LVGST
SFVSTLQNIQDLDFSGISYQDINLQDP-------GCV-----RVGTVVHEIGHAIGFFHE
QSR-SDRDDHI-TVLFENMDPQ------------------MRSQFEKQ---DDMNF----
---------------TVQYDFSSVMQYPQWAFSKDVHEL-------NTIITKDPFMQ---
----------------LSLGGDV------LTFRDKKLAN--AMYNC
>Lottia_gigantea_ESO97657.1
WPNN-----------QVPYQI--QETDFSSRD--------------ISTIRAGIKDWEDM
T-------CLTFNEVPRNQLNQ------------NPSRILFRNG-----DGCYS-RLGRT
GTV----------------QPISLGR--------GCR-----TRGIVVHEIGHAIGWIHE
QAR-PDRDDFI-TVNFNQIPPK------------------WQSQYSKRSPNVINDF----
---------------NVEYDYTSIMHYSANSFGP------------RTIVTKDPAFQ---
----------------NLIGQRQA-----LSFRDVKLAN--LMYSC
>Aplysia_californica_XP_005098486.1
WKKC-----------VVYYEI--DPSLDAGT---------------ERIIREAMDEWEKY
T-------CLVFKMNTS-----------------ITHRIQFKDG-----DGCKS-KIGMQ
KKP----------------QPLLLAR--------GCR-----TKGIIAHEIGHAIGFFHE
HMR-PDRDEFI-HVNFDVIKDR------------------FKPDFKKYSTNYIETH----
---------------GTPYDYTSLMHYGNVIPG--------------SILTLDPKFQ---
----------------DRIGQREG-----LSFQDIALAN--KMYNC
>Aplysia_californica_XP_005102290.1
WKEA-----------QVYYEI--SPELKPN----------------ASIIKAALGEWTRY
V-------CFQFIEWE------------------YPYMVKFELS-----NKCQS-AVGQQ
PWQKQP-------------QKIELAP--------RCL-----NKGTIIHEVGHAIGLIHE
HMR-PDRDKYI-KIHTDRIDED------------------YRGNYKKYSSSLIDTY----
---------------DVPYDYMSIMHYGSWILG--------------PITTLDPSYQ---
----------------FKIGQRDY-----LSFSDIKLAN--LMYQC
>Aplysia_californica_XP_005096574.1
WPNA-----------TVYYKV--KPNLHTPTD--------------LRLIQTALDHISSY
T-------CLKFIKSRFEI---------------LHDRLIFTNG-----DVCFS-KLGYQ
GGR----------------QKIILEK--------ACRSY---GPGHIIHEVLHAVGLPHE
HQR-LDQADHM-RINYDKIEPF------------------LHNQYKPYGSG-VNTY----
---------------GVDYDCNSIMHYGGD-----------------AITSLDPSCQ---
----------------KKIGQRWG-----MSFKDIKLVN--LMYQC
>Lottia_gigantea_ESP01181.1
WPNG-----------VIPYEI--ASNTFSYQQ--------------RSYIEYAIADWERY
T-------CLHFRKANYN----------------DKRKVVFSNG-----NGCWS-NIGMT
RNYGP--------------QYVYLAP--------NCR-----YKSIILHEIGHALGFFHE
HTR-PDRDDFV-YIQEENVMYN------------------QLYNFRKNTWYVTDSH----
---------------GVPYDYTSIMHYSDTAFSRNGA---------STIVTKNRNYQ---
----------------SRIGKYRQ-----LSFRDIKAAN--KMYQC
>Capitella_teleta_ELT93756.1
WTNK-----------VIPYEL--QRGAFSYKD--------------MEHIEAAIADWNKY
T-------CLNFRQRSNS----------------DENYIYLQNG-----AGCSS-YIGMK
G--------------------------------------------IIIHELGHAVGFQHE
QTR-PDRNQHV-RILHQNIVQG------------------MEFNFQQYSTSSVNSY----
---------------GVPYDYSSVMHYGQYSFSRNGQ---------TTIQTLDPSKQ---
----------------KEIGTRMG-----HSFSDIKLAN--LMYGC
>Aplysia_californica_XP_005111030.1
WTNK-----------VIPYRI--ASGVFTSRD--------------RGEINKAIAEWQRY
T-------CISFRQASRN----------------ENNFVYFDNG-----SGCYS-YVGMV
GGS----------------QTIGLAG--------GCR-----QKGVIVHEIGHAVGFHHE
QNR-PDRDNHV-RIQTRNIPPS------------------VRYNFKKYPWSAVEVF----
---------------DVPYDYRSVMHYGGRAFSQNGD---------YTIKTVNPAMQ---
----------------NVIGNRQG-----LSFYDVMLAN--RMYKC
>Aplysia_californica_XP_005101668.1
WTNN-----------RIPYEL--RSGHFSSRD--------------RQVIQSALSDWSRY
T-------CLSF-------------------------------------TETTR-YRNRL
RF-----------------QNGGGHK--------QSRS----TKGVVIHEVGHAIGLHHE
QTR-PDRDQHV-RIIRQNIPPR------------------VYYNFEKYSWTVIKNM----
---------------GIPYDYSSIMHYGKKAFTMNGG---------LTIQTVNPKYQ---
----------------NVIGNRHN-----LSFRDIKSVN--IMYNC
>Saccoglossus_kowalevskii_XP_002731590.1
WPSG-----------IIPYEW--DTIAEGN----------------RPNAQKAMRAWEEN
T-------CLTFPEWPAEGVN-------------HNGKLSFVDG-----TGCWS-NMAFT
GGT----------------QKVSLDSSG------GCS-----ALGVALHEIGHVIGLWHE
HTR-PDRNDTV-TIKGENIEPG------------------KESSFTTKDWAMVDS-----
--------------HDVPYDVTSIMHYAPKAFSVNGL---------PTIEAEAEEFQ---
----------------SIMGKQTS-----LSHLDHKIVN--LMYKC
>Saccoglossus_kowalevskii_XP_006821491.1
WPNG-----------IIPYVF--DTLEPDM----------------IYYARSAMEQWESN
T-------CIRFVTYPTLDVN-------------HDGRIEFVAG-----NGCWA-NVAFT
GNA----------------QKISLQKG-------TCN-----SIGVALHELGHTLGLFHE
QSR-PDRDEYI-AVHIEHVQHG------------------KEGNFKKRDFTEAST-----
--------------LDVPYDVSSVMHYGPKSFSKDGN---------ETIESLDPEKQ---
----------------STMGKQRQ-----LTFLDRKIMN--ELYRC
>Echinococcus_multilocularis_CDI70896.1
WPKG-----------VIPYII--DKYVFKEEE--------------LKHLATAIEVWNNE
T-------CVQFRPYRRS----------------DRHWVRITDG-----NTCFSEYMGFK
GIPGE--------------QTITLSRN-------GCRX----EYGLYLHELGHVMGLDHE
HAR-ADRDKYL-RVNDAGVPEN------------------FKSFFARKSIEDLHT-----
--------------YDSPYDLQSIMHYGRSSFSVYADK--------APIDARDEKVRHML
----------------ADVYVKD------ISFWDARILN--LHYHC
>Schmidtea_mediterranea_CCW36846.1
WENA-----------TIVYQI--VLTDFRKDE--------------IDGLLNAMDIYQKE
T-------CLKFRPAKFSD---------------QYSVIIRRGS-----GGCNAI-LGQD
RKKGT--------------QTVNLGI--------GCR-----WYGLFLHELGHTIGLHHE
HQH-PDRDIGV-SVQWDNVDPS------------------MKVWFNTISRDDVSM-----
--------------FGVPYDMQSVMHYGQWAFAKTDANGKSL----TTIIAKNPEFQRYL
----------------YYVWMKD------LSFGDVKRIN--LMYKC
>Crassostrea_gigas_EKC26094.1
WPDG-----------VLPYTF--ADGHFTTKE--------------LYIMKTAMREWEKY
T-------CIKFREKTSS----------------DVNFVRIQNG-----HGCNSQ-LGMV
GGE----------------QILNLDIN-------GCR-----WKGLYLHEIGHAIGLVHE
HQL-PNRDDYI-DIIYANVAPS------------------MRVWFQKYQSREVNQ-----
--------------FDVNYELSSVMHYGTTAFSSDGRS--------TTIRPKNKTSTDII
----------------GK-VWRKE-----LAFSDVKAVN--RMYEC
>Lottia_gigantea_ESP04972.1
WANN-----------EVPYKF--ASRHFDEKE--------------QYMMRQAMTEWERY
T-------CLRFRKATKT----------------DRNVLLFQNG-----EGCNSQ-LGMV
GGY----------------QVLNLENP-------GCR-----YKGLYLHEVGHAIGLVHE
HQL-PTRDDYI-KILYHNVEPQ------------------MRVWFNKYSPARVRT-----
--------------DNVEYEYSSVMHYGITAFSKDGSA--------KTIEAKFPSREEEI
----------------GRVFLKE------LAFSDVKAVN--DMYNC
>Branchiostoma_floridae_XP_002593241.1
WPGG-----------TIPYIM--GDSLSHRD---------------RSYIAEAMEKWHQH
S-------CARFKPYSRKLASYLG----------HHDHIIFYKG-----IGCLS-DVGRL
LERDQ--------------QVVSIND--------ACLFATSNPVGVILHELGHVLGLYHE
HSR-PDRDEFV-DILVNNIRPG------------------EEYNFQKMSSSDINLY----
---------------NIPYDYMSIMHYYNTEWTVRADLQ--------TIVTKDTKYQ---
----------------YFIGHKQA-----LSFYDIKTVN--LLYGC
>Branchiostoma_floridae_XP_002593097.1
WPQA-----------TVPYKF--DASVAPRD---------------RAELMKAMSTWSSQ
T-------CVKFAESTPQLAGTLG----------HQDFITFVK-----------------
--------------------------------------------------HSTAMGLYPE
IRR-PDRDQRV-IVLTENIKKG------------------EESKFAKLTPGQINLF----
---------------DIPFDYLSIMQWDDATYSASPANRK-------TIISKNPYFQ---
----------------NLLGQRTS-----LSYYDIKFVN--KLYTC
>Branchiostoma_floridae_XP_002593467.1
WPKA-----------TIPYEF--DSSFNKGN---------------REVLLDAMRHWEKH
T-------CIRFKPHSPGLVQELQ----------NKNFVKFIKG-----KGCWS-EVGMF
VYGNE--------------QMLSMDD--------GCLFNG--GVGAAIHELGHTVGFFHE
QSR-PDRDSYV-KVLWENVRKN------------------QKHNFEKYDWDRVNDF----
---------------NIPYDYISVMHYRSDEFATRVGRRKL-----RTVVTTDPFFQ---
----------------DLIGQRIS-----LSFFDIKLAN--AMYGC
>Lottia_gigantea_ESO86849.1
WPQG-----------VMPYEL--HPDLPLSM---------------KTTVMAAMKHWEDN
T-------CIEFREYSPEVAEELG----------HHDRVLFRKG-----DGCTS-NIGRN
GDGV---------------QETSIGT--------NCN-----ILGSVAHEIGHSLGYYHE
QSR-PDRDEHV-TINFANVAPS------------------MKANFLKYGYDHVRTD----
----------------EPYDVGSIMHYGP-TFLSRDGQS-------ETISPKQRALT---
----------------GFMGQRKA-----LSFLDIKTAN--ELYQC
>Lottia_gigantea_ESP00940.1
WPYG-----------IIPFTL--DDNLASFH---------------KQWVTDAMYVWEKV
T-------CVEFRLATPTLSAQLG----------HTDSVHISHG-----EDCIT-SVGKV
PGG----------------QNITIGR---------CR-----K-GSIIHELGHTLGFVHE
QSR-PDRDGNV-EIVFGNIIPT------------------RTHDFDKYPAGTITTY----
---------------GEPYDFGSIMHYSSTAYTKNGQ---------ITVKTIDPHLQ---
----------------MTIGQREA-----PSFLDIRLIN--EIYEC
>Strongylocentrotus_purpuratus_XP_797696.3
WPKKIINSATGQHVITVPYEF--NTGVD------------------QTAIKAAMAHWQDQ
T-------CVRFETHNPSVP--------------SQDRLTFIKD-----NGCYS-YIGRQ
SGS----------------QPVSIGD--------GCT-----QLGTVSHEIGHALGFNHE
QSR-PDRDEFV-IVNFDNIKTD------------------YRNNFDKRTTNDAMTN----
----------------VPYDYSSAMHYGLYGFGIDAKV--------PTLIPKDPLCM---
----------------KDIGQRLR-----LSYLDVKLAN--FMYQC
>Strongylocentrotus_purpuratus_XP_781315.3
WTKVGGDV-------IVPFTM--DSPAND-----------------IPYIYEAMDHWSTK
A-------CVKFETYSSDRSSTLG----------HNQRLRFHKA-----DGCSS-YVGRQ
PTSQMQP------------QNISIGT--------GCL-----QLGTIAHEIGHAMGFQHE
QSR-PDRDDHV-EIFWTNIETD------------------QQHNFDKESLDDVMAS----
--------------EVVKYDLTSVMHYGPYGFAINENI--------PTLVTKRPFDM---
----------------QYIGQRSG-----LSFYDVKLAN--YIYNC
>Branchiostoma_floridae_XP_002589866.1
WTG------------DVPYTL--NSALSSQA---------------REGILAAIQHWEDN
T-------CIRFQQLSGSIPS-------------DLRYIEFVSE-----SGCWS-YIGKL
SNSGP--------------QQISIGQ--------GCE-----RMGTVAHEIGHAMGFFHE
QSR-PERDDYV-EILFGNIQSG------------------KEGNFQKYGHDEVVSH----
---------------GVPYDLTSIMHYGGSYFSANGE---------LTIRTRDPEKQ---
----------------GLIGKRER-----LSFYDIKLAN--EMYNC
>Saccoglossus_kowalevskii_XP_002739691.1
WSNG-----------RVPYVL--DSTMATKA---------------VIAISEAIEHWEDN
T-------CLRFEEHSLNSAGF------------LDHYIMFFRG-----AGCWS-YVGRA
EDSV---------------QHISIGQ--------NCH-----FTATAIHEIGHAIGFWHE
QAR-PDRDDYI-TVHTRNIKPA------------------MVYNFDKYDVGQGQTF----
---------------GIPYDLKSIMHYGSYYFSVNDK---------KTITTQDPVMQ---
----------------ETPGSSTT-----LSFYDVKLAN--SMYNC
>Strongylocentrotus_purpuratus_XP_001176513.2
WTSN-----------IVPYEI--SPSSSGG----------------ATVIRAAMDHWEQH
T-------CLRFEPRTSSHASQLG----------HNTYLSFIKG-----GGCWS-YVGRV
FNGE---------------QQISIGS--------GCE-----YLGIVAHEIGHAIGFHHE
QSR-PDRDEYV-NVHFENIQSG------------------REGNFEKYDWNEVTTR----
---------------NVEYDVGSVMHYGSHGFSVNGQ---------PTITTIDPLQM---
----------------HLLGNREG-----LSTADITLAN--LIYEC
>Strongylocentrotus_purpuratus_XP_798033.1
WTSN-----------IVPYEI--SPSSSGD----------------STVIRAAMDHWEQH
T-------CLRFEPRTSSHASQLG----------HNTYLSFIKG-----GGCWS-YVGRV
FNGE---------------QQISIGS--------GCE-----YLGIVAHEIGHAIGFHHE
QSR-PDRDEYV-NVHFQNIQSG------------------FEGNFEKYDWNEVTTR----
---------------NVEYDVGSVMHYGSHGFSVNGQ---------PTITTIDPLQM---
----------------HLLGNREG-----LSTADITLAN--LIYEC
>Strongylocentrotus_purpuratus_XP_001176367.1
WTSN-----------IVPYEI--SPSSSGD----------------VTVIRAAMDHWEQH
T-------CLRFEPRTSSHASQLG----------HNTYLSFIKG-----GGCWS-YVGKV
FNGE---------------QQISIGS--------GCE-----YLGIVAHEIGHAIGFHHE
QSR-PDRDDFI-NVHFENIQSG------------------LEGQFEKYDWNEVTTR----
---------------NVEYDIGSVMHYGSHGFSVNGQ---------PTITTIDPLQM---
----------------HLLGNREG-----LSTADITLAN--LIYEC
>Paracentrotus_lividus_CAA46637.1
WPYK-----------VIPYVI--SPSSSGQ----------------SSLIRNAMDHWEQN
T-------CLRFEPRTSSHSRQLG----------HNAYLSFFRG-----SGCWS-YVGKA
FNGE---------------QQISIGN--------GCA-----YFGTIVHEIGHAIGFHHE
QSR-PDRDDYI-NVLYQNIQSG------------------RQHNFAKYTWGTVTSR----
---------------NVQYDVGSIMHYGGYGFSSNGR---------PTITTRDPRLN---
----------------SRLGQRIA-----LSPADIELAN--LIYEC
>Strongylocentrotus_purpuratus_NP_999767.1
WSYK-----------IIPYVI--ESSSSGQ----------------SSLIRSAMDHWEQN
T-------CLRFEPLTSSHSSRLG----------HTSYISFFRG-----NGCWS-HVGRS
FTNQ---------------QQISIGP--------QCG-----YFGTIVHEIGHAIGFHHE
QSR-PDRDEYI-NVHFENVQSG------------------REHNFAKYTWGSVTSS----
---------------NVEYDVGSIMHYGGYGFSSNGR---------PTITTIDPRLN---
----------------SRLGQRTA-----LSAADIELAN--RIYEC
>Saccoglossus_kowalevskii_XP_006822661.1
WPDG-----------IVPYVI--SASSSPD----------------TGVIMEAMRYWESL
T-------CVHFVPYNISGGDARG----------HHARVRFIKG-----DGCYS-YVGII
DFHNS--------------QEISIGD--------GCA-----ERGTVAHEIGHALGFWHE
QSR-PDRDDHV-TIHFQNIEDG------------------MESNFEKYGVDVVNTY----
---------------SVKYDISSLMHYGSHYFSKNGH---------PTITPVNPLDM---
----------------PKMGQRNY-----LSFYDVKLAN--MLYEC
>Saccoglossus_kowalevskii_XP_006822662.1
------------------------------------------------IILETMRYWESK
T-------CLRFQQYNTELGNSLG----------HHARVNFIRG-----DGCYS-YIGVV
NIHGP--------------QDISIGN--------GCQ-----FKGTIAHELGHVIGFWHE
QSR-PDRDNYV-RIHTENIKPG------------------YEGNFKKYTTNDVDTY----
---------------GIDYDISSIMHYGSHFFSTNQE---------PTITTVNEDDL---
----------------SKLGQRDH-----LTFSDIKLAN--TMYKC
>Saccoglossus_kowalevskii_XP_006821240.1
WPDG-----------IVPYEI--SSSSQVD----------------TDAILEAIDHWETN
T-------CLEFPPYNSTV---------------HTSWIRFIKD-----VGCWS-YVGRV
GGGY---------------QNISIGF--------TCE-----MFGTIVHEIGHAIGFWHE
HSR-LDRDNYV-TIHFENIETG------------------AEHNFQKYSSLAGDSY----
---------------NVTYDVGSIMHYGDKYFSKNNL---------TTITAINPAEQ---
----------------SIMGQRDS-----LSEADIQLAK--LIYNC
>Saccoglossus_kowalevskii_XP_006814358.1
WPGG-----------VIPYDI--SSSSQDD----------------ITEIQNALSYWERL
T-------CLQFPQYDPANPE-------------HTARIQFIKG-----VGCWS-MVGRI
GNEA---------------QNISIGT--------GCA-----SKGIIVHEVGHAIGLWHE
QNR-PDRDNYV-IINEENIIPD------------------AILNFHKFGTTTAETY----
---------------NVPYDE----------FSVNGL---------NTIDAINADDQ---
----------------SKMGNRDY-----LTEADIEIVN--IMYSC
>Saccoglossus_kowalevskii_XP_006816821.1
WEDA-----------IVPYRI--EPESQGD----------------TAVILSAIAHWESK
T-------CIRFPQYDPAE---------------HTSFISFTKQ-----DGCWS-YIGKV
FTGA---------------QEISIGI--------GCE-----HLGTIAHEIGHAIGFFHE
QSR-PDRDSYV-IINEDNIIDG------------------YEDNFQKYDTGTIDTH----
---------------QVPYDIGSLMHYGERYFSKNGL---------NTIDAVNPADQ---
----------------SKMGQRDG-----LSDADILLAN--LMYKC
>Saccoglossus_kowalevskii_XP_006816822.1
WEDA-----------IVPYRI--EPESQGD----------------TAVILSAIAHWESK
T-------CIRFPQYDPAK---------------HTSFISFTKQ-----DGCWS-YVGHV
FTGA---------------QEISIGN--------GCA-----YMGIVAHEIGHAIGFFHE
QSR-PDRDNYV-IINEDNIKDG------------------YEINFKKYDTGTINTH----
---------------QVPYDVGSLMHYGAKFFSKNGL---------NTIDAVNPADQ---
----------------SKMGQRDG-----LSAADILLAN--IMYSC
>Saccoglossus_kowalevskii_XP_006812794.1
WEDG-----------IVPYRI--EPESAGD----------------TDVILSAIEHWESK
T-------SLRFPQYNADE---------------HTSFISFTKQ-----DGCWS-YVGHV
FTGA---------------QEISIGN--------GCA-----YMGTIAHEIGHAIGFFHE
QSR-PDRDEYV-VINEENIIPG------------------YERNFQKYDTGTINTY----
---------------QVPYDIGSLMHYGATYFTSNGL---------NTIDAVNPDDQ---
----------------GLMGQRTG-----LSAADILLAN--TMY--
>Saccoglossus_kowalevskii_XP_002732335.1
WPNA-----------IVPYVI--SADSQGD----------------SAVIREALKYWEDR
T-------CLTFPPYDSTKG--------------HTSRIRFMKDE----TYCWS-WVGVH
NPGGS--------------QDISIGQ--------GCA-----QRGTIVHEIGHAIGFWHE
QSR-PDRDTYV-QIHFDRIIPG------------------KESNFLRYAADTANTY----
---------------NIPYDVSSLMHYGPTYFSWNGL---------NTIDAVDPDDQ---
----------------ALLGQRNH-----LSANDVLLAN--IMYDC
>Saccoglossus_kowalevskii_XP_006818361.1
WPNG-----------IIPYEI--SASSEPD----------------RAVILSALHYWESV
S-------CLQFPPYSAAAG--------------HTSRIEFTNKPG---EGCWS-WVGIA
NPGGP--------------QEISIGN--------GCA-----TRGIVAHEIAHAFGFWHE
QSR-SDRNDHV-IVHVANIEAG------------------QEDQFKVQNTDWH-------
---------------GVPYDVGSIMHYGKYDFSKNGL---------ATITAKNPADE---
----------------AKMGQRDY-----LSAADIELAN--IIYNC
>Saccoglossus_kowalevskii_XP_002736367.1
WPGA-----------IVPCEI--SSTSQGD----------------TDVILSAIQYWESV
S-------CLKFPAYSASAG--------------HTSRIRFIKD-----AGCWS-YVGLA
NPGGA--------------QDISIGS--------GCA-----YRGTIAHEIGHAIGFWHE
QSR-SDRDDYV-IIHSENIQSG------------------KEHNFRKYTSATINSY----
---------------GVAYDPGSLMHYGTHYFSKNGQ---------PTISAKNPADQ---
----------------AKIGQRNY-----LSAADIELAN--IIYNC
>Saccoglossus_kowalevskii_XP_006818531.1
WPGA-----------IVPYEI--SSTSQGD----------------KDVILSAIQYWESV
S-------CLRFPAYSASAG--------------HTSRIRFVKK-----SGCWS-YVGVS
NPGGA--------------QEISIGY--------RCE-----YRGTIAHEIGHAIGFWHE
QSR-SDRDDYV-TIHSENIESG------------------KENNFRKYTSATINSY----
---------------GVAYDPGSIMHYGTHYFSKNGQ---------PTISAKNPVDQ---
----------------AKIGQRNY-----LSAADIELAN--IIYNC
>Ixodes_scapularis_XP_002433529.1
WPGG-----------IVPYKI--SDSSQGD----------------AALIRRAVAHWMNN
S-------CLMFKELQQDDT--------------TTDFILFVKG-----RGCWS-RLGHV
GSL----------------QPISIGD--------GCE-----TLATVVHEIGHAVGFLHE
QSR-ADRNRFV-VVNYGNILEG--------------------LRSQFDPDQARREY----
---------------GARYDYQSVMHYSPTAFAASPEM--------KTLSPVNPLLA---
----------------PLIRRKDG-----LTFRDRRKAN--FLYQC
>Suberites_domuncula_CCA61951.1
----------------VRYQI--STHVSMET---------------ATLIRRAMNNLEEK
T-------CLRFISGG------------------SGDYIEFTSTE----SGCFSHMVGRQ
GGR----------------QQINLGQ--------GCR-----TFGIITHEIGHAIGFWHE
QSR-PDRDRFV-RVNNENIRDG------------------KERQFMKRKHLKIDYQ----
---------------GSPYDYGSIMHYSSRAFSRPDCTGENC----VTLSINNAVEYSHQ
GS--------------PTLGQRNA-----LSAQDILQIN--RLYTC
>Lottia_gigantea_ESO89295.1
-------------------------------------------------IVKAFKHIQQH
T-------CIRFQKKRNK----------------HKNFILYKSE-----PGCWS-NVGMQ
GGM----------------QVISIGR--------GCE-----HLGTAVHETVHALGVWHE
QAR-ADRNKFV-KIIKENISPR------------------YLLDFKVIDRNISSAR----
---------------GYPYDYNSIMHYSQYAFTRNGE---------PTIQVIGVGKERQ-
----------------LTIGQRDG-----LSTIDIAQLR--EMYQC
>Saccoglossus_kowalevskii_XP_006814176.1
WKNG-----------NVPYQA--HRDLNDAA---------------KIAIQQAIAHWENK
T-------CLKFHKKLDE----------------DHDYIHFVPD-----YGCWS-YVGRQ
GGK----------------QRLSVGN--------GCE-----HMGTVAHEIGHALGFWHE
QSR-LDRDKYV-HVVDSNVIPG------------------AEENFGRLEKEETKSR----
---------------NFAYDYNSIMHYGTTYFSRNGK---------PTLEVKKRGKKSW-
----------------VHLGQRVA-----LSELDIAQAR--ELYGC
>Nematostella_vectensis_XP_001622294.1
WPNG-----------EIPFRI--STRLPTKF---------------KKEIRKAIRHWRRK
T-------CLRFRNKRAD----------------DTDYIKFVYE-----TGCWS-YVGRA
GGE----------------QKISVGP--------GCE-----FVGTIIHEIGHAIGFWHE
QSR-RDRDDYI-RIIRENILPD------------------ALDQFNKMPKRLMDSM----
---------------GYAYDFYSIMHYGAKFFSRNGK---------PTIKIRKKYRDLD-
----------------AKIGQRKG-----LSWIDIAQVH--AMYNC
>Amphimedon_queenslandica_XP_003388837.1
WPNN-----------VIYYKI--DTQFTESE---------------KRTILEAMIDWENH
T-------CIRFREEES-----------------SVGYVMISLSS----RGCCS-YIGRV
GCK----------------QGLSLNR--------DCF-----SKGTVSHELGHVMGLYHE
QSR-PDRDKYV-RIITENIVPT------------------ALHNFQKLPSSVIDSL----
---------------GVPYDHNSIMHYSPTAFSKAGHL--------YTIVSLSTG-----
----------------IIVGPGQC-----PSRLDFVQIN--KLYKC
>Helobdella_robusta_ESN95927.1
WPNA-----------TIPYTI--STKIKEKA---------------RSNILRAHQHIMNL
T-------CIRFREREPS----------------DVNYLGYQID-----KGCWS-KVGRT
GGR----------------QVLSLDE--------RCS------YGTVLHEILHSVGFWHE
QSR-PDRDRYI-EILYENVDRT------------------FLNQFTVLSESESNSR----
---------------GFPYDYESIMHYESTAFSNTSNSDSL-----ITMLDESKK-----
----------------FLIGQRNG-----LSELDIAQLN--DMYEC
>Nematostella_vectensis_XP_001626056.1
WPNA-----------VIPYEF--DCSIGNKQE--------------CLSTSQSMAEWESK
T-------CIRFVKRTT-----------------ETAYLSFFRG-----QGCWG-HVGHT
ANYK---------------SQISIGD--------NCD-----FQHVMTHEIGHSVGFWHE
QSR-PDRDNYI-QVLWENVVDG------------------LHDAFEKRKWGTEVTDY---
---------------GSKYDFASIMHYPFTAFSKNGR---------PTIKAIADMQ----
----------------GKTPYVA------LSADDAMQTN--AMYKC
>Hydra_vulgaris_XP_002157312.2
WTDA-----------IIPYKI--DCSIENLPDA-------------VEAVTKAMAEWENK
T-------CIRFVKRTN-----------------EKYFLEFFRD-----THCWG-NVGMT
SY-----------------TKISVGD--------GCE-----YHHVNTHEIGHVVGFYHE
QNR-IDRDQWI-KIHWENIAQF-------------------KDAFDIVK--ETSSL----
---------------GVDYDYASIMHYPWNAFSSNGK---------DTISPIKPLN----
----------------GKTPYIE------LSKDDIEQVS--RMYNC
>Nematostella_vectensis_XP_001631888.1
-------------------------------------------------IKEAMREWESK
T-------CLRFVPRTN-----------------ETNYVWIYRS-----LGCWS-EVGKV
HGRK---------------NYLSMGK--------GCD-----YKHVMVHELGHAIGFWHE
QSR-PDRDNYI-RILFDNVDDS------------------MKYNFEKRKWGTEVIDY---
---------------NVPYDYGSIMHYPWTAFSKNGK---------PTIEPIRDLN----
----------------GKLPYIG------LSDDDALQAR--RMYSC
>Nematostella_vectensis_XP_001639324.1
---------------VIPYVI--DCSLSE-----------------LMKVFFTMKEWESK
T-------CVRFVEREG-----------------EDDYLTIFRG-----THCYS-TVGRA
KGK----------------RIMSVGN--------GCE-----YHHVMLHELGHVIGFWHE
QSR-PDRDEYV-RVLWHNIAKG------------------WENAFLKLSWEAVDTM----
---------------RVHYDFSSIMHYPFDAFSRNNK---------RTLLPLIPV-----
----------------KATPYTK------LTDRDVLKVN--LMYKC
>Nematostella_vectensis_XP_001639914.1
WPGA-----------IIPYKI--DPSISKFKH--------------VRIIKAAMREWERV
T-------CVRFVDKTREP---------------IREYVHIHYG-----VGCRG-SVGRW
PNTR---------------SLLTLGK--------WCD-----NFKVVLHELGHTIGFWHE
QNR-PDRDKYV-KVMLENVIPK------------------WRFAYSRYSRRLIDSL----
---------------EVPYDYYSIMHYSNKMYALPGK---------ITIIPRDPSI----
----------------KSLGNTG------LSALDIKQTN--MLYKC
>Hydra_vulgaris_XP_004205859.1
WPGA-----------IIPYTF--GETLAHIESA-------------QRTIQQAIAEWEKA
T-------CIRFIKKTN-----------------EEDFVEFAVG-----IGCNS-DVGKI
GGK----------------QIVSLGE--------GCM-----FKSVVMHEIGHVIGFWHE
QNR-PDRDDYV-VIKTENIKEG-----------------MYKDAFVKFS-HQINSL----
---------------KVEYDYYSIMHYGMKAFSKNNL---------PTILPKKKNV----
----------------FVLGNDR------LSQLDIIQAS--LLYKC
>Nematostella_vectensis_XP_001639912.1
------------------------------------------------ILENAMEEWEKK
T-------CIRFVERTT-----------------QTDYVEFYHG-----EGCNS-DVGRV
GGR----------------QTTSLGG--------GCA-----HHSIIVHELGHVIGFWHE
QNR-PDRDKHV-EIVWENIIPK------------------FQFAFTKYNNKKIDSL----
---------------GVPYDYYSVMHYGSKAFSKNHK---------PTIRSRKADI----
----------------TEFGSAH------ISQYDAKQAN--LLYNC
>Nematostella_vectensis_XP_001642032.1
------------------------------------------------ILKGAIAEWERK
T-------CLRFIERTT-----------------QTDYVEFYYG-----QGCNS-DVGAM
KTGR---------------QTTSIGK--------GCE-----DHGIMVHEIGHLIGLYHE
QNR-PDRDQHV-KIEFKNVHPQ------------------YFYAFEVKDANEVDSR----
---------------GVPYDYYSVMHYGSKDFSKNGR---------PTILSKKEGI----
----------------TEFGNNH------ISPLDAKIVN--LMYKC
>Capitella_teleta_ELT87968.1
WPNA-----------TIPYVI--GDRVAGFV---------------SDNIRKAMDHWEKH
T-------CIRFTNRSEF----------------DQDYINFDPGL----CGCCS-FVGRK
G-GR---------------QEVTLSA--------HCA-----AYGVVIHELGHVIGFWHE
HSR-PDRDKYI-KIVEHNIIPE------------------KMDNFDIKSAGEIDSL----
---------------GQPYDYYSIMHYRRKTFSRLGK---------ITMEPRERG-----
----------------VQIGQRDA-----LSPGDRMQAN--LLYNC
>Branchiostoma_floridae_XP_002605219.1
WPNA-----------TVPYTI--SEKFDSNL---------------IRLIRQAMDHWEQH
T-------CLRFTEHSG-----------------EKDYIHFATGK----CGCCS-FVGRR
GNGR---------------QKVSISP--------HCA-----LFGVIVHELGHVIGFWHE
HSR-PDRDKYI-KILKSNIRRE------------------KHENFDRKSVYEIDSL----
---------------GQEYDYYSIMHYPKQTFSMNGR---------DTIVPLQDG-----
----------------VTIGQRER-----LSQGDVIQAR--VLYNC
>Saccoglossus_kowalevskii_XP_006816040.1
WPNA-----------IVPYTI--NKELNSYQ---------------HDVIKKAISHWEEH
T-------CIRFVEHKK-----------------QQDYVEFAHGN----CGCCS-LVGRR
GDGR---------------QQVSLDV--------ICT-----EFGIVVHEIGHVIGFWHE
HNR-PDRDKFV-KIYAENIKHD------------------KKDRFIKKNTLEINSY----
---------------GQAYDYNSIMHYRRNTNSRNGK---------DTIEPRMHD-----
----------------VEIGQRDG-----LSQSDVIQAR--ELYQC
>1_Tolloid_.
WPNG-----------IIPYSI--SKAFSGRI---------------YANIKTAIKIWETH
T-------CLDFVALTN-----------------ETYGLKFEPQE----CGCCS-FVGRQ
QFGNNKP------------QEISISGQ-------DCE-----NVGHMLHEIGHAIGFWHE
HVR-PDRDRFV-KLKKNNIEPE------------------SFHNFEKKNGTEINSL----
---------------GEKYDYNSIMHYSTRSFSRNNDK--------KTLIPVSKF-----
----------------KSIGQREQ-----LSISDIRQAN--KLYKC
>Branchiostoma_floridae_XP_002592954.1
WPGG-----------VIPYVI--DAGFSNES---------------RSVIQSAMTHWQRN
T-------CVRFRPRMHQ----------------DFDYVFFQRG-----RTCCS-FVGRT
GNGK---------------QTLSVGP--------GCD-----MFGIVLHEIGHLIGFWHE
HSR-PDRDDFV-NILYENVKDG------------------ERHNFEKLWKTQINSL----
---------------GQRYDYMSIMHYGSRYFTKNGR---------ETLSPRQSN-----
----------------VMIGQRTA-----LSQMDIVQAN--LLYKC
>Nematostella_vectensis_XP_001635534.1
WKNG-----------TVPYII--GPFFTDAV---------------RGRILNAMRNWEKQ
T-------CLRFVPRTD-----------------QRDYIEIRLK-----PGCCS-AVGRV
GGR----------------QEVFLGY--------GCH-----GFGTILHELGHVIGFWHE
QMR-PDRDDYV-EVLHQNIVEG------------------EKHNFAKLPVSSVNSLD---
----------------QIFDYQSIMLYGTNDFSSNYG---------RTLKAKLSRFVWKQ
QGGIDY----------FQLHTREGASQ--LSRRDIIQTN--LLYKC
>Microplitis_demolitor_EZA45066.1
----------------IPYEF--DKVFTGAQ---------------HNLIKQAMQLWEQS
T-------CLQFVPRIKDV---------------HKYYTLITKKD----CRCCS-VVGKF
TKIR---------------QFISLDD--------NCM-----NPNTLLHELGHTIGLYHE
HMR-PDRDEYV-EIFTANIIPG------------------DEDNFKKLPTNKSTTQG---
----------------QPYDYSSIMHYGENISAKASHL--------NTMKPLKKINGEW-
----------------PIIGRGYN-----LSQGDIVTTN--LLYHC
>Microplitis_demolitor_EZA45067.1
----------------VPYEI--DNVYTGPQ---------------RKLIRQAMQHWEQA
T-------CLKFVPKIEEL---------------HENYLFITKED----CRCCS-FVGNK
RFGG---------------QLISLLD--------RCI-----DFYTIVHELGHAIGLHHE
HER-PDRDDYI-EILYENIMES------------------EILNFEKESRNKTTTLG---
----------------QAYDYSSVMHYSENGSAKRPGL--------RTIKPLKKIAGEW-
----------------PKMGSEKR-----LSRGDVVTAN--RLYNC
>Microplitis_demolitor_EZA45068.1
----------------VPYEI--DNVYTGLQ---------------RKVIKQAMQHWEQL
T-------CIKFDKRIKEL---------------HKDYVFITKSK----CGCCS-PVGRQ
GTGK---------------QIIGLRN--------RCI-----YIDIIVHELGHAIGFYHE
HRR-PDRDDYV-EILFDNISKG------------------YENNFKKLLENETSTFG---
----------------QAYDFESIMHYGNRAFAKNGSL--------STIKVVQQTDGYR-
----------------PIINRRYA-----LS---------------
>Helobdella_robusta_ESN94954.1
----------------IPFEF--DTNFTGAP---------------RSMIFGAMRAWENN
T-------CVSFVEKTND----------------HKNYILFSQSP----CGCCS-FVGKK
FGA----------------QIISIGK--------HCD-----QHGIILHELGHVIGFFHE
HTR-PDRDSYV-EILYDNILHD------------------QKNNFYTARPGEVDSL----
---------------NEPYDFQSIMHYARSTFSVRPFF--------DSIIPRSNTVNN--
----------------HDMGQRSY-----LSKGDISQTN--KLYKC
>Aplysia_californica_NP_001191567.1
WDHG-----------VIPYVI--ESNYSGEN---------------KDLFKLAMRHWENL
T-------CLVFKDKGPE----------------DTNYILFTQTD----CGCCS-FVGKH
GSGA---------------QVISLGK--------GCY-----YFGTVVHELGHVVGFWHE
HNR-PDRDKYV-QIIRKNIMPG------------------KESEFNILDEDKVDSL----
---------------GEPYDYGSIMHYSRDKFSKHSYL--------DTIRPFRQRGMIAL
----------------PRIGQNIR-----LSDGDVRQTN--KLYKC
>Drosophila_yakuba_XP_002099192.1
---------------VIPYEI--DTIFSGAH---------------KALFKQAMRHWENF
T-------CIKFVERDANL---------------HANYIYFTVKN----CGCCS-FLGKN
GNGR---------------QPISIGR--------NCE-----KFGIIIHELGHTIGFHHE
HAR-GDRDKHI-VINKANIMRG------------------QEYNFDVLSPEEVDLP----
---------------LLPYDLNSIMHYAKNSFSKSSYL--------DTITPIGIPPGTH-
----------------LELGQRRR-----LSRGDIVQAN--LLYKC
>Drosophila_simulans_XP_002104765.1
---------------VIPYEI--DTIFSGAH---------------KALFKQAMRHWENF
T-------CIKFVERDANL---------------HANYIYFTVKN----CGCCS-FLGKN
GNGR---------------QPISIGR--------NCE-----KFGIIIHELGHTIGFHHE
HAR-GDRDKHI-VINKGNIMRG------------------QEYNFDVLSPEEVDLP----
---------------LLPYDLNSIMHYAKNSFSKSSYL--------DTITPIGIPPGTH-
----------------LELGQRRR-----LSRGDIVQAN--LLYKC
>Drosophila_sechellia_XP_002032550.1
---------------VIPYEI--DTIFSGAH---------------KALFKQAMRHWENF
T-------CIKFVERDANL---------------HANYIYFTVKN----CGCCS-FLGKN
GNGR---------------QPISIGR--------NCE-----KFGIIIHELGHTIGFHHE
HAR-GDRDKHI-VINKGNIMRG------------------QEYNFDVLSPEEVDLP----
---------------LLPYDLNSIMHYAQNSFSKSPYL--------DTITPIGIPPGTH-
----------------LELGQRRR-----LSRGDIVQAN--LLYKC
>Drosophila_erecta_XP_001981947.1
---------------VIPYEI--DTIFSGAH---------------KALFKQAMRHWENF
T-------CIKFVERDANL---------------HANYIYFTVKN----CGCCS-FLGKN
GNGR---------------QPISIGR--------NCE-----KFGIIIHELGHTIGFHHE
HAR-GDRDKHI-VINKANIMRG------------------QEYNFDVLSPEEVDLP----
---------------LLPYDLNSIMHYAKNSFSKSPYL--------DTITPIGIPHGTH-
----------------LELGQRRR-----LSRGDIVQAN--LLYKC
>Drosophila_willistoni_XP_002073258.1
---------------VIPYEI--DTIFSGAH---------------KALFKQAMRHWENF
T-------CIKFVERDAKL---------------HANYIYFTVKN----CGCCS-FLGKN
GNGR---------------QPISIGR--------NCE-----KFGIIIHELGHTIGFQHE
HAR-GDRDKHI-IINKGNIMRG------------------QEYNFDVLSPEEVDLP----
---------------LLPYDYNSIMHYAKNSFSKSSYL--------DTITPIGIPPGTH-
----------------IELGQRRR-----LSRGDILQAN--LLYKC
>Drosophila_ananassae_XP_001964450.1
---------------VIPYEI--DSIFSGAH---------------KALFKQAMRHWENF
T-------CIKFVERDAKL---------------HANYIYFTVKN----CGCCS-FLGKN
GNGR---------------QPISIGR--------NCE-----KFGIIIHELGHTIGFHHE
HAR-GDRDKHI-IINKANIMRG------------------QEYNFDVLSPEEVDLP----
---------------LLPYDYNSIMHYAKNSFSKSSFL--------DTITPIGIPPGTH-
----------------VELGQRRR-----LSRGDIVQAN--LLYKC
>1_GA26849_Drosophila_XP_002136960.1_.
---------------VIPYEI--DGIFSGAH---------------KALFKQAMRHWENF
T-------CIKFVERDAKL---------------HDNYIFFTVKN----CGCCS-FLGKN
GNGR---------------QPISIGR--------NCE-----KFGIIIHELGHTIGFHHE
HAR-GDRDKHI-IINKANIMRG------------------QEYNFDVLSPEEVDHP----
---------------LLPYDYNSIMHYATNSFSKSSYL--------DTITPIGMPPGTH-
----------------IELGQRRR-----LSRGDIVQAN--LLYKC
>Drosophila_virilis_XP_002053024.1
WDYG-----------VIPYEI--DSIFSGAH---------------KALFKQAMRYWENF
T-------CIKFVERDAKL---------------HSNYIYFTVKS----CGCCS-FLGKN
GNGR---------------QPISIGR--------NCE-----KFGIIIHELGHTIGFHHE
HAR-GDRDKHI-IINKANIMRG------------------QAYNFDVLSPDEFDEP----
---------------LQPYDYNSIMHYAKNSFSKSSYL--------DTITPIGLPPGTH-
----------------IELGQRRR-----LSRGDILQAN--LLYKC
>Drosophila_mojavensis_XP_001998529.1
---------------VIPYEI--DSIFSGAH---------------KALFKQAMRYWENY
T-------CIKFVERDPKV---------------HTNYIYFTIKS----CGCCS-FLGKN
GSGR---------------QPISIGR--------NCE-----KFGIIIHELGHTIGFHHE
HAR-GDRDKHI-IINKANIMRG------------------QAYNFDVLSPEEFDEP----
---------------LLPYDYNSIMHYAKNSFSRSPYL--------DTITPIGLPKGAQ-
----------------IELGQRRR-----LSRGDILQAN--LLYKC
>Drosophila_grimshawi_XP_001990057.1
WDYG-----------VIPYEI--DAIFSGAH---------------KALFKQAMRHWENF
T-------CIKFVERDPKL---------------HSNYIYFTIKS----CGCCS-FLGKN
GSGR---------------QPISIGR--------NCE-----KFGIIIHELGHTIGFHHE
HAR-VDRDKHI-IIDKANIMRG------------------QAYNFDVLSPEEFDEP----
---------------LLPYDYNSIMHYAKNSFSKSPYL--------DTITPIGIPAGMH-
----------------IELGQRRR-----LSRGDILQAN--LLYKC
>Episyrphus_balteatus_AEI26002.1
------------------------------------------------------------
T-------CIKFVERDPKL---------------HPNYIYFTVKN----CGCCS-FVGKR
GNGR---------------QAISIGR--------NCE-----KFGIVVHELGHVIGFWHE
HTR-TDRDKHI-IINRANIMKG------------------QEYNFNVLTPEDVDSL----
---------------GQPYDYNSIMHYAKNTFSKSLYL--------DTILPIGQPITEDR
----------------IEIGQRLK-----LSRGDIAQAN--LLYKC
>Ceratitis_capitata_XP_004523365.1
WDYG-----------VIPYTI--DEIFSGVH---------------KALFMRAMRHWENS
T-------CIKFVERDPKT---------------HPNYIHFTVKN----CGCCS-FVGKR
GSGR---------------QAISIGR--------NCE-----KFGIVVHELGHVIGFWHE
HTR-TDRDRHI-MINKENIMKG------------------QEYNFDVLSAEDVDSL----
---------------GLPYDYNSIMHYAKNTFAKNVYL--------ETIQPIGISKAQH-
----------------IEIGQRLR-----LSPGDIVKAN--RLYKC
>Musca_domestica_XP_005182124.1
------------------------------------------------------------
T-------CIKFVERDPNV---------------HPNYIYFTIKN----CGCCS-FVGKR
GNGR---------------QAISIGR--------NCE-----KFGIVVHELGHVVGFWHE
HTR-VDRDNHI-IINKANIMKG------------------QEYNFDVLSPEDVDSL----
---------------GLPYDYNSIMHYARNTFSKSVYL--------DTIQPIGVREHEK-
----------------IEIGQRVR-----LSRGDIAQAN--LLYKC
>Dendroctonus_ponderosae_ERL88943.1
WDYG-----------IIPYEI--DEEWSAFR---------------KALARQAMRHWENY
T-------CLKFIERNKTE---------------NVDFVFFTEKP----CGCCS-FVGKR
GIGA---------------QALSISE--------NCA-----KFGIVVHEIGHAIGYYHE
HTR-PDRDNYV-QQGEHXVVSG------------------QQTNFNKLPTDQVTSL----
---------------GQKYDYNSIMHYARNTYSINGFS--------DTIQPIGIPLGMKA
----------------PEIGQRVG-----LSAGDIEQTL--ILYNC
>Dendroctonus_ponderosae_ERL95333.1
----------------IPYEI--DEGWSAYR---------------KALARQAMRHWENH
T-------CLKFIERNKTE---------------NVDFIFFTEKP----CGCCS-FVGKR
GIGA---------------QALSISE--------NCA-----KFGIVVHEIGHAIGYYHE
HTR-PDRDNYV-QVFTQNIMKG------------------QQANFHKLPTGRVISL----
---------------GQKYDYNSIMHYARNTYSINGFL--------NTIQPIPLGIKP--
----------------PGIGQRVG-----LSAGDIEQTL--ILYNC
>Nematostella_vectensis_ABC88377.1
WPGG-----------VIPFEI--ADEYTGEQ---------------KATILQAMRHWENF
T-------CLSFIEHTE-----------------EEDFIYFHKGR----CGCCS-YVGRK
GNGR---------------QGISIGK--------NCD-----KFGIIVHEIGHLVGFWHE
HTR-PDRDQFV-EIIRENIKKG------------------EGHNFQKLTKAEIDSR----
---------------GEEYDYKSIMHYGKNTFATSLNH--------VTILPKRSGGMV--
----------------PAIGQREH-----LSLGDIRQTI--KMYRC
>Echinococcus_granulosus_CDJ19315.1
WPYG-----------VIPYVI--QANFTSET---------------KATIMKAMRHWENH
T-------CLSFVEREPQ----------------HKSYIIFTVKP----CGCCS-YVGRR
SEDEP--------------QAISIGK--------NCD-----KKGIVIHELGHVIGFWHE
HTR-PDRDDHV-EILLENVVEG------------------QDFNFKKMDSGEVNSL----
---------------REPYDYSSIMHYAKGTFAKANKD--------ETIRPKACCPR---
----------------PPIGQRIQ-----LSPGDVRQTN--KLYGC
>Crassostrea_gigas_CAD56242.1
----------------IPYQI--QSNFTAHQ---------------KAIFVSAMRHWENY
T-------CITFVERTT-----------------EPDFIVFTQRP----CGCCS-FVGRE
LRGA---------------QAISIGK--------NCD-----KFGIVVHELGHVIGFWHE
HTR-PDRDNYI-QILSENIKEN------------------HDNNFAKMTLTEINSL----
---------------GEEYDFSSIMHYARNTFSKSSDL--------DTLVPKTLTADI--
----------------PEIGQRQR-----LSVGDIIQTN--KLYKC
>Crassostrea_gigas_EKC35653.1
----------------IPYQI--QSNFTAHQ---------------KAIFVSAMRHWENY
T-------CITFVERTT-----------------EPDFIVFTQRP----CGCCS-FVGRE
LRGA---------------QAISIGK--------NCD-----KFGIVVHELGHVIGFWHE
HTR-PDRDKYI-QILSENIKEN------------------HDNNFAKMTLTEINSL----
---------------GEEYDFSSIMHYARNTFSKSSDL--------DTLVPKTLTADI--
----------------PEIGQRQR-----LSVGDIIQTN--KLYKC
>Crassostrea_ariakensis_ABR68098.1
---------------VIPYQI--ESNFTAHQ---------------KAIFVSAMRHWENY
T-------CITFVERTT-----------------EPDFIVFTQRP----CGCCS-FVGRE
LRGA---------------QAISIGK--------NCN-----KFGIVVHELGHVIGFWHE
HTR-PDRDKYI-QILSENIKEN------------------HDNNFAKMTLNEINSL----
---------------GEEYDFSSIMHYARNTFSKSSDL--------DTLVPKTLTADI--
----------------PEIGQRQR-----LSVGDIIQTN--KLYKC
>Oikopleura_dioica_CBY09104.1
WPHA-----------VIPYEI--SSNFTSKQ---------------RSIFYQAMRHWELH
T-------CVTFIEHTGRP---------------ENPHIIFTQRP----CGCCS-FVGRR
GLGA---------------QAISIGK--------NCD-----KFGIVVHELGHVVGFWHE
HTR-PDRDDYI-KVVYENIQEN------------------QDYNFQKMPPNEIDSF----
------------------KDFDSIMHYSRNTFAKGAFM--------DTLRPISQPGISIK
----------------PTIGQRIK-----LSAGDKIQAR--KLYRC
>2_Drosophila_sechellia_XP_002032550.1
WDYG-----------VIPYEI--DGNFSGIH---------------KALFKLAMRHWENS
T-------CIKFVERDPEI---------------HPNYIVFTVRS----CGCCS-FVGKR
GNGP---------------QAISIGR--------NCD-----KFGIVVHELGHVVGFWHE
HTR-PDREKHV-VIEHNNIMKG------------------QDYNFNMLSPDEVDSL----
---------------GMAYDYDSIMHYARNTFSKGTYL--------DTILPIEMKGRKR-
----------------PEIGQRLR-----LSQGDIAQAN--LLYKC
>Drosophila_yakuba_XP_002099193.1
WDYG-----------VIPYEI--DGNFSGIH---------------KALFKLAMRHWENS
T-------CIKFVERDPEI---------------HPNYIVFTVRS----CGCCS-FVGKR
GNGP---------------QAISIGR--------NCD-----KFGIVVHELGHVVGFWHE
HTR-PDREKHV-VIEHNNIMKG------------------QDYNFNMLSPDEVDSL----
---------------GMAYDYDSIMHYARNTFSKGTYL--------DTILPIEMKGRKR-
----------------PEIGQRLR-----LSQGDIAQAN--LLYKC
>Drosophila_erecta_XP_001981948.1
WDYG-----------VIPYEI--DGNFSGIH---------------KALFKLAMRHWENS
T-------CIKFVERDPEI---------------HPNYIVFTVRS----CGCCS-FVGKR
GNGP---------------QAISIGR--------NCD-----KFGIVVHELGHVVGFWHE
HTR-PDREKHV-VIEHNNIMKG------------------QDYNFNMLSPDEVDSL----
---------------GMAYDYDSIMHYARNTFSKGTYL--------DTILPIEMKGRKR-
----------------PEIGQRLR-----LSQGDIAQAN--LLYKC
>Drosophila_willistoni_XP_002073257.1
WDYG-----------VIPYEI--DGNFSGLH---------------KALFKQAMRHWENS
T-------CIKFVERNPEI---------------HPNYIVFTVRS----CGCCS-FVGKR
GNGP---------------QAISIGR--------NCD-----KFGIVVHELGHVVGFWHE
HTR-PDREKHV-VIEHNNIMKG------------------QDYNFNMLSADEVDSL----
---------------GMAYDYDSIMHYARNTFSKGTYL--------DTILPIEMKGRKR-
----------------PEIGQRLR-----LSQGDIAQAN--LLYKC
>1_GA19912_Drosophila_XP_001357715.2_.
WDYG-----------VIPYEI--DGNFSGLH---------------KALFKQAMRHWENS
T-------CIKFVERNPEI---------------HPNYIVFTVRS----CGCCS-FVGKR
GNGA---------------QAISIGR--------NCD-----KFGIVVHELGHVVGFWHE
HTR-PDREKHV-VIEHNNIMKG------------------QDYNFNMLSPDEVDSL----
---------------GMAYDYDSIMHYARNTFSKGIYL--------DTILPIEMKGRKR-
----------------PEIGQRLR-----LSQGDISQAN--LLYRC
>Drosophila_persimilis_XP_002020220.1
WDYG-----------VIPYEI--DGNFSGLH---------------KALFKQAMRHWENS
T-------CIKFVERNPEI---------------HPNYIVFTVRS----CGCCS-FVGKR
GNGA---------------QAISIGR--------NCD-----KFGIVVHELGHVVGFWHE
HTR-PDREKHV-VIEHNNIMKG------------------QDYNFNMLSPDEVDSL----
---------------GMAYDYDSIMHYARNTFSKGIYL--------DTILPIEMKGRKR-
----------------PEIGQRLR-----LSQGDISQAN--LLYRC
>Drosophila_grimshawi_XP_001990058.1
WDYG-----------VIPYEI--DGNFSGLH---------------KALFKQAMRHWENS
T-------CIKFVERDSEI---------------HPNYIVFTIRS----CGCCS-FVGKR
GNGA---------------QAISIGR--------NCD-----KFGIVVHELGHVVGFWHE
HTR-PDRKNHV-VIERNNIMKG------------------QDYNFNMLSDDEVDSL----
---------------GMAYDYDSIMHYARNTFSKGTYL--------DTILPIEVKGRKR-
----------------PEIGQRLR-----LSQGDIAQAN--LLYKC
>Drosophila_mojavensis_XP_001998528.1
WDYG-----------VIPYEI--DGNFSGLH---------------KALFKQAMRHWENS
T-------CIKFVERDAEI---------------HPNYIVFTIRS----CGCCS-FVGKR
GNGP---------------QAISIGR--------NCD-----KFGIVVHELGHVVGFWHE
HTR-PDREKHV-VIEHNNIMKG------------------QDYNFNMLSVDEVNSL----
---------------GMAYDYDSIMHYARNTFSKGTYL--------DTILPIEVKGRKR-
----------------PEIGQRLR-----LSQGDIAQAN--LLYKC
>Drosophila_virilis_XP_002053023.1
WDYG-----------VIPYEI--DGNFSGLH---------------KALFKQAMRHWENS
T-------CIKFVERDAEI---------------HPNYIVFTIRN----CGCCS-FVGKR
GNGP---------------QAISIGR--------NCD-----KFGIVVHELGHVVGFWHE
HTR-PDREKHV-VIEHNNIMKG------------------QDYNFNMLSVDEVNSL----
---------------GMAYDYDSIMHYARNTFSKGTYL--------DTILPIEVKGRKR-
----------------PEIGQRLR-----LSQGDIAQAN--LLYKC
>Drosophila_ananassae_XP_001953413.1
WDYG-----------VIPYEI--DGNFSGMH---------------KALFKQAMRHWENS
T-------CIKFVERNPEI---------------HPNYIVFTVRS----CGCCS-FVGKR
GNGP---------------QAISIGR--------NCD-----KFGIVVHELGHVVGFWHE
HTR-PDREKHV-TIEHNNIMKG------------------QEYNFNMLSPDEVDSL----
---------------GMAYDYDSIMHYARNTFSKGTYL--------DTILPIEMKDRKR-
----------------PEIGQRLR-----LSQGDIAQAN--RLYKC
>Musca_domestica_XP_005182121.1
WDYG-----------VIPYEI--DGNFSGLH---------------KALFKQAMRHWENS
T-------CIKFVEREPEL---------------HPNYIVFTIRG----CGCCS-FVGKR
GNGP---------------QAISIGR--------NCD-----KFGIVVHELGHVVGFWHE
HTR-PDREKHV-IIEHNNIMKG------------------QDYNFNKLTPDEVDSL----
---------------GMAYDYDSIMHYARNTFSKGTYL--------DTILPIEVKGRKR-
----------------PEIGQRLR-----LSVGDIAQAN--LLYKC
>Ceratitis_capitata_XP_004523366.1
WDYG-----------VIPYEI--DGNFSGLH---------------KALFKQAMRHWENS
T-------CIKFIERDPEI---------------HPNYIVFTVRS----CGCCS-FVGKR
GNGA---------------QAISIGR--------NCD-----KFGIVVHELGHVVGFWHE
HTR-PDREKHV-VIEHNNIMKG------------------QDYNFNKLTPEEVDSL----
---------------GLPYDYDSIMHYARNTFSKGTYL--------DTILPIEVKGKKR-
----------------PEIGQRLR-----LSAGDISQAN--LLYKC
>Aedes_aegypti_XP_001653551.1
---------------VIPYEI--DGNFSGMH---------------KALFKQAMRHWENH
T-------CIKFVERDPEV---------------HPNFIVFTERP----CGCCS-FVGKR
GNGP---------------QAISIGK--------NCD-----KFGIVVHELGHVVGFWHE
HTR-PDREDHV-VIEKHNIMVG------------------QEYNFNKLTEDEVNSL----
---------------GQPYDYFSIMHYARNTFSKGTYL--------DTILPVDMPGQKR-
----------------PEIGQRLR-----LSEGDIIQAN--LLYKC
>Culex_quinquefasciatus_XP_001861521.1
---------------VIPYEI--DGNFSGLH---------------RALFKQAMRHWENY
T-------CIKFVERDPLE---------------HPNFIVFTERP----CGCCS-FVGKR
GNGP---------------QAISIGK--------NCD-----KFGIVVHELGHVVGFWHE
HTR-PDREDHV-VIEKNNIMVG------------------QEYNFNKLSEDEVNSL----
---------------GQPYDYFSIMHYARNTFSKGSYL--------DTILPVEIVGQKR-
----------------PEIGQRLR-----LSEGDITQTN--LLYKC
>1_AGAP003702-PA_Anopheles_XP_313494.5_.
----------------IPYEI--DGNFSGMH---------------KALFRQAMRHWENY
T-------CIKFVERNPID---------------HPNYIVFTERA----CGCCS-FVGKR
GNGP---------------QAISIGK--------NCD-----KFGIVVHELGHVVGFWHE
HTR-PDRENHV-VIEKNNIVVG------------------QEYNFNKLTEDEVNSL----
---------------GLPYDYDSIMHYARNTFSKGTYL--------DTIFPIEMPGRKR-
----------------PEIGQRLR-----LSEGDIAQAN--LLYKC
>Aedes_aegypti_XP_001663414.1
----------------IPYEI--DGNFSGLH---------------KALFKQAMRHWENY
T-------CIKFVERNPID---------------HPNYIVFTERQ----CGCCS-FVGKR
GNGP---------------QAISIGK--------NCD-----KFGIVVHELGHVVGFWHE
HTR-PDRENHV-VIEKNNIMVG------------------QEYNFNKLTEDEVNSL----
---------------GLPYDYDSIMHYARNTFSKGTYL--------DTIFPIEIPSRKR-
----------------PEIGQRLR-----LSEGDIAQAN--LLYKC
>Culex_quinquefasciatus_XP_001862587.1
----------------IPYEI--DGNFSGLH---------------KALFKQAMRHWENY
T-------CIKFVERNPID---------------HPNYIVFTERQ----CGCCS-FVGKR
GNGP---------------QAISIGK--------NCD-----KFGIVVHELGHVVGFWHE
HTR-PDRENHV-VIEKNNIMQG------------------QEYNFNKLTEDEVNSL----
---------------GLPYDYDSIMHYARNTFSKGTYL--------DTIFPIEMPTRKR-
----------------PEIGQRLR-----LSEGDIAQAN--LLYKC
>1_conserved_hypothetical_XP_002432117.1_.
WDHG-----------VIPYEI--DGNFSGEH---------------KALFKQALRHWENF
T-------CVRFVERSVQD---------------HPNYIIFTERP----CGCCS-FVGKR
GNGA---------------QAISIGK--------NCD-----KFGIVVHELGHVVGFWHE
HTR-PDRDNHV-QIMRENIMGG------------------QEYNFNKLSEDEVNSL----
---------------GLPYDYDSIMHYARNTFSKGTYL--------DTILPLDKAGMKKR
----------------PEIGQRIR-----LSEGDIAQTN--LVYKC
>Bombyx_mori_XP_004931253.1
---------------VIPYEI--DGNFSGAH---------------KSLFKQAMRHWENF
T-------CVKFVERDPEV---------------HKDYIVFTERP----CGCCS-FVGKR
GAGA---------------QAISIGK--------NCD-----KFGIVVHELGHVVGFWHE
HTR-PDRDNHV-QIIRDNIMLG------------------QEYNFNKLTVEEVNSL----
---------------GQTYDYDSIMHYARNTVSKGSFL--------DTILPLEVHGKKR-
----------------PEIGQRIR-----LSASDIAQTN--LLYKC
>Antheraea_pernyi_AHH80651.1
----------------IPYEI--DGNFSGAH---------------KSLFKQAMRHWENF
T-------CVKFVEKDGDL---------------HKDYIVFTERP----CGCCS-FVGKR
GGGA---------------QAISIGK--------NCD-----KFGIVVHELGHVVGFWHE
HTR-PDRDHHV-QIIRDNIMHG------------------QEYNFNKLTDEEVNSL----
---------------GQTYDYDSIMHYARNTFSKGTYL--------DTILPLEVHGKKR-
----------------PEIGQRVR-----LSASDIAQTN--LLYKC
>Daphnia_pulex_EFX66029.1
---------------VIPYEI--DANFSGAH---------------KALFKQAMRHWENF
T-------CVKFVERTAD----------------HPHFIVFTERA----CGCCS-FVGKR
GNGA---------------QAISIGK--------NCD-----KFGIVVHELGHVVGFWHE
HTR-PDRDNHV-HIIRENIMAG------------------QEYNFNKLTSEEVNSL----
---------------GLSYDFDSIMHYARNTFSKGTYL--------DTILPQADPETKSR
----------------PEIGQRIR-----LSEGDISQTN--KLYKC
>Dendroctonus_ponderosae_ERL91141.1
---------------VIPYEI--DGNFSGMH---------------KALFKQAMKHWENF
T-------CVKFVERNRDE---------------HQNYIIFTERP----CGCCS-FVGKR
GNGG---------------QAISIGK--------NCD-----KFGIVVHELGHVVGFWHE
HTR-PDRDNHV-NILRESIMSG------------------QEYNFNKLNDEEVNSL----
---------------GLTYDYDSIMHYARNTFSKGTYL--------DTIQPVDMPGRKR-
----------------PEIGQRVR-----LSEGDIAQTN--LLYKC
>Tribolium_castaneum_XP_970162.1
---------------VIPYEI--DGNFSGGH---------------KALFKQAMRHWENF
T-------CVKFVERNRDE---------------HPNYIVFTERP----CGCCS-FVGKR
GNGG---------------QAISIGK--------NCD-----KFGIVVHELGHVVGFWHE
HTR-PDRDKHV-NIIRENIMSG------------------QEYNFNKLNDEEVNSL----
---------------GLIYDYDSIMHYARNTFSKGTYL--------DTIQPIDVPNRKR-
----------------PEIGQRVR-----LSEGDIAQTN--LLYKC
>Zootermopsis_nevadensis_KDR10358.1
WDYG-----------VIPYEI--DGNFSGAH---------------KALFKQAMRHWENF
T-------CVKFVERVPSE---------------HPNYILFTERP----CGCCS-FVGKR
GNGP---------------QAISIGK--------NCD-----KFGIVVHELGHVVGFWHE
HTR-PDRDDHV-QIVRENIMTG------------------QEYNFNKLTDEEVNSL----
---------------GLPYDYDSIMHYARNTFSKGTYL--------DTILPLERYTNKRR
----------------PEIGQRIR-----LSEGDIAQTN--LLYKC
>Nasonia_vitripennis_XP_008211528.1
WDHG-----------VIPYEI--DGNFSGAH---------------KALFKQAMRHWENF
T-------CVKFVERLAHE---------------HQNYIVFTERP----CGCCS-FVGKR
GNGP---------------QAISIGK--------NCD-----KFGIVVHELGHVVGFWHE
HTR-PDRDRHV-QIIRDNIMNG------------------QEYNFNKLTEDEVNSL----
---------------GLPYDYDSIMHYAKNTFSKGTYL--------DTILPMESHGKKR-
----------------PEIGQRVR-----LSEGDIAQTN--LLYKC
>Apis_mellifera_XP_006567026.1
WDHG-----------VIPYEI--DGNFSGAH---------------KALFKQAMRHWENF
T-------CVKFVERVPQE---------------HPNYILFTERP----CGCCS-FVGKR
GNGP---------------QAISIGK--------NCD-----KFGIVVHELGHVVGFWHE
HTR-PDRDRHV-QIIRDNIMSG------------------QEYNFNKLTEDEVNSL----
---------------GLPYDYDSIMHYAKNTFSRGTYL--------DTILPMEVHGKKR-
----------------PEIGQRLR-----LSEGDIAQTN--LLYKC
>Bombus_impatiens_XP_003493768.1
WDHG-----------VIPYEI--DGNFSGAH---------------KALFKQAMRHWENF
T-------CVKFVERLPQE---------------HPNYILFTERP----CGCCS-FVGKR
GNGP---------------QAISIGK--------NCD-----KFGIVVHELGHVVGFWHE
HTR-PDRDRHV-QIIRDNIMSG------------------QEYNFNKLTEEEVNSL----
---------------GLPYDYDSIMHYAKNTFSRGTYL--------DTILPMEIHGKKR-
----------------PEIGQRLR-----LSEGDIAQTN--LLYRC
>Megachile_rotundata_XP_003701332.1
----------------IPYEI--DGNFSGAH---------------KALFKQAMRHWENF
T-------CVKFVERVPTE---------------HPNYILFTERP----CGCCS-FVGKR
GNGA---------------QAISIGK--------NCD-----KFGIVVHELGHVVGFWHE
HTR-PDRDRHV-QIIRDNIMSG------------------QEYNFNKLTEEEVNSL----
---------------GLPYDYDSIMHYAKNTFSRGTYL--------DTILPMESHGKKR-
----------------PEIGQRLR-----LSEGDIAQTN--LLYKC
>Acromyrmex_echinatior_EGI62193.1
WDHG-----------VIPYEI--DGNFSGAH---------------KALFKQAMRHWENF
T-------CVKFVERVPRE---------------HPNYILFTERP----CGCCS-FVGKR
GNGP---------------QAISIGK--------NCD-----KFGIVVHELGHVVGFWHE
HTR-PDRDRHV-QIIRDNIMSG------------------QEYNFNKLTEEEVNSL----
---------------GLPYDYDSIMHYAKNTFSKGTYL--------DTILPMEIHGKKR-
----------------PEIGQRIR-----LSEGDISQTN--LLYKC
>Harpegnathos_saltator_EFN76162.1
WDHG-----------VIPYEI--DGNFSGAH---------------KALFKQAMRHWENF
T-------CVKFVERMPRE---------------HPNYILFTERP----CGCCS-FVGKR
GNGP---------------QAISIGK--------NCD-----KFGIVVHELGHVVGFWHE
HTR-PDRDRHV-QIIRDNIMSG------------------QEYNFNKLTEEEVNSL----
---------------GLPYDYDSIMHYAKNTFSKGTYL--------DTILPMEIHGKKR-
----------------PEIGQRIR-----LSEGDIAQTN--LLYKC
>Metaseiulus_occidentalis_XP_003743219.1
----------------IPYEI--DANFSGVH---------------RALFRQAMLHWENY
T-------CVKFVEREPR----------------HQHYITFTERP----CGCCS-FVGKR
GNGG---------------QAISIGK--------NCD-----KFGIVVHELGHVVGFWHE
HTR-PDRDNHV-HIIDRNIMQG------------------QEYNFNKLTEEEVGSL----
---------------GMPYDFDSIMHYARNTFSKSTQL--------DTILPRDDSPGPTP
RKR-------------PEIGQRVR-----LSAGDIAQTN--KLYNC
>Ixodes_scapularis_XP_002405728.1
WDHA-----------VIPYEI--EANFSGDH---------------RALFKQAMRHWENH
T-------CIKFVERGFE----------------HQHYIVFTERP----CGCCS-FVGKR
GNGA---------------QAISIGK--------NCD-----KFGIVVHELGHVVGFWHE
HTR-PDRDAHV-DIVTKNIMSG------------------QEYNFNKLTDEEVNSL----
---------------GLAYDFESIMHYARNTFSKNTHL--------DTILPQEDNTSKRR
----------------PEIGQRVR-----LSQGDISQTN--KLYKC
>Parasteatoda_tepidariorum_BAD01492.1
WDKA-----------VIPYEI--ESNFSGDH---------------RALFKQAMRHWENY
T-------CVQFVEKED-----------------HPNYIVFTERP----CGCCS-FVGKR
GNGP---------------QAISIGK--------NCD-----KFGIVVHELGHVVGFWHE
HTR-PDRDKHV-QIINKNIMTG------------------QEYNFNKLTEEEVTSL----
---------------GLAYDYASIMHYARNTFSKSTYL--------DTILPQEDPTQRKR
----------------PEIGQRVR-----LSEGDIAQTN--LLYKC
>Trichinella_spiralis_XP_003380342.1
---------------VIPYEI--LANFSGEH---------------HALFRRAMNHWENY
T-------CLSFVPRTSE----------------DFSYIVFTIAD----CGCCS-FVGKR
GEGP---------------QAISIGK--------NCD-----KFGIVVHELGHVVGFWHE
HTR-PDRDQFV-DIFYKNIQQG------------------QDYNFEKLKSSEVNSL----
---------------GQGYDFASIMHYARDTFSRAMYL--------DTILPKPDSVTLER
----------------PEIGQRIR-----LSPGDIIQTN--SLYKC
>Ascaris_suum_ERG82804.1
WPDG-----------VIPYEI--SVNFSGEH---------------KCLFQRAMRHWENH
T-------CISFVPRQPH----------------HQNYIVFTIDK----CGCCS-YVGRR
GDGP---------------QAISIGK--------NCD-----KFGIVVHELGHVIGFWHE
HTR-LDRDDHV-DIFYKSIQQS------------------QDYNFDKLKADEVDSL----
---------------GEPYDYASIMHYARDTFSRAMYL--------DTILPKVIVNGRR-
----------------PEIGQRVQ-----LSAGDISQTR--KLYKC
>Ancylostoma_ceylanicum_EYB89533.1
WPDG-----------VIPYVI--AANFSGEH---------------KNLFQRAMRHWENY
T-------CVSFVPKLDH----------------HKHYIMFTIDK----CGCCS-YVGRR
GDGP---------------QAISIGK--------NCD-----KFGIVVHELGHVVGFWHE
HTR-PDRDQYV-DIFYKSIQPG------------------QDYNFEKSKPEEVDSL----
---------------GEPYDFNSIMHYARDTFSRGTFH--------DTILPKPSLGFR--
----------------SEIGQRVQ-----LSEGDIRQAK--KLYKC
>Haemonchus_contortus_CDJ84361.1
WPNG-----------VIPYVI--ASNFSGEH---------------KNLFQRAMRHWENH
T-------CVSFVPRQEH----------------HKHYIMFTIDK----CGCCS-YVGRR
GDGP---------------QAISIGK--------NCD-----KFGIVVHELGHVVGFWHE
HTR-PDRDDYV-DIFYKSIQPG------------------QDYNFEKSKPEEVDSL----
---------------GEPYDFDSIMHYARDTFSRGTFH--------DTILPKPSSGFR--
----------------SEIGQRIQ-----LSEGDIRQAK--KLYKC
>Caenorhabditis_elegans_NP_510672.2
WPEG-----------IIPFVI--ASNFSGEH---------------QHLFLRAMRHWENF
T-------CVSFVPRQPH----------------HKHYITFTVDK----CGCCS-YVGRR
GEGP---------------QAISIGK--------NCD-----KFGIVVHELGHVVGFWHE
HTR-PDRDMYV-DIFYKSIQTG------------------QDYNFEKSKPEEVDSL----
---------------GEPYDFSSIMHYARDTFSRGAFY--------DTILPKPNSGFR--
----------------LEIGQRVQ-----LSEGDIRQTK--KLYKC
>Caenorhabditis_remanei_XP_003103310.1
WPEG-----------IIPFVI--ATNFSGEH---------------QHLFLRAMRHWENY
T-------CVSFVPRQAH----------------HKHYITFTVDK----CGCCS-YVGRR
GEGP---------------QAISIGK--------NCD-----KFGIVVHELGHVVGFWHE
HTR-PDRDMYV-DIFYKSIQTG------------------QDYNFDKSKPEEVDSL----
---------------GEPYDFSSIMHYARDTFSRGAFF--------DTILPKPNSGFR--
----------------LEIGQRVQ-----LSDGDIRQTK--KLYKC
>Caenorhabditis_brenneri_EGT57861.1
WPEG-----------IIPFVI--ASNFSGEH---------------QHLFLRAMRHWENY
T-------CVSFVPRQAH----------------HKHYITFTVDK----CGCCS-YVGRR
GEGP---------------QAISIGK--------NCD-----KFGIVVHELGHVVGFWHE
HTR-PDRDGYV-DIFYKSIQTG------------------QDYNFEKSKPEEVDSL----
---------------DEPYDFSSIMHYARDTFSRGAFY--------DTILPKPNSGFR--
----------------LEIGQRVQ-----LSDGDIRQTK--KLYKC
>Caenorhabditis_briggsae_XP_002643622.1
WPEG-----------IIPFVI--ASNFSGEH---------------QHLFLRAMRHWENY
T-------CVSFVPRQAH----------------HKHYITFTVDK----CGCCS-YVGRR
GEGP---------------QAISIGK--------NCD-----KFGIVVHELGHVVGFWHE
HTR-PDRDMYV-DIFYKSIQTG------------------QDYNFEKSKPDEVDSL----
---------------DEPYDFSSIMHYARDTFSRGAFY--------DTILPKPNSGFR--
----------------LEIGQRVQ-----LSDGDIRQTK--KLYKC
>Strongylocentrotus_purpuratus_NP_999728.1
WTDA-----------VIPYEI--DGNFTGSQ---------------RAMFKQAMRHWENY
T-------CITFVERNPANSE-------------HDNHIVFTYQA----CGCCS-FVGRK
GDGA---------------QAVSVGK--------NCD-----KFGVVVHELGHVVGFWHE
HTR-PDRNEFV-GIVHQNIVPG------------------QEYNFRVLDAAEVDSL----
---------------GETYDFASIMHYARNTFSRGIWL--------DTILPRKDPESGIR
----------------PEIGQRKH-----LSEGDIIQAN--LLYKC
>Holothuria_glaberrima_AEP25603.1
WPNG-----------VIPFQM--DVNFTGSQ---------------RAIFKQAMRHWENH
T-------CLTFIERNAAI---------------HHNYIVFTYEP----CGCCS-FVGMK
GEGP---------------QSVSIGK--------NCD-----KFGVVVHELGHAIGFWHE
HTR-PDRDSHV-SIIRNNIQSG------------------QEYNFEKLDRAEVNSL----
---------------NEPYDYTSIMHYARNTFSRGLWL--------DTVVPSQNTESGLV
----------------PEIGQRKR-----LSEGDIIQAN--KLYRC
>Ciona_intestinalis_NP_001071840.1
WPHG-----------VIPYTI--SANFTGSQ---------------RAMFKQAMRHWEGQ
T-------CLTFIERTN-----------------EDNYIRFTYRP----CGCCS-YVGRK
GTGP---------------QAISIGK--------NCD-----KFGIVVHELGHVIGFWHE
HTR-PDRDDHI-EIIYKNIQAG------------------QEYNFEQMDSSEINSL----
---------------GEKYDYYSIMHYARNTFSKGMFL--------DTIRPMVDQETGMR
----------------PSIGQRTQ-----LSEGDVIQAN--KLYSC
>Branchiostoma_floridae_AAX84844.1
WPNA-----------VIPYTVDPKANFSGSQ---------------RAMFKQAMRHWENF
T-------CVTFIERTD-----------------EENYIVFTYRE----CGCCS-FVGRR
GNGP---------------QAISIGK--------NCD-----KFGIVVHELGHVIGFWHE
HTR-PDRDHWV-TIIKENIQPG------------------QEYNFLKLEKGEVDSL----
---------------GESYDFNSIMHYARNTFSRGMFL--------DTILPRRDAESGLR
----------------PNIGQRSH-----LSKGDIAQAN--KLYKC
>Branchiostoma_floridae_XP_002613768.1
WPNA-----------VIPYTV--DPKANFSGSQ-------------RAMFKQAMRHWENF
T-------CVTFIERTD-----------------EENYIVFTYRE----CG--------R
GNGP---------------QAISIGK--------NCD-----KFGIVVHELGHVIGFWHE
HTR-PDRDHWV-TIIKENIQPG------------------QEYNFLKLEKGEVDSL----
---------------GESYDFNSIMHYARNTFSRGMFL--------DTILPRRDAESGLR
----------------PNIGQRSH-----LSKGDIAQAN--KLYKC
>Tarsius_syrichta_XP_008061760.1
WPDG-----------VIPFVI--GGNFTGSQ---------------RAVFRQAMRHWEKH
T-------CVTFLERTD-----------------EDSYIVFTYRP----CGCCS-YVGRR
GGGP---------------QAISIGK--------NCD-----KFGIVVHELGHVIGFWHE
HTR-PDRDRHV-SIVRENIQPG------------------QEYNFLKMEIQEVESL----
---------------GETYDFDSIMHYARNTFSRGIFL--------DTIVPKYEVNGVK-
----------------PPIGQRTR-----LSKGDIAQAR--KLYKC
>1_bone_morphogenetic_XP_004442361.1_.
WPDG-----------VIPFVI--GGNFTGSQ---------------RAVFRQAMRHWEKH
T-------CVTFLERTD-----------------EDSYIVFTYRP----CGCCS-YVGRR
GGGP---------------QAISIGK--------NCD-----KFGIVVHELGHVIGFWHE
HTR-PDRDRHV-IIVRENIQPG------------------QEYNFLKMELQEVESL----
---------------GENYDFDSIMHYARNTFSRGIFL--------DTIVPKYEVNGVK-
----------------PPIGQRTR-----LSKGDIAQAR--KLYKC
>Equus_caballus_XP_005607718.1
WPDG-----------VIPFVI--GGNFTGSQ---------------RAVFRQAMRHWEKH
T-------CVTFLERTD-----------------EDSYIVFTYRP----CGCCS-YVGRR
GGGP---------------QAISIGK--------NCD-----KFGIVVHELGHVIGFWHE
HTR-PDRDRHV-SIVRENIQPG------------------QEYNFLKMELQEVESL----
---------------GENYDFDSIMHYARNTFSRGIFL--------DTIVPKYEVNGVK-
----------------PPIGQRTR-----LSKGDIAQAR--KLYKC
>1_bone_morphogenetic_XP_007949038.1_.
WPDG-----------VIPFVI--GGNFTGSQ---------------RAVFRQAMRHWEKY
T-------CVTFLERTD-----------------EDSYIVFTYRP----CGCCS-YVGRR
GGGP---------------QAISIGK--------NCD-----KFGIVVHELGHVIGFWHE
HTR-PDRDRHV-SIVRENIQPG------------------QEYNFLKMELQEVESL----
---------------GETYDFDSIMHYARNTFSRGIFL--------DTIVPKYEVNGVK-
----------------PPIGQRTR-----LSKGDIAQAR--KLYKC
>1_bone_morphogenetic_XP_004763393.1_.
WPDG-----------VIPFVI--GGNFTGSQ---------------RAVFRQAMRHWEKH
T-------CVTFLERTD-----------------EDSYIVFTYRP----CGCCS-YVGRR
GGGP---------------QAISIGK--------NCD-----KFGIVVHELGHVIGFWHE
HTR-PDRDRHV-SIVRENIQPG------------------QEYNFLKMELQEVESL----
---------------GETYDFDSIMHYARNTFSRGIFL--------DTIVPKYEVNGVK-
----------------PPIGQRTR-----LSKGDIAQAR--KLYKC
>Leptonychotes_weddellii_XP_006744761.1
WPDG-----------VIPFVI--GGNFTGSQ---------------RAVFRQAMRHWEKH
T-------CVTFLERTD-----------------EDSYIVFTYRP----CGCCS-YVGRR
GGGP---------------QAISIGK--------NCD-----KFGIVVHELGHVIGFWHE
HTR-PDRDRHV-SIVRENIQPG------------------QEYNFLKMELQEVESL----
---------------GETYDFDSIMHYARNTFSRGIFL--------DTIVPKYEVNGVK-
----------------PPIGQRTR-----LSKGDIAQAR--KLYKC
>Echinops_telfairi_XP_004707747.1
WPDG-----------VIPFVI--GGNFTGSQ---------------RAVFRQAMRHWEKN
T-------CVTFLERTD-----------------EDSYIVFTYRP----CGCCS-YVGRR
GGGP---------------QAISIGK--------NCD-----KFGIVVHELGHVIGFWHE
HTR-PDRDRHV-SIVRENIQPG------------------QEYNFLKMEFQEVESL----
---------------GETYDFDSIMHYARNTFSRGIFL--------DTIVPKYEVNGVK-
----------------PPIGQRTR-----LSKGDIAQAR--KLYKC
>1_bone_morphogenetic_XP_004382174.1_.
WPDG-----------VIPFVI--GGNFTGSQ---------------RAVFRQAMRHWEKH
T-------CVTFLERTD-----------------EDSYIVFTYRP----CGCCS-YVGRR
GGGP---------------QAISIGK--------NCD-----KFGIVVHELGHVIGFWHE
HTR-PDRDRHV-SIVRENIQPG------------------QEYNFLKMEFQEVESL----
---------------GETYDFDSIMHYARNTFSRGIFL--------DTIVPKYEVNGVK-
----------------PPIGQRTR-----LSKGDIAQAR--KLYKC
>Elephantulus_edwardii_XP_006884889.1
WPDG-----------VIPFVI--GGNFTGSQ---------------RAVFRQAMRHWEKH
T-------CVTFLERTD-----------------EDSYIVFTYRP----CGCCS-YVGRR
GGGP---------------QAISIGK--------NCD-----KFGIVVHELGHVIGFWHE
HTR-PDRDRHV-SIVRENIQPG------------------QEYNFLKMEFQEVESL----
---------------GETYDFDSIMHYARNTFSRGIFL--------DTIVPKYEVDGVK-
----------------PPIGQRTR-----LSKGDIAQAR--KLYKC
>Loxodonta_africana_XP_003412528.1
WPDG-----------VIPFVI--GGNFTGSQ---------------RAVFRQAMRHWEKH
T-------CVTFLERTD-----------------EDSYIVFTYRP----CGCCS-YVGRR
GGGP---------------QAISIGK--------NCD-----KFGIVVHELGHVIGFWHE
HTR-PDRDRHV-SIIRENIQPG------------------QEYNFLKMEFQEVESL----
---------------GETYDFDSIMHYARNTFSRGIFL--------DTIVPKYEVNGVK-
----------------PPIGQRTR-----LSKGDIAQAR--KLYKC
>Oryctolagus_cuniculus_XP_002722471.1
WPDG-----------VIPFVI--GSNFTGSQ---------------RAVFRQAMRHWEKH
T-------CVTFLERTD-----------------EDSYIVFTYRP----CGCCS-YVGRR
GGGP---------------QAISIGK--------NCD-----KFGIVVHELGHVIGFWHE
HTR-PDRDRHV-SIVRENIQPG------------------QEYNFLKMEVQEVESL----
---------------GETYDFDSIMHYARNTFSRGIFL--------DTIVPKYEVNGVK-
----------------PPIGQRTR-----LSKGDIAQAR--KLYKC
>Mus_musculus_XP_006518526.1
WPDG-----------VIPFVI--GGNFTGSQ---------------RAVFRQAMRHWEKH
T-------CVTFLERTD-----------------EDSYIVFTYRP----CGCCS-YVGRR
GGGP---------------QAISIGK--------NCD-----KFGIVVHELGHVIGFWHE
HTR-PDRDRHV-SIVRENIQPG------------------QEYNFLKMEVQEVESL----
---------------GETYDFDSIMHYARNTFSRGIFL--------DTIVPKYEVNGVK-
----------------PSIGQRTR-----LSKGDIAQAR--KLYKC
>Erinaceus_europaeus_XP_007529190.1
WPDG-----------VIPFVI--GGNFTGSQ---------------RAVFRQAMRHWEKH
T-------CVTFLERTD-----------------EDSYIVFTYRP----CGCCS-YVGRR
GGGP---------------QAISIGK--------NCD-----KFGIVVHELGHVIGFWHE
HTR-PDRDRHV-AIVRENIQPG------------------QEYNFLKMEVQEVESL----
---------------GETYDFDSIMHYARNTFSRGIFL--------DTIVPKYEVNGVK-
----------------PPIGQRTR-----LSKGDIAQAR--KLYKC
>Otolemur_garnettii_XP_003794029.1
WPDG-----------VIPFVI--GGNFTGSQ---------------RAVFRQAMRHWEKH
T-------CVTFLERTD-----------------EDSYIVFTFRP----CGCCS-YVGRR
GGGP---------------QAISIGK--------NCD-----KFGIVVHELGHVIGFWHE
HTR-PDRDRHV-SIVRENIQPG------------------QEYNFLKMEVQEVESL----
---------------GETYDFDSIMHYARNTFSRGIFL--------DTIVPKYEVNGVK-
----------------PPIGQRTR-----LSKGDIAQAR--KLYKC
>Bos_taurus_XP_001788250.3
WPDG-----------VIPFVI--GGNFTGSQ---------------RAVFRQAMRHWEKH
T-------CVTFLERTD-----------------EDSYIVFTYRP----CGCCS-YVGRR
GGGP---------------QAISIGK--------NCD-----KFGIVVHELGHVIGFWHE
HTR-PDRDRHV-SIVRENIQPG------------------QEYNFLKMEVQEVESL----
---------------GETYDFDSIMHYARNTFSRGIFL--------DTIVPKYEVNGVK-
----------------PPIGQRTR-----LSKGDIAQAR--KLYKC
>Condylura_cristata_XP_004685291.1
WPDG-----------VIPFVI--GGNFTGSQ---------------RAVFRQAMRHWEKH
T-------CVTFLERTD-----------------EDSYIVFTYRP----CGCCS-YVGRR
GGGP---------------QAISIGK--------NCD-----KFGIVVHELGHVIGFWHE
HTR-PDRDRHV-SIVRENIQPG------------------QEYNFLKMEVQEVESL----
---------------DETYDFDSIMHYARNTFSRGIFL--------DTIVPKYEVNGVK-
----------------PPIGQRTR-----LSKGDIAQAR--KLYKC
>Tupaia_chinensis_XP_006156547.1
WPDG-----------VIPFVI--GGNFTGSQ---------------RAVFRQAMRHWEKH
T-------CVTFLERTD-----------------EDSYIVFTYRP----CGCVS-----A
GPWP---------------EAISIGK--------NCD-----KFGIVVHELGHVIGFWHE
HTR-PDRDRHV-SIVRENIQPG------------------QEYNFLKMEVQEVESL----
---------------GETYDFDSIMHYARNTFSRGIFL--------DTIVPKYEVNGVK-
----------------PPIGQRTR-----LSKGDIAQAR--KLYKC
>Bubalus_bubalis_NP_001277802.1
WPDG-----------VIPFVI--GGNFTGSQ---------------RAVFRQAMRHWEKH
T-------CVTFLERTD-----------------EDSYIVFTYRP----CGYCS-YVGRR
GGGP---------------QAISTGK--------NCD-----KFGIVVHELGHVIGFWHE
HTR-PDRDRHV-SIVRENIQPG------------------QEYNFLKMEVQEVESL----
---------------GETYGFDSIMHYARNAFSRGIFL--------DTIVPKYEVNGVK-
----------------PPIGQRTR-----LSKGDIAQAR--KLYKC
>Sus_scrofa_XP_003359075.1
WPDG-----------VIPFVI--GGNFTGSQ---------------RAVFRQAMRHWEKH
T-------CVTFLERTD-----------------EDSYIVFTYRP----CGCCS-YVGRR
GGGP---------------QAISIGK--------NCD-----KFGIVVHELGHVIGFWHE
HTR-PDRDRQA-CIVCENIHAG------------------QEYNFLKMEVQEVESL----
---------------GETYDFDSIMHYARNTFSRGIFL--------DTIVPKYEVNGVK-
----------------PPIGQRTR-----LSKGDIAQAR--KLYKC
>Cricetulus_griseus_ERE86924.1
-----------------------SIKAAGSQ---------------RAVFRQAMRHWEKH
T-------CVTFLERTD-----------------EDSYIVFTYRP----CGCCS-YVGRR
GGGP---------------QAISIGK--------NCD-----KFGIVVHELGHVIGFWHE
HTR-PDRDRHV-SIVRENIQPG------------------QEYNFLKMEVQEVESL----
---------------GETYDFDSIMHYARNTFSRGIFL--------DTIVPKYEVNGVK-
----------------PSIGQRTR-----LSKGDIAQAR--KLYKC
>Monodelphis_domestica_XP_007477015.1
----------------IPFVI--GGNFTGSQ---------------RAVFRQAMRHWEKH
T-------CVTFLERTD-----------------EDSYIVFTYRP----CGCCS-YVGRR
GGGP---------------QAISIGK--------NCD-----KFGIVVHELGHVIGFWHE
HTR-PDRDNHV-AIVRENIQPG------------------QEYNFLKMELEEVESL----
---------------GETYDFDSIMHYARNTFSRGIFL--------DTIVPKYDVNGVK-
----------------PPIGQRTR-----LSKGDIAQAR--KLYKC
>Nomascus_leucogenys_XP_003272895.1
WPDG-----------VIPFVI--GGNFTGEQ---------------GSL-RQAMRHWEKH
T-------CVTFLERTD-----------------EDSYIVFTYRP----CGCCS-YVGRR
GGGP---------------QAISIGK--------NCD-----KFGIVVHELGHVVGFWHE
HTR-PDRDRHV-SIVRENIQPG------------------QEYNFLKMEPQEVESL----
---------------GETYDFDSIMHYARNTFSRGIFL--------DTIVPKYEVNGVK-
----------------PPIGQRTR-----LSKGDIAQAR--KLYKC
>Python_bivittatus_XP_007434872.1
WPDG-----------VIPYVI--SGNFTGIQ---------------RAIFRQAMRHWEKH
T-------CVTFLERTD-----------------EDSYIVFTNRP----CGCCS-YVGRR
GGGP---------------QAISIGK--------NCD-----KFGIVVHELGHVIGFWHE
HTR-PDRDAHV-SIFRENIQPG------------------QEYNFLKMEFEEVESL----
---------------GETYDFDSIMHYARNTFSKGIFL--------DTILPKYNVNGMQ-
----------------PSIGQRTR-----LSKGDIAQAR--KLYKC
>Chelonia_mydas_XP_007066393.1
WPDG-----------VIPYVI--SGNFSGSQ---------------RAIFRQAMRHWEKH
T-------CVTFLERNA-----------------EESYIVFTHRP----CGCCS-YVGHR
GGGP---------------QAISIGK--------NCD-----KFGIVVHELGHVIGFWHE
HTR-PDRDDHV-SIVRENIQPG------------------QEYNFLKMEPEEVESL----
---------------GETYDFDSIMHYARNTFSRGVFL--------DTIKPKYNVNGVV-
----------------PHIGQRTR-----LSKGDIDQAR--KLYRC
>1_bone_morphogenetic_XP_005285172.1_.
WPDG-----------VIPYVI--SGNFSGSQ---------------RAIFRQAMRHWEKH
T-------CVTFLERNA-----------------EESYIVFTHRP----CGCCS-YVGHR
GGGP---------------QAISIGK--------NCD-----KFGIVVHELGHVIGFWHE
HTR-PDRDDHV-SIVRENIQPG------------------QEYNFLKMEPEEVESL----
---------------GETYDFDSIMHYARNTFSRGVFL--------DTIKPKYNVNGVV-
----------------PHIGQRTR-----LSKGDIDQAR--KLYRC
>Pelodiscus_sinensis_XP_006135597.1
WPDG-----------VIPYVI--SGNFSGSQ---------------RAIFRQAMRHWEKH
T-------CVTFLERNT-----------------EESYIVFTHRP----CGCCS-YVGHR
GGGP---------------QAISIGK--------NCD-----KFGIVVHELGHVIGFWHE
HTR-PDRDDHV-SIVRENIQPG------------------QEYNFLKMEPEEVESL----
---------------GETYDFDSIMHYARNTFSRGVFL--------DTIKPKYSVNGVV-
----------------PHIGQRTR-----LSKGDIDQAR--KLYRC
>Alligator_sinensis_XP_006028987.1
WPDG-----------VIPYVI--SGNFSGTQ---------------RAIFRQAMRHWEKF
T-------CVTFLERTE-----------------EDSYIIFTYRP----CGCCS-YVGRR
GGGP---------------QAISIGK--------NCD-----KFGIVVHELGHVIGFWHE
HTR-PDRDDHV-AIIKENIQLG------------------QEYNFLKMEPEEVESL----
---------------GETYDFDSIMHYARNTFSRGIFL--------DTILPKYEVQGLR-
----------------PSIGQRTR-----LSKGDISQAR--KLYRC
>Alligator_mississippiensis_XP_006263948.1
WPDG-----------VIPYVI--SGNFSGNQ---------------RAIFRQAMRHWEKF
T-------CVTFLERTE-----------------EDSYIIFTYRP----CGCCS-YVGRR
GGGP---------------QAISIGK--------NCD-----KFGIVVHELGHVIGFWHE
HTR-PDRDDHV-AIIKENIQLG------------------QEYNFLKMEPEEVESL----
---------------GETYDFDSIMHYARNTFSRGIFL--------DTILPKYEVQGLR-
----------------PSIGQRTR-----LSKGDISQAR--KLYRC
>Gallus_gallus_AAC02259.1
WPDG-----------VIPYVI--SGNFSGSQ---------------RAVFRQAMRHWERH
T-------CVTFLERSD-----------------EDSYIVFTYRP----CGCCS-YVGRR
GGGP---------------QAISIGK--------NCD-----KFGIVVHELGHVIGFWHE
HTR-PDRDHHV-AIIRDNIQPG------------------QEYNFLKMEPDEVESL----
---------------GETYDFDSIMHYARNTFSRGIFL--------DTILPKYDINGVR-
----------------PSIGQRTR-----LSKGDIAQAR--KLYRC
>Latimeria_chalumnae_XP_005995308.1
WPDG-----------VIPYVI--SGNFSGSQ---------------RAIFRQAMRHWEKH
T-------CVTFIERTD-----------------EDSYIVFTYRP----CGCCS-YVGRR
GGGP---------------QAISIGK--------NCD-----KFGIVVHELGHVIGFWHE
HTR-PDRDDHV-SIIRENIQPG------------------QEYNFLKMEPEEVNSL----
---------------GESYDFDSIMHYARNTFSRGIFL--------DTILPRYVVNGVR-
----------------PPIGQRTR-----LSKGDIAQAR--KLYRC
>Xenopus_laevis_NP_001081499.1
WPDG-----------VIPYVI--SGNFSGSQ---------------RAIFRQAMRHWEKH
T-------CVTFLERTD-----------------EDSYIIFTYRP----CGCCS-YVGRR
GGGP---------------QAISIGK--------NCD-----KFGIVVHELGHVIGFWHE
HTR-PDRDDHV-SIIRENIQPG------------------QEYNFLKMEPEEVESI----
---------------GETYDFDSIMHYARNTFSRGIFL--------DTILPKYDVNGVR-
----------------PPIGQRTR-----LSSGDIAQAK--KLYRC
>Columba_livia_XP_005510917.1
WPDG-----------VIPYVI--SGNFSGSQ---------------RAIFRQAMRHWEKH
T-------CVTFLERND-----------------EDSYIVFTYRP----CGCCS-YVGRR
GGGP---------------QAISIGK--------NCD-----KFGIVVHELGHVIGFWHE
HTR-PDRDDHV-SIIRENIQPG------------------QEYNFLKMEPEEVESL----
---------------GETYDFDSIMHYARNTFSRGIFL--------DTILPKYDVNGVR-
----------------PAIGQRTR-----LSKGDIAQAR--KLYRC
>1_bone_morphogenetic_NP_001039136.1_.
WPDG-----------VIPYVI--SGNFSGSQ---------------RAIFRQAMRHWEKH
T-------CVTFLERTD-----------------EDSYIVFTYRP----CGCCS-YVGRR
GGGP---------------QAISIGK--------NCD-----KFGIVVHELGHVIGFWHE
HTR-PDRDDHV-SIIRENIQPG------------------QEYNFLKMEPEEVESL----
---------------GETYDFDSIMHYARNTFSRGIFL--------DTILPKYDVNGVR-
----------------PPIGQRTR-----LSSGDIAQAR--KLYKC
>Xenopus_laevis_NP_001083744.1
WPDG-----------VIPYVI--SGNFSGSQ---------------RAIFRQAMRHWEKH
T-------CVTFLERTD-----------------EDSYIVFTYRP----CGCCS-YVGRR
GGGP---------------QAISIGK--------NCD-----KFGIVVHELGHVIGFWHE
HTR-PDRDDNV-SIIRENIQPG------------------QEYNFLKMEPEEVESL----
---------------GETYDFDSIMHYARNTFSRGIFL--------DTILPKYDVNGVR-
----------------PPIGQRTR-----LSSGDVAQAR--KLYKC
>Xiphophorus_maculatus_XP_005812060.1
WPNG-----------IIPYVI--GGNFSGSQ---------------CAIFRQAMRHWEKH
T-------CVIFTERTT-----------------EESYIIFTYRP----CGCCS-YVGRR
GGGP---------------QAISIGK--------NCD-----KFGIVVHELGHVIGFWHE
HTR-PDRDEHV-SIVRDNIQPG------------------QDYNFLKMEPGEVDSL----
---------------GEGYDFGSIMHYARNTFSRSIFL--------DTILPRYDVNGVQ-
----------------PSIGQRTR-----LSEGDIAQAR--KLYKC
>Poecilia_formosa_XP_007567662.1
WPDG-----------IIPYVI--SGNFSGSQ---------------RAIFRQAMRHWEKH
T-------CVIFTERTS-----------------EESYIIFTSRP----CGCCS-YVGRR
GGGP---------------QAISIGK--------NCD-----KFGIVVHELGHVIGFWHE
HTR-PDRDEHV-SIVRDNIQPG------------------QDYNFLKMEPGEVDSL----
---------------GEGYDFGSIMHYARNTFSRSIFL--------DTILPRYDVNGIR-
----------------PSIGQRTR-----LSEGDVAQAR--KLYKC
>Maylandia_zebra_XP_004538219.1
WPDG-----------IIPYVI--SGNFSGSQ---------------RAIFRQAMRHWEKH
I-------CVTFTERAT-----------------EESYIVFTYRP----CGCCS-YVGRR
GGGP---------------QAISIGK--------NCD-----KFGIVVHELGHVIGFWHE
HTR-PDRDEHV-SIIRDNIQQG------------------QEYNFLKMEPGEVDSL----
---------------GEVYDFGSIMHYARNTFSRGIFL--------DTILPRYDVNGVR-
----------------PSIGQRTK-----LSKGDIAQAC--KLYKC
>Haplochromis_burtoni_XP_005934689.1
WPDG-----------IIPYVI--SGNFSGSQ---------------RAIFRQAMRHWEKH
I-------CVTFTERAT-----------------EESYIVFTYRP----CGCCS-YVGRR
GGGP---------------QAISIGK--------NCD-----KFGIVVHELGHVIGFWHE
HTR-PDRDEHV-SIIRDNIQQG------------------QEYNFLKMEPGEVDSL----
---------------GEVYDFGSIMHYARNTFSRGIFL--------DTILPRYDVNGVR-
----------------PSIGQRTK-----LSKGDIAQAC--KLYKC
>Oreochromis_niloticus_XP_005451331.1
WPDG-----------IIPYVI--SGNFSGSQ---------------RAIFRQAMRHWEKH
T-------CVTFTERTT-----------------EESYIVFTYRP----CGCCS-YVGRR
GGGP---------------QAISIGK--------NCD-----KFGIVVHELGHVIGFWHE
HTR-PDRDEHV-SIIRDNIQQG------------------QEYNFLKMEPGEVDSL----
---------------GEVYDFGSIMHYARNTFSRGIFL--------DTILPRYDVNGVR-
----------------PSIGQRTK-----LSKGDIAQAC--KLYKC
>Tetraodon_nigroviridis_CAF99286.1
WPDG-----------IIPYVI--SGNFSGSQ---------------RAIFRQAMRHWEKH
T-------CVAFTERTA-----------------EESYIVFTYRP----CGCCS-YVGRR
GGGP---------------QAISIGK--------NCD-----KFGIVVHELGHVIGFWHE
HTR-PDRDEHV-SIIRDNIQQG------------------QEYNFLKMEPDEVDSL----
---------------GEVYDFGSIMHYARNTFSRGVFL--------DTILPRYEVNGER-
----------------PPIGQRTK-----LSKGDIAQAR--KLYKC
>Oryzias_latipes_XP_004074987.1
WPNG-----------IIPYMI--SGNFSGSQ---------------RAIFRQAMRHWEKH
T-------CVTFIERTT-----------------EESYIVFTYRP----CGCCS-YVGRR
GGGP---------------QAISIGK--------NCD-----KFGIVVHELGHVIGFWHE
HTR-PDRDEHV-SIVRDNIQAG------------------QEYNFLKMEPDEVDSL----
---------------GEVYDFDSIMHYARNTFSRGIFL--------DTILPRYDVNGVR-
----------------PAIGQRTK-----LSKGDISQAC--KLYKC
>Takifugu_rubripes_XP_003976259.1
WPEG-----------VIPYVI--SGNFSGTQS--------------AGDIRQAMRHWEKH
T-------CVTFIERTQ-----------------EESYIVFTYRP----CGCCS-YVGRR
GGGP---------------QAISIGK--------NCD-----KFGIVVHELGHVIGFWHE
HTR-PDRDEHV-SIIRENIQPG------------------QEYNFLKMEPGEVDSL----
---------------GEVYDFDSIMHYARNTFSRGIFL--------DTILPRYDVNGVR-
----------------PPIGQRTR-----LSKGDIAQAR--KLYKC
>Lepisosteus_oculatus_XP_006625361.1
WPEG-----------VIPYVI--SGNFSGSQ---------------RAIFRQAMRHWEKH
T-------CVTFIERTL-----------------EESYIVFTYRP----CGCCS-YVGRR
GGGP---------------QAISIGK--------NCD-----KFGIVVHELGHVIGFWHE
HTR-PDRDEHV-SIIRENIQPG------------------QEYNFLKMEPEEVDSL----
---------------GETYDFDSIMHYARNTFSRGIFL--------DTILPRYDVNGVR-
----------------PPIGQRTR-----LSKGDIAQAR--KLYKC
>Danio_rerio_ABD90687.1
WPEG-----------VIPYVI--SGNFSGSQ---------------RAIFRQAMRHWEKH
T-------CVTFIERTT-----------------EESYIVFTYRP----CGCCS-YVGRR
GGGP---------------QAISIGK--------NCD-----KSGIAVHELGHVIGFWHE
HTR-PDRDEHV-SIIRDNIQPG------------------QEYNFLKMGPGEVDSL----
---------------GEVYDIDSIMHYARNTFSRGIFL--------DTILPRYDVNGVR-
----------------PPIGQRTR-----LSKGDIAQAR--KLYKC
>Pundamilia_nyererei_XP_005729459.1
WPDG-----------VIPYVI--SGNFSGSQ---------------RAIFRQAMRHWEKH
T-------CVTFIEKTT-----------------EESYIVFTYRP----CGCCS-YVGRR
GGGP---------------QAISIGK--------NCD-----KFGIVVHELGHVIGFWHE
HTR-PDRDDHV-SIIRDNIQPG------------------QEYNFLKMEPGEVDSL----
---------------GEVYDFDSIMHYARNTFSRGIFL--------DTILPRYDVNGVR-
----------------PPIGQRTR-----LSKGDIAQAR--KLYKC
>Astyanax_mexicanus_XP_007234827.1
WPDG-----------VIPYVI--SGNFSGSQ---------------RAIFRQAMRHWEKH
T-------CVTFIERTT-----------------EESYIVFTYRP----CGCCS-YVGRR
GGGP---------------QAISIGK--------NCD-----KFGIVVHELGHVIGFWHE
HTR-PDRDDHV-SIIRDNIQPG------------------QEYNFLKMEPGEVDSL----
---------------GEVYDFDSIMHYARNTFSRGIFL--------DTIQPRYDINGVR-
----------------PPIGQRTR-----LSKGDIAQAR--KLYKC
>Oncorhynchus_mykiss_CDQ57091.1
WPDG-----------VIPYVI--SGNFSGSQ---------------RAIFRQAMRHWEKH
T-------CVTFIERTT-----------------EESYIVFTYRP----CGCCS-YVGRR
GGGP---------------QAISIGK--------NCD-----KFGIVVHELGHVIGFWHE
HTR-PDRDEHV-SIIRDNIQAG------------------QEYNFLKMEPGEVDSL----
---------------GEVYDFDSIMHYARNTFSRGIFL--------DTILPRYDVNGVR-
----------------PPIGQRTR-----LSKGDITQAR--KLYKC
>Oryzias_latipes_XP_004072530.1
WPEG-----------VIPYVI--SGNFSGSQ---------------RAVFRQAMRHWEKH
T-------CVTFIERTQ-----------------EESYIVFTYRP----CGCCS-YVGRR
GGGP---------------QAISIGK--------NCD-----KFGIVVHELGHVIGFWHE
HTR-PDRDEHV-SIIKDNIQPG------------------QEYNFLKMEPGEVDSL----
---------------GEVYDFDSIMHYARNTFSRGIFL--------DTILPRYDVNGVR-
----------------PPIGQRTR-----LSKGDIAQAR--KLYKC
>Danio_rerio_NP_001035126.1
WPEG-----------VIPYVI--SGNFSGSQ---------------RAIFRQAMRHWEKH
T-------CVTFIERTT-----------------EESYIVFTYRP----CGCCS-YVGRR
GGGP---------------QAISIGK--------NCD-----KFGIVVHELGHVIGFWHE
HTR-PDRDEHV-SIIRDNIQPG------------------QEYNFLKMEPGEVDSL----
---------------GEVYDFDSIMHYARNTFSRGIFL--------DTILPRYDVNGVR-
----------------PPIGQRTR-----LSKGDIAQAR--KLYKC
>Poecilia_formosa_XP_007563542.1
WPEG-----------VIPYVI--SGNFSGSQ---------------RAIFRQAMRHWEKH
T-------CVTFIERTQ-----------------EESYIVFTYRP----CGCCS-YVGRR
GGGP---------------QAISIGK--------NCD-----KFGIVVHELGHVIGFWHE
HTR-PDRDEHV-SIIRDNIQPG------------------QEYNFLKMESGEVDSL----
---------------GEVYDFDSIMHYARNTFSRGIFL--------DTILPRYDVNGVR-
----------------PPIGQRTR-----LSKGDIAQAR--KLYKC
>Xiphophorus_maculatus_XP_005808545.1
WPEG-----------VIPYVI--SGNFSGSQ---------------RAIFRQAMRHWEKH
T-------CVTFIERTQ-----------------EESYIVFTYRP----CGCCS-YVGRR
GGGP---------------QAISIGK--------NCD-----KFGIVVHELGHVIGFWHE
HTR-PDRDEHV-SIIRDNIQPG------------------QEYNFLKMEPGEVDSL----
---------------GEVYDFDSIMHYARNTFSRGIFL--------DTILPRYDVNGVR-
----------------PPIGQRTR-----LSKGDIAQAR--KLYKC
>Danio_rerio_NP_001034901.1
WPNG-----------IIPYII--SGNFSGSQ---------------RAIFKQAMRHWEKH
T-------CVTFVERSV-----------------EESYIVFTLRP----CGCCS-FVGRR
GGGP---------------QAISIGK--------NCD-----KFGIVVHELGHVIGFWHE
HTR-PDRDEHV-DIFRENIQPG------------------QEYNFIKMEPDDVDSL----
---------------GEVYDFDSIMHYARNTFSRGIYL--------DTMLPKYDVDGVR-
----------------PPIGQRTR-----LSKGDIAQAR--KLYRC
>Danio_rerio_XP_005155463.1
WPNG-----------IIPYII--SGNFTGSQ---------------RAIFKQAMRHWEKH
T-------CVTFVERSV-----------------EESYIVFTLRP----CGCCS-FVGRR
GGGP---------------QAISIGK--------NCD-----KFGIVVHELGHVIGFWHE
HTR-PDRDEHV-DIFRENIQPG------------------QEYNFIKMEPDDVDSL----
---------------GEVYDFDSIMHYARNTFSRGIYL--------DTMLPKYDVDGVR-
----------------PPIGQRTR-----LSKGDIAQAR--KLYRC
>Chlorocebus_sabaeus_XP_007998407.1
WPGG-----------VIPYVI--GGNFTGSQ---------------RAMFKQAMRHWEKH
T-------CVTFIERSD-----------------EESYIVFTYRP----CGCCS-YVGRR
GNGP---------------QAISIGK--------NCD-----KFGIVVHELGHVIGFWHE
HTR-PDRDNHV-TIIRENIQPG------------------QEYNFLKMEPGEVNSL----
---------------GERYDFDSIMHYARNTFSRGMFL--------DTILPSRDDNGIR-
----------------PAIGQRTR-----LSKGDIAQAR--KLYRC
>Myotis_lucifugus_XP_006082049.1
WPGX-----------VIPYVI--GGNFTGSQ---------------RAMFKQAMRHWEKH
T-------CVTFIERSD-----------------EESYIVFTYRP----CGCCS-YVGRR
GNGP---------------QAISIGK--------NCD-----KFGIVVHELGHVIGFWHE
HTR-PDRDNHV-TIIRENIQPG------------------QEYNFLKMEPGEVNSL----
---------------GERYDFDSIMHYARNTFSRGMFL--------DTILPSRDDNGIR-
----------------PAIGQRTR-----LSKGDIAQAR--KLYRC
>1_tolloid-like_1_XP_539791.2_.
WPGG-----------VIPYVI--GGNFTGSQ---------------RAMFKQAMRHWERH
T-------CVTFIERSD-----------------EESYIVFTYRP----CGCCS-YVGRR
GNGP---------------QAISIGK--------NCD-----KFGIVVHELGHVIGFWHE
HTR-PDRDNHV-TIIRENIQPG------------------QEYNFLKMEPGEVNSL----
---------------GERYDFDSIMHYARNTFSRGMFL--------DTILPSRDDNGIR-
----------------PAIGQRTR-----LSKGDIAQAR--KLYRC
>Vicugna_pacos_XP_006213256.1
WPGG-----------VIPYVI--GGNFTGSQ---------------RAMFKQAMRHWEKH
T-------CVTFIERAD-----------------EESYIVFTYRP----CGCCS-YVGRR
GNGP---------------QAISIGK--------NCD-----KFGIVVHELGHVIGFWHE
HTR-PDRDNHV-TIIRENIQPG------------------QEYNFLKMEPGEVNSL----
---------------GERYDFDSIMHYARNTFSRGMFL--------DTILPSRDDNGIR-
----------------PAIGQRTR-----LSKGDIAQAR--KLYRC
>Echinops_telfairi_XP_004717440.1
WPGG-----------VIPYVI--GGNFTGNQ---------------RAMFKQAMRHWEKH
T-------CVTFIERSD-----------------EESYIVFTYRP----CGCCS-YVGRR
GNGP---------------QAISIGK--------NCD-----KFGIVVHELGHVIGFWHE
HTR-PDRDNHV-TIIRENIQPG------------------QEYNFLKMEPGEVNSL----
---------------GERYDFDSIMHYARNTFSRGMFL--------DTILPSRDDNGIR-
----------------PAIGQRTR-----LSKGDIAQAR--KLYRC
>Sorex_araneus_XP_004610421.1
WPGG-----------VIPYVI--GGNFTGSQ---------------RAMFKQAMRHWEKH
T-------CVTFIERSD-----------------EESYIVFTYRP----CGCCS-YVGRR
GNGP---------------QAISIGK--------NCD-----KFGIVVHELGHVIGFWHE
HTR-PDRDNHV-TIIRENIQPG------------------QEYNFLKMEPGEVNSL----
---------------GERYDFDSIMHYARNTFSRGMFL--------DTILPSHDDNGIR-
----------------PAIGQRTR-----LSKGDIAQAR--KLYRC
>1_tolloid-like_protein_XP_007952399.1_.
WPGG-----------VIPYVI--GGNFTGSQ---------------RAMFKQAMRHWEKH
T-------CVTFIERSD-----------------EESYIVFTYRP----CGCCS-YVGRR
GNGP---------------QAISIGK--------NCD-----KFGIVVHELGHVIGFWHE
HTR-PDRDNHV-TIIRENIQPG------------------QEYNFLKMEPGEVNSL----
---------------GERYDFDSIMHYARNTFSRGMFL--------DTILPSRDDNGIR-
----------------PAIGQRTR-----LSRGDIAQAR--KLYRC
>Tarsius_syrichta_XP_008072190.1
WPGG-----------VIPYVI--GGNFTGSQ---------------RAMFKQAMRHWEKY
T-------CVTFIERSD-----------------EESYIVFTYRP----CGCCS-YVGRR
GNGP---------------QAISIGK--------NCD-----KFGIVVHELGHVIGFWHE
HTR-PDRDNHV-TIIRENIQPG------------------QEYNFLKMEPGEVNSL----
---------------GERYDFDSIMHYARNTFSRGMFL--------DTILPSRDDNGIR-
----------------PAIGQRTR-----LSKGDIAQAR--KLYRC
>Loxodonta_africana_XP_003415844.1
WPGG-----------VIPYVI--GGNFTGSQ---------------RAMFKQAMRHWEKH
T-------CVTFIERSD-----------------EESYIVFTYRP----CGCCS-YVGRR
GNGP---------------QAISIGK--------NCD-----KFGIVVHELGHVIGFWHE
HTR-PDRDNHV-TIIRENIQPG------------EKLQSVQEYNFLKMESGEVNSL----
---------------GERYDFDSIMHYARNTFSRGMFL--------DTILPSRDDNGIR-
----------------PAIGQRTR-----LSKGDIAQAR--KLYRC
>Heterocephalus_glaber_XP_004848278.1
WPGG-----------VIPYVI--GGNFTGSQ---------------QAMFKQAMRHWEKH
T-------CVTFIERSD-----------------EESYIVFTYRP----CGCCS-YVGRR
GNGP---------------QAISIGK--------NCD-----KFGIVVHELGHVIGFWHE
HTR-PDRDNHV-TIIRENIQPG------------------QEYNFLKMEPGEVNSL----
---------------GERYDFDSIMHYARNTFSRGMFL--------DTILPSRDDNGIR-
----------------PAIGQRTR-----LSKGDIAQAR--KLYRC
>Callithrix_jacchus_XP_002745305.1
WPGG-----------VIPYVI--GGNFTGSQ---------------QAMFKQAMRHWEKH
T-------CMTFIERSD-----------------EESYIVFTHRP----CGCCS-YVGRR
GNGP---------------QAISIGK--------NCD-----KFGIVVHELGHVIGFWHE
HTR-PDRDNHV-TIIRENIQPG------------------QEYNFLKMEPGEVNSL----
---------------GERYDFDSIMHYARNTFSRGMFL--------DTILPSRDDNGIR-
----------------PAIGQRTR-----LSKGDIAQAR--KLYRC
>1_tolloid-like_protein_XP_003944241.1_.
WPGG-----------VIPYVI--GGNFTGSQ---------------QAMFKQAMRHWEKH
T-------CMTFIERSD-----------------EESYIVFTHRP----CGCCS-YVGRR
GNGP---------------QAISIGK--------NCD-----KFGIVVHELGHVIGFWHE
HTR-PDRDNHV-TIIRENIQPG------------------QEYNFLKMEPGEVNSL----
---------------GERYDFDSIMHYARNTFSRGMFL--------DTILPSRDDNGIR-
----------------PAIGQRTR-----LSKGDIAQAR--KLYRC
>Chinchilla_lanigera_XP_005373643.1
WPGG-----------VIPYVI--GGNFTGSQ---------------RAMFKQAMRHWEKH
T-------CVTFIERSD-----------------EESYIVFTYRP----CGCCS-YVGRR
GNGP---------------QAISIGK--------NCD-----KFGIVVHELGHVIGFWHE
HTR-PDRDNHV-TIIRENIQPG------------------QEYNFLKMEPGEVNSL----
---------------GERYDFDSIMHYARNTFSRGMFL--------DTILPSRDDNGIR-
----------------PVIGQRTR-----LSKGDIAQAR--KLYRC
>Cavia_porcellus_XP_003479692.1
WPGG-----------VIPYVI--GGNFTGSQ---------------RAMFKQAMRHWEKH
T-------CVTFIERSD-----------------EESYIVFTYRP----CGCCS-YVGRR
GNGP---------------QAISIGK--------NCD-----KFGIVVHELGHVIGFWHE
HTR-PDRDNHV-TIIRENIQPG------------------QEYNFLKMEPGEVNSL----
---------------GERYDFDSIMHYARNTFSRGMFL--------DTILPSRDDNGIR-
----------------PVIGQRTR-----LSKGDIAQAR--KLYRC
>Octodon_degus_XP_004630771.1
WPGG-----------VIPYVI--GGNFTGSQ---------------RAMFKQAMRHWEKH
T-------CVTFIERSD-----------------EESYIVFTYRP----CGCCS-YVGRR
GNGP---------------QAISIGK--------NCD-----KFGIVVHELGHVIGFWHE
HTR-PDRDNHV-TIIRENIQPG------------------QEYNFLKMEPGEVNSL----
---------------GERYDFDSIMHYARNTFSRGMFL--------DTILPSRDDNGIR-
----------------PVIGQRTR-----LSKGDIAQAR--KLYRC
>Otolemur_garnettii_XP_003800539.1
WPGG-----------VIPYII--GGNFTGSQ---------------RAMFKQAMRHWEKH
T-------CVTFIERSE-----------------EESYIVFTYRP----CGCCS-YVGRR
GNGP---------------QAISIGK--------NCD-----KFGIVVHELGHVIGFWHE
HTR-PDRDNHV-TIIRENIQPG------------------QEYNFLKMEPGEVNSL----
---------------GERYDFDSIMHYARNTFSRGMFL--------DTILPSRDDNGIR-
----------------PAIGQRTR-----LSKGDIAQAR--KLYRC
>Chrysochloris_asiatica_XP_006864600.1
WPGG-----------VIPYII--GGNFTGSQ---------------RAMFKQAMRHWEKH
T-------CVTFIERSD-----------------EESYIVFTYRP----CGCCS-YVGRR
GNGP---------------QAISIGK--------NCD-----KFGIVVHELGHVIGFWHE
HTR-PDRDNHV-TIIRENIQPG------------------QEYNFLKMEPGEVNSL----
---------------GERYDFDSIMHYARNTFSRGMFL--------DTILPSRDDNGIR-
----------------PAIGQRTR-----LSKGDIAQAR--KLYRC
>Erinaceus_europaeus_XP_007524592.1
WPGG-----------VIPYII--GGNFTGSQ---------------RAMFKQAMRHWEKH
T-------CVTFIERSD-----------------EESYIVFTYRP----CGCCS-YVGRR
GNGP---------------QAISIGK--------NCD-----KFGIVVHELGHVIGFWHE
HTR-PDRDNHV-TIIRENIQPG------------------QEYNFLKMEPGEVNSL----
---------------GERYDFDSIMHYARNTFSRGMFL--------DTILPSRDDNGIR-
----------------PAIGQRTQ-----LSKGDIAQAR--KLYRC
>Ochotona_princeps_XP_004591531.1
WPGG-----------VIPYVI--GGNFTGSQ---------------RAMFKQAMRHWEKH
T-------CVTFIERTD-----------------EESYIVFTYRP----CGCCS-YVGRR
GNGP---------------QAISIGK--------NCD-----KFGIVVHELGHVIGFWHE
HTR-PDRDNHV-TIIRENIQPG------------------QEYNFLKMEPGEVNSL----
---------------GEEYDFDSIMHYARNTFSRGMFL--------DTILPSRDDNGIR-
----------------PAIGQRTR-----LSKGDIAQAR--KLYRC
>Jaculus_jaculus_XP_004657216.1
WPGG-----------VIPYVI--GGNFTGSQ---------------RAMFKQAMRHWEKH
T-------CVTFIERTD-----------------EESYIVFTYRP----CGCCS-YVGRR
GNGP---------------QAISIGK--------NCD-----KFGIVVHELGHVIGFWHE
HTR-PDRDNHV-TIIRENIQPG------------------QEYNFLKMEPGEVNSL----
---------------GERYDFDSIMHYARNTFSRGMFL--------DTILPSRDDNGIR-
----------------PAIGQRTR-----LSKGDIAQAR--KLYRC
>Elephantulus_edwardii_XP_006896720.1
WPGG-----------VIPYVI--GGNFTGSQ---------------RAMFKQAMRHWEKH
T-------CVTFIERTD-----------------EESYIVFTYRP----CGCCS-YVGRR
GNGP---------------QAISIGK--------NCD-----KFGIVVHELGHVIGFWHE
HTR-PDRDNHV-TIIRENIQPG------------------QEYNFLKMEPGEVNSL----
---------------GERYDFDSIMHYARNTFSRGMFL--------DTILPSRDDNGIR-
----------------PAIGQRTR-----LSKGDIAQAR--KLYRC
>Bos_taurus_NP_001180043.1
WPGG-----------VIPYVI--GGNFTGSQ---------------RAMFKQAMRHWEKH
T-------CVTFIERGD-----------------EESYIVFTYRP----CGCCS-YVGRR
GNGP---------------QAISIGK--------NCD-----KFGIVVHELGHVIGFWHE
HTR-PDRDNHV-TIIRENIQPG------------------QEYNFLKMEPAEVNSL----
---------------GESYDFDSIMHYARNTFSRGMFL--------DTILPSRDDNGIR-
----------------PAIGQRTR-----LSKGDIAQAR--KLYRC
>Ovis_aries_XP_004017226.1
WPGG-----------VIPYVI--GGNFTGSQ---------------RAMFKQAMRHWEKH
T-------CVTFIERGD-----------------EESYIVFTYRP----CGCCS-YVGRR
GNGP---------------QAISIGK--------NCD-----KFGIVVHELGHVIGFWHE
HTR-PDRDNHV-TIIRENIQPG------------------QEYNFLKMEPGEVNSL----
---------------GESYDFDSIMHYARNTFSRGMFL--------DTILPSRDDNGIR-
----------------PAIGQRTR-----LSKGDIAQAR--KLYRC
>Ictidomys_tridecemlineatus_XP_005329320.1
WPGG-----------VIPYVI--GGNFTGSQ---------------RAMFKQAMRHWEKH
T-------CVTFIERGD-----------------EESYIVFTYRP----CGCCS-YVGRR
GNGP---------------QAISIGK--------NCD-----KFGIVVHELGHVIGFWHE
HTR-PDRDNHV-TIIRENIQPG------------------QEYNFLKMEPGEVNSL----
---------------GERYDFDSIMHYARNTFSRGMFL--------DTILPNRDDNGIR-
----------------PAIGQRTR-----LSKGDIAQAR--KLYRC
>Physeter_catodon_XP_007109843.1
WPGG-----------VIPYVI--GGNFTGSQ---------------RAMFKQAMRHWEKH
T-------CVTFIERGD-----------------EESYIVFTYRP----CGCCS-YVGRR
GNGP---------------QAISIGK--------NCD-----KFGIVVHELGHVIGFWHE
HTR-PDRDNHV-TIIRENIQPG------------------QEYNFLKMEPGEVNSL----
---------------GERYDFDSIMHYARNTFSRGMFL--------DTILPSRDDNGIR-
----------------PAIGQRTR-----LSKGDIAQAR--KLYRC
>1_tolloid-like_protein_XP_007176773.1_.
WPGG-----------VIPYII--GGNFTGSQ---------------RAMFKQAMRHWEKH
T-------CVTFIERGD-----------------EESYIVFTYRP----CGCCS-YVGRR
GNGP---------------QAISIGK--------NCD-----KFGIVVHELGHVIGFWHE
HTR-PDRDNHV-TIIRENIQPG------------------QEYNFLKMEPGEVNSL----
---------------GERYDFDSIMHYARNTFSRGMFL--------DTILPSRDDNGIR-
----------------PAIGQRTR-----LSKGDIAQAR--KLYRC
>Lipotes_vexillifer_XP_007471600.1
WPGG-----------VIPYII--GGNFTGSQ---------------RAMFKQAMRHWEKH
T-------CVTFIERGD-----------------EESYIVFTYRP----CGCCS-YVGRR
GNGP---------------QAISIGK--------NCD-----KFGIVVHELGHVIGFWHE
HTR-PDRDNHV-TIIRENIQPG------------------QEYNFLKMEPGEVNSL----
---------------GERYDFDSIMHYARNTFSRGMFL--------DTILPSRDDNGIR-
----------------PAIGQRTR-----LSKGDIAQAR--KLYRC
>Lepisosteus_oculatus_XP_006629277.1
WPGG-----------VIPYVI--GGNFTGSQ---------------RAMFKQAMRHWEKH
T-------CVTFIERTD-----------------EESYIVFTYRP----CGCCS-YVGRR
GNGP---------------QAISIGK--------NCD-----KFGIVVHELGHVIGFWHE
HTR-PDRDDHV-TIIRENIQPG------------------QEYNFLKMEPGEVNSL----
---------------GESYDFDSIMHYARNTFSRGMFL--------DTILPSRDDNGIR-
----------------PAIGQRTR-----LSKGDIAQAR--KLYRC
>Ornithorhynchus_anatinus_XP_001509196.1
WPGG-----------VIPYVI--GGNFTGSQ---------------RAMFKQAMRHWEKH
T-------CVTFIERSD-----------------EESYIVFTYRP----CGCCS-YVGRR
GNGP---------------QAISIGK--------NCD-----KFGIVVHELGHVIGFWHE
HTR-PDRDDHV-TIIRENIQPG------------------QEYNFLKMEPGEVNSL----
---------------GEPYDFDSIMHYARNTFSRGMFL--------DTILPSRDDNGIR-
----------------PAIGQRTR-----LSKGDIAQAR--KLYRC
>Alligator_mississippiensis_XP_006264829.1
WPGG-----------VIPYLI--GGNFTGSQ---------------RAMFKQAMRHWEKH
T-------CVTFIERSD-----------------EESYIVFTYRP----CGCCS-YVGRR
GNGP---------------QAISIGK--------NCD-----KFGIVVHELGHVIGFWHE
HTR-PDRDDHV-TIIRENIQPG------------------QEYNFLKMEPGEVNSL----
---------------GEPYDFDSIMHYARNTFSRGMFL--------DTILPSRDDNGIR-
----------------PAIGQRTR-----LSKGDIAQAR--KLYRC
>Sarcophilus_harrisii_XP_003773139.1
WPGG-----------VIPYLI--GGNFTGSQ---------------RAMFKQAMRHWEKH
T-------CVTFIERSD-----------------EESYIVFTYRP----CGCCS-YVGRR
GNGP---------------QAISIGK--------NCD-----KFGIVVHELGHVIGFWHE
HTR-PDRDKHV-TIIRENIQPG------------------QEYNFLKMEPGEVNSL----
---------------GESYDFDSIMHYARNTFSRGMFL--------DTILPSRDDNGIR-
----------------PAIGQRTR-----LSKGDIAQAR--KLYRC
>Pelodiscus_sinensis_XP_006111763.1
WPGG-----------VIPYVI--GGNFTGSQ---------------RAMFKQAMRHWEKY
T-------CVTFIERSD-----------------EESYIVFTYRP----CGCCS-YVGRR
GNGP---------------QAISIGK--------NCD-----KFGIVVHELGHVIGFWHE
HTR-PDRDDHV-TIIRENIQPG------------------QEYNFLKMEPGEVNSL----
---------------GEPYDFDSIMHYARNTFSRGMFL--------DTILPSRDDNGIR-
----------------PAIGQRTR-----LSKGDIAQAR--KLYRC
>Anolis_carolinensis_XP_003225690.2
WPGG-----------VIPYVI--GGNFTGSQ---------------RAMFKQAMRHWEKY
T-------CVTFIERSD-----------------EESYIVFTYRP----CGCCS-YVGRR
GNGP---------------QAISIGK--------NCD-----KFGIVVHELGHVIGFWHE
HTR-PDRDDHV-TIIRENIQPG------------------QEYNFLKMEPGEVNSL----
---------------GESYDFDSIMHYARNTFSRGMFL--------DTILPSRDDNGIR-
----------------PAIGQRTR-----LSKGDIAQAR--KLYRC
>Zonotrichia_albicollis_XP_005486350.1
WPGG-----------VIPYVI--GGNFTGTQ---------------RAMFKQAMRHWEKY
T-------CVTFIERSD-----------------EESYIVFTYRP----CGCCS-YVGRR
GNGP---------------QAISIGK--------NCD-----KFGIVVHELGHVIGFWHE
HTR-PDRDDHV-SIIRENIQPG------------------QEYNFLKMEPGEVNSL----
---------------GEPYDFDSIMHYARNTFSRGMFL--------DTILPSRDDNGIR-
----------------PAIGQRTR-----LSKGDIAQAR--KLYRC
>Ficedula_albicollis_XP_005045099.1
WPGG-----------VIPYVI--GGNFTGTQ---------------RAMFKQAMRHWEKY
T-------CVTFIERSD-----------------EESYIVFTYRP----CGCCS-YVGRR
GNGP---------------QAISIGK--------NCD-----KFGIVVHELGHVIGFWHE
HTR-PDRDDHV-TIIRENIQPG------------------QEYNFLKMEPGEVNSL----
---------------GEPYDFDSIMHYARNTFSRGMFL--------DTILPSRDDNGIR-
----------------PAIGQRTR-----LSKGDIAQAR--KLYRC
>Anas_platyrhynchos_XP_005029744.1
WPGG-----------VIPYVI--GGNFTGTQ---------------RAMFKQAMRHWEKY
T-------CVTFIERSD-----------------EESYIVFTYRP----CGCCS-YVGRR
GNGP---------------QAISIGK--------NCD-----KFGIVVHELGHVIGFWHE
HTR-PDRDDHV-TIIRENIQPG------------------QEYNFLKMEPGEVNSL----
---------------GEPYDFDSIMHYARNTFSRGMFL--------DTILPSRDDNGIR-
----------------PAIGQRTR-----LSKGDIAQAR--KLYRC
>Taeniopygia_guttata_XP_002197127.2
WPGG-----------VIPYVI--GGNFTGTQ---------------RAMFKQAMRHWEKY
T-------CVTFIERSD-----------------EESYIVFTYRP----CGCCS-YVGRR
GNGP---------------QAISIGK--------NCD-----KFGIVVHELGHVIGFWHE
HTR-PDRDDHV-TIIRENIQPG------------------QEYNFLKMEPGEVNSL----
---------------GEPYDFDSIMHYARNTFSRGMFL--------DTILPSRDDNGIR-
----------------PAIGQRTR-----LSKGDIAQAR--KLYRC
>Monodelphis_domestica_XP_001365917.1
WPGG-----------VIPYVI--GGNFTGSQ---------------RAMFKQAMRHWEKH
T-------CVTFIERSD-----------------EESYIVFTYRP----CGCCS-YVGRR
GNGP---------------QAISIGK--------NCD-----KFGIVVHELGHVIGFWHE
HTR-PDRDKHV-TIIRENIQPG------------------QEYNFLKMEPGEVNSL----
---------------GEPYDFDSIMHYARNTFSRGMFL--------DTILPARDENGIR-
----------------PAIGQRTR-----LSKGDITQAR--KLYRC
>Latimeria_chalumnae_XP_005993160.1
WPSG-----------VIPYVI--GGNFTGSQ---------------RAMFKQAMRHWEKH
T-------CVTFIERTD-----------------EESYIVFTYRP----CGCCS-YVGRR
GNGP---------------QAISIGK--------NCD-----KFGIVVHELGHVIGFWHE
HTR-PDRDDHV-TIIKENIQPG------------------QEYNFLKMEPGEVNSL----
---------------GEAYDFDSIMHYARNTFSRGMFL--------DTILPSRDENGIR-
----------------PAIGQRTR-----LSKGDIAQAR--KLYRC
>Callorhinchus_milii_XP_007889659.1
WPGG-----------VIPYVI--GGNFTGSQ---------------RAMFKQAMRHWEKH
T-------CVTFIERTE-----------------EESYIVFTYRP----CGCCS-YVGRR
GNGP---------------QAISIGK--------NCD-----KFGIVVHELGHVIGFWHE
HTR-PDRDDHV-TIIRENIQPG------------------QEYNFLKMEPGEVNSL----
---------------GESYDFDSIMHYARNTFSRGMFL--------DTILPERDENGVR-
----------------PAIGQRTR-----LSKGDIAQAR--KLYRC
>Xenopus_laevis_NP_001083894.1
WPGG-----------VIPYVI--GGNFTGSQ---------------RAMFKQAMRHWEKH
T-------CVTFIERTD-----------------EESYIVFTYRP----CGCCS-YVGRR
GNGP---------------QAISIGK--------NCD-----KFGIVVHELGHVIGFWHE
HTR-PDRDDHV-TIIRENIQPG------------------QEYNFLKMEPGEVHSL----
---------------GESYDFDSIMHYARNTFSRGMFL--------DTILPSRDENGLR-
----------------PPIGQRTR-----LSKGDIAQAR--KLYRC
>1_tolloid-like_protein_XP_002934799.2_.
WPGG-----------VIPYVI--GGNFTGSQ---------------RAMFKQAMRHWEKH
T-------CVTFIERTD-----------------EESYIVFTYRP----CGCCS-YVGRR
GNGP---------------QAISIGK--------NCD-----KFGIVVHELGHVIGFWHE
HTR-PDRDDHV-TIIRENIQPG------------------QEYNFLKMEPGEVNSL----
---------------GESYDFDSIMHYARNTFSRGMFL--------DTILPSRDENGLR-
----------------PPIGQRTR-----LSKGDIAQAR--KLYRC
>Danio_rerio_NP_571085.1
WPGG-----------VIPYVI--GGNFTGSQ---------------RAMLKQAMRHWEKQ
T-------CVTFIEKTD-----------------EESYIVFTYRP----CGCCS-YVGRR
GNGP---------------QAISIGK--------NCD-----KFGIVVHELGHVIGFWHE
HTR-PDRDDHV-TIIRDNIQPG------------------QEYNFIKMEPGDVNSL----
---------------GEPYDFDSIMHYARNTFSRGMFL--------DTILPSRDENGVR-
----------------PAIGQRTR-----LSKGDISQAK--KLYRC
>Takifugu_rubripes_XP_003972474.1
WPGG-----------VIPYII--GGNFTGTQ---------------RAMFKQAMRHWEKQ
T-------CVSFIEKTD-----------------EESYIVFTYRP----CGCCS-YVGRR
GNGP---------------QAISIGK--------NCD-----KFGIVVHELGHVIGFWHE
HTR-PDRDDHV-TIIRDNIQPG------------------QEYNFLKMEPGEVNSL----
---------------GEPYDFDSIMHYARNTFSRGMFL--------DTILPSRDENGVR-
----------------PAIGQRTR-----LSKGDIAQAR--KLYRC
>Oryzias_latipes_XP_004065997.1
WPGG-----------VIPYVI--GGNFTGSQ---------------RAMFKQAMRHWEKQ
T-------CVTFIEKTD-----------------EESYIVFTYRP----CGCCS-YVGRR
GNGP---------------QAISIGK--------NCD-----KFGIVVHELGHVIGFWHE
HTR-PDRDDHV-TIIRDNIQPG------------------QEYNFLKMEPGEVNSL----
---------------GEPYDFDSIMHYARNTFSRGMFL--------DTILPSRDENGVR-
----------------PAIGQRTR-----LSKGDIAQAR--KLYRC
>Maylandia_zebra_XP_004549331.1
WPGG-----------VIPYVI--GGNFTGSQ---------------RAMFKQAMRHWEKQ
T-------CVTFIEKTD-----------------EESYIVFTYRP----CGCCS-YVGRR
GNGP---------------QAISIGK--------NCD-----KFGIVVHELGHVIGFWHE
HTR-PDRDDHV-TIIRDNIQPG------------------QEYNFLKMEPGEVNSL----
---------------GEPYDFDSIMHYARNTFSRGMFL--------DTILPSRDENGVR-
----------------PAIGQRTR-----LSKGDIAQAR--KLYRC
>Xiphophorus_maculatus_XP_005809446.1
WPGG-----------VIPYVI--GGNFTGSQ---------------RAMFKQAMRHWEKQ
T-------CVTFIEKTD-----------------EESYIVFTYRP----CGCCS-YVGRR
GNGP---------------QAISIGK--------NCD-----KFGIVVHELGHVIGFWHE
HTR-PDRDDHV-TIIRDNIQPG------------------QEYNFLKMEPGEVNSL----
---------------GEAYDFDSIMHYARNTFSRGMFL--------DTILPSRDENGVR-
----------------PAIGQRTR-----LSKGDIAQAR--KLYRC
>Xenopus_laevis_NP_001084377.1
WPGG-----------IIPYAI--AGNFTGTQ---------------RAIFKQAMRHWKKH
T-------CVTFVERTD-----------------EESFIVFTYRP----CGCCS-YVGRR
GGGP---------------QAISIGK--------NCD-----KFGIVVHELGHVVGFWHE
HTR-PDRDEHV-SIIRENIQPG------------------QEYNFLKMEPGEVSSL----
---------------GETYDFDSIMHYARNTFSRGVFL--------DTILPRRIDTSVR-
----------------PTIGQRIR-----LSQGDIAQAK--KLYKC
>Latimeria_chalumnae_XP_005997324.1
WPGG-----------VIPYVI--GGNFTGNQ---------------RAIFKQAMRHWEKY
T-------CVTFVERTN-----------------EESFIVFTFRP----CGCCS-YVGRR
GGGP---------------QAISIGK--------NCD-----KFGIVVHELGHVVGFWHE
HTR-PDRDEHV-SIIRENIQPG------------------QEYNFLKMEPEEVNSL----
---------------GETYDFDSIMHYARNTFSRGVFL--------DTILPRRDDNGVR-
----------------PAIGQRVR-----LSQGDIAQAK--KLYQC
>Callorhinchus_milii_XP_007910735.1
WPGG-----------VIPYVI--GGNFTGTQ---------------RAIFKQAMRHWEKH
T-------CVTFVERSD-----------------EESFIVFTYRP----CGCCS-YVGRR
GGGP---------------QAISIGK--------NCD-----KFGIVVHELGHVVGFWHE
HTR-PDRDAHV-TIIRENIQPG------------------QEYNFLKMEPAEVNSL----
---------------GEGYDFDSIMHYARNTFSRGVFL--------DTILPRRDDAGVR-
----------------PAIGQRVR-----LSQGDITQAK--KLYRC
>Lepisosteus_oculatus_XP_006630851.1
WPGG-----------VIPYVI--GGNFTGSQ---------------RAIFKQAMRHWEKF
T-------CVTFIERTD-----------------EESFIVFTYRP----CGCCS-YVGRR
GGGP---------------QAISIGK--------NCD-----KFGIVVHELGHVVGFWHE
HTR-PDRDHHV-SIIRENIQPG------------------QEYNFLKMEPGEVNSL----
---------------GETYDYDSIMHYARNTFSRGVFL--------DTILPRRDDNGVR-
----------------PPIGQRVR-----LSKGDIAQAR--KLYKC
>Chrysochloris_asiatica_XP_006831253.1
WPGG-----------VIPYVI--GGNFTGSQ---------------RAIFKQAMRHWEKH
T-------CVTFTERTD-----------------EESFIVFSYRT----CGCCS-YVGRR
GGGP---------------QAISIGK--------NCD-----KFGIVVHELGHVVGFWHE
HTR-PDRDQHV-TIIRENIQPG------------------QEYNFLKMEPGEVSSL----
---------------GEMYDFDSIMHYARNTFSRGVFL--------DTILPRRDENGIR-
----------------PAIGQRMR-----LSQGDIAQAK--KLYKC
>Equus_caballus_XP_001500547.2
WPGG-----------VIPYVI--GGNFTGSQ---------------RAIFKQAMRHWEKH
T-------CVTFIERTN-----------------EESFIKFSYRT----CGCCS-YVGRR
GGGP---------------QEISIGK--------NCD-----KFGIVVHELGHVVGFWHE
HAR-PDRDQHV-TIIRENIQPG------------------QEYNFLKMEAGEVSSL----
---------------GETYDFDSIMHYARNTFSRGVFL--------DTILPRRDDNGVR-
----------------PTIGQRVR-----LSQGDIAQAR--KLYKC
>Zonotrichia_albicollis_XP_005481689.1
WPGG-----------VIPYVI--GGNFTGTQ---------------RAIFKQAMRHWEKH
T-------CVTFVERTD-----------------EESFIVFTYRT----CGCCS-YVGRR
GGGP---------------QAISIGK--------NCD-----KFGIVAHELGHVVGFWHE
HTR-PDRDQHV-TIIRENIQQG------------------QEYNFLKMEAGEVNSL----
---------------GETYDFDSIMHYARNTFSRGVFL--------DTILPRRDDNGVR-
----------------PTIGQRVR-----LSQGDIAQAR--KLYKC
>Meleagris_gallopavo_XP_003211403.1
WPGG-----------VIPYVI--GGNFTGTQ---------------RAIFKQAMRHWEKH
T-------CVTFVERTD-----------------EESFIVFTYRT----CGCCS-YVGRR
GGGP---------------QAISIGK--------NCD-----KFGIVAHELGHVVGFWHE
HTR-PDRDQHV-TIIRENIQQG------------------QEYNFLKMEAGEVNSL----
---------------GETYDFDSIMHYARNTFSRGVFL--------DTILPRRDDNGVR-
----------------PTIGQRVR-----LSQGDIAQAR--KLYKC
>Anas_platyrhynchos_XP_005031743.1
WPGG-----------VIPYVI--GGNFTGTQ---------------RAIFKQAMRHWEKH
T-------CVTFVERTD-----------------EESFIVFTYRT----CGCCSYVVGRR
GGGP---------------QAISIGK--------NCD-----KFGIVAHELGHVVGFWHE
HTR-PDRDQHV-TIIRENIQQG------------------QEYNFLKMEAGEVNSL----
---------------GETYDFDSIMHYARNTFSRGVFL--------DTILPRRDDNGVR-
----------------PTIGQRVR-----LSQGDIAQAR--KLYKC
>Ficedula_albicollis_XP_005048680.1
WPGG-----------VIPYVI--GGNFTGTQ---------------RAIFKQAMRHWEKH
T-------CVTFVERTD-----------------EESFIVFTYRT----CGCCS-YVGRR
GGGP---------------QAISIGK--------NCD-----KFGIVAHELGHVVGFWHE
HTR-PDRDQHV-TIIRENIQQG------------------QEYNFLKMEAGEVNSL----
---------------GETYDFDSIMHYARNTFSRGVFL--------DTILPRRDDNGVR-
----------------PSIGQRVR-----LSQGDIAQAR--KLYKC
>Geospiza_fortis_XP_005417464.1
WPGG-----------VIPYVI--GGNFTGTQ---------------RAIFKQAMRHWEKH
T-------CVTFVERTD-----------------EESFIVFTYRT----CGCCS-YVGRR
GGGP---------------QAISIGK--------NCD-----KFGIVAHELGHVVGFWHE
HTR-PDRDQHV-TIIRENIQQG------------------QEYNFLKMEAGEVNSL----
---------------GETYDFDSIMHYARNTFSRGVFL--------DTILPRRDDNGVR-
----------------PTIGQRVR-----LSRGDIAQAR--KLYKC
>Melopsittacus_undulatus_XP_005154165.1
WPGG-----------VIPYVI--GGNFTGTQ---------------RAIFKQAMRHWEKH
T-------CVTFVERTD-----------------EESFIVFTYRT----CGCCS-YVGRR
GGGP---------------QAISIGK--------NCD-----KFGIVAHELGHVVGFWHE
HTR-PDRDQHV-TIIRENIQQG------------------QEYNFLKMEAGEVNSL----
---------------GETYDFDSIMHYARNTFSRGVFL--------DTILPRRDDNGVR-
----------------PTIGQRIR-----LSQGDIAQAR--KLYKC
>Columba_livia_XP_005500181.1
WPGG-----------VIPYVI--GGNFTGTQ---------------RAIFKQAMRHWEKH
T-------CVTFVERTN-----------------EESFIVFTYRT----CGCCS-YVGRR
GGGP---------------QAISIGK--------NCD-----KFGIVAHELGHVVGFWHE
HTR-PDRDQHV-TIIRENIQQG------------------QEYNFLKMEAGEVNSL----
---------------GETYDFDSIMHYARNTFSRGVFL--------DTILPRRDDNGVR-
----------------PTIGQRIR-----LSQGDIAQAR--KLYKC
>Monodelphis_domestica_XP_007478769.1
WPGG-----------VIPYVI--GGNFTGSQ---------------RAIFKQAMRHWEKH
T-------CVTFIERTD-----------------EESFIVFSYRT----CGCCS-YVGRR
GGGP---------------QAISIGK--------NCD-----KFGIVAHELGHVVGFWHE
HTR-PDRDQHV-TIIRENIQQG------------------QEYNFLKMEAGEVNSL----
---------------GETYDFDSIMHYARNTFSRGVFL--------DTILPRRDDNGVR-
----------------PTIGQRVR-----LSQGDIAQAR--KLYKC
>Ornithorhynchus_anatinus_XP_001519966.3
WPGG-----------VIPYVI--GGNFTGSQ---------------RAIFKQAMRHWEKH
T-------CVTFIERTD-----------------EESFIVFTYRT----CGCCS-YVGRR
GGGP---------------QAISIGK--------NCD-----KFGIVAHELGHVVGFWHE
HTR-PDRDQHV-TIIRENIQQG------------------QEYNFLKMEAGEVNSL----
---------------GETYDFDSIMHYARNTFSRGVFL--------DTILPRRDDNGVR-
----------------PTIGQRVR-----LSEGDIAQAR--KLYKC
>Pelodiscus_sinensis_XP_006116283.1
WPGG-----------VIPYVI--GGNFTGSQ---------------RAIFKQAMRHWEKY
T-------CVTFVERTD-----------------EESFIVFTYRT----CGCCS-YVGRR
GGGP---------------QAISIGK--------NCD-----KFGIVAHELGHVVGFWHE
HTR-PDRDQHV-TIIRENIQQG------------------QEYNFLKMEAGEVNSL----
---------------GETYDFDSIMHYARNTFSRGVFL--------DTILPRRDDSGVR-
----------------PTIGQRIR-----LSQGDIAQAR--KLYKC
>1_LOW_QUALITY_XP_005312133.1_.
WPGG-----------VIPYVI--GGNFTGSQ---------------RAIFKQAMRHWEKH
T-------CVTFVERTD-----------------EESFIVFTYRT----CGCCS-YVGRR
GGGP---------------QAISIGK--------NCD-----KFGIVAHELGHVVGFWHE
HTR-PDRDQHV-TIIRENIQQG------------------QEYNFLKMEAGEVNSL----
---------------GETYDFDSIMHYARNTFSRGVFL--------DTILPRRDDNGVR-
----------------PTIGQRIR-----LSQGDIAQAR--KLYKC
>Alligator_mississippiensis_XP_006268755.1
WPGG-----------VIPYII--GGNFTGSQ---------------RAIFKQAMRHWEKH
T-------CVTFVERTD-----------------EESFIVFTYRT----CGCCS-YVGRR
GGGP---------------QAISIGK--------NCD-----KFGIVAHELGHVVGFWHE
HTR-PDRDQHV-TIIRENIQQG------------------QEYNFLKMEAGEVNSL----
---------------GETYDFDSIMHYARNTFSRGVFL--------DTILPRRDDNGVR-
----------------PTIGQRIR-----LSQGDIAQAR--KLYKC
>Echinops_telfairi_XP_004701389.1
WPGG-----------VIPYVI--GGNFTGNQ---------------RAIFKQAMRHWEKH
T-------CVTFVERTE-----------------EESFIVFSYRT----CGCCS-YVGRR
GGGP---------------QAISIGK--------NCD-----KFGIVAHELGHVVGFWHE
HTR-PDRDQHV-TIIRENIQPG------------------QEYNFLKMEAGEVSSL----
---------------GEMYDFDSIMHYARNTFSRGVFL--------DTILPRRDDNGVR-
----------------PTIGQRVR-----LSQGDIAQAR--KLYKC
>Erinaceus_europaeus_XP_007532694.1
WPGG-----------VIPYVI--GGNFTGSQ---------------RAIFKQAMRHWEKH
T-------CVTFVERTD-----------------EESFIVFSYRT----CGCCS-YVGRR
GGGP---------------QAISIGK--------NCD-----KFGIVAHELGHVVGFWHE
HTR-PDRDQHV-TIIRENIQPG------------------QEYNFLKMEAGEVSSL----
---------------GETYDFDSIMHYARNTFSRGVFL--------DTILPRRDDNGVR-
----------------PTIGQRVR-----LSQGDIAQAR--KLYKC
>Sus_scrofa_XP_005671422.1
WPGG-----------VIPYVI--GGNFTGSQ---------------RAIFKQAMRHWEKH
T-------CVTFVERTD-----------------EESFIVFSYRT----CGCCS-YVGRR
GGGP---------------QAISIGK--------NCD-----KFGIVAHELGHVVGFWHE
HTR-PDRDQHV-TIIRENIQPG------------------QEYNFLKMEAGEVSSL----
---------------GETYDFDSIMHYARNTFSRGVFL--------DTILPRRDDNGVR-
----------------PTIGQRVR-----LSQGDIAQAR--KLYKC
>Cricetulus_griseus_ERE79678.1
WPGG-----------VIPYVI--GGNFTGSQ---------------RAIFKQAMRHWEKH
T-------CVTFVERTD-----------------EESFIVFSYRT----CGCCS-YVGRR
GGGP---------------QAISIGK--------NCD-----KFGIVAHELGHVVGFWHE
HTR-PDRDQHV-TIIRENIQPG------------------QEYNFLKMEAGEVSSL----
---------------GETYDFDSIMHYARNTFSRGVFL--------DTILPRRDDNGVR-
----------------PTIGQRVR-----LSQGDIAQAR--KLYKC
>Mus_musculus_XP_006527158.1
WPGG-----------VIPYVI--GGNFTGTQ---------------RAIFKQAMRHWEKH
T-------CVTFVERTD-----------------EESFIVFSYRT----CGCCS-YVGRR
GGGP---------------QAISIGK--------NCD-----KFGIVAHELGHVVGFWHE
HTR-PDRDQHV-TIIRENIQPG------------------QEYNFLKMEAGEVSSL----
---------------GETYDFDSIMHYARNTFSRGVFL--------DTILPRRDDNGVR-
----------------PTIGQRVR-----LSQGDIAQAR--KLYKC
>1_tolloid-like_protein_XP_004795040.1_.
WPGG-----------VIPYVI--GGNFTGSQ---------------RAIFKQAMRHWEKH
T-------CVTFVERTD-----------------EESFIVFSYRT----CGCCS-YVGRR
GGGP---------------QAISIGK--------NCD-----KFGIVAHELGHVVGFWHE
HTR-PDRDQHV-TIIRENIQPG------------------QEYNFLKMEAGEVSSL----
---------------GETYDFDSIMHYARNTFSRGVFL--------DTILPRRDDNGIR-
----------------PTIGQRVR-----LSQGDIAQAR--KLYKC
>Cavia_porcellus_XP_003479605.1
WPGG-----------VIPYVI--GGNFTGSQ---------------RAIFKQAMRHWEKH
T-------CVTFVERTD-----------------EESFIVFSYRT----CGCCS-YVGRR
GGGP---------------QAISIGK--------NCD-----KFGIVAHELGHVVGFWHE
HTR-PDRDQHV-TIIRENIQPG------------------QEYNFLKMEAGEVSSL----
---------------GETYDFDSIMHYARNTFSRGVFL--------DTILPRRDDNGIR-
----------------PTIGQRVR-----LSQGDIAQAR--KLYKC
>1_tolloid-like_protein_XP_006992478.1_.
WPGG-----------VIPYVI--GGNFTGSQ---------------RAIFKQAMRHWEKH
T-------CVTFVERTD-----------------EESFIVFSYRT----CGCCS-YVGRR
GGGP---------------QALSIGK--------NCD-----KFGIVAHELGHVVGFWHE
HTR-PDRDQHV-TIIRENIQPG------------------QEYNFLKMEAGEVSSL----
---------------GETYDFDSIMHYARNTFSRGVFL--------DTILPRRDDNGVR-
----------------PTIGQRVR-----LSQGDIAQAR--KLYKC
>Eptesicus_fuscus_XP_008142340.1
WPGG-----------VIPYVI--GGNFTGSQ---------------RAIFKQAMRHWEKH
T-------CVTFIERTD-----------------EESFIVFSYRT----CGCCS-YVGRR
GGGP---------------QAISIGK--------NCD-----KFGIVAHELGHVVGFWHE
HTR-PDRDQHV-TIIRENIQPG------------------QEYNFLKMEAGEVSSL----
---------------GETYDFDSIMHYARNTFSRGVFL--------DTILPRRDDSGVR-
----------------PTIGQRVR-----LSQGDIAQAR--KLYKC
>Chinchilla_lanigera_XP_005407634.1
WPGG-----------VIPYVI--GGNFTGNQ---------------RAIFKQAMRHWEKH
T-------CVTFIERTD-----------------EESFIVFSYRT----CGCCS-YVGRR
GGGP---------------QAISIGK--------NCD-----KFGIVAHELGHVVGFWHE
HTR-PDRDQHV-TIIRENIQPG------------------QEYNFLKMEAGEVSSL----
---------------GETYDFDSIMHYARNTFSRGVFL--------DTILPRRDDSGIR-
----------------PTIGQRVR-----LSQGDIAQAR--KLYKC
>Myotis_lucifugus_XP_006090051.1
WPGG-----------VIPYVI--GGNFTGSQ---------------RAIFKQAMRHWEKH
T-------CVTFVERTD-----------------EESFIVFSYRT----CGCCS-YVGRR
GGGP---------------QAISIGK--------NCD-----KFGIVAHELGHVVGFWHE
HTR-PDRDQHV-TIIRENIQPG------------------QEYNFLKMEAGEVSSL----
---------------GETYDFDSIMHYARNTFSRGVFL--------DTILPRRDDSGVR-
----------------PTIGQRVR-----LSQGDIAQAR--KLYKC
>Myotis_davidii_XP_006756740.1
WPGG-----------VIPYVI--GGNFTGSQ---------------RAIFKQAMRHWEKH
T-------CVTFVERTD-----------------EESFIVFSYRT----CGCCS-YVGRR
GGGP---------------QAISIGK--------NCD-----KFGIVAHELGHVVGFWHE
HTR-PDRDQHV-TIIRENIQPG------------------QEYNFLKMEAGEVSSL----
---------------GETYDFDSIMHYARNTFSRGVFL--------DTILPRRDDSGVR-
----------------PTIGQRVR-----LSQGDIAQAR--KLYKC
>Ochotona_princeps_XP_004580071.1
WPGG-----------VIPYVI--GGNFTGSQ---------------RAIFKQAMRHWEKH
T-------CVTFIERTD-----------------EESFIVFSYRA----CGCCS-YVGRR
GGGP---------------QAISIGK--------NCD-----KFGIVAHELGHVVGFWHE
HTR-PDRDQHV-TIIRENILPG------------------QEYNFLKMEAGEVSSL----
---------------GETYDFDSIMHYARNTFSRGVFL--------DTILPRRDDHGVR-
----------------PTIGQRVR-----LSQGDIAQAR--KLYKC
>1_tolloid-like_protein_XP_007938243.1_.
WPGG-----------VIPYVI--GGNFTGSQ---------------RAIFKQAMRHWEKH
T-------CVTFIERTD-----------------EESFIVFSYRT----CGCCS-YVGRR
GGGP---------------QAISIGK--------NCD-----KFGIVAHELGHVVGFWHE
HTR-PDRDQHV-TIIRENIQPG------------------QEYNFLKMEAGEVSSL----
---------------GETYDFDSIMHYARNTFSRGVFL--------DTILPRRDDNGIR-
----------------PTIGQRVR-----LSQGDIAQAR--KLYKC
>Ailuropoda_melanoleuca_XP_002917035.1
WPGG-----------VIPYVI--GGNFTGSQ---------------RAIFKQAMRHWEKH
T-------CVTFIERTD-----------------EESFIVFSYRT----CGCCS-YVGRR
GGGP---------------QAISIGK--------NCD-----KFGIVAHELGHVVGFWHE
HTR-PDRDQHV-TIIRENIQPG------------------QEYNFLKMEAGEVSSL----
---------------GETYDFDSIMHYARNTFSRGVFL--------DTILPRRDDNGIR-
----------------PTIGQRVR-----LSQGDIAQAR--KLYKC
>Pteropus_alecto_XP_006925982.1
WPGG-----------VIPYVI--GGNFTGSQ---------------RAIFKQAMRHWEKH
T-------CVTFIERTD-----------------EESFIVFSYRT----CGCCS-YVGRR
GGGP---------------QAISIGK--------NCD-----KFGIVAHELGHVVGFWHE
HTR-PDRDQHV-TIIRENIQPG------------------QEYNFLKMEAGEVSSL----
---------------GETYDFDSIMHYARNTFSRGVFL--------DTILPRRDDNGIR-
----------------PTIGQRVR-----LSQGDIAQAR--KLYKC
>Heterocephalus_glaber_XP_004892241.1
WPGG-----------VIPYVI--GGNFTGSQ---------------RAIFKQAMRHWEKH
T-------CVTFIERTD-----------------EESFIVFSYRT----CGCCS-YVGRR
GGGP---------------QAISIGK--------NCD-----KFGIVAHELGHVVGFWHE
HTR-PDRDQHV-TIIRENIQPG------------------QEYNFLKMEAGEVSSL----
---------------GETYDFDSIMHYARNTFSRGVFL--------DTILPRRDDNGIR-
----------------PTIGQRVR-----LSQGDIAQAR--KLYKC
>Leptonychotes_weddellii_XP_006735797.1
WPGG-----------VIPYVI--GGNFTGSQ---------------RAIFKQAMRHWEKH
T-------CVTFIERTD-----------------EESFIVFSYRT----CGCCS-YVGRR
GGGP---------------QAISIGK--------NCD-----KFGIVAHELGHVVGFWHE
HTR-PDRDQHV-TIIRENIQPG------------------QEYNFLKMEAGEVSSL----
---------------GETYDFDSIMHYARNTFSRGVFL--------DTILPRRDDNGIR-
----------------PTIGQRVR-----LSQGDIAQAR--KLYKC
>Physeter_catodon_XP_007117961.1
WPGG-----------VIPYVI--GGNFTGSQ---------------RAIFKQAMRHWEKH
T-------CVTFIERTD-----------------EESFIVFSYRT----CGCCS-YVGRR
GGGP---------------QAISIGK--------NCD-----KFGIVAHELGHVVGFWHE
HTR-PDRDQHV-TIIRENIQPG------------------QEYNFLKMEAGEVSSL----
---------------GEMYDFDSIMHYARNTFSRGVFL--------DTILPRRDDNGIR-
----------------PTIGQRVR-----LSQGDIAQAR--KLYKC
>1_LOW_QUALITY_XP_543945.3_.
WPGG-----------VIPYVI--GGNFTGSQ---------------RAIFKQAMRHWEKH
T-------CVTFIERTD-----------------EESFIVFSYRT----CGCCS-YVGRR
GGGP---------------QAISIGK--------NCD-----KFGIVAHELGHVVGFWHE
HTR-PDRDQHV-TIIRENIQPG------------------QEYNFLKMEAGEVSSL----
---------------GEIYDFDSIMHYARNTFSRGVFL--------DTILPRRDDNGIR-
----------------PTIGQRVR-----LSQGDIAQAR--KLYKC
>Orcinus_orca_XP_004268439.1
WPGG-----------VIPYVI--GGNFTGSQ---------------RAIFKQAMRHWEKH
T-------CVTFIERTD-----------------EESFIVFSYRN----CGCCS-YVGRR
GGGP---------------QAISIGK--------NCD-----KFGIVAHELGHVVGFWHE
HTR-PDRDQHV-TIIRENIQPG------------------QEYNFLKMEAGEVSSL----
---------------GEMYDFDSIMHYARNTFSRGVFL--------DTILPRRDDNGIR-
----------------PTIGQRVR-----LSQGDIAQAR--KLYKC
>Bubalus_bubalis_XP_006061243.1
WPGG-----------VIPYVI--GGNFTGSQ---------------RAIFKQAMRHWEKH
T-------CVTFIERTD-----------------EESFIVFSYRT----CGCCS-YVGRR
GGGP---------------QAISIGK--------NCD-----KFGIVAHELGHVVGFWHE
HTR-PDRDQHV-TIIRENIQPG------------------QEYNFLKMEAGEVSSL----
---------------GEMYDFDSIMHYARNTFSRGVFL--------DTILPRRDNNGVR-
----------------PTIGQRVR-----LSQGDIAQAR--KLYKC
>Ovis_aries_XP_004020348.1
WPGG-----------VIPYVI--GGNFTGSQ---------------RAIFKQAMRHWEKH
T-------CVTFIERTD-----------------EESFIVFSYRT----CGCCS-YVGRR
GGGP---------------QAISIGK--------NCD-----KFGIVAHELGHVVGFWHE
HTR-PDRDQHV-TIIRENIQPG------------------QEYNFLKMEAGEVSSL----
---------------GEMYDFDSIMHYARNTFSRGVFL--------DTILPRRDDNGVR-
----------------PTIGQRVR-----LSQGDIAQAR--KLYKC
>Ictidomys_tridecemlineatus_XP_005335338.1
WPGG-----------VIPYVI--GGNFTGSQ---------------RAIFKQAMRHWEKH
T-------CVTFIERTD-----------------EESFIVFSYRN----CGCCS-YVGRR
GGGP---------------QAISIGK--------NCD-----KFGIVAHELGHVVGFWHE
HTR-PDRDQHV-TIIRENIQPG------------------QEYNFLKMEAGEVSSL----
---------------GETYDFDSIMHYARNTFSRGVFL--------DTILPRRDDNGVR-
----------------PTIGQRVR-----LSQGDIAQAR--KLYKC
>Tupaia_chinensis_XP_006157458.1
WPGG-----------VIPYVI--GGNFTGSQ---------------RAIFKQAMRHWEKH
T-------CVTFIERTD-----------------EESFIVFSYRN----CGCCS-YVGRR
GGGP---------------QAISIGK--------NCD-----KFGIVAHELGHVVGFWHE
HTR-PDRDQHV-TIIRENIQPG------------------QEYNFLKMEAGEVSSL----
---------------GETYDFDSIMHYARNTFSRGVFL--------DTILPRRDDNGVR-
----------------PPIGQRVR-----LSQGDIAQAR--KLYKC
>Loxodonta_africana_XP_003409259.1
WPGG-----------VIPYVI--GGNFTGSQ---------------RAIFKQAMRHWEKH
T-------CVTFIERTE-----------------EESFIVFSYRT----CGCCS-YVGRR
GGGP---------------QAISIGK--------NCD-----KFGIVAHELGHVVGFWHE
HTR-PDRDQHV-TIIRENIQPG------------------QEYNFLKMEAGEVSSL----
---------------GETYDFDSIMHYARNTFSRGVFL--------DTILPRRDDNGVR-
----------------PTIGQRVR-----LSQGDIAQAR--KLYKC
>Sorex_araneus_XP_004616434.1
WPGG-----------VIPYVI--GGNFTGSQ---------------RAIFKQAMRHWEKH
T-------CVTFIERTD-----------------EESFIVFSYRT----CGCCS-YVGRR
GGGP---------------QAISIGK--------NCD-----KFGIVAHELGHVVGFWHE
HTR-PDRDQHV-TIIRENIQPG------------------QEYNFLKMEAAEVSSL----
---------------GETYDFDSIMHYARNTFSRGVFL--------DTILPRRDDNGVR-
----------------PTIGQRVR-----LSQGDIAQAR--KLYKC
>1_tolloid-like_protein_XP_004370029.1_.
WPGG-----------VIPYVI--GGNFTGSQ---------------RAIFKQAMRHWEKH
T-------CVIFIERTD-----------------EESFIVFSYRT----CGCCS-YVGRR
GGGP---------------QAISIGK--------NCD-----KFGIVAHELGHVVGFWHE
HTR-PDRDQHV-TIIRENIQPG------------------QEYNFLKMEAGEVSSL----
---------------GETYDFDSIMHYARNTFSRGVFL--------DTILPRRDDNGVR-
----------------PTIGQRVR-----LSQGDIAQAR--KLYKC
>Tarsius_syrichta_XP_008057300.1
WPGG-----------VIPYII--GGNFTGSQ---------------RAIFKQAMRHWEKH
T-------CVTFIERTD-----------------EESFIVFSYRT----CGCCS-YVGRR
GGGP---------------QAISIGK--------NCD-----KFGIVAHELGHVVGFWHE
HTR-PDRDQHV-TIIRENIQPG------------------QEYNFLKMEAGEVSSL----
---------------GETYDFDSIMHYARNTFSRGVFL--------DTILPRRDDNGVR-
----------------PTIGQRVR-----LSQGDIAQAR--KLYKC
>Condylura_cristata_XP_004681083.1
WPGG-----------VIPYVI--GGNFTGSQ---------------RAIFKQAMRHWEKH
T-------CVTFIERTD-----------------EESFIVFSYRT----CGCCS-YVGRR
GGGP---------------QAISIGK--------NCD-----KFGIVAHELGHVVGFWHE
HTR-PDRDQHV-TIIRENIQPG------------------QEYNFLKMEAGEVSSL----
---------------GETYDFDSIMHYARNTFSRGVFL--------DTILPRRDDNGVR-
----------------PTIGQRVR-----LSQGDIAQAR--KLYKC
>Pongo_abelii_XP_002821074.2
WPGG-----------VIPYVI--GGNFTGSQ---------------RAIFKQAMRHWEKH
T-------CVTFIERTD-----------------EESFIVFSYRT----CGCCS-YVGRR
GGGP---------------QAISIGK--------NCD-----KFGIVAHELGHVVGFWHE
HTR-PDRDQHV-TIIRENIQPG------------------QEYNFLKMEAGEVSSL----
---------------GETYDFDSIMHYARNTFSRGVFL--------DTILPRRDDNGVR-
----------------PTIGQRVR-----LSQGDIAQAR--KLYKC
>Felis_catus_XP_003994351.1
WPGG-----------VIPYVI--GGNFTGSQ---------------RAIFKQAMRHWEKH
T-------CVTFIERTD-----------------EESFIVFSYRT----CGCCS-YVGRR
GGGP---------------QAISIGK--------NCD-----KFGIVAHELGHVVGFWHE
HTR-PDRDQHV-TIIRENIQPG------------------QEYNFLKMEAGEVSSL----
---------------GETYDFDSIMHYARNTFSRGVFL--------DTILPRRDDNGVR-
----------------PTIGQRVR-----LSQGDIAQAR--KLYKC
>Camelus_ferus_XP_006174481.1
WPGG-----------VIPYVI--GGNFTGSQ---------------RAIFKQAMRHWEKH
T-------CVTFIERTD-----------------EESFIVFSYRT----CGCCS-YVGRR
GGGP---------------QAISIGK--------NCD-----KFGIVAHELGHVVGFWHE
HTR-PDRDQHV-TIIRENIQPG------------------QEYNFLKMEAGEVSSL----
---------------GETYDFDSIMHYARNTFSRGVFL--------DTILPRRDDNGVR-
----------------PTIGQRVR-----LSQGDIAQAR--KLYKC
>Jaculus_jaculus_XP_004669975.1
WPGG-----------VIPYVI--GGNFTGSQ---------------RAIFKQAMRHWEKH
T-------CVTFIERTD-----------------EESFIVFSYRT----CGCCS-YVGRR
GGGP---------------QAISIGK--------NCD-----KFGIVAHELGHVVGFWHE
HTR-PDRDQHV-TIIRENIQPG------------------QEYNFLKMEAGEVSSL----
---------------GETYDFDSIMHYARNTFSRGVFL--------DTILPRRDDNGVR-
----------------PTIGQRVR-----LSQGDIAQAR--KLYKC
>Dasypus_novemcinctus_XP_004457031.1
WPGG-----------VIPYVI--GGNFTGSQ---------------RAIFKQAMRHWEKH
T-------CVTFIERTD-----------------EESFIVFSYRT----CGX---YVGRR
GGGP---------------QAISIGK--------NCD-----KFGIVAHELGHVVGFWHE
HTR-PDRDQHV-TIIRENIQPG------------------QEYNFLKMEAGEVSSL----
---------------GETYDFDSIMHYARNTFSRGVFL--------DTILPRRDDNGVR-
----------------PTIGQRVR-----LSQGDIAQAR--KLYKC
>Crassostrea_gigas_EKC33351.1
----------------IPYTI--DSNQSN-----------------VDVLNKAIQQFTDY
T-------CLKWVPYGSAEANKAS----------YSTYIEFISG-----SGCWS-YVGRV
FDDK---------------QQISLEDS-------GCV-----SVSTAVHEMTHAIGQEHE
QSR-NDRDNYV-TMLWSNIQGG-----------------ETNNNMAKSNTYD--------
---------------YNPYDYESVLQYSLTSFSTNGQ---------PTIEFKDRRLDF--
----------------LA-DSATG-----LMFYDIQDIT--DGYNC
>Crassostrea_gigas_EKC33355.1
WSDN-----------IIPYII--DSTNDQKS---------------VDVIDKAIKQFSDY
T-------CLKWVPKDSAEAAQAS----------YSTYIEFFSG-----SGCWS-YVGRV
FYGK---------------QQISLKNP-------GCI-----SVSTAVHEMAHAIGQEHE
QSR-DDRDNYV-TMLWSNIDGG-----------------ENNRNMKKTNTYD--------
---------------NNPYDYESVLQYSLTGLSLDGN---------PTIEFKDRRLEF--
----------------LA-DSATG-----LMFYDIQDII--DGYDC
>Crassostrea_gigas_EKC36163.1
WPKA-----------IVPYTI--DKSRIVQQRS-------------YDIINTAVEIFNAR
T-------CLKWLPYTTELAKELG----------HDHFIKFTDTN----SGCFS-YLGYL
PISG---------------YEIGLEDP-------GCM-----YVGIVVHEMLHAAGFAHE
QSR-SDRDEYI-RVLFENFD-N-----------------SDLVNVMKDDTLD--------
---------------RNPYDYASTMQYHLDTFSKNGK---------PTIQFLDKDLEF--
----------------LAGMGEEEG----MDFYDIKDVI--VNYKC
>Crassostrea_gigas_EKC19594.1
WPKG-----------IVPYVF--DASLDVN----------------RGYFLQAIELFNNF
T-------CVRWKPKSPEVAAEVG----------HEGYVLVRSG-----TSCSS-GVGFN
GDGE---------------HIINFKEP-------GCG-----WVDVAVHEMLHRIGQRHE
HAR-SDRDRYV-KINWDNIHIS------------------GRYNYYRLNTYN--------
---------------RNPYDIGSVMHYGYSSSET------------ADIELKDKNLNF--
----------------LEFPGSQI-----FSYYDLKDVI--DQYQC
>Crassostrea_gigas_EKC21068.1
WPKG-----------IVPYIL--DDNLVTN----------------RRSFLEAVDVFNNL
T-------CIRWKPRSPEVKAEAG----------HDGYVKIQSG-----SGCSSSGLGFK
GDRR---------------HNITLQEP-------GCG-----SVDIAVHEMLHILGQTHE
QSR-NDRNRYV-KIIWKNVISG------------------HEENFYRVLTYD--------
---------------RNPYDLGSIMQYEPLFFGVDDR---------GTMELRDENLEF--
----------------LAYPDERQL----LTFYDLKDVL--DQYRC
>Crassostrea_gigas_EKC43248.1
WPKG-----------IVPYEF--DDSLVAN----------------RKPFLGAVKLFDDL
T-------CIKWKPRSSEVKAEVG----------HDGYVRVKSG-----SGCTS-GVGFG
GDGE---------------HAMSLSEP-------GCG-----SVGIAMHEMLHRLGQRHE
QAR-NDRNRYV-KIVWKNIQSG------------------KESNFYRKFTYD--------
---------------RNPYDVGSVMQYGFTSFGGGK----------TTIEVIDNNLKY--
----------------LTYPSGQI-----LSFYDLKDVL--DQYDC
>Crassostrea_gigas_EKC38568.1
WTNG-----------IIPFKI--NKNVDDAC---------------REEISRAIAVFNDN
T-------CLKWEPYSGSGKDHVEFFTGGI----SSSYVGNIQV-----SKYGH--LYEP
KLTN---------------QPINIDSR-------HCT-----L-HVVLHEMGHTVGMTHE
QSR-SDRDQYV-TVHWEHVLEG-----------------EDNQNLAKEDTENH-------
---------------NIPYDYSSLMHYSVYAFSKDGE---------KTLEYTNTDYEF--
----------------LG-LRENT-----LSFYDIEDIT--KAYNC
>Crassostrea_gigas_EKC18838.1
WPNG-----------VIPYVVD-YASFDSSDASRL-----------SNLINWAVEIIHNS
S-------CVTWKLREN-----------------EQEYVRIFNG-----EDCSS-IIGKV
SGSTSG-------------QKLSLNSA-------NCL-----FLETVIHEMLHAMGGEHE
QTR-GDRNRHL-KFNWENIEEN------------------AVHNNILRPTKN--------
---------------DAPYDLSSIMQYGLKDFSKNNK---------KTMELINPDLEY--
----------------LLTEGGKT-----LTIYDIEEIN--DAYQC
>Crassostrea_gigas_EKC29830.1
----------------IPYSID-EASFSGYLSTL------------KSQLADAINQLNSD
T-------CVKWVERTT-----------------EENYVLITSA-----DGCWS-YVGKT
GGE----------------QKISLEKD-------GCL-----TVHTVLHELLHAMGTQHE
QSR-SDRMKMT-SMLWKNIDTK------------------NLNNFDMANTNN--------
---------------AQPYDYKSVMQYELQSFGKNGKNS-------MSIPDTSFEY----
----------------LITNTKNT-----LSLYDIGEIN--SGYKC
>Crassostrea_gigas_EKC19955.1
WPNR-----------TIQYAID-YASFHPNQASA------------ESKIKSTLALMEQA
T-------CIRWEEVTDP----------------NYPYHHINFYGNT--TSCAS-YVGYI
RAVG---------------QKIWL-GP-------GCL-----WTSVILHEILHALGAWHE
QER-PDRQGNI-NVLFENIAPY------------------AVYNFAWKHTHE--------
---------------YGPYDLGSVLQYGLSSFAKQSGLAS------MSISDTDLEY----
----------------LISNTKED-----LSFYDKYRVN--QYYDC
>Crassostrea_gigas_EKC25422.1
WPNK-----------VIPYQIE-TSTFNSQTNI-------------TAVFQEAVSLFNEA
G-------CVKWVPRTS-----------------EEDYISVIGNQ----LKCSS-FVGHL
GVSG---------------QKLWLYEY-------GCV-----FLDVALHEMLHAAGAMHE
QSREDDRDRTI-TLNWDSIPRQ------------------LEMNYRGYKTAN--------
---------------AREYDLGSVLQYPL-KYGTIRL---------MYASDPDLAY----
----------------LTENMKTD-----LSFYDQAELN--AFYQC
>Crassostrea_gigas_EKC19596.1
WPNR-----------TIPYEID-TTTYTNATNI-------------KSIFSTAVDRFNEA
G-------CLQWIPRTT-----------------ETEYIRVVGNE----ARCAS-YVGHL
GWSQ---------------QTLWMYES-------GCI-----YIDISLHEMLHAAGTMHE
QSRAQDRNQLL-SFNWAAVSSG------------------NELNYQGYSLYN--------
---------------AREYDLSSVLQYGL-TYGSTTY---------MYVNDPDLEY----
----------------LTQIQQTD-----LSFYDKAELN--AFYQC
>Crassostrea_gigas_EKC36274.1
----------------------------------------------ESVFGEAVSKFNDA
G-------CVKWVPRNS-----------------ETHYITVFGNE----QICAS-YVGCL
YAGQ---------------QPLWLYAP-------GCD-----YVDTALHEMLHASGAMHE
QSRIADRNQLI-SFNWDAVSAS------------------SAFNYVGIQTTK--------
---------------ARNYDLGSVLQYAL-TFGGQTY---------MTSNDPDLTY----
----------------LTTQALDD-----LSFYDVAELN--AYFHC
>Nematostella_vectensis_XP_001629950.1
WPGG-----------LVPYVI--QSTFDSYPLE-------------KQTIKAAVKKFNSY
S-------CVKFLPRTT-----------------EQYYISFIRG-----SGCYS-HVGRR
QVAA---------------QPVSIGP--------GCA-----KVGTILHEMLHAVGFFHT
SSR-HDRDAYV-HVFLDNVVSS------------------YEHNFWKYKQSEVHHL----
---------------GAPYDKESLMHPPRLSWSRNGK---------STVESRRMPS----
----------------EVLGRVDDV----MSDIDVTQLN--ALYQC
>Bdellovibrio_bacteriovorus_AHZ85713.1
WEGG-----------VVPFHI--QGDVPN-----------------KSEIIQAIAEF-VE
T-------PIKFVPYTN-----------------QEDVLVFEAG-----AGCKS-YLGKV
GGK----------------QPLWISG--------GC------GVTEITHEIMHALGFIHE
QNR-TDRDRFV-EVVWDNIHEK------------------YKHNFELFPASLMVLSG---
---------------AAAFDFESVMLYQPTAFSKNGE---------VTIRSKTE------
----------------SLLAPSAA-----LSAGDIQRLV--HVY--
>Bdellovibrio_bacteriovorus_WP_015089259.1
WEGG-----------VVPFHI--QNDVPN-----------------KSEIIQAIAAF-VE
T-------PIKFVPYTN-----------------QEDVLVFEAG-----SGCKS-YLGKV
GGK----------------QPLWISG--------GC------GVTEITHEIMHALGFIHE
QNR-SDRDRFV-EVMWDNIQEK------------------YKHNFEIFPASLMVLSG---
---------------ASAFDYESVMLYQPTAFSENGG---------VTMKSKTE------
----------------SQLAPSAA-----LSAGDIQRLT--SVY--
>Ciona_intestinalis_XP_002131733.1
----------------IPYVF--DPTITTGD---------------YRAVYKASYWFSRH
S-------CIDLVPRKK-----------------EKAHILFIRG-----NGCSS-FIGKT
GWR----------------QYVSLGI--------GCS-----KASIVMHEILHAAGFYHE
QSR-PDRDLYI-KVYYENIQKE------------------YHRQYDKARPEAVADF----
---------------GYEYDVKSLMHYHSRAFQIVGK---------LTFVVLKTGY----
----------------SIASSNEH-----PSETDIAEID--SLYKC
>Aplysia_californica_XP_005108713.1
WPF------------DIPYVY--DRTAGLD----------------ELDIQRAMNLIEDR
L-------CVKFHDETDRYNPHDPHWFTRYGNYKKDVYMKLEKG-----DGCNA-PIGIG
GTEP---------------NYRSVK---------ACH-----GWALNLHELFHAVGAGHT
QNF-PRAREYM-TVNPDNILPD------------------YLVWYTKNKPEPNKM-----
---------------TTFFDPTSVMMYGDNSFTINGL---------ETTFPLRDDFFD--
-----------------LVGPDS------GDHVVFMELA--KTYKC
>Danaus_plexippus_EHJ79055.1
WPEG-----------IIKYYV--EEKSYDSSI--------------ITLIRAAMSVLESS
A-------CIRFKAVKDKPEG-------------NDTWLHITNPKKK--RECVH-EPEVL
ESGE---------------IVLVLGY--------DCL-----KSRDLIHSLLHGIGLKDE
VTH-PHRDNYV-KVVWDNIQPA------------------YRHLYRTQPVENSRS-----
---------------IVEYDPLSIMHFHDRAFSMNGK---------ATILPLETG-----
----------------LRISPSDG-----LSQLDKMKLH--IYFGH
>Colletotrichum_sublineola_KDN65623.1
----------------IPYIL--QELPHGV----------------SNKIRDAMREWEQR
S-------CIRFIPKKD-----------------DAAWVNFKKMD----QGCYSSHLGSP
GKGEVVVNLDLPNAW----ELISNFGDFD-----SCA-----DGHVPAHMLGHVIGLAHE
HQR-PDRDQYV-RVYIDNIEPG------------------WLDQYTIHQSANI-------
---------------SLPFDYNSIMLYERDAYTRNGQ---------STMASWTD------
----------------KKIDPWDT-----PTDNDFLAVN--KAYGC
>1_hatching_enzyme_ENH87624.1_.
----------------IPYIL--EKLPHDL----------------SEEIRGAMRHWEQS
S-------CIRFVPKKD-----------------QKAWVNFKKYD----DGCYSAGLGSP
GEGEHVVNLDMPNAWE---NFLSLGTYK------KCL-----DAGTPGHQLGHVIGLDHE
HQR-PDRDEFI-RVLENRIQSD------------------WLDQFAKDPSTNT-------
---------------SVPFDYNSIMLYDTKAFAKTNW---------RSFLFGEVSLKHTM
ETVTD-----------QKINPWDT-----PTPSDYRSVN--EGYGC
>Colletotrichum_higginsianum_CCF43382.1
----------------IPYIL--EGLQHDL----------------SDNIRDAMRTWEQN
T-------CIRFLPKKD-----------------QAAWVNFKKYD----EGCYSQRLGSP
DKGEVQVNFDYPNAWE---QMISLGTFK------GCS-----APGTAGQTLGHVIGLINE
QQR-PDRDQFI-EVLENRIKKE------------------FLDQFTINPDADT-------
---------------SVPFDYNSIMLYGRKAFAKHNA---------WTWLVGAWSLKDTM
KSVTD-----------KRINPWDT-----PTANDYAAVN--AGYGC
>1_hypothetical_protein_XP_007282094.1_.
----------------VPYIL--ESLPHDL----------------SDSIRGAMRQWEQS
T-------CIRFVPKTN-----------------QEAWVNFKKYD----DGCYAQQLGAP
YSGEMIVNLDYPNAWE---KFISVGTYK------ACL-----EAGTPGHELGHVIGLTHE
HQR-PDRDQYI-RILPDRIDKD------------------HLDQFDIWTGADT-------
---------------SVPFDYNSIMLYNSKGFAKDTK---------WTWLVGEKSMKHTM
ETVTD-----------KNIDPWDS-----PTDNDFTAVN--KGYGC
>1_hypothetical_protein_XP_007600012.1_.
----------------VPYIL--QGLPHDL----------------SESIRSAMREWEQS
T-------CIRFLPKTS-----------------QGAWANFKKFD----EGCYSLGLGSP
SSGERLVNLDYPNAWE---KFLSAGTHK------ACL-----DAGTPSHELGHLIGLTHE
HQR-PDRDQYI-RVLTDRVQKD------------------ELDQFTIHTGADV-------
---------------SVPFDYNSVMLYDTKAFAKTNK---------LTPISGSASLKHTM
ETITD-----------KKIDPWAS-----PTANDFKAVN--NAYAC
>1_hypothetical_protein_EWZ77723.1_.
----------------IPYIL--QSLPHDL----------------SESIRSAMGEWEQS
T-------CIRFLPKTT-----------------QSAWANFKKYD----DGCFSRGLGSP
SSGERIVNLDYPSAWE---RIVSFGTYK------ACL-----EAGTPSHELGHLIGLIHE
HQR-PDRDQFI-RVLTDRIQDD------------------QQDQFTIDKTGDI-------
---------------HVPFDYNSVMLYNTKAFAKTNA---------LTPIVGDVSLKHTM
ETITD-----------KEIDPWDS-----PTANDFKAVN--DAYKC
>1_hypothetical_protein_EXL90526.1_.
----------------IPYIL--EGLPHDL----------------SGSIRDAMREWEQS
S-------CIRFVPKTT-----------------QSAWANFKKYD----DGCFVRGLGSP
GSGERIVNLDYPNAWE---RIVSFGNYK------ACL-----EAGTPAHELGHLIGLIHE
HQR-PDRDQFI-RVLTDRIQDD------------------QQDQFTIDKTGDI-------
---------------HVPFDYNSVMLYDTKAFAKTNA---------LTPIVGDVSVKHTM
ETITD-----------KEIDPWNS-----PTANDFKAVN--DAYKC
>1_hypothetical_protein_EGU82890.1_.
----------------IPYIL--QSLPHDL----------------SESIRSAMREWEQS
T-------CIRFLPKTT-----------------QSAWANFKKYD----DGCFARGLGSP
GSGERIVNHDYPNAWE---RIVSFGTYK------ACL-----EAGTPAHELGHLIGLTHE
HQR-PDRDQYI-RILTDRIEKD------------------SLDQFTIDTTADV-------
---------------HVPFDYNSVMLYDTKAFAKTNA---------WTPISGSKSLKHTM
ETITD-----------KEIDPWDS-----PTANDFKAVN--DAYSC
>1_hypothetical_protein_EXK76650.1_.
----------------IPYIL--QSLPNDL----------------SESIRSAMREWEQS
T-------CIRFLPKTT-----------------QSAWANFKKYD----DGCFARGLGSP
GSGERIINLDYPNAWE---KIISVGTYK------ACL-----EAGTPSHELGHLIGLTHE
HQR-PDRDQYI-RILTDRVEKD------------------SLDQFTIDTTADV-------
---------------HVPFDYNSVMLYDTKAFAKTNA---------WTPISGSKSLKHTM
ETITD-----------KEIDPWDS-----PTANDFKAVN--DAYKC
>1_hypothetical_protein_EXM12890.1_.
----------------IPYIL--QSLPHDL----------------SESIRSAMREWEQS
T-------CIRFLPMTT-----------------QSAWANFKKYD----DGCFSRGLGSP
SSGERIVNLDYPNAWE---KLISAGTYK------ACL-----EAGTPSHELGHLIGLTHE
HQR-PDRDQYI-RILTDRVEKD------------------SLDQFTIDTGADV-------
---------------HVPFDYNSVMLYDTKAFAKTNA---------WTPISGSKSLKHTM
ETITD-----------KEIDPWDS-----PTANDFKAVN--DAYKC
>1_hypothetical_protein_EXK24818.1_.
----------------IPYIL--QSLPHDL----------------SESIRSAMREWEQS
T-------CIRFLPKTT-----------------QSAWANFKKYD----DGCFASGLGSP
SSGERIVNLDYPNAWE---KIISVGTYK------ACL-----EAGTPSHELGHLIGLTHE
HQR-PDRDQYI-RILTDRIEKD------------------SLDQFTIDTTADV-------
---------------HVPFDYNSVMLYDTKAFAKTNA---------LTPIVGSQSLKHTM
ETITD-----------KEIDPWDS-----PTANDFKAVN--DAYKC
>1_hypothetical_protein_EGU82892.1_.
----------------IPYIL--QSLPHDL----------------SESIRSAMREWEQS
T-------CVRFLPKTT-----------------QSAWANFKKYD----DGCFARILGSP
RSGETIVNLDYPNAWE---KLISAGTYK------ACL-----EAGTPSHELGHLIGLTHE
HQR-PDRDQYI-RILTDRIEKD------------------SLDQFTIDTAADV-------
---------------HVPFDYNSVMLYDTKAFAKTNA---------LTPIVGSKSLKHTM
ETITN-----------KEIDPWDS-----PTANDFKAVN--DAYKC
>1_hypothetical_protein_EXK76137.1_.
----------------IPYIL--QSLPHDL----------------SESIRSAMREWEQS
T-------CVRFLPKTT-----------------QSAWANFKKYD----DDCFARILGSP
TSGETIVNLDYPNAWQ---KLFSAGTYK------ACL-----EAGTPSHELGHLIGLTHE
HQR-PDRDQYI-RVLTDRIEKD------------------SLDQFTIDTAADV-------
---------------HVPFDYNSVMLYDTKAFAKTNV---------LTPMVGSKSLKHTM
ETITN-----------KEIDPWDS-----PTANDFKAVN--DAYKC
>Hydra_vulgaris_XP_004206560.1
WPNN-----------IVPYDL--SR-MSSSN---------------HVYILRAIDEYHKH
T-------CLKFIKRTN-----------------EDTYLSFHSG-----IGCSS-DVGYY
RRRV---------------NNVSLGS--------GCL-----QLGTVLHEIGHSIGLHHE
QSR-PDRDDHV-TIVWGNIQLG------------------MKYNFDKFDSGTVNSL----
---------------GFPYDYDSMMHYGETAFGRFGG---------VTIKTKDPSKQ---
----------------KVIGKAQG-----FSNIDIQQIN--AMYNC
>Hydra_vulgaris_XP_002159980.2
WPNN-----------IVPYEL--SR-MSSSN---------------HIHVLRAIDEYHKH
T-------CLKFVKRTN-----------------QDAYLSFYPG-----GGCSS-LVGYV
RGRI---------------NDVSLAG--------GCL-----RLGTVMHEIGHSIGLYHE
QSR-PDRDDHV-TIIWNNIQSN------------------MRFNFDKFDRNKINSL----
---------------GFPYDYESMMHYDQTAFGGGQ----------VTIRTKDPSKQ---
----------------KLIGNRQG-----FSEIDKQQIN--AMYNC
>Hydra_vulgaris_XP_002155073.2
WPNN-----------IVPYQI--SN-ININD---------------HQSIMNAIDDYHKF
T-------CVKFVKRSS-----------------ENTYLNFFVG-----EGCSS-PVGYK
DGRV---------------NNVSLAN--------GCL-----GHGTILHEIGHSIGLFHE
QSR-PDRDNFI-TIHWGYILPK------------------MRFNFLKQTQRSVDSL----
---------------GTPYDYESVMHYGQTAFGNGK----------ITITTTDPSKQ---
----------------NVIGNRNG-----FSKIDIQQIN--AMYNC
>Hydra_vulgaris_XP_002153899.2
WPNN-----------IVPYEM--SR-LNKQS---------------QPMVAKAIEEYHKH
T-------CLKFVQRTN-----------------QREYLSFYHG-----SGCSS-PVGYQ
QYRV---------------NEVSLAS--------GCF-----KLGTVMHEIGHSMGFYHE
QSR-PDRDKYV-TIIWNNIQPV--------------NGRDMRHNFNVHTTNKINSL----
---------------GTPYDYESMMHYDQTAFGGGR----------VTIVTLDKSKQ---
----------------NLIGQRDG-----FSQGDIAQLK--LMYGC
>Hydra_vulgaris_XP_002153867.2
WPNN-----------IVPYEM--SR-INKQG---------------QVMINQAIEQYHKH
T-------CLKFVPRTN-----------------QREFLSFYHG-----DGCSS-PVGYQ
QFRM---------------NEISLAS--------GCF-----QLGTVMHEIGHSLGFYHE
QSR-PDRDKYV-TIVWKNIQRI--------------NGQDMSYNFNMHTLNTINSM----
---------------GEPYDYESMMHYDSTAFGGGR----------VTILTTDKNKQ---
----------------NVIGQRNG-----FSKGDIAQLN--KMYPC
>Hydra_vulgaris_XP_002161398.1
WPNK-----------IVPFEI--MG-IGAKE---------------KQNITKAIEEYHKH
T-------CLRFVERKR-----------------EFPYVYFYPG-----TGCSS-PVGYS
SNRL---------------NDIALSD--------GCY-----NIGTIMHEIGHTIGLFHE
QSR-PDRDSYI-KINWNNIEPG------------------KDLNFKIQTINNVDSL----
---------------GTPYDYLSIMHYPSTAFGGDK----------ITISTIDKTMQ---
----------------NLIGNRNG-----FSDIDIKQIN--ILYSC
>Hydra_vulgaris_XP_002166518.2
WPDN-----------TVPYEI--DKSLGSAA---------------KAGIQGAIEQYHKY
T-------CLKFKPKTT-----------------ERIYVKFQFG-----KGCSS-PVGYK
NDRI---------------NAISLGE--------GCE-----SVGTVIHEIGHTIGLHHE
QSR-PDRDSYV-EIITANIPAD------------------VRYNFDKEPSSRVNSL----
---------------NTQYDVRSIMHYDATAFGNGK----------MTIKTKNSADQ---
----------------SLIGNRDG-----FSGNDIQQIN--LMYNC
>Hydra_vulgaris_XP_002155958.2
-------------------------------------------------ILNAIEEYHKH
T-------CLKFVPKTT-----------------ELTYISFYSG-----DGCSS-PVGYW
YRRI---------------NNISLSL--------GCF-----QIGTIMHEIGHSIGLFHE
QSR-TDRDDFV-EINWKNVPLK------------------ERSNFDKYPS-LIDSL----
---------------GTLYDYYSIMHYGENAFGGGQ----------RTMTTKDPAMQ---
----------------KVIGTAKG-----FSAIDIKQIN--LMYSC
>Branchiostoma_floridae_XP_002600735.1
WPGG-----------VVPYHI--EEPLRGSNLA-------------VNAINDAITDYHKY
T-------CLRFIRRTN-----------------QTAYISFVDG-----LGCSS-PVGYY
GRV----------------NRITLSS--------VCW-----TRGTVIHEIAHSVGFWHE
QSR-PDRDDFV-EIVWDNIPVA------------------NRHNFNLKEN--VNSL----
---------------GSPYDYQSIMHYKSTAFGLNRR---------VTIRTTDASQQ---
----------------DKIGQREG-----LSERDITQLN--LRYNC
>Branchiostoma_floridae_XP_002604529.1
-----------------------------SG---------------RSAIDEAIADFHKY
T-------CLRFTPRTN-----------------EEAYIKFYQG-----SGCSS-PVGYS
GYV----------------NEISIGQ--------GCG-----YKSIVIHEIMHSLGFYHE
QSR-PDRDDYV-EIVWDNIESG------------------MRYNFDKQSN--IDSL----
---------------GTPYDYRSVMHYGGTAFGIGRPAR-------VTIKAKDKE-----
----------------HVIGQRSG-----FSQIDLEQLN--LRYNC
>Hydractinia_echinata_CAJ57448.1
WPGA-----------KTPYVV--EGSISSRG---------------ISAINAAIADYHKF
T-------CLRFHRRTN-----------------ERAHISFYKG-----GGCSS-PVGYR
SGRM---------------NRISLAG--------GCW-----NKGIVMHEIGHSIGIYHE
QSR-PDRDNYV-RILWNNISSR------------------AKFNFNKQRTSNINSL----
---------------GTPYDFRSMMHYSSGAFGGGR----------RPIEVKDSRTP---
----------------NLMGQRSG-----FSAIDIKQIT--LMYCG
>Podocoryna_carnea_CAA06314.1
WPGA-----------KIAYQI--ERSIGSGG---------------RTAIANAIAQYHKH
T-------CLRFHKRTN-----------------ERSHISFYKG-----GGCSS-PVGYR
SGRQ---------------NRISLAG--------GCW-----RTGIVMHEIGHSIGIYHE
QSR-PDRDSYV-EIVWGNIPSS------------------KKFNFNKKSSSSINSL----
---------------GTPYDFRSMMHYSTTAIGGGR----------TTIRTKNPSNQ---
----------------RLLGQRSG-----FSEIDIKQIN--LMY--
>Hydra_vulgaris_XP_002166229.2
WPNG-----------RIPYVI--DRSLGTQA---------------RKAIADAINVYHKV
T-------CLKFIPRTS-----------------ERAYINFFFG-----DGCFS-PVGYE
SSIWLNQK-----------NDVSIGS--------GCE-----SVGTVLHEVGHSIGLYHE
QNR-PDRDRYV-TIVNSNIMKD--------------------MDYNFQLEYDIDSL----
---------------KTPYDLKSIMHYGSKAFAVNRNL--------RTIVTKDPKLQ---
----------------YLIDHYDDVNN--FSDWDIKQIN--LMYPL
>Hydra_vulgaris_XP_002162822.1
WPNG-----------KIPYAF--ENSLGQQG---------------RDAVNAAIADYHKF
T-------CLRFTPRRG-----------------ESNYISFFSG-----TGCNS-PVGMY
GV-----------------NRISLGA--------GCL-----DKGTALHEIGHSIGLQHE
QCR-PDRDQHV-IIHTKNIDGP--------------------WAYAFAISNEVDSL----
---------------GTPYDLSSMMHYSSTAFAKPNT---------KTITTKDPSKQ---
----------------KLIDNYNRIFG--FSSTDIVQIN--KMYSC
>Hydra_vulgaris_XP_002162957.2
WPNG-----------KIPYAF--ENSLGQKG---------------RDAVNAAIADYHKF
T-------CLRFTPRNG-----------------ESNYISFFSG-----TGCNS-PVGMY
GV-----------------NRISLGA--------GCL-----DKGTALHEIGHSIGLQHE
QCR-PDRDQHV-IIHTNNIDGP--------------------WAYAFAISNEVDSL----
---------------GTPYDLSSMMHYSSTAFAKPNT---------KTITTKDPSKQ---
----------------KLIDNYNRIFG--FSSTDIVQIN--KMYSC
>Hydra_vulgaris_XP_002162738.1
WPNA-----------KIPYTF--ESSIGENG---------------RQAIKEAIDDYHRF
T-------CLRFTPWNG-----------------EKNYISFFYG-----QGCNS-PVGMW
DK-----------------NRISLGE--------GCL-----TKGTALHEIGHSLGLEHE
QCR-PDRDRYV-NIHYENIEED--------------------WVFAFNISKNVDSL----
---------------GTEYDLYSMMHYSSNSFTKVWNK--------KTITTKDPSKQ---
----------------KLLDNFGRIFG--LSGTDVKQIN--KMYSC
>Hydra_vulgaris_XP_002164800.1
WTNK-----------IIPFVI--DNTLNQTT---------------RQAINDAIADYHTY
T-------CLRFVPRIN-----------------QPNYIRFTNG-----NGCSS-PVGMS
GGV----------------NVVTLGK--------GCG-----DKGTALHEIGHSVGLHHE
QSR-PDRGRYV-NINLNNLDPK------------------YNAAFNFDISREIDSL----
---------------NTEYDLRSMMHYSSEAFAKPGL---------KTITTVDPKNM---
----------------KYIETYNQIIG--FSVVDVQQIR--LMYSC
>Hydra_vulgaris_XP_002158186.2
WTNK-----------IVPYMI--DNTIDAGT---------------RKAINDAIADYHTY
T-------CLKFAPRKN-----------------EINYIRFTKG-----NGCTS-PVGMS
GGV----------------NVVSLGE--------NCG-----DKGTALHEIGHSIGLEHE
QAR-PDRGKYV-NINYKNIDPK------------------YNVAFAFDISREVDSL----
---------------GTEYDLRSMMHYSSEAFAKPGL---------QTITTVDPKNM---
----------------KYIENFNQIIG--FSIIDVQQIR--KMYNC
>Hydra_vulgaris_XP_002157397.2
WTNK-----------IVPYMI--DNTIDAGT---------------RQAINDAIADYHTY
T-------CLRFVPRKS-----------------EPNYIRFTKG-----AGCTS-PVGMS
GGV----------------NVVSLGE--------NCG-----DKGTALHEIGHSIGLYHE
QSR-PDRGKYI-KIHYNNIDPK------------------YGTAFAFDIANDIDSL----
---------------GTEYDYRSAMHYSSEAFAKPGL---------QTITTVDPKNM---
----------------KYIENFNQIIG--FSVIDVQQIR--KMYNC
>Hydra_vulgaris_XP_002153855.1
WPNA-----------VVPYVI--DSSLANERKA-------------KSGIESAIADYHKY
T-------CLRFKLRTN-----------------EAEYIRFWRG-----SGCSS-YVGYT
KGRR---------------NDVSLSE--------GCW-----SKSTVLHEVGHSLGFHHE
QTR-PDRDSFV-TIVKSNISPG------------------TYFNFEKENARDINSY----
---------------GSPYDYLSMMHYSWNAFAVNTNS--------PSIITLNKEYQ---
----------------YHIGQDEG-----FSRSDVIQLN--KMYRC
>Hydra_vulgaris_XP_002161766.1
WPNA-----------VVPYVI--DSSLAKEKKA-------------RSGIESAIADYHKY
T-------CLRFKQRTN-----------------EVEYIRFWRG-----SGCSS-PVGFT
KGRV---------------NDVSLSD--------GCW-----GKATVLHEVGHSLGFHHE
QTR-PDRDKYV-TIVKSNIHSD------------------TLFNFEKESEKKINSH----
---------------GTTYDYTSIMHYAWNAFAINTES--------PSIITLNKEYQ---
----------------YHIGQDEG-----FSKTDVIQLN--KMYKC
>Nematostella_vectensis_XP_001630362.1
-------------------------------A--------------RNEILSAMNHWTSN
VP------CIRFVQRTT-----------------EVDYVSFFAG-----IGCYS-DVGRI
GRK----------------QRISIGP--------GCE-----YMGVVAHEIGHALGFWHE
QSR-PDRDQHV-QIIWQNIQTG----------------EQMKYDFKKLDSAVVNSH----
---------------GMGYDIDSLMHYGPDAFAKSPGL--------HTIVKRSDGST---
-----------------NFGQKNG-----LSPNDILQAK--LMY--
>Nematostella_vectensis_XP_001626549.1
WPGG-----------VMPYVI--DSSLSSSAA--------------RAAIRAGMEEWTSK
T-------CIRFKERTN-----------------EQAYANFKLG-----SGCSS-YVGRT
GSR----------------QDINLAR--------GCW-----RTGIVAHEIGHALGFFHE
QSR-PDRDEYV-TIMWNNILEK------------------NKFNFNKYDRGTIDSL----
---------------GTPYDYESVMHYDGKAFSKNKQ---------PTIVPKRPV-----
----------------AQLGQREK-----ISSIDAQQMN--QLY--
>Nematostella_vectensis_XP_001633483.1
WPEG-----------VMAYTI--DRSLSNRA---------------MNAIRAGMKMWTDN
T-------CIRFKERTN-----------------EYAYARFWRG-----RGCSS-MVGRT
GRR----------------QDISLAG--------GCW-----YPGTVAHEIGHALGFYHE
QSR-PDRDNYV-TIHWNNISPN------------------MKFNFNMYPRSTIDSL----
---------------GTPYDYRSVMHYQGNAFSSNGR---------ATITAKQSG-----
----------------VTLGNRRQ-----LSKVDIQQMN--LMYKC
>Nematostella_vectensis_XP_001637100.1
WPNG-----------VLVYQL--DPAIESDA---------------MNAINAAIKIWEQK
T-------CIRFKKRTN-----------------EQDYCYVHIG-----AGCTS-YVGRQ
GNR----------------QLVSLAR--------GCW-----LTHTVAHEFGHALGFYHE
QSR-PDRDNYV-TINWNNIYDR------------------YKFAFNKYPASTINSL----
---------------GTEYDYGSVMHYEAYAFSKNRE---------PSITPKKNG-----
----------------VTLSNRKG-----PSEIDVQQMN--LLYKC
>Nematostella_vectensis_XP_001629833.1
WPNA-----------ILPYEI--RSDLKGTPA--------------EGVIQNAMREWESK
T-------CVRFQKRTT-----------------QKNYVYFFKG-----DGCWS-YVGML
DRGA---------------QAISLGS--------GCW-----HKGTAAHEIGHALGFYHE
QSR-PDRDNYV-TVHWDNIKTD------------------SKHNFNKYSADRINTF----
---------------GTPYDFGSLMHYGTNYFSVNGR---------ATITPKKSG-----
----------------AKIGQRDY-----LSDLDVHQMN--LRYGC
>Hydra_vulgaris_XP_002157741.1
WPNK-----------VIPYII--HPSAKNTVLNSVNINGPT-----EKAIKNAMSAWEEK
T-------CLRFIPRTV-----------------ENDYIEFFDGGF---GKCYS-HVGRI
GGK----------------QLISLGF--------GCF-----TAGVAMHEIGHAIGLYHE
QSR-PDRDDYV-EILWDNIQED------------------NKHNFLKYYRGEIDSF----
---------------GSPYDFDSLMHYERSSFPKFPFL--------TTIRAKVNN-----
----------------VSYGQRSY-----ISKEDAIQVN--KLYKC
>Nematostella_vectensis_XP_001632989.1
WPGG-----------VVPYVL--DKSVSKLSGPS------------EKAIEGAIKEWQQK
T-------CIRFVPRTD-----------------QKDYVQFFDGGF---SKCWS-YVGRI
GGM----------------QKISIGF--------GCF-----TQGVVVHEIGHALGFYHE
QSR-PDRDNYV-EIVWSNIKEE------------------NKHNFEKYNHGVIDSL----
---------------GVPYDYGSIMHYGKRDFAKWPWQ--------TTIKVKKSG-----
----------------ASIGQRSH-----LSALDAKQMN--LFY--
>Nematostella_vectensis_XP_001632990.1
-----------------PFLN--SLGLKGPS---------------EKAIEGAIKEWQQK
T-------CIRFVPRTD-----------------QKDYVQFFDGGF---SKCWS-YVGRI
GGM----------------QKISIGF--------GCF-----TQGVVVHEIGHALGFYHE
QSR-PDRDNYV-EIVWSNIKEE------------------NKHNFEKYNHGVIDSL----
---------------GVPYDYGSIMHYGKRDFAKWPWQ--------TTIKVKKSG-----
----------------ASIGQRSH-----LSALDAKQMN--LFYNC
>A7SJ13_.
WSR------------TIPYVT--SNELLASPDA-------------VEAIMQGIEEWEQR
S-------CLKFVRRTS-----------------EKDYINIFQG-----SGCWS-YVGRQ
GGA----------------QNLSLAS--------GCW-----QRGTVAHEFGHAMGFWHE
QSR-PDRDDYV-TIVWANIPEE------------------KKHNFHMYSRLEIDSL----
---------------GVSYDYLSIMHYSPTAFSSNGQ---------PTIIPKDPNA----
----------------VQLGQRVG-----FSPSDEKQAD--LLYKC
>Hydra_vulgaris_AAD33860.1
WLPNNK---------VVPWSI--TKQLENTAEA-------------TFGLMAAFREWEER
S-------CLTFKRRTD-----------------EKDYIEFFQG-----SGCWS-YLGRV
GGL----------------QNISLDD--------GCW-----GKGTIVHEIGHAMGFGHE
QNR-PDRDQYI-TIRWENIPES------------------KKHNFRLYSNSLVDSL----
---------------NSPYDYRSYMQYSKTAFGINDS---------VTLDPKLPGI----
----------------FQLGQRVG-----FTEHDQYQAM--QLYRC
>Ciona_intestinalis_XP_002120042.2
WGE------------KIPYVI--HSQYDFDD---------------RELIKDVLREYNVR
MP------CIEFVERGN-----------------EASYLMYTRE-----SGCYS-SVGRM
GSK----------------QTISIGV--------GCE-----TKGTIEHETMHALGFWHE
QSR-YDRDDYV-DIIWENIMEG------------------KEHNFNKYDETQITSL----
---------------GEIYDYSSIMHYGPTAFSANGE---------PTIVAKFKGG----
----------------ENMGQRGG-----FSEVDLRKLR--KLYGC
>Strongylocentrotus_purpuratus_XP_786709.3
WTDA-----------IVPYVI--TSSSEPD----------------SALIEEVMDYLSER
S-------CIQFVPWNSEVH--------------GESRLSFMKA-----SGCWS-YIGRR
PGGV---------------NEISIGQ--------GCA-----SFGVIFHEISHALSFFHE
QSR-PDRDDYV-TILWDNIIVE------------------YQRNFNKYAESVINTY----
---------------GIPYDTTSVMHYSSTAFSTDSASVNRA----PTIITIDPLEM---
----------------PYLGNRVA-----PSFGDLKLHN--LVYGC
>Strongylocentrotus_purpuratus_XP_785385.3
WPDA-----------TLPYEI--DSELESF----------------RTVIEETMQYISNR
S-------CINFLHDDSVPID-------------GQTYRVDFQNSA---SSCSS-YVGRV
SSRLQP-------------QPISLAT--------GCR-----NIGEISRQIYHALGFYNE
EQR-ADRDNYI-RIELANVLAG------------------REGNLAKANGETF-------
---------------GIPYDYSSIMHGSSTYASMDGVK--------QTIIALDPLEM---
----------------PYMGNRVA-----PTFYDLEKLN--VAYGC
>Amphimedon_queenslandica_XP_003385921.1
WPQG-----------RVPYII--DSSLAGDSNA-------------VNRINEAIWEYGNK
S-------CIRIIPRTN-----------------EADYVIFKKL-----DGCWS-YIGRI
HGP----------------QEISIGQ--------NCA-----HKGIIIHELFHALGRWHE
QSR-PDRDQYV-NIHTENIRAG------------------TESNFEKVDVSFIITLQ---
---------------GIPYDYRSIMHYSSYAFTKNGQ---------RTITSKDPNVPS--
----------------SDLGQRNG-----LTDSDVRHVN--TQYKC
>Amphimedon_queenslandica_XP_003385961.1
WNDG-----------IVPYVI--DGSLGTDA---------------VTAINEAIFDYENE
T-------CVKFIQRSIN----------------DTDYIKFSYG-----SGCSS-FFGKI
GGE----------------QIIYLGP--------GCY-----SKGVVIHEIFHALGRWHE
HSR-TDRDLKV-KVHLDNVMPG------------------LERNFEKVN-SFLSTNQ---
---------------GVPYDFDSVMHYGSNAFSKNGK---------QTITPIDKSIDL--
----------------SRLGQRKG-----FSHNDILHVK--ALY--
>Nematostella_vectensis_XP_001634484.1
WPGG-----------VVVYEL--DPRFERSSRA-------------MEKLTQAISDYEKY
T-------CIRFRKKTAN----------------DNDYVYIKDR-----GGCRS-HVGRK
GGK----------------QYLSLSS--------GCW-----HKGTIIHELGHALGFFHE
QTR-PDRDDYV-TILFENIRLG------------------MASNFMKHSAGEVDSL----
---------------GTPYDYGSIMHYGPKIFSANGK---------PTIVAKKPG-----
----------------VKFGQRDG-----LSPIDIKQVN--LLYKC
>A7REP7_.
WPGG-----------VVPYEL--DSSLSGDSQA-------------VNAINGAIVDYAKL
T-------CITLRPKKAN----------------ETSYLSIFKG-----SGCWS-YLGQT
GRK----------------QELSLGR--------GCW-----YKGVVIHAIAHALGFFHE
HNR-PDRDRYV-KIIFPNIEPG------------------REVYFRKNSASSFTTH----
---------------NIPYDYSSVMHYGVGAYSRMMSQ--------PTIVPLISG-----
----------------VSIGQRRG-----LSMLDVAKVK--IHYNC
>Nematostella_vectensis_XP_001626906.1
------------------------------------------------AINAAIAEYAQK
T-------CIRLRPKKAG----------------ETAYLSIFKG-----GGCWS-YVGRT
GSK----------------QQLSLAG--------GCW-----HKGIVIHEIAHALGFFHE
QSR-PDRDHFV-TIKFENIQDG------------------KEGNFRMHSTSQVTTH----
---------------GTTYDFESVMHYGGRAFSKNGQ---------PTIVAKKAG-----
----------------VNLGQRHG-----LSHLDTIQVN--IHYGC
>Nematostella_vectensis_XP_001631690.1
WTNG-----------VVPYEL--DPSISSSSYA-------------VSVINSAIAEYNQK
T-------CIRFRPRVPS----------------DKYGLKIFKG-----GGCWS-YVGMS
MPT----------------QQLSLAG--------GCW-----SKGIVIHEFAHALGFYHE
QSR-PDRDQFV-EIKTENIRDG------------------VASNFKKHSFNYVTTH----
---------------GTPYDYGSVMHYGAYAFSKNGK---------PTIVAKQPG-----
----------------VILGQRRG-----LSDIDTKQIN--IHYRC
>Ciona_intestinalis_XP_002119895.1
-------------------------STHARA---------------KKAIDEAVKMYRDN
S-------CIDIEPYDQAKH--------------GAHFVNIKNQ-----AGCSS-SIGYV
PPPTE--------------QHMSLVV--------GCH-----YAGIVAHEFLHTLGFLHE
QSR-PDRDNFV-KIHFDNMISN------------------RAHNFKKLKLDTVFDL----
---------------KSEYDRGSVMHYGGTSFSKNRK---------PTITSVADGK----
----------------PVVGQRRK-----MSDKDLNELN--R----
>Ciona_intestinalis_XP_004225641.1
WDSMALPSG------RIPIGY--KLDRFLTASTVL-----------KRELAKTSKMYSDN
T-------CIDIEPYDREKH--------------GTHYVDITLG-----RGCTS-MVGYK
KDIKQ--------------QKMSLQY--------GCH-----YVGTVIHEFLHTLGFYHE
QSR-PDRDDFV-KIHLDNVKDG------------------NAHNFQKSRAYFVKDL----
---------------KSPYDLQSILHYNAKAFTKNGQ---------PTITHAGSERLIDT
QGG-------------VLQTQKER-----LSESDIYEVN-------
>Oikopleura_dioica_CBY07040.1
------------------SIS--SADKNTV----------------LGHFDWLNKELNN-
--------CVRIEPVSQLVAQR------------VDHKLHITDG-----GGCWS-FLGAQ
KAEETG-------------QKLSLTD--------SCF-----TRGVTLHEILHALGRDHE
QNR-PDRNEHV-KIHWDRIADG------------------KEKNFKQLVEEAWLDT----
---------------NNEYELNSVMHYGSWDFSRDPKNYNL-----PTITDRETGE----
----------------PIQTQRIR-----PTTLDIIQTC--KQYNC
>Ciona_intestinalis_XP_002131195.1
---------------VVPYAV--SRGIGSSG---------------RAAIAAAVRDFDAN
T-------CIRLRPSTRYS---------------GRPYLYMYPG-----GGCSS-PVGRQ
SSR----------------QQVSLAS--------GCW-----QKGTVIHEILHSLGFWHE
QSR-PDRDSHV-RINTANIFRG------------------MAYNFNKMSNRQINSR----
---------------NSPYDIGSVMHYNSYAFSSNRR---------PTITDLQGR-----
----------------PITTQRNG-----FSRQDLIQLN--AMYGC
>Oikopleura_dioica_CBY10777.1
----------------VHYEF--SETMSKSN---------------KKLIQKAMEEIEDS
S-------CIRFVPRWYN----------------EPDYLRIFPG-----YGCWS-FVGRK
GGE----------------QQISIG---------SCVR----RHGSIVHEFLHALGFFHA
QSR-PDRDEYI-KINWDNIKEG------------------VEPNFMKLNLREWFNM----
---------------HTPYDTRSVMHYSGVAFAKDRSI--------PSIVDLNTNG----
----------------PVVAQRDG-----MSKWDKAQLC--ILYQC
>Ciona_intestinalis_XP_002119465.1
----------------IPFVM--RNDTSNAS---------------EIAIYEAVAAISGS
T-------CIDFINRTT-----------------EVDFIEIIPD-----VGCWS-YVGRR
GGK----------------QELSIGP--------GCE-----ISWVVQHEFLHALGFWHE
QSR-PDRDDYV-IIQYDNIIED------------------KIHAFELRA---INSL----
---------------GSPYDLQSIMHYHAYAFTKNGD---------ATILDKATNE----
----------------PIIGPDPRV----LTQEDINQLT--TLY--
>Ciona_intestinalis_XP_002126824.1
WTNRVNGRI------KVPFVT--RNDISAIA---------------DTAIYEAVAAISGS
T-------CIDFINRTT-----------------EVDFIEVIPG-----TGCWS-LIGRR
GGK----------------QELSIGP--------GCE-----YSGIVQHELLHALGFWHE
QSR-PDRDDYV-TIRLENILND------------------KLFNFEKRT--TINSL----
---------------GSPYDIQSIMHYSGYAFTKNGS---------PTILNRATNQ----
----------------PIITQRNV-----LTTEDNYELN--SLYGC
>Ciona_intestinalis_XP_004227409.1
WTNRVNGRV------KVPFVM--RNDTSNKS---------------ETAIYEAVAAISGS
T-------CIDFINRTT-----------------EVDFIEVIPG-----TGCWS-YVGIE
FGK----------------QELSIGP--------GCE-----YSGIVQHEFLHALGFWHE
QSR-PDRDDYV-TIRWENIKDG------------------KAKNFRKRT--TINSL----
---------------GSPYDTQSIMHYSGLSFSKNGS---------ATIVNKTSNK----
----------------PIRAQRLS-----LSPEDIYQVN--ALY--
>Ciona_intestinalis_XP_004227408.1
----------------VPFVM--RNDTLNAP---------------EIAINEAVAAISGS
T-------CIDFINRTT-----------------EVDFIEIIPG-----RGCWS-YVAKR
GGK----------------QELSIGQ--------GCE-----YSGIVQHELLHALGFWHE
QSR-PDRDDYV-TIKWENIRDR------------------FARNFNQVS--TIRSF----
---------------GSPYDTQSIMHYHGYAFSKNGE---------PTIVHKISNK----
----------------PIKAQRVG-----LSPEDIYQVN--ALY--
>Ciona_intestinalis_XP_004227328.1
WPKEGDFV-------IVPYTF--NANVAESK---------------REKVRQAILRYNEV
T-------CIRIRPRRG-----------------ERDYIEIKDG-----TGCMS-DLGRS
GGK----------------QSMTLGR--------GCDS----MRGIIIHEFMHALGFFHE
QSR-FDRDRYV-TVVWNNIKSG------------------ANVNFNKMGRETWDSY----
---------------GSDYDPDSVMHYGGNFFSKNGR---------PTIINKATGR----
----------------AVNYQRRD-----FSRQDLLQLN--RKYEC
>Ciona_intestinalis_XP_002131103.1
WPKTGSYV-------YVPYTI--KTGFTTEQ---------------QTKIQEAINDFATR
T-------CIRFVARTA-----------------EVAHVEFTPG-----SGCSS-FLGKT
GRK----------------QAITLAG--------GCF-----RPGTVRHEMMHALGFYHE
HSR-ADRDNHV-EIKWDNIAST------------------YEGNFRKIAVSNWNSY----
---------------GSPYDINSTMHYGAYAFATDRSR--------PTIVAKAAIPAG--
----------------ITMGQRLG-----FSPQDLFQIN--AKYGC
>Ciona_intestinalis_XP_002119859.2
-------Y-------RIPYEF--HKRLLGNPVL-------------IKGILRTLKLFNSA
T-------CLRFEPAQPN----------------DKNTMKFLFG-----S-CAT-YLGRN
NPPF---------------NELFVGLD-------DCF-----SVGKISRVLMFSLGMYYE
IGR-SDRDKYV-KFVAGTYGTN------------------GYRNFQQLFSYVWESY----
---------------NSPYDFKSIMHFDGYEFSTRGS---------ATIRVKSTDK----
----------------PVQAQSIG-----PSIEDLKQIR--AMYGC
>Oikopleura_dioica_CBY32407.1
WDQYREHNKH-----VIPFYF--QDNYNSEL---------------REDIKRALYDLGSN
T-------CIDFRLVNAKDRT-------------YDSKIKILSG-----SGCYS-YVGFQ
GVSE---------------QEISIRSL-------GCV-----SRGTVQHEFMHALGFYHE
QAR-PDAKKYI-EVKYGNIGNMCGSSG----------QESCNAQFDQLPLHEWESSSE--
---------------GSDYDFQSVMHYGGYAFSVNGE---------PTVVHRESGK----
----------------PVVVQRNR-----FSQNDALQIC--EIYNC
>Oikopleura_dioica_CBY34273.1
-----------Y---IVPYYF--DTKFPSSA---------------RDRVRKAIQDFTDT
T-------CIRFTETRISDRS-------------YDHRIRVSDTG----KGCFS-YVGLV
DSVSS--------------QDLSLDVV-------QCTD----ETWEIQHEFMHALGFWHE
QQR-GDRDDYP-SIYQHRIMILIQTDSDQDVELNINPFRAFSVNYGKLGPNHPFIDDEWL
DL-------------GDSYDYNSIMQY-DGTFCQITSQ--------PVISYSNNRKK---
----------------AVVPNAKR-----LSSLDVIQIN--KKYQC
>Oikopleura_dioica_CBY39885.1
-----------Y---TVPYYF--MSSYPEAY---------------KDPIRTALQEFEAS
T-------CIRFLEISEQGSSVWP----------ASILVHRGEDGPEQLEGCWS-HLGKE
QTT----------------QLLSLSA--------GCL-----STGTIQHEFLHALGFWHE
QQR-PDRDKFI-DFHEDRFSCSDA---------------SKHANYNTITMRGSTWKDL--
---------------KSPYDFDSVMHY-DGNNCGPGY-----------MTYKGTNN----
----------------VISPQNNR-----LSTQDALELN--AFYNC
>Oikopleura_dioica_CBY08993.1
-----------Y---QLPWIF--SPSYPPEW---------------QPNVRSALVEFEKS
T-------CIKTIEISSAEVENWD----------SVIYVHRGENGPVGVSGCWS-YVGNA
QLGL---------------QHLSLSG--------GCT-----NTKTVQHEFIHALGFWHE
QQR-GDFASNI-NMNKDAYSCDSS---------------FWGPTYQCLMDCEDGFSQWKD
L--------------HSPYDFDSIMHY-YGNTCSDGSV--------PLMTHKGTTTSI--
----------------EPNPPGNR-----MTTQDALQIN--AFYEC
>Oikopleura_dioica_CBY14589.1
WTEHRNATTGKW---IVPYYF--ADGYENLNYDGHTGTVS------MQGIRDHVAHFEQL
T-------CIQMKEITSDEFDTYP----------NRIRVFWDHDQS---SNCAS-YVGRV
FNGD---------------QTMWMRP--------DCYTWN--SGTTTNHEFMHALGFKHE
HVR-PDRDDYV-VIHASSATNG---------------------NYVKMPTSSWEDV----
---------------SSPYDFNSILHY-YPSWMGDA----------YSIGLPPNGVDR--
----------------PPVDRTYP-----FSEQDIAQLI--AAYPC
>Oikopleura_dioica_CBY37278.1
----------KF---IVPYYY--PDGYEDEVFGEHTGAMS------IEGIDANVAHFERL
T-------CVKMKRISEAEKDDYE----------SVVRVNWDNKD----DACSS-GIGRW
VHAD---------------NRLNMRP--------DCYTWN--SGTTVNHEFMHTLGFLHE
HQR-ADRDDWV-IIHPDLEGTS---------------------NYGKLSFPEWEDL----
---------------GSPYDFNSILHY-YAGRLPDGR---------PTIGMRTSPMTP--
----------------AAVDRHWP-----MSAEDAFQLS--AYHGC
>Nematostella_vectensis_XP_001636612.1
WLTK-----------KIPYEM--DASLTDTLL--------------ATNIAIAIGEFNNL
T-------CVQWEPRRT-----------------EVNWVRFVQT-----NGCWS-AVGRQ
YWQKGA-------------QEVSLSR--------GCS-----NPGAILHEMMHAIGLWHE
QSR-PDRDQHV-EVMWENILPG------------------KEQNFEKYRHDRVDAM----
---------------GLRYDFNSLLHYGNRAFGANGK---------QTLQALGNPL----
----------------RPLGGQSR-----PSQGDVIKID--TLYDC
>Nematostella_vectensis_XP_001636614.1
WRAR-----------TIPYEI--DTVLVNKGF--------------KDSIASAVQAFHTG
T-------CLRWVKRSN-----------------EKNWILFKYG-----QACKS-RVGKT
WLTEGA-------------QGITLSD--------GCN-----RSGTIIHEMMHAIGFWHE
QSR-PDRDQHV-EVMWENIEQG------------------QEHEFAKYGHDMIDTL----
---------------GVAYDYESVMHYGRQSFSKNKK---------ATIQALGDPT----
----------------RGLGRTDG-----LSSLDIMKIN--LLYDC
>Nematostella_vectensis_XP_001636684.1
WRTR-----------KVPYTV--HADVVAAG---------------TSKLNDAINQFKTK
S-------CIEFVPRTN-----------------EENYIQFVKE-----DGCWS-YKGMQ
GGM----------------QKVSIGD--------GCN-----DVSIIIHELLHALGVAHE
QSR-PDRDAYL-EVLPANIIAG------------------LEHNFQKLSYDQADTL----
---------------SLPYDYDSVMHYGKTDFSKNGQ---------NTMQAKGDPN----
----------------RQLGQYIG-----FTALDLQKLN--KLYDC
>Nematostella_vectensis_XP_001637516.1
-------------------------------------------------LADAIVQLQSH
T-------CLKFVHYSG-----------------QANFIHITNT-----NGCSS-KIGKM
YYQTGP-------------QTLSLGS--------GCN-----QVGVILHELLHAVGFWHE
QSR-SDRDKYV-RINWENILDG------------------FADQFDKYGSQTIDDL----
---------------GMDYDYKSIMHYSRKAFTKNGN---------PTIEAIHDPN----
----------------MEFSNGNI-----LSPKDIIEIN--ALYDC
>Nematostella_vectensis_XP_001637543.1
WQTR-----------VIPYQI--PGYMAKI----------------RGNFMKAINEIQSK
T-------CLKFVPWVPGR---------------YKNYIQLINT-----NGCSS-KVGRS
YYQDGA-------------QTLSLGL--------GCN-----HVGTIIHELVHAIGFFHE
QAR-DDRDKYV-EIKWENIIPG------------------FQDQFDKYTFQTLDQL----
---------------GKDYDYDSIMHYDRKAFTKNGQ---------PTVVAIGNPN----
----------------KKFGGTGAA----LSPKDVIEIN--TLYDC
>Nematostella_vectensis_XP_001620363.1
-------------------------------------------------ILEAVKEIHKT
S-------CVRFRDKKPN----------------DKYWIRFVRK-----QGCWS-PVGRQ
VDGVGG-------------QELSIGD--------GCN-----EKGIILHELMHALGFWHE
QAR-TDRDEYI-NVLWENVMPG------------------IPVNFNRYNGGRLDFV----
---------------GGMYDFESLMHYGNYAFSKNNK---------PTMISIKDPA----
----------------MQFGRRRST----LSDTDILQLN--ALYDC
>Nematostella_vectensis_XP_001634708.1
WQSR-----------IVPVQM--TSAVAPM----------------RNYILQAMAEIQQN
S-------CVRFRDRQPE----------------DRYFIRFVRK-----FGCWS-PVGRQ
VGTTGG-------------QELSLGP--------GCE-----DPGIILHELMHALGFWHE
QAR-TDRDQFI-NVLWENVLPG------------------QQKNFNRWNGRKLDFV----
---------------GQAYDFTSVMHYGNTAFSKNGK---------PTMISIKDPN----
----------------LQFGATRST----LSDTDKIQLN--ALYDC
>1_uncharacterized_protein_XP_002168695.2_R_.
WTSR-----------IVPFVI--DSIFDSTS---------------VNLIISAMKEIESV
S-------CIRFKPYSS-----------------ETNYVKIVAK-----DGCWS-SVGRL
FWIDGF-------------QELSLGS--------GCL-----YKGTIIHELLHLLGFFHE
QTR-PDRDQYV-EIFWENIIEG------------------QESNFEKNSYDYMDSL----
---------------NSPYDVTSIMHYGKFSFAKNAEK--------FTIISNSNPD----
----------------ICVGVSTD-----IKECYLRDCNQ-GPYDC
>Hydra_vulgaris_XP_002159406.2
---------------------------EKSS---------------RKIIEEAMNQISSV
S-------CIKFIPHST-----------------EKNWIRFKNE-----GGCYS-SIGRS
FWRPGH-------------QIISLGN--------RCL-----MKGTIMHEIMHSLGFWHE
QSR-PDRDKHV-EIFWENIQDG------------------EEHNFEKYDRGDISSL----
---------------NNNYDTNSIMHYGRTSFSKNGL---------PTLVAIDDKN----
----------------KNLGQRDS-----LSNEDIIQLN--QLYNC
>Nematostella_vectensis_XP_001636631.1
WTNK-----------IIPYQF--ESGFPNDL---------------RPTILEAMEEYHKK
T-------CLRFKERTD-----------------ERYFLRFVNK-----KGCWS-SVGRS
YWVEDVG------------QEVSLGS--------GCN-----DKKIIMHELMHAIGFWHE
QSR-PDRNKYV-EVLWENIQEG------------------EAHNFNKYSHGEIDTL----
---------------QVPYDFDSIMHYGRTSFGKDGL---------ETIRAIHDPG----
----------------RELGRVIPA----FTELDLREIN--ALYNC
>Nematostella_vectensis_XP_001637935.1
---------------------------A------------------KALIKDAIRELRKR
T-------CVRFKEVPASY---------------KGDFIKFDNK-----GGCSS-YLGRR
GGA----------------QTLLIGR--------GCE-----HKGVVMHELMHALGIYHE
QSR-PDRDNYV-QILWNNIKPG------------------KENNFKTYTHGKLDML----
---------------NLPYDTSSIMHYDRFLFSKDGRS--------PTIIARGRPWT---
----------------KLGGQASGT----LTENDVLEIN--SLFGC
>Nematostella_vectensis_XP_001632482.1
-----------------------------SA---------------RKAIRKAIREYHKK
T-------CVRFVTRST-----------------QPDFVHFSLD-----YGCYS-PIGRQ
GGR----------------QKLSVGE--------GCE-----YRGTVMHELMHALGFFHE
HSR-HDRDKYV-KILWWNIEPG------------------FFNNFNVYSHSVLDTL----
---------------NAPYDYHSLMHYDKQAFSKNRQ---------NTIEALDNPT----
----------------RKLGQMDD-----FSETDINQLL--KVYPC
>Hydra_vulgaris_XP_002166752.2
WEGG-----------IIPYSI--SSDIEPQV---------------RQIIDNSFKVYELK
T-------CLKFVPAKTT----------------DSDYIHFIKD-----KGCYS-AIGRQ
GGE----------------QVISIGD--------GCQ-----TQMHVLHELMHGIGFFHE
QSR-FDRELYV-NILWWNIADD------------------AFKNFASYDHGKLDTL----
---------------GAPYDKHSILHYNNKAFSKYGD---------NTIESIDNPE----
----------------EELGGES------LSDIDIQQIN--KLYNC
>Amphimedon_queenslandica_XP_003386017.1
WSR------------TIPYTV--SDSNYPLYTEE------------YKALEYSIELFHKF
T-------CLKFVPKKSY----------------HKDYIDFASK-----TGCWS-YIGKL
PEGYARP------------QEISLGR--------GCR------GAIPAHEIMHALGRGHE
QSR-FNRDKYV-HIINDNIHPN------------------FTHNFDEDYT---DNM----
---------------NIPYDYLSVMHYGSTAFSINGQ---------PTIKAVPGPD----
----------------IVMGQRNT-----ISLYDILNIN--IRY--
>Amphimedon_queenslandica_XP_003385977.1
WSR------------TIVYTI--NGLAEEE----------------EEALKTSMRQIERF
T-------CLRFLEKYNIH---------------PPYYIEFVDD-----GGCWS-YIGRL
PGAYARP------------QKISLSS--------GCN------LAVPAEMIIHALGRFHE
QSR-PDRDEYI-EILTENIESG------------------FENNFLIQPA--AETL----
---------------SVPYDYLSVTHFGPKTFSKDGN---------DTIKSKKEGF----
----------------KVYGQVNR-----MSYYDIQHIN--IEY--
>Amphimedon_queenslandica_XP_003390431.1
WSR------------TIPYTI--SGVATSE----------------RNALTNSIRMFHQH
T-------CLRFTPKRSY----------------NYDYIQFVSS-----GGCWS-YIGKL
RNARP--------------QRISLSS--------GCS------RAVPAHEIMHALGRYHE
QSR-ADRDRYV-RIITRNIRSG------------------YARNFNRHTN--SDSQ----
---------------SLPYDYLSLMHYGRYAFSKNRR---------CTIVPIPDAS----
----------------VTIGQRDR-----MSMYDIHHVN--IRY-C
>Amphimedon_queenslandica_XP_003387477.1
WSR------------TIPYTI--NGVATRE----------------INALNNSIRIFDEH
T-------CLRFIPKQDY----------------NNDYIEFVSE-----GGCWS-YVGKL
NNASP--------------QRISLSS--------GCH------LAIPIHEIMHALGRYHE
QSR-ADRDTYV-RIITSNIRSG------------------RESNFNKQTN--SDSQ----
---------------SLPYDYLSLMHYSRYAFSKNGR---------PTIIPIPDAS----
----------------VTIGQSNR-----MSLYDIQHVN--IRY-C
>Amphimedon_queenslandica_XP_003388397.1
WSR------------NIPYTI--NRVATRE----------------VNALHASIRMFHEH
T-------CLRFTTKRSY----------------NRDYIRFVSQ-----GGCWS-YLGKQ
PPGRYARP-----------QLVSLAS--------GCN------LAVPAHEIMHALGRFHE
QSR-ADRDRYV-RILTGNIRSG------------------REGNFRRQTT--SDSQ----
---------------SLPYDYLSLMHYGRYAFSRNGR---------PTIVPIPDAS----
----------------VTIGQRNR-----VSMYDIQHIN--IRY-C
>Amphimedon_queenslandica_XP_003386016.1
WSR------------TIPYTI--SGVATRE----------------RNALTNSIKMFHDL
T-------CLRFTPKLSY----------------NRDYIQFVSR-----GGCWS-YLGKR
PGSYARP------------QLVSLAS--------GCH------LAVPAHEIMHALGRFHE
QSR-ADRDRYV-RIITGNIRNG------------------YASNFRIQTT--SDSQ----
---------------SLPYDYLSLMHYGRTAFSRNGQ---------PTIVPRPSSF----
----------------ITIGQRNR-----LSMYDVQHIN--IRY-C
>Amphimedon_queenslandica_XP_003390253.1
WSR------------TIPYTI--SGVATRE----------------RNALTSSIKMFHDL
T-------CLRFTPKQSY----------------NRDYIQFVSR-----GGCWS-YLGKQ
PPGRYARP-----------QLVSLAS--------GCY------LAVPAHEIMHALGRFHE
QSR-ADRDTYV-RIITGNIRSG------------------YAGNFVRRTT--SDSQ----
---------------SLPYDYLSLMHYGRTAFSRNGQ---------PTIQPKPYSF----
----------------ITIGQRNR-----LSMYDVQHIN--IRY-C
>Nematostella_vectensis_XP_001626821.1
WPNG-----------RLPYKF--GAVSNSV----------------KEAFRAAIDEYEAN
T-------CIRFVERTD-----------------ETDYILVVSE-----GGCWS-PIGRS
GGQ----------------QKLSLGT--------YCD-----RKGTAMHELMHTLGFFHE
QSR-RDRDNYI-TIHWDNIQSD------------------KQFNFQKYEHGKVDTL----
---------------GAPYDYGSIMHYPMFAFSSNGR---------ATIVPKDPT-----
----------------ASIGQRSG-----FSKVDLQQLN--KLYCS
>Nematostella_vectensis_XP_001622545.1
WLNA-----------RVPYVF--GSVSSEV----------------RSVFLAAIKEYEAK
T-------CVRFVPRRG-----------------ERDYIYIVSE-----GGCFS-SIGRS
GGL----------------QKLSLGT--------GCE-----HRGTAIHEMMHAIGFFHE
QSR-LDRDSYI-TIYWDNIKPG------------------MEYNFRKYKRGEADTL----
---------------GYAYDLKSIMHYPKYAFTKNRQ---------PTIIARNG------
----------------ANIGQRDS-----FSAIDIQQIN--ALYN-
>Hydra_vulgaris_XP_002160277.2
WETT-----------KIPFEF--EEKASTKL---------------KEVVQAAINDFNNY
T-------CVRFIPRTT-----------------ENDYIVFASL-----GGCYS-NVGKV
GGK----------------QDISLGD--------ECL-----WKGTAIHEMMHALGFFHE
HTR-LDRDEYV-TINFENIEPE------------------MTDNFLKYNEGVAGYL----
---------------DEXYDYQSVMHYPSTAFSKNGQ---------LTIEPKDKSVKP--
----------------DVIGQRHG-----FSKIDLIQLN--KAFEC
>Hydra_vulgaris_XP_004211549.1
----------------------------IEL---------------RKVVRAAIKDFHDF
T-------CIKFVPHDN-----------------QNDYLSFVAK-----EGCYS-EIGMV
GEE----------------QKISIGP--------ECR-----WKGTTIHLIMHSLGFLHE
TSR-VDRDTAI-KVIESNVEPK------------------FINNFKTYDA--DQML----
---------------GLQYDYFSIMHYGTFAFSKNRR---------STLMPLFPNIEV--
----------------DMIGQRDG-----FSEFDIKRIK--EAY--
>Branchiostoma_floridae_XP_002591724.1
-------------------------------------------------VQQAIDEYHRK
T-------CIRFKQRTN-----------------EREYIYFFRD-----VGCWS-YVGRV
GSQP---------------NRISLGN--------GCE-----TKGIAVHEIMHALGFWHE
QSR-YDRDNFV-TIFLDNVIPD-----------------FYYGNFDKLTRINSQTL----
---------------DTTYDYHSVMHYPTDAFGKSGK---------ITIEPRLGKQLY--
----------------KWLGQRNG-----LSEIDTLKIN--RLYEC
>Hydra_vulgaris_XP_002158506.2
------------------------------------------------AIKSAIKEIHEK
T-------CIRFKERTD-----------------EKDYIQFTNIGW---SKCLS-YVGRI
GGK----------------QELSLTN--------GCS-----SHGIALHEILHALGVHHE
QSR-PDRDNYI-EIKTENIEPG------------------KEGNFQKYPFTMIKTY----
---------------DSPYDYDSIMHYDEHAFGKNLWS--------KTIVTRNG------
----------------AQIGQRNP-----LSKYDALTLN--KVYNC
>Hydra_vulgaris_XP_002164917.2
IKL------------DRPMIT--ADAIIEKTRC-------------QLAIQEAIGEIKKK
T-------CIDFKPHED-----------------EANYISFAFNN----AGALS-DIGVE
PGE----------------QKILITIR-------TC------YKGTMLHEILHTLGMMHE
HTR-PDRDSYI-SINITNIKDG------------------MMKNFEKYAH--LIGD----
---------------DLPYDYESIMHPPVNWFSKDPQNL-------NTIKPNNIIYQD--
----------------QKLGQRDG-----LSKLDAAKLN--AAFQC
>Hydractinia_echinata_CAJ57449.1
WPGG-----------VVPYRF--AGNFPY-----------------KRAVWDAIKEYNAE
T-------CIRFKPYTAALAKK------------AGGYVEFMQG-----GGCSS-YIGRQ
RGR----------------QQISLAN--------GCG-----TKGVAIHEMMHALGFYHE
QSR-LDRDKYI-TIHWNNINKR------------------MWFNFEKYRSGAASTL----
---------------GEPYDKSSIMHYGSYAFSINRR---------KTIVSKSSPN----
----------------ERLGQRQG-----LSRIDKNQLN--KYYSC
>Hydra_vulgaris_XP_002166618.1
WPNA-----------IVPYII--SDTMTEED---------------VSVIKDALYEFMEK
T-------CIKFVERTT-----------------ELSYISFIRD-----VGCYS-LIGKQ
GGK----------------QDISLGQ--------GCG-----YKGIALHEIMHTLGFFHE
QSR-RDRDSYI-KINYDNIKKD------------------MKYNFDMYRDGEASTL----
---------------EEPYDKQSIMHYDNYAFSINGS---------KTIESLSDSK----
----------------EVLGQRTS-----LSQTDVKQLN--KYYNC
>Hydra_vulgaris_XP_002155331.1
WPGG-----------TVPFLY--SANTSYQT---------------KMAFEEAVREIQKV
S-------CVRFVPRTH-----------------EKDYVRVITG-----AGCYS-MIGKD
GGE----------------QELSLGQ--------GCY-----RKGISLHEIMHLLGFFHE
QSR-PDRDDHV-TIHSSHISED------------------ARTQFRKYRYEDGDTL----
---------------GEDYDPDSIMHYENNAFSKNGQ---------STITHKKYPW----
----------------KSFGQREK-----LSDIDKIQLN--KLYRC
>Hydra_vulgaris_XP_002157532.2
WGL------------LIPYQL--PVKIEGDGKM-------------ERAINEAMREISSV
S-------CIRFIKRKNDGSSDDNVGVNGL----PESYLNFIQG-----KGCYS-PVGNQ
ENGG---------------QDISIDL--------DCS-----YKGTVMHEILHALGFYHE
QSR-LDRDDYV-KINFENVIEK------------------MADNFKKYEVGTADTQ----
---------------GFNYDLASIMHYGDNYFSKNGL---------KTIEVIGRKD----
----------------ITIGQREF-----LSDSDKQKLN--KFY--
>Hydra_vulgaris_XP_004209483.1
WSL------------EIAYEL--PVKISGDGRM-------------QRAINEAIRELSKE
S-------CLKFLKRLNNGNSKYNVDIDGKT---PEPYLRFIQG-----NGCYS-YVGKQ
STQFFKQYNNG--------QEISIGN--------GCE-----YKGTVMHEILHALGFWHE
QSR-LDRDQYV-KINMEHIQKG------------------MEDNFLKYESGQAETF----
---------------GFEYDLDSIMHYGTHYFSKNGK---------STIDVLGEE-----
----------------KPIGQRDG-----LSKIDKAQLN--ALY--
>Hydra_vulgaris_XP_002165364.1
WKDG-----------IVPYTF--HKSLVPVI---------------REQINDAIKEFNLL
T-------CIRYVPKNEF----------------DRDYVTFRSLT----NGCSS-SVGKQ
GGE----------------QFINLGI--------GCR-----KFGTVMHEMMHTIGIIHE
QSR-PDRNQYI-DVLYDNIKPK------------------LLHNFRMYSLRDADNL----
---------------DVPYNYWSVMHYNNYAFSSNGK---------KTLVSKLDKT----
----------------LNFGQRYQ-----LTHLDVMQIN--KLY--
>Nematostella_vectensis_XP_001632524.1
WPKDEKTGLV-----RVPYVL--SKDIHYNDYSKTEK---------KIRIDDAISTFNRL
S-------CIRFVEKTPE----------------DKDYVHFIVNK----SMCYS-SVGRQ
GGE----------------QKISIGN--------GCE-----RLGTVEHEMLHSLGFIHE
QSR-PDRDDYV-EVKWDNIKKG--------------------KKYPRYLVKSLT------
-----------------PYDFDSCLHYHNKAFTNDGE---------PTLIDKEDPS----
----------------RVFGQRKQ-----MSKNDVRQLN--KEYAC
>Hydra_vulgaris_XP_002160099.2
WDNG-----------VLPYVI--DESLKPCA---------------YNLLMEAIEEFKKR
T-------CIKLVPRTN-----------------ESDYVIYTSEE----DTCSS-HIGRQ
GGP----------------QKIFIGE--------SCC-----VLGTVEHETMHSLGFIHE
HSR-PDRDDFI-KVEFANIKEE------------------DFVNFEKYSFANVNDE----
---------------NVDYNFNSVMHYRGDAFTKNGK---------NTIVPRYPEPSDN-
----------------FQFGQRVK-----FSEGDITQIV--RFYDC
>Nematostella_vectensis_XP_001641375.1
---------------VVPYVI--SDDLRDES---------------KDFVESAIEEWKNH
T-------CINLREKEEG----------------DSDYIEFVYE-----GGCSS-YVGKI
GGK----------------QTISVGSDSGT----TC------RHGNIVHEIAHSLGYFHE
HSR-PDRDDYI-QVKWSNIMPG------------------YQKNFVKENLQTVDSR----
---------------GVAYDYDSVMHYGAYFFTNGDGDERP-----KTIVTLNGD-----
----------------HSIGQRVG-----LSEKDIQQAR--LLYSC
>Nematostella_vectensis_XP_001631683.1
WPNG-----------KLYYKF--DELLGRRV---------------RRQIHQAIEHIKLH
T-------CIRFQEVDDSY---------------KNNYVKFYQGS----GYVYS-INHSD
YIHY---------------QKISIGR--------GCT-----RLGTIAHEIMHSLGFFHE
QSR-QDRDKFI-KILWSNIGRN------------------HRHNFNKYPANLGTTL----
---------------GKPYDYHSVMHYSRYAFSNDDE---------PTIVTKKRR-----
----------------VLIGQRIG-----LSKWDVYQIN--KLYGC
>Saccoglossus_kowalevskii_XP_002735503.1
WPGN-----------VVHYVF--DEETTSEGSPISEFG--------RGIIRDALDDLEAE
T-------CLTFTEGV------------------ADNYISMFNG-----GGCWS-YIGKI
GGK----------------QELSLYDGNSG----SCW-----WEGIIQHEVLHALGFFHE
QSR-YDRDDYI-EIKWDNIKSG------------------TEGNFAKEYN--MNLQ----
---------------STMYDYGSLMHYGLYDFAIDPAL--------PTMVMLQDYD----
----------------GEVGQING-----LSLTDIVEVN--GIYSC
>Saccoglossus_kowalevskii_XP_006817457.1
---------------------------SLDENG-------------RRIVRNALKYLEEA
TMA-----CIRFKEGV------------------ADDYISIING-----DGCWS-YIGRI
GGK----------------QELSLYDGNDG----SCL-----RDGIIKHQALHALGFFHE
HSR-YDRDDYI-EIQWDNIKPE------------------YEGNFWKEYN--MDLQ----
---------------STMYDYGSIMHYGLYDFAIDPAL--------PTMVLLQEYD----
----------------GEVGQTNY-----ISWTDYYEVR--TIYKC
>Saccoglossus_kowalevskii_XP_002735495.1
WPNN-----------VVNYVF--DTNNALDDNG-------------KGIVRAALADLEAE
T-------CLTFVEGV------------------ATDYVSIFNG-----DGCWS-YLGKT
GGK----------------QDMSLYNGPLG----TCW-----WQGIIQHEFLHALGFFHE
QSR-PDRDAYI-EIIWNNIDPN------------------YHSQFNKETAASMDVQ----
---------------STAYDYGSLMHYGLYDFAINPAL--------PTMTLLQTYG----
----------------GTVGQRDG-----LSATDIVEVN--GIYPC
>Saccoglossus_kowalevskii_XP_002735968.1
WPDN-----------VVNYVF--DEDDPLNAED-------------RNLVRGALDGIESD
T-------CVTFVEGI------------------ADDYISITNG-----DGCWS-YIGRI
GGK----------------QMLSLLSPEGNGG--TCM-----WLGIIQHEFLHALGFYHE
QSR-YDRDCYV-QIMWDNIIEG------------------MESNFEIVERQWMDLQ----
---------------DTPYDYGSLMHYGWNAFAIDNTQ--------ATIVTINPPG----
----------------VAIGQRDG-----LSDLDITEVN--GIYDC
>Saccoglossus_kowalevskii_XP_006811316.1
------------------------MRDKMPNVQ-------------KSIVRNALLGIEQL
T-------CLTFIEAT------------------ASDYISVVSG-----LGCIS-YVGRM
GGR----------------QELTLAD--------NCF-----AEGIIQHEFMHAIGLIHE
QSR-YDRDDHI-TINWANIKEN------------------YIDNFDMVLPFFLDVQ----
---------------GTAYDYGSLMHYGLYDFAIDTNI--------RTIIPKTDTD----
----------------IFIGQRNG-----PSDTDLVEIN--TYYGC
>Saccoglossus_kowalevskii_XP_002731685.1
WPDR-----------TVHYVF--DDNMPLTEAK-------------KQVVRNALFALEEM
T-------CLTFIEGF------------------ATDYLNIINS-----NGCWS-YIGRQ
GGA----------------QPVSLQDNSQG----SCI-----SEGVIQHEIMHALSFLHE
QAR-YDRDDYV-TINWANILPN------------------FQNNFDKVSPSTMTLQ----
---------------NTNYDFGSLLHYSLYAFALDPSV--------KVIIPHVDPG----
----------------IEVGHKNG-----PSVLDLIEIN--GLYKC
>Saccoglossus_kowalevskii_XP_006823484.1
WPAA-----------TVHYVF--DDNYYNPLSYAS-----------KQEVRAALADLESV
T-------CLNFVEGY------------------AYDHIRVVNE-----NGCWS-YIGRQ
GGT----------------QYLSLQDSYSA----SCI-----FSGIIQHEFLHAIGFWHE
QSR-PDRASFV-TINWANILPG------------------AEHNFN---TEAMTVQ----
---------------NTYYDFGSVMHYSLYAFAIDSNI--------KTIIPNQTPV----
----------------ITPGQIVS-----VSVTDVAEVI--GLYNC
>Saccoglossus_kowalevskii_XP_006815158.1
WPNN-----------TLYYFF--DDVDPLSDAD-------------KTVVRGALTSLEKF
T-------CVRFIESND-----------------VEDYVNVIKG-----DSCKS-WVGRQ
TGI----------------QTLYLGQ--------GCV-----YTGIIQHEFLHALGFWHE
QSR-YDRDNYV-EINWDNIIEG------------------KEGNFEKKLEEHTTHQ----
---------------GFGYDYGSVMHYGFYSFAIDNTI--------PTIIALRETD----
----------------ETVGQREF-----ASDLDIDELN--RLYEC
>Daphnia_pulex_EFX66482.1
WPNG-----------IVYYTV--DEPAFTAQE--------------LATLMEAFAIYEAN
S-------CIRFVQRTT-----------------EEYYVSVQKTG----GGCYS-YIGRR
PRILQP-------------QTLSLDAGCFRCTVSGC------KPGTPQHEXLHALGFYHE
QSR-TDRDDYV-TINYDNIQPG------------------YENNFQSYGTDVITDQ----
---------------GFPYDYGSVMHYSAYAFAVDPSI--------PTIIVPDG------
----------------VSIGQRDG-----FSELDLAELN--KLYGC
>Daphnia_pulex_EFX66481.1
WPNG-----------VVYYTV--GLGFSAEE---------------RATLDEAFALYEAN
T-------CITFIERTN-----------------QRDYVSVQKTG----GGCYS-YVGRI
GGA----------------QTLSLDASCFRCTATGC------KTGTPQHEFLHALGFHHE
QSR-SDRDDYV-TINYDNIQPG------------------KENNFKSYSQSEIQHL----
---------------GAPYDYGSVLHYSAYAFAVDPSI--------PTIIVPDG------
----------------VSIGQREG-----FSEVDIFEVN--TLYEC
>Daphnia_pulex_EFX72249.1
WPGG-----------IVYYTI--DTGFTAEE---------------LATLADAFAQYEAN
S-------CIRFIVRNK-----------------EKDYVIVQKTG----GGCYS-SVGMV
GGS----------------QTLSLDSSCFRCTETGC------LSGTPIHEFLHALGFYHE
QSR-TDRDDYV-TINYENIQPG------------------YESNFDSYSQDVIQHL----
---------------GAPYDYGSVMHYGAYGFAVDPTI--------PTIIVPDG------
----------------VSIGQRVG-----FSEVDLFKLN--ALYGC
>Oikopleura_dioica_CBY09550.1
WPD------------RLISIG--VEPQVSMNV--------------VGSLHQAIREMEAK
S-------LVSFRAADET----------------IEDWIRIYLG-----GGCSS-SVGRI
GGR----------------QSLSLAN--------GCD-----AMATIMHEFTHALGIKHA
QSR-PDRDDYV-EIMWDNIDPS------------------KYNNFEKASADQWTTF----
---------------NSPYPYMSVMHYSSGGFAIDKSK--------PTIVTKDEFYQ---
----------------NLIGQGAS-----YTKADNDLLN--NLYSY
>Ciona_intestinalis_XP_002123301.1
WPST-----------RIPVVM--GSNLGLEA---------------IAVILEARQEYEMR
T-------CLTFPDRTD-----------------EKDYIEYQSL-----SGCYS-SVGMV
GGP----------------QTISIGP--------GCE-----KMAVAEHETMHAIGIYHE
QSR-TDRDHYV-RIALENVDEG------------------KEHNFNSYPYSVVDDR----
---------------RVRYDYDSVMHYGDTSFSSNGQ---------PTIVTLDPAFQ---
----------------DVIGQRRT-----FSEGDVTKIN--RMYKC
>Ciona_intestinalis_XP_002128075.1
WPST-----------TIPVQY--GNRLGLLA---------------ISGIEDARQEYEMR
T-------CFSFPDKTN-----------------ERDYLLYEPL-----DGCWS-YVGVQ
GGR----------------QTVSIGS--------GCE-----QMSTIQHEMMHAIGIYHE
QSR-TDRDGYI-YIDTDNIDPD------------------MVYNFDKYSYEVVDNR----
---------------RVAYDYNSIMHYGDTSFSNNGG---------KTIITRDPAFQ---
----------------DVIGQRRT-----FSEGDVTMIN--RMYPC
>Oikopleura_dioica_CBY34176.1
--------------------M--HNEMPIVA---------------RGIAQDAQRNYALR
T-------CIDLQPWQG-----------------EEDYIYITQS-----GGCWS-YIGWA
YNGG---------------QQLSIGE--------RCTT----QSGTFQHEFMHALGIFHE
QSR-PDRDTYV-EINEDNIQNG------------------TLNNFNKYDFNYVDIK----
---------------DVPYDYESVMHYGARGFAIDTNE--------DTIIAKIPYFS---
----------------KVIGQRKD-----FSRGDVQKIN--NMYEC
>Oikopleura_dioica_CBY18140.1
WNL------------PIPVEM--SSQMNLKA---------------RGEYLEAMVEYELR
T-------CVSFKPWEG-----------------EDDFISIYPL-----GGCWS-YVGHV
YPSQ---------------QNVSIGN--------GCE-----WSVTIEHELMHALGIYHE
QSR-PDRDDYI-FLDLEQVEDG------------------KEHNFNKYDLEFVSPV----
---------------DTPYAYDSIMHYGAYSFNVADK---------PTLVPRIEFFT---
----------------PILGQRKT-----FSPLDAERIN--KLYYC
>Oreochromis_niloticus_XP_003460282.2
WKS------------PVPYVL--NNELDINS---------------KGVILRAFDQFRLK
S-------CIDFKPRDS-----------------EDYYISVKQL-----NGCWS-YIGQI
FSNG---------------QELSIGR--------GCG-----SIAIVEHEFLHALGFYHE
QSR-YDRDDYV-TINFGNILEA------------------YKSNFRIVGSDNSTTH----
---------------GVPYDYLSVMHYGKDDFTNGKG---------STIITKDPKFQ---
----------------NLIGQREE-----MSTSDVQELN--LLYKC
>Oreochromis_niloticus_XP_005455408.1
WTS------------PVPYLL--NNDLDINS---------------KGVILRAFDQFRLK
S-------CIDFKPRDS-----------------EDYYISVKQL-----NGCWS-YIGRI
FSNG---------------QELSIGT--------GCG-----YIAIVEHEFLHALGFYHE
QSR-YDRDDYV-TINFENILEA------------------YKSNFRIVGSDESTTN----
---------------GVPYDYLSVMHYGKDDFTNGNG---------STIITKDRKFQ---
----------------NLIGQRVE-----MSTSDVQELN--LLYKC
>Maylandia_zebra_XP_004551164.1
WTS------------PVPYLL--NNDLDINS---------------KGIILRAFDQFRLK
S-------CIDFKPRDS-----------------EDYYISVKQL-----NGCWS-YIG-K
ASRG---------------QELSIGI--------GCG-----YIAIVEHEFLHALGFYHE
QSR-YDRDDYV-TINSENILEA------------------YKHNFRIVSSDESTTH----
---------------GVPYDYLSVMHYGKDDFTNGNG---------STIITKDPKFQ---
----------------NLIGQRVE-----MSASDVQELN--LLYKC
>Oreochromis_niloticus_XP_005466295.1
WTS------------RVPYVL--NNDLEINS---------------KGVILRALDQFRLK
S-------CIDFKPRDS-----------------EDYYISVKQL-----NGCWS-YIGRV
FSNG---------------QELSIGI--------GCG-----YIAIVEHEFLHALGFYHE
QSR-YDRDDYV-TIQFENILED------------------YKSNFRIVGNNVSTTH----
---------------GVPYDYLSVMHYGKDDFTNGKG---------STIITKDSKFQ---
----------------NLIGQRVE-----MSANDVQELN--LLYKC
>Oryzias_latipes_XP_004078291.1
WTP------------PVPFLF--DTSVDIHT---------------KGIILRALDQFRLK
S-------CIDFKLRDA-----------------EEYYLSIQKL-----DGCFS-SIGRA
VANG---------------QVLSLGV--------GCE-----YVHTVEHEILHALGFYHE
QSR-YDRDDYV-RIVWDNILKG------------------KEHNFNKFPRDVSTTH----
---------------GTPYDYWSVMHYSKDAFTNGNG---------STIITLDPKFQ---
----------------NVIGQTLE-----MSHYDVLELN--LLYKC
>Oryzias_latipes_XP_004078326.1
WTS------------PVPYVL--DQSLDLNA---------------KGVILKAFDQFRLK
T-------CIDFKPRDA-----------------EEYYISIQKL-----DGCYS-YIGRQ
VANG---------------QVLSIGS--------GCD-----SKAIVEHEFLHALGFFHE
QSR-YDRDDFV-TIVWNNILKG------------------KESNFEKAGSDISTTH----
---------------GTPYDYRSVMHYSKDAFTNGNG---------STIITIDPKFQ---
----------------NVIGQRLE-----MSYYDVLELN--RLYNC
>Oryzias_latipes_XP_004085653.1
WTS------------PVAYVL--DQSLDLNA---------------KGVILKALDQFRLK
S-------CIDFKPRDA-----------------EVYFLSIQKL-----DGCYS-YIGRQ
IAHG---------------QNLSIGS--------GCD-----TKVTVEHEFLHALGFYHE
QSR-YDRDDYV-TIVRENILQD------------------KEHNFNKVGSNVSTTH----
---------------GTPYDYWSVMHYSKEAFTNGNG---------STIITMEPKFQ---
----------------NVIGQTME-----MSHYDVLELN--RLSNC
>Poecilia_formosa_XP_007553837.1
WKS------------PVPYVL--DESLDLNA---------------KGVILRAFDQFRVK
S-------CIDFKPRDT-----------------EEYYLSFKNL-----AGCWS-YVGRV
DPNG---------------QNVSISA--------DCD-----RIGEVEHLILHALGFHHE
ELR-YDRDDYV-QIEFDNVIAG------------------KENEFSKVSKNLSSTH----
---------------DVAYDYLSVMHSDKNALSNGNG---------STIITKDPKFQ---
----------------DVIGQRVE-----MSSRDAEELN--LLYKC
>Poecilia_formosa_XP_007553841.1
WKS------------PVPYVL--DKSLDLNA---------------KGVILRAFDQFRVK
S-------CIDFKPRDT-----------------EEYYLSFQNL-----VGCWS-YVGRT
FFNG---------------QEISIDA--------GCD-----HIAIVEHTILHALGFYHE
EIR-HDRDDYV-QINFDNVIAG------------------QEGYFKKLGSDLSATH----
---------------NVSYDYLSVMHSGKNVLSNGNG---------STIITKDHKFQ---
----------------NVIGQRLD-----MSPRDAQKLK--LLYKC
>Poecilia_formosa_XP_007553836.1
WTF------------PVPYVL--DKGLDLKA---------------RGVILRAFDQFRVK
S-------CIDFKPRDS-----------------EEFYLNIQKL-----DGCWS-YIGRI
FSNG---------------QDLSIGQ--------NCD-----YVAIVEHEILHALGFHHE
QSR-YDRDNHV-QIEYSNILAG------------------KEHNFRKVGSQDSTTH----
---------------GSPYDYMSVMHYSKNAFSNGNG---------PTIITINQAFQ---
----------------DLIGQRVE-----MSPSDVQELN--LLYKC
>Poecilia_formosa_XP_007553840.1
WTF------------PVPYVL--DKGLDLRA---------------RGVILRAFDQFRVK
S-------CIDFKPRDS-----------------EEYYLNIQKL-----DGCWS-YIGRI
FSNG---------------QDLSIGQ--------NCD-----SVAIVEHEILHALGFYHE
QSR-YDRDNHV-QIEYSNILAG------------------KEHNFRKVASQDSTTH----
---------------GSPYDYMSVMHYSKNAFTNGNG---------PTIITINQTFQ---
----------------DLIGQRVE-----MSPSDVQELN--LLYKC
>Poecilia_formosa_XP_007557357.1
WTS------------PVPYVL--DEGLDLRA---------------KGVIMRAFDQFRVK
S-------CIDFKPWDS-----------------EDYYINIKKA-----DGCLS-YIGRV
FANG---------------QDLSIGA--------GCD-----TIATVEHEILHALGFYHE
QSR-YDRDDYV-RIVFANIQTG------------------KESNFRKVESDVSTTH----
---------------GVPYDYTSVMHYGKDAFNNGNGNR-------TTIITIDPKYQ---
----------------DVIGQRLD-----MSPSDALELN--LLYNC
>Poecilia_formosa_XP_007564768.1
---------------------------DLRA---------------KGVILRAFEQFRVK
S-------CIDFKPWDS-----------------EDYYINFQKL-----DGCWS-YVGRV
LANG---------------QPLSIGE--------GCD-----TIAIVEHEILHALGFYHE
QSR-YDRDDYV-RIISANIQAG------------------AENNFKKVGSDNSTTH----
---------------GVPYDYMSVMHYGKNAFTNGNG---------ATIITIDPKYQ---
----------------DVIGQRLE-----MSPRDALELN--LRYNC
>Tetraodon_nigroviridis_CAF95506.1
WQS------------PVPYVL--DKSLEMNA---------------KGIILQAFDQFRIK
S-------CIDFKPWDS-----------------ERFFLIMKKL-----DGCFS-YVGKV
MANG---------------QELSIGA--------SCD-----SISIAEHEILHALGFYHE
QSR-YDRDDYV-EIVFENIQSG------------------KENNFRKVNKNDSITN----
---------------GVPYDYLSVMHYGKNAFSNGIG---------PTIVTKDPAFQ---
----------------DVIGQRLE-----MSPSDVLELN--RLYNC
>Oncorhynchus_mykiss_CDQ80865.1
WDL------------PVPYVL--DETLALNA---------------KGIILQAFEQFRLK
S-------CVNFKPRGS-----------------EYHFISAQKN-----RGCSS-HVGRS
SKYG---------------QPLSIGN--------YCD-----HIGIVEHEFLHALGIWHE
QSR-YDRDEYV-TIVWKNIRRG------------------HERNFVKVSPHYSTTL----
---------------GFPYDYSSVLHYSETSFSKGEG---------PTIITKQPEYQ---
----------------KIIGQRLE-----MSPQDALMLN--KLYGC
>Bos_mutus_XP_005910642.1
WKF------------PIPYIL--ADNLALNA---------------KGAILYAFEMFRLK
S-------CVDFKPYEG-----------------ESSYIIFQEF-----SGCWS-EVGDQ
HVG----------------QNLSIGQ--------GCD-----YKAIVEHEILHALGFYHE
QSR-TDRDDYV-NIWWDEILPG------------------YQHNFNTYDDNFITDL----
---------------NTPYDYESLMHYRPLSFNKNDSI--------PTITAKIPEFN---
----------------SIIGQRMD-----FSAIDLERLN--RMYNC
>Capra_hircus_XP_005696431.1
WKF------------PIPYIL--ADNLALNA---------------KGAILYAFEMFRLK
S-------CVDFKPYEG-----------------ESSYIIFQEF-----SGCWS-EVGDQ
HVG----------------QNLSIGQ--------GCD-----YKAIVEHEILHALGFYHE
QSR-TDRDDYV-NIWWDEILPG------------------YQHNFNTYDDNFITDL----
---------------NTPYDYESLMHYRPLSFNKNDSV--------PTITAKIPEFN---
----------------SIIGQRMD-----FSAIDLERLN--RMYNC
>Bos_taurus_XP_003583912.2
WKF------------PIPYIL--ADNLALNA---------------KGAILYAFEMFRLK
S-------CVDFKPYEG-----------------ESSYIIFQEF-----SGCWS-EVGDQ
HVG----------------QNLSIGQ--------GCD-----YKAIVEHEILHALGFYHE
QSR-TDRDDYV-NIWWDEILPG------------------YQHNFNTYDDNFITDL----
---------------NTPYDYESLMHYRPLSFNKNDSI--------PTITAKIPEFN---
----------------SIIGQRVD-----FSAIDLERLN--RMYNC
>Bos_taurus_XP_003587735.2
WKF------------PIPYIL--ADNLALNA---------------KGAILYAFEMFRLK
S-------CVDFKPYEG-----------------ESSYIIFQEF-----SGCWS-EVGDQ
HVG----------------QNLSIGQ--------GCD-----YKAIVEHEILHALGFYHE
QSR-TDRDDYV-NIWWDEILPG------------------YQHNFNTYDDNFITDL----
---------------NTPYDYESLMHYRPLSFNKNDSI--------PTITAKIPEFN---
----------------SIIGQRVD-----FSAIDLERLN--RMYNC
>Pantholops_hodgsonii_XP_005960684.1
WKF------------PIPYIL--ADNLALNA---------------KGAILYAFEMFRLK
S-------CVDFKPYEG-----------------ESSYIIFQEF-----SGCWS-EVGDR
HVG----------------QNLSIGQ--------GCD-----YKAIVEHEILHALGFYHE
QSR-TDRDDYV-NIWWDEILPG------------------YQHNFNTYDDNFITDL----
---------------NTPYDYESLMHYRPLSFNKNDSV--------PTITAKIPEFN---
----------------SIIGQRMD-----FSAIDLERLN--RMYNC
>Ovis_aries_XP_004019288.1
WKF------------PIPYIL--ADNLALNA---------------KGAILYAFEMFRLK
S-------CVDFKPYEG-----------------ESSYIIFQEF-----SGCWS-EVGDR
HVG----------------QNLSIGQ--------GCD-----YKAIVEHEILHALGFYHE
QSR-TDRDDYV-NIWWDEILPG------------------YQHNFNTYDDNFITDL----
---------------NTPYDYESLMHYRPLSFNKNDSV--------PTITAKIPEFN---
----------------SIIGQRMD-----FSAIDLERLN--RMYNC
>Bubalus_bubalis_XP_006076190.1
WKF------------PIPYIL--ADNLALNA---------------KGAILYAFEMFRLK
S-------CVDFKPYEG-----------------ESSYIIFQEF-----SGCWS-EVGDQ
HVG----------------QNLSIGQ--------GCD-----YKAIVEHEILHALGFYHE
QSR-PDRDDYV-NIWWDEILPG------------------YQHNFNTYDDSFITDL----
---------------NTPYDYESLMHYRPLSFNKNDSV--------PTITAKIPEFN---
----------------SIIGQRMD-----FSAIDLERLN--RMYNC
>Sus_scrofa_XP_001928451.1
WKF------------PIPYIL--ANNLALNA---------------KGAILYAFEMFRLK
S-------CVDFKPYEG-----------------ESSYIIFQKF-----DGCWS-EVGDQ
HVG----------------QNLSIGQ--------GCD-----YKAIIEHEILHALGFYHE
QSR-TDRDDYV-NIWWDEILPG------------------YQHNFNTYDDNFITDL----
---------------NTPYDYESLMHYGPFSFNKNDSV--------PTITTKIPEFN---
----------------TIIGQRLD-----FSEVDLERLN--RMYNC
>Camelus_ferus_XP_006190786.1
WKF------------PIPYIL--ADNLALNA---------------KGAILYAFEMFRLK
S-------CVDFKPYEG-----------------ESSYIIFQKF-----DGCWS-EVGNL
HVG----------------QNLSIGE--------GCD-----YKAIIEHEILHALGFYHE
QSR-TDRDDYV-NIWWDEILPG------------------YQHNFNTYTDNIITDL----
---------------NTPYDYESLMHYQPFSFNKNDSI--------PTITAKIPEFN---
----------------SIIGQRLD-----FSAVDLERLN--RMYNC
>Vicugna_pacos_XP_006201993.1
WKF------------PIPYIL--ADNLALNA---------------KGAILYAFEMFRLK
S-------CVDFKPYEG-----------------ESSYIIFQKF-----DGCWS-EVGNL
HVG----------------QNLSIGE--------GCD-----YKAIIEHEILHALGFYHE
QSR-TDRDDYV-NIWWDEILPG------------------YQHNFNTYTDNIITDL----
---------------NTPYDYESLMHYQPFSFNKNDSI--------PTITAKIPEFN---
----------------SIIGQRLD-----FSAVDLERLN--RMYNC
>Physeter_catodon_XP_007120944.1
WKF------------PIPYIL--ADNLALNA---------------KGAILYAFEMFRLK
S-------CVDFKPYEG-----------------ESSYIIFQKF-----GGCWS-EVGNQ
HVG----------------QNLSIGQ--------GCD-----YKAIIEHEILHALGFYHE
QSR-TDRDGYV-NIWWDEILPG------------------YQHNFDTYDDNFITDL----
---------------NTPYDYESLMHYEPFSFNKNASV--------PTITAKIPEFN---
----------------SIIGQRLD-----FSAIDLERLN--RMYNC
>Lipotes_vexillifer_XP_007452002.1
WKF------------PIPYIL--ADNLALNA---------------KGAILYAFEMFRLK
S-------CVDFKPYEG-----------------ESSYIIFQSF-----DGCWS-QVGDQ
HVG----------------QNLSIGL--------GCD-----YKAIIEHEILHALGFYHE
QSR-TDRDDYV-NIWWDEILPD------------------YKHNFNTYDDNFITDL----
---------------NTPYDYESLMHYEPLSFNKNASV--------PTITAKIPEFN---
----------------SIIGQRLD-----FSAMDLERLN--RMYNC
>Orcinus_orca_XP_004267838.1
WKF------------PIPYIL--ADNLALNA---------------KGAILYAFEMFRLK
S-------CVDFKPYEG-----------------ESSYIIFQQF-----DGCWS-EVGDR
HVG----------------QNLSIGQ--------GCD-----YKAIIEHEILHALGFYHE
QSR-TDRDDYV-KIWWDEILPG------------------YQHNFNTYDDNFITDL----
---------------NTPYDYESLMHYEPLSFNKNASV--------PTITAKIPEFN---
----------------SIIGQRLD-----FSAIDLERLN--RMYNC
>Tursiops_truncatus_XP_004324019.1
WKF------------PIPYIL--ADNLALNA---------------KGAILYAFEMFRLK
S-------CVDFKPYEG-----------------ESSYIIFQQF-----DGCWS-EVGDR
HVG----------------QNLSIGQ--------GCD-----YKAIIEHEILHALGFYHE
QSR-TDRDDYV-KIWWDEILPG------------------YQHNFNTYDDNFITDL----
---------------NTPYDYESLMHYEPLSFNKNASV--------PTITAKIPEFN---
----------------SIIGQRLD-----FSDIDLERLN--RMYNC
>1_meprin_A_XP_004408513.1_.
WKF------------PIPYIL--ADNLGLNA---------------KGAILYAFEMFRLK
S-------CVDFKPYEG-----------------ESSYIIFQKF-----DGCWS-QVGDQ
HVG----------------QNLSIGL--------GCD-----YKAIIEHEILHALGFYHE
QSR-TDRDDYV-NIWWDEILPG------------------FEHNFDTYDDTFITDL----
---------------NTPYDYESLMHYEPFSFNKNDSA--------PTITAKIPAFN---
----------------TIIGQRLD-----FSATDLERLN--RMYNC
>Ailuropoda_melanoleuca_XP_002919058.1
WKF------------PIPYIL--ADNLALNA---------------KGAILYAFEMFRLK
S-------CVDFKPYEG-----------------ESSYIIFQKF-----DGCWS-EVGDQ
HVG----------------QNLSIGQ--------GCD-----YKAIIEHEILHALGFYHE
QSR-TDRDDYV-NIWWDEILPG------------------FEHNFNTYDDTFITDL----
---------------NTPYDYESLMHYEPFSFNKNDSA--------PTITAKIPEFN---
----------------TIIGQRLD-----FSATDLERLN--RMYNC
>1_meprin_A_XP_004739804.1_.
WKF------------PIPYIL--ADNLGLNA---------------KGAILYAFEMFRLK
S-------CVDFKPYEG-----------------ESSYIIFQKF-----EGCWS-EVGDH
HVG----------------QNLSIGQ--------GCD-----YKAIIEHEILHALGFYHE
QSR-TDRDDYV-NIWWDEILPG------------------FEHNFNTYDDTFITDL----
---------------NTPYDYESLMHYEPFSFNKNDSA--------PTITAKIPEFN---
----------------SIIGQRLD-----FSATDLERLN--RMYNC
>1_meprin_A_XP_538947.3_.
WKF------------PIPYIL--ADNLGLNA---------------KGAILYAFEMFRLR
S-------CVDFKPYEG-----------------ESSYIIFQKF-----DGCWS-EVGDQ
HVG----------------QNLSIGQ--------GCD-----YKAIIEHEILHALGFYHE
QSR-TDRDDYV-NIWWDEILPG------------------YEHNFNTYDDTFITDL----
---------------NTPYDYESLMHYEPFSFNKNESA--------PTITAKIPEFN---
----------------TIIGQRLD-----FSATDLERLN--RMYNC
>Felis_catus_XP_003986267.1
WKF------------PIPYIL--ADNLGLNA---------------KGAILYAFEMFRLR
S-------CVDFKPYEG-----------------ESSYIIFQKF-----SGCWS-EVGDQ
HVG----------------QNLSIGQ--------GCD-----YKAIIEHEILHALGFYHE
QSR-TDRDDYV-NIWWDEILPG------------------FEHNFNTYDDSFITDL----
---------------NTPYDYESLMHYEPFSFNKNESA--------PTITAKIPEFN---
----------------TIIGQRLD-----FSATDLERLN--RMYNC
>1_meprin_A_XP_007085164.1_.
WKF------------PIPYIL--ADNLGLNA---------------KGAILYAFEMFRLR
S-------CVDFKPYEG-----------------ESSYIIFQKF-----SGCWS-EVGDQ
HVG----------------QNLSIGQ--------GCD-----YKAIIEHEILHALGFYHE
QSR-TDRDDYV-NIWWDEILPG------------------FEHNFNTYDDSFITDL----
---------------NTPYDYESLMHYEPFSFNKNESA--------PTITAKIPEFN---
----------------TIIGQRLD-----FSATDLERLN--RMYNC
>1_meprin_A_XP_007193896.1_.
WKF------------PIPYIL--ADSLALNA---------------KGAILYAFEMFRLK
S-------CVDFKPYEG-----------------ESSYIIFQKF-----DGCWS-EVGNR
HVG----------------QNLSIGQ--------GCD-----YKAIIEHEILHALGFYHE
QSR-TDRDDYV-NIWWDEILPG------------------YKHNFNTYDDSVVTDL----
---------------NTPYDYESLMHYEPFSFNKNASL--------PTITAKIPEFN---
----------------SIIGQRLD-----FSAIDLERLN--RMYNC
>Elephantulus_edwardii_XP_006882189.1
WKF------------PIPYIL--ADNLELNA---------------KGAILYAFEMFRLK
S-------CVDFKPYEG-----------------EKSYIIFQKF-----DGCWS-EVGDQ
HVG----------------QNLSIGE--------RCD-----YKAIIQHEILHALGFYHE
QSR-TDRDDYV-NIWWDEIIPG------------------YQHNFNTYDDNFITDL----
---------------NTPYDYESLMHYEPFSFNKNASA--------PTITAKIPEFN---
----------------PIIGQRLD-----FSDIDLKRLN--RMYNC
>1_LOW_QUALITY_XP_004379587.1_.
WKF------------PVPYIL--ADNLELNA---------------RGAILYTFEMFRLK
S-------CVDFKPYEG-----------------ESSYIIFQKF-----SGCWS-EVGDK
HVE----------------QNLSIGK--------GCD-----HKAIIEHEILHALGFYHE
QSK-TDRDDYV-TIWWDEIIPG------------------YQHNFNTYNDSFITDL----
---------------NTPYDYESLVYYTPFSFNMNANV--------PTITAKIPEFD---
----------------SIIGQRLD-----FSTIDLERLN--QMYNC
>1_meprin_A_XP_007934486.1_.
WKF------------PIPYIL--ADNLELNA---------------KGAILYAFEMFRLK
S-------CVDFKPYEG-----------------ESSYIIFQKF-----DGCWS-EVGDK
HVG----------------QNLSIGS--------RCD-----NKAIIEHEILHALGFYHE
QSR-TDRDDYV-NIWWDAIIPG------------------YQHNFNTYNDNFITDL----
---------------NTPYDYESLMHYEPFSFNKNESV--------PTITAKIPEFN---
----------------SVIGQRLD-----FSAIDLERLN--RMYNC
>Loxodonta_africana_XP_003404202.1
WKF------------PVPYIL--ADNLDLNA---------------KGAILYSFEMFRLK
S-------CVDFKPYEG-----------------ESSYIIFQKF-----GGCWS-EVGDT
HVG----------------QNLSIGQ--------GCD-----DKAIIEHEILHALGFYHE
QSR-TDRDDYV-TIWWDEIISG------------------YEHNFNTYDDSVITDL----
---------------NTPYDYESLMHYAPFSFNKNDSV--------PTITAKIPEFN---
----------------SIIGQRLD-----FSAIDLERLN--RMYNC
>Myotis_brandtii_XP_005861077.1
WKF------------PIPYIL--ADNLELNA---------------KGAILYAFEMFRLR
S-------CVDFKPYEG-----------------ESSYIIFQQF-----EGCWS-EVGDQ
HVG----------------QNLSIGL--------RCD-----HKAIIQHEILHALGFYHE
QSR-TDRDDYV-KIWWDEIIPG------------------HQHNFNTYEDSFITDL----
---------------NTPYDYESLMHYAPFSFNKNESV--------PTITTKIPEFN---
----------------SIIGQRLD-----FSAIDLERLN--RMYNC
>Myotis_lucifugus_XP_006099781.1
WKF------------PIPYIL--ADNLELNA---------------KGAILYAFEMFRLR
S-------CVDFKPYEG-----------------ESSYIIFQQF-----EGCWS-EVGDQ
HVG----------------QNLSIGQ--------RCD-----HKAIIQHEILHALGFYHE
QSR-TDRDDYV-EIWWDEVIPG------------------HQHNFNTYEDSFITDL----
---------------NTPYDYESLMHYAPFSFNKNESV--------PTITTKIPEFN---
----------------SIIGQRLD-----FSPIDLERLN--RMYNC
>Myotis_davidii_XP_006776481.1
WKF------------PIPYIL--ADNLELNA---------------KGAILYAFEMFRLR
S-------CVDFKPYEG-----------------ESSYIIFQQF-----EGCWS-EVGDQ
HVG----------------QNLSIGQ--------RCD-----HKAIIQHEILHALGFYHE
QSR-TDRDDYV-EIWWDEIIPD------------------HQHNFNTYDDNFITDL----
---------------NTPYDYESLMHYAPFSFNKNVSV--------PTITTKIPEFN---
----------------SIIGQRLD-----FSAIDLERLN--RMYNC
>Erinaceus_europaeus_XP_007529781.1
WKF------------PIPYIL--ADNLELNA---------------KGAILYAFEMFRLR
S-------CVDFKPYEG-----------------ESSYIIFQKF-----DGCWS-EVGDQ
HVG----------------QNLSIGS--------RCD-----YKAIIQHEILHALGFYHE
QSR-TDRDDYV-DIWWDEILSG------------------HQHNFNTYDDNFITDL----
---------------NTPYDYESLMHYAPFSFNKNESV--------PTITTKIPEFN---
----------------SIIGQRLD-----FSAVDLERLN--RMYNC
>Eptesicus_fuscus_XP_008151435.1
WKF------------PIPYIL--ADNLELNA---------------KGAILYAFEMFRLK
S-------CVDFKPYEG-----------------ESSYIIFQQF-----DGCWS-EVGDQ
HVG----------------QNLSIGQ--------GCD-----YKAIIQHEILHALGFYHE
QSR-TDRDDYV-KIWWDEIIPG------------------YQHNFNTYDDSFITDL----
---------------NTPYDYESLMHYAPFSFNKNESV--------PTITAKIPEFN---
----------------SIIGQRLD-----FSAIDLERLN--RMYNC
>Tupaia_chinensis_XP_006149149.1
WKF------------PIPYIL--ADNLELNA---------------KGAILYAFEMFRLK
S-------CVDFKPYEG-----------------ESSYIIFQQF-----DGCWS-EVGDQ
HVG----------------QNLSIGL--------GCD-----YKAIIEHEILHALGFYHE
QSR-TDRDDYV-KIWWDEIIPG------------------YEHNFNTYDDDFITDL----
---------------NTPYDYESLMHYAPFSFNKNDSV--------PTITAKIPEFN---
----------------SIIGQRLD-----FSAIDLERLN--RMYNC
>Tarsius_syrichta_XP_008056650.1
WKF------------PIPYIL--ADNLELNA---------------KGAILYAFEMFRLK
S-------CVDFKPYEG-----------------ERSYIIFQQF-----DGCWS-EVGDQ
HVG----------------QNLSIGP--------GCD-----YKAIIEHEILHALGFYHE
QSR-TDRDDYV-NIWWDEILEG------------------FQHNFNTYNDSFITDL----
---------------NTPYDYESLMHYAPFSFNKNESV--------PTITAKIPEFD---
----------------SIIGQRLD-----FSNIDLERLN--RMYNC
>Callithrix_jacchus_XP_002746664.1
WTF------------PIPYIL--ADNLGLNA---------------KGAILYAFEMFRLK
S-------CVDFKPYEG-----------------ESSYIIFQQF-----DGCWS-EVGDR
HVG----------------QNLSIGQ--------GCD-----YKAIIEHEILHALGFYHE
QSR-TDRDDYV-TIWWDEILPG------------------YQHNFNTYNDSFITDL----
---------------NTPYDYESLMHYAPFSFNKNASV--------PTITAKIPEFN---
----------------SIIGQRLD-----LSDIDLERLN--RMYNC
>1_meprin_A_XP_003923133.1_.
WTF------------PIPYIL--ADNLGLNA---------------KGAILYAFEMFRLK
S-------CVDFKPYEG-----------------ESSYIIFQQF-----DGCWS-EVGDQ
HVG----------------QNLSIGQ--------GCD-----YKAIIEHEILHALGFYHE
QSR-TDRDDYV-NIWWDEILPG------------------YQHNFNTYDDSFITDL----
---------------NTPYDYESLMHYAPFSFNKNASV--------PTITAKIPEFN---
----------------SVIGQRLD-----FSDIDLERLN--RMYNC
>Macaca_mulatta_XP_001103444.1
WKF------------PIPYIL--ADNLGLNA---------------KGAILYAFEMFRLK
S-------CVDFKPYEG-----------------ESSYIIFQQF-----NGCWS-EVGDQ
HVG----------------QNLSIGQ--------GCD-----YKAIIEHEILHALGFYHE
QSR-TDRDDYV-NIWWDEILSG------------------YQHNFDTYDDSLITDL----
---------------NTPYDYESLMHYQPFSFNKNASV--------PTITAKIPEFN---
----------------SIIGQRLD-----FSAIDLERLN--RMYNC
>Papio_anubis_XP_003897744.1
WKF------------PIPYIL--ADNLGLNA---------------KGAILYAFEMFRLK
S-------CVDFKPYEG-----------------ESSYIIFQQF-----NGCWS-EVGDQ
HVG----------------QNLSIGQ--------GCD-----YKAIIEHEILHALGFYHE
QSR-TDRDDYV-NIWWDEILSG------------------YQHNFDTYDDSLITDL----
---------------NTPYDYESLMHYQPFSFNKNASV--------PTITAKIPEFN---
----------------SIIGQRLD-----FSAIDLERLN--RMYNC
>Chlorocebus_sabaeus_XP_007970520.1
WKF------------PIPYIL--ADNLGLNA---------------KGAILYAFEMFRLK
S-------CVDFKPYEG-----------------ESSYIIFQQF-----NGCWS-EVGDQ
HVG----------------QNLSIGQ--------GCD-----YKAIIEHEILHALGFYHE
QSR-TDRDDYV-NIWWDEILSG------------------YQHNFDTYDDNLITDL----
---------------NTPYDYESLMHYQPFSFNKNASV--------PTITAKIPEFN---
----------------SIIGQRLD-----FSAIDLERLN--RMYNC
>Nomascus_leucogenys_XP_003254252.1
WTF------------PIPYIL--ADNLELNA---------------KGAILYAFEMFRLK
S-------CVDFKPYEG-----------------ESSYIIFQQF-----DGCWS-EVGDQ
HVG----------------QNLSIGQ--------GCA-----YKAIIEHEILHALGFYHE
QSR-TDRDDYV-NIWWDQILSG------------------YQHNFDTYDDSLITDL----
---------------NTPYDYESVMHYQPFSFNKNASV--------PTITAKIPEFN---
----------------SVIGQRLD-----FSAIDLERLN--RMYNC
>Homo_sapiens_NP_005579.2
WTF------------PIPYIL--ADNLGLNA---------------KGAILYAFEMFRLK
S-------CVDFKPYEG-----------------ESSYIIFQQF-----DGCWS-EVGDQ
HVG----------------QNISIGQ--------GCA-----YKAIIEHEILHALGFYHE
QSR-TDRDDYV-NIWWDQILSG------------------YQHNFDTYDDSLITDL----
---------------NTPYDYESLMHYQPFSFNKNASV--------PTITAKIPEFN---
----------------SIIGQRLD-----FSAIDLERLN--RMYNC
>Pan_troglodytes_XP_518520.3
WTF------------PIPYIL--ADNLGLNA---------------KGAILYAFEMFRLK
S-------CVDFKPYEG-----------------ESSYIIFQQF-----DGCWS-EVGDQ
HVG----------------QNLSIGQ--------GCA-----YKAIIEHEILHALGFYHE
QSR-TDRDDYV-NIWWDQILSG------------------YQHNFDTYDDSLITDL----
---------------NTPYDYESLMHYQPFSFNKNASV--------PTITAKIPEFN---
----------------SIIGQRLD-----FSAIDLERLN--RMYNC
>1_meprin_A_XP_004044191.1_.
WTF------------PIPYIL--ADNLGLNA---------------KGAILYAFEMFRLK
S-------CVDFKPYEG-----------------ESSYIIFQQF-----DGCWS-EVGDQ
HVG----------------QNLSIGQ--------GCA-----YKAIIEHEILHALGFYHE
QSR-TDRDDYV-NIWWDQILSG------------------YQHNFDTYDDSLITDL----
---------------NTPYDYESLMHYQPFSFNKNASV--------PTITAKIPEFN---
----------------SIIGQRLD-----FSAIDLERLN--RMYNC
>Pan_paniscus_XP_003833245.1
WTF------------PIPYIL--ADNLGLNA---------------KGAILYAFEMFRLK
S-------CVDFKPYEG-----------------ESSYIIFQQF-----DGCWS-EVGDQ
HVG----------------QNLSIGQ--------GCA-----YKAIIEHEILHALGFYHE
QSR-TDRDDYV-NIWWDQILSG------------------YQHNFDTYDDSLITDL----
---------------NTPYDYESLMHYQPFSFNKNASV--------PTITAKIPEFN---
----------------SIIGQRLD-----FSAIDLERLN--RMYNC
>Pteropus_alecto_XP_006926890.1
WTF------------PIPYIL--ADNLELNA---------------KGAILYAFEMYRLK
S-------CVDFKPYEG-----------------ENSYIIFQQF-----DGCWS-EVGNQ
HVG----------------QNLSIGQ--------GCD-----YKAIIEHEILHALGFYHE
QSR-TDRDDYV-KIWWDEILPG------------------YEHNFDTYDDNFITDL----
---------------NTPYDYESVMHYAPFSFNKNASV--------PTITAKIPEFN---
----------------SIIGQRLD-----FSAIDLERLN--RMYNC
>Equus_caballus_XP_005604033.1
WKF------------PIPYIL--ADNLDLNA---------------KGAILYAFEMFRLK
S-------CVDFKPYEG-----------------ESSYIIFQQF-----SGCWS-EVGDQ
HVG----------------QNISIGQ--------GCG-----YKAIIEHEILHALGFYHE
QSR-TDRDDYV-NIWWDEIISG------------------YQHNFNTYDDNFITDL----
---------------NTPYDYESVMHYGPFSFNKDASV--------PTITAKIPEFD---
----------------SIIGQRLD-----FSAVDLERLN--RMYNC
>1_meprin_A_XP_004424499.1_.
WSF------------PIPYIL--ADNLGLNA---------------KGAILYAFEMFRLK
S-------CVDFKPYEG-----------------ESSYIIFQQF-----SGCWS-EVGDQ
HVG----------------QNISIGQ--------GCD-----YKAIIEHEILHALGFYHE
QSR-TDRDDYV-NIWWDEIISG------------------YEHNFDTYDDDIITDL----
---------------NTPYDYQSVMHYGPYSFNKNASV--------PTITAKIPEFD---
----------------SIIGQRLD-----FSAIDLERLN--RMYNC
>Otolemur_garnettii_XP_003789394.1
WKF------------PIPYIL--ADNLELNA---------------KGAILYAFEMFRLK
S-------CVDFKPYEG-----------------EDSYIIFQQF-----SGCWS-LVGDQ
HVG----------------QNLSIGS--------GCD-----YKAIIEHEILHALGFYHE
QSR-TDRDDYV-NIWWDEIIPG------------------YEHNFNTYDDDFITDL----
---------------NTPYDYESLMHYAPFSFNKNDSI--------PTITAKIPEFD---
----------------SIIGQRLD-----FSALDLERLN--RMYNC
>Jaculus_jaculus_XP_004653011.1
WKF------------PIPYIL--ADNLELNA---------------KAAILYAFEMFRLK
S-------CVDFKPYEG-----------------ESSYIIFQQF-----SGCWS-SVGDQ
HVG----------------QNLSIGL--------GCD-----YKAIIEHEILHALGFYHE
QSR-TDRDDYV-NIWWDEIIPG------------------YEHNFNTYDDSFITDL----
---------------NTPYDYESVMHYAPFSFNMNASV--------PTITARIPEFD---
----------------SIIGQRLD-----FSAIDLERLN--RMYNC
>Oryctolagus_cuniculus_XP_002714515.1
WQF------------PIPYIL--ADNLELNA---------------KGAILYAFEMFRLK
S-------CVDFKPYEG-----------------ESSYIIFQQF-----DGCWS-YVGDH
HVG----------------QNLSIGQ--------GCD-----YKAIIEHEILHALGFYHE
QSR-SDRDDYV-TIWWDEIISG------------------YEHNFNTYNDSIITDL----
---------------NTPYDYESVMHYAPFSFNKNASV--------PTITAKIPEFD---
----------------SVIGQRLD-----FSALDLERLN--RMYNC
>Cavia_porcellus_XP_003473669.1
WTF------------PIPYIL--ADNLELNA---------------KGAILKAFEMFRLK
S-------CVDFKPYEG-----------------ESSYIIFQQF-----SGCWS-MVGNQ
HVG----------------QNLSIGL--------GCD-----YKAIVEHEILHALGFYHE
QSR-TDRDDYV-TIWWDEIISG------------------YEHNFNTYDDNRITDL----
---------------NTPYDYESVMHYAPFSFNQNENV--------PTITTKIPEFN---
----------------TIIGQRLD-----LSATDLERLN--RMYNC
>Octodon_degus_XP_004624455.1
WTF------------PIPYIL--ADNLALNA---------------KGAILAAFEMFRLK
S-------CVDFKPYEG-----------------ESSYIIFQAF-----SGCWS-MVGDQ
HVG----------------QNLSIGS--------GCD-----YKAIIEHEILHALGFYHE
QSR-TDRDDYV-TILWDEIIPG------------------YEHNFNIYDDTLITDL----
---------------NTPYDYESVMHYAPLSFNQNANV--------PTITTKIPEFN---
----------------SIIGQRLD-----FSAIDLERLN--RMYNC
>Chinchilla_lanigera_XP_005389926.1
WTF------------PIPYIL--ADNLELNA---------------KGAILSALEMFRLK
S-------CVDFKPYEG-----------------ESSYIIFQQF-----SGCWS-MVGDQ
HVG----------------QNLSIGT--------GCD-----YKAIIEHEILHALGFYHE
QSR-TDRDDYV-TIWWNEIIPG------------------YEHNFNTYDDNIITDL----
---------------NTPYDYESLMHYAPLSFNQNDNV--------PTITTKIPEFN---
----------------SIIGQRLD-----FSAIDLERLN--RMYNC
>Heterocephalus_glaber_XP_004897198.1
WTF------------PIPYIL--ADNLELNA---------------KGAILSAFEMFRLK
S-------CVDFKPYEG-----------------ESSYIIFQQF-----SGCWS-MVGNQ
HVG----------------QNLSIGA--------GCD-----YKAIIEHEILHALGFYHE
QSR-TDRNDYV-TIWWDEIIPG------------------YEHNFNTYSDSLITDL----
---------------NTPYDYESLMHYGPLSFNQNENV--------PTITTKIPEFN---
----------------SIIGQRLD-----FSAIDLERLN--RMYNC
>Heterocephalus_glaber_XP_004846465.1
WTF------------PIPYIL--ADNLELNA---------------KGAILSAFEMFRLK
S-------CVDFKPYEG-----------------ESSYIIFQQF-----SGCWS-MVGNQ
HVG----------------QNLSIGA--------GCD-----YKAIIEHEILHALGFYHE
QSR-TDRNDYV-TIWWDEIIPG------------------YEHNFNTYSDSLITDL----
---------------NTPYDYESLMHYGPLSFNQNENV--------PTITTKIPEFN---
----------------SIIGQRLD-----FSAIDLERLN--RMYNC
>Dasypus_novemcinctus_XP_004452862.1
WKF------------PIPYIL--ADNLALNA---------------KGAILYAFEMFRLK
S-------CVDFKPYEG-----------------ESSYIIFQQF-----QGCWS-EVGDQ
HVG----------------QNLSIGQ--------GCD-----YKAIIEHEILHALGFYHE
QSR-TDRDDYV-DIWWEEILPG------------------YEHNFNTYDDKFITDL----
---------------NTPYDYESLMHYEPLAFNRNESV--------PTITAKIPEFN---
----------------SIIGQRLD-----LSVIDLERLN--RMYNC
>Condylura_cristata_XP_004674082.1
WKF------------PIPYIL--ADNLELNA---------------KGAILYAFEMFRLK
S-------CVDFKPYEG-----------------ESTYIIFQQF-----DGCWS-EVGDQ
HVG----------------QNLSIGL--------GCD-----YKAIVEHELLHALGFYHE
QSR-TDRDDYV-NIWWNEVRPG------------------FEHNFNVYDDKFITDL----
---------------NTPYDYESVMHYAPFSFNKNESA--------PTITTKIPEFN---
----------------AIIGQRLD-----FSAIDLERLN--RMYNC
>Sorex_araneus_XP_004605896.1
WKF------------PIPYIL--ADNLDLNA---------------KGAILYAFEMFRLK
S-------CVDFKPYEG-----------------ESTYIIFQKF-----DGCWS-EVGDQ
HVG----------------QNLSIGA--------GCD-----YKAIIQHEILHALGFYHE
QSR-TDRDDYV-DIWWDEIEEG------------------RGHNFNVYDDKMITDL----
---------------NTPYDYESLMHYEPFSFNKNESV--------PTITTKIPAFN---
----------------TIIGQRLD-----FSPVDLERLN--RMYNC
>1_meprin_A_XP_005318658.1_R_.
WKF------------PIPYIL--ADNLDLNA---------------KGAILYAFEMFRLK
S-------CVDFKPYEG-----------------ERSYIIFQKF-----SGCWS-SVGDQ
HVG----------------QNLSIGQ--------GCD-----YKAIVEHEILHALGFYHE
QSR-TDRDDYV-NIWWDEITSG------------------HQHNFNIYDDNFITDL----
---------------NTPYDYESVMHYGPFSFNKNDSI--------PTITTKIPEFN---
----------------SIIGQRLD-----FSTIDLERLN--RMYNC
>1_meprin_A_XP_006998948.1_.
WKL------------PIPYIL--ADNLDLNA---------------KGAILNAFEMFRLK
S-------CVDFKPYEG-----------------ESSYIIFQKF-----SGCWS-MVGDQ
HVG----------------QNLSIGL--------GCD-----YKGIVEHEILHALGFYHE
QSR-TDRDDYV-NIWWDEILPD------------------YEHNFNIYDDNYITDL----
---------------NTPYDYESVMHYDPFSFNKNESI--------PTITTKIPEFN---
----------------GIIGQRLD-----FSTIDLERLN--RMYNC
>Rattus_norvegicus_NP_037275.1
WKP------------PIPYIL--ADNLDLNA---------------KGAILNAFEMFRLK
S-------CVDFKPYEG-----------------ESSYIIFQQF-----SGCWS-MVGDQ
HVG----------------QNISIGE--------GCD-----YKAIIEHEILHALGFFHE
QSR-TDRDDYV-NIWWNEIMTD------------------YEHNFNTYDDKTITDL----
---------------NTPYDYESLMHYGPFSFNKNETI--------PTITTKIPEFN---
----------------AIIGQRLD-----FSATDLTRLN--RMYNC
>Mus_musculus_NP_032611.2
WKL------------PIPYIL--ADNLELNA---------------KGAILHAFEMFRLK
S-------CVDFKPYEG-----------------ESSYIIFQKL-----SGCWS-MIGDQ
QVG----------------QNISIGE--------GCD-----FKATIEHEILHALGFFHE
QSR-TDRDDYV-NIWWDQIITD------------------YEHNFNTYDDNTITDL----
---------------NTPYDYESLMHYGPFSFNKNESI--------PTITTKIPEFN---
----------------TIIGQLPD-----FSAIDLIRLN--RMYNC
>Microtus_ochrogaster_XP_005359852.1
WKF------------PIPYIL--ADNLDLNA---------------KGAILNAFEMFRLK
S-------CVDFKPYEG-----------------ESSYIIFQKF-----SGCWS-MVGDQ
QVG----------------QNLSIGS--------GCD-----YKAIIEHELLHALGFYHE
QSR-TDRDDYV-IIHWDEILPD------------------YEHNFNTYDDNTITDL----
---------------NTPYDYESVMHYAPFSFNKNESI--------PTITTKIPEFN---
----------------GIIGQRLD-----FSAIDLERLN--RMYNC
>Mesocricetus_auratus_XP_005072497.1
WKF------------PIPYIL--ADNLDLNA---------------KGAILNAFEMFRLR
S-------CVDFKPYEG-----------------ESSYIIFQQF-----SGCWS-MVGDQ
QVG----------------QNLSIGM--------GCD-----YKAIIEHEILHALGFYHE
QSR-TDRDDYV-TIWWDEILSG------------------YEHNFNTYDDTTITDL----
---------------NTPYDYESLMHYAPFSFNKNESI--------PTITAKIPEFN---
----------------NIIGQRLD-----FSAIDLERLN--RMYNC
>Cricetulus_griseus_XP_007624946.1
WKF------------PIPYIL--ADNLDLNA---------------KGAILNAFEMFRLR
S-------CVDFKPYEG-----------------ESSYIIFQQF-----SGCWS-MVGNQ
YVG----------------QNLSIGL--------GCD-----HKAIIEHEILHALGFYHE
QSR-TDRDDYV-TIWWDEILSG------------------YEHNFNTYDDTIITDL----
---------------NTPYDYESLMHYEPFSFNKNESI--------PTITAKIPEFN---
----------------DIIGQRLD-----FSAIDLERLN--RMYNC
>Cricetulus_griseus_XP_007645474.1
WKF------------PIPYIL--ADNLDLNA---------------KGAILNAFEMFRLR
S-------CVDFKPYEG-----------------ESSYIIFQQF-----SGCWS-MVGNQ
YVG----------------QNLSIGL--------GCD-----HKAIIEHEILHALGFYHE
QSR-TDRDDYV-TIWWDEILSG------------------YEHNFNTYDDTIITDL----
---------------NTPYDYESLMHYEPFSFNKNESI--------PTITAKIPEFN---
----------------DIIGQRLD-----FSAIDLERLN--RMYNC
>Ornithorhynchus_anatinus_XP_007665174.1
WKF------------PIPYVL--ADNLDLNA---------------KGVILHAFEMFRLK
S-------CVDFKPYEG-----------------ESTYIIFQQF-----NGCWS-MVGDE
QTG----------------QNLSIGL--------GCD-----HKAIVEHELLHALGFYHE
QSR-TDRDDYV-NIWWDEILPD------------------SKHNFETYDDEYITDL----
---------------NTPYDYESVMHYAPFSFNKNESV--------PTITTKIPYFN---
----------------NIIGQRLD-----FSAIDLERLN--RMYNC
>Ochotona_princeps_XP_004590587.1
WTF------------PIPYIL--ADNLALNA---------------KGAILYAFEMFRLK
S-------CVDFKPYEG-----------------ESTYIIFQQF-----SGCWS-YVGDL
HGG----------------QNISIGQ--------GCD-----YKAIIEHEILHALGFYHE
QSR-SDRDDYV-NIWWDEIIPG------------------YEHNFNTYDDDYITDL----
---------------NTPYDYESVMHYAPLSFNANENV--------PTITAKIPEFD---
----------------SVIGQRLD-----FSEIDLERLN--RMYNC
>Xenopus_laevis_NP_001091342.1
WNF------------PIPYIL--ADNLDLNA---------------KSVILKAFEMFRLK
S-------CVDFKPYEG-----------------EPTYIHFQKF-----GGCWS-MVGDL
KTG----------------QNLSIGE--------RCD-----YKAIVEHEILHALGFYHE
QSR-SDRDDYV-KIWWDEITSG------------------MEHNFNKYEDDYITDL----
---------------NTPYDYESVMHYGPLSFNKNENV--------PTITAKIEAFN---
----------------DIIGQRLD-----FSEIDLERLN--RMYNC
>1_meprin_A_NP_001015767.1_.
WSF------------PIPYIL--ADNLDLNA---------------KSVILKAFEMFRLK
S-------CVDFKPYEG-----------------EPTYIHFQKF-----GGCWS-MVGDL
KVG----------------QNLSIGE--------RCD-----YKAIVEHEILHALGFYHE
QSR-SDRDDYV-KIWWEEITSG------------------MEHNFNKYEDNYITDL----
---------------NTPYDYESVMHYGPLSFNKNPDV--------PTITAKIEAFN---
----------------DIIGQRLD-----FSEIDLERLN--RMYNC
>1_meprin_A_XP_004914952.1_.
WSF------------PIPYIL--ADNLDLNA---------------KSVILKAFEMFRLK
S-------CVDFKPYEG-----------------EPTYIHFQKF-----GGCWS-MVGDL
KVG----------------QNLSIGE--------RCD-----YKAIVEHEILHALGFYHE
QSR-SDRDDYV-KIWWEEITSG------------------MEHNFNKYEDNYITDL----
---------------NTPYDYESVMHYGPLSFNKNPDV--------PTITAKIEAFN---
----------------DIIGQRLD-----FSEIDLERLN--RMYNC
>Monodelphis_domestica_XP_001368903.2
WKF------------PIPYIL--ADNLGLNA---------------KGVILYAFEMFRLK
S-------CVDFKPYNG-----------------EETYIIFQEF-----DGCWS-EVGDK
HTG----------------QNLSIGS--------GCD-----YKAIVEHEILHALGFYHE
QSR-SDRDDYV-NIWWDEIIPG------------------YEHNFNTYNDSYITDL----
---------------NTPYDYESLMHYEPFSFNKNASA--------PTITAKIPAFD---
----------------DIIGQRLD-----FSTVDIERLN--RMYNC
>Monodelphis_domestica_XP_007484091.1
WKF------------PIPYIL--ADNLGLNA---------------KGVILYAFEMFRLK
S-------CVDFKPYNG-----------------EETYIIFQEF-----DGCWS-EVGDK
HTG----------------QNLSIGS--------GCD-----YKAIVEHEILHALGFYHE
QSR-SDRDDYV-NIWWDEIIPG------------------YEHNFNTYNDSYITDL----
---------------NTPYDYESLMHYEPFSFNKNASA--------PTITAKIPAFD---
----------------DIIGQRLD-----FSTVDIERLN--RMYNC
>Sarcophilus_harrisii_XP_003769179.1
WKF------------PIPYIL--ADNLGLNA---------------KGVILYAFEMFRLK
S-------CVDFKPYQG-----------------EDTYIIFQEF-----DGCWS-MVGDQ
HTG----------------QNLSIGS--------GCD-----YKAIVEHELLHALGFYHE
QSR-SDRDDYV-NIWWDEVIPG------------------FEHNFVTYNDSYITDL----
---------------NTPYDYESLMHYAPFSFNKNESV--------PTVTAKIPAFD---
----------------DIIGQRLD-----FSTIDLERLN--RMYNC
>Alligator_sinensis_XP_006035352.1
WKF------------PIPYIL--ADDLNLNA---------------KGVILEAFEMFRLK
S-------CVDFKPYEG-----------------ERTYILFQQG-----SGCWS-MVGDL
QTG----------------QNLSIGL--------GCD-----YKAIVEHEILHALGFYHE
QSR-TDRDDYV-NIWWNEVTAG------------------YEHNFVKYNDQFITDL----
---------------NTPYDYESVMHYAPFSFNKNESF--------PTITAKIPVFD---
----------------DIIGQRLD-----FSALDIERLN--RMYNC
>Pelodiscus_sinensis_XP_006120755.1
WKF------------PVPYIL--GDDLELNA---------------KGVILEAFEMFRLK
S-------CVDFKPYEG-----------------ESTYIRFLKD-----DGCWS-MVGDQ
QTG----------------QNLSIGL--------RCD-----YKAIVEHEILHAMGFYHE
QSR-TDRDDYV-TIWWDEILSG------------------HTHNFVKYDDKLISDL----
---------------NTPYDYESVMHYEPFSFNKNQSI--------PTITAKIPAFN---
----------------DIIGQRLD-----FSSMDLERLN--RMYNC
>Chelonia_mydas_XP_007061788.1
WKF------------PIPYIL--GDDLDLNA---------------KGVILEVFEMFRLK
S-------CVDFKPYEG-----------------ERSYIRFQKS-----NGCWS-MVGDR
QTG----------------QNLSIGQ--------WCD-----HKAIVEHELLHAMGFYHE
QSR-TDRDDYV-NIWWDEILAG------------------QSHNFVKYDDMLISDL----
---------------NTPYDYDSVMHYEPLSFNKNESV--------PTITAKIPAFN---
----------------DVIGQRLD-----FSAVDLERLN--RMYNC
>1_meprin_A_XP_005297419.1_.
WKF------------PIPYIL--GDDLDLNA---------------KGVILEVFEMFRLK
S-------CVDFKPYEG-----------------ESTYIRFQKA-----NGCWS-MVGDR
QTG----------------QNLSIGE--------RCD-----HKAIVEHELLHAMGFYHE
QSR-TDRDDYV-NIWWDEILPG------------------QSHNFVKYNATFISDL----
---------------NTPYDYESVMHYEPFSFNKNESA--------PTITAKIPAFN---
----------------DIIGQRLD-----FS---------------
>1_meprin_A_XP_008161308.1_.
WKF------------PIPYIL--GDDLDLNA---------------KGVILEVFEMFRLK
S-------CVDFKPYEG-----------------ESTYIRFQKA-----NGCWS-MVGDR
QTG----------------QNLSIGE--------RCD-----HKAIVEHELLHAMGFYHE
QSR-TDRDDYV-NIWWDEILPG------------------QSHNFVKYNATFISDL----
---------------NTPYDYESVMHYEPFSFNKNESA--------PTITAKIPAFN---
----------------DIIGQRLD-----FSSVDLERLN--RMYNC
>Gallus_gallus_NP_001264650.1
WKF------------PIPYIL--GDDLDLNA---------------KGVILQALEMFRLK
S-------CVDFKPYEG-----------------EASYIFFRKE-----SGCWS-MVGDL
KNG----------------QNLSIGA--------GCD-----YKAIVEHEILHALGFYHE
QSR-MDRDDYV-TIWWDEILTG------------------REHNFNKYDDSYITDL----
---------------NTPYDYESVMHYAPFSFNKNASI--------PTITTKIPAFN---
----------------DIIGQRLD-----FSAIDLERLN--RMYNC
>Meleagris_gallopavo_XP_003204704.1
WKF------------PVPYIL--GDDLDLNA---------------KGVILQALEMFRLK
S-------CVDFKPYEG-----------------EASYIFFRKE-----SGCWS-MVGDL
KNG----------------QNLSIGA--------GCD-----YKAIVEHEILHALGFYHE
QSR-MDRDDYV-TIWWDEILTG------------------REHNFNKYDDSYITDL----
---------------NTPYDYESVMHYAPFSFNKNASI--------PTITTKIPAFN---
----------------DIIGQRLD-----FSAIDLERLN--RMYNC
>Anas_platyrhynchos_XP_005025602.1
WNF------------PIPYIL--GNDLDLNA---------------KGVILQAFEMFRLK
S-------CIDFKPYEG-----------------EKTYIFFIKG-----SGCWS-MVGDL
QTG----------------QNLSIGA--------GCD-----YKAVVEHEILHALGFYHE
QSR-MDRDDYV-TIWWDEILAD------------------REHNFLKYDDSYITDL----
---------------NTPYDYESVMHYAPYSFNKNDNI--------PTITTKIPAFN---
----------------DIIGQRLD-----FSAIDLERLN--RMYNC
>Columba_livia_XP_005512337.1
WKF------------PVPYIL--SDNLDLNA---------------KAVILQAFEMFRLK
S-------CIDFKPYEG-----------------ESTYIFFKKE-----SGCWS-MVGDL
KTG----------------QDLSIGA--------GCD-----TKAIVEHEILHALGFYHE
QSR-SDRDDYV-TIWWDEIITG------------------REHNFEKYDDGFITDL----
---------------NTPYDYESLMHYAPFSFNKNESI--------PTITAKIPVFD---
----------------SIIGQRLD-----FSAIDLERLN--RMYNC
>Falco_peregrinus_XP_005239243.1
WKF------------PIPYIL--GDNLDLNA---------------KGVILQAFEMFRLK
S-------CVDFKPYGG-----------------ERTYIFFTKE-----DGCWS-QVGDL
QTG----------------QNLSIGA--------RCD-----YRAIVEHELLHALGFYHE
QSR-MDRDDYV-TIWWDEIITG------------------KEHNFLKYDDSYITDL----
---------------NTPYDYESLMHYEPFSFNKNESI--------PTITEKIPEFD---
----------------DIIGQRLD-----LSAIDLERLN--RMYNC
>Falco_cherrug_XP_005441614.1
WKF------------PIPYIL--GDNLDLNA---------------KGVILQAFEMFRLK
S-------CVDFKPYGG-----------------ERTYIFFTKE-----DGCWS-QVGDL
QTG----------------QNLSIGA--------RCD-----YRAIVEHELLHALGFYHE
QSR-MDRDDYV-TIWWDEIITG------------------KEHNFLKYDDSYITDL----
---------------NTPYDYESLMHYEPFSFNKNESI--------PTITAKIPEFD---
----------------DIIGQRLD-----LSAIDLERLN--RMYNC
>Melopsittacus_undulatus_XP_005146486.1
WKF------------PIPYIL--ADNLDLNA---------------KGVILQAFEMFRLK
S-------CVDFKPYEG-----------------ESTFIFFTKE-----SGCWS-LVGDQ
QTG----------------QRLSIGA--------GCD-----YRAIVEHEVLHALGFYHE
QSR-MDRDDYV-TIWWDEIIED------------------REHNFIKYDDSFITDL----
---------------NTPYDYESLMHYHPFSFNKNESV--------PTITAKIPEFD---
----------------NIIGQRLD-----FSAIDLERLN--RMYNC
>Taeniopygia_guttata_XP_002189330.2
WKF------------PIPYIL--GDDLDLNA---------------KGVILQAFEMFRLK
S-------CIDFKPYEG-----------------ERTYIFFSKQ-----EGCWS-MVGDL
QTG----------------QNLSIGS--------GCD-----YRAIVEHELLHALGFYHE
QSR-TDRDDYV-NIWWNEIIAG------------------QEHNFVKYDDTFITDL----
---------------NTPYDYESLMHYEPLSFNKNENV--------PTITAKIPAYN---
----------------GIIGQRLD-----FSAIDLERLN--RMYNC
>Zonotrichia_albicollis_XP_005485137.1
WKF------------PIPYIL--GDDLDLNA---------------KAVILQAFEMFRLK
S-------CIDFKPYEG-----------------ERSYIFFSKQ-----DGCWS-MVGNQ
QTG----------------QNLSIGS--------GCD-----YRAIVEHEILHALGFYHE
QSR-MDRDDYV-NIWWDEIIEG------------------REHNFVKYDDTYITDL----
---------------NTPYDYESVMHYQPFSFNKNESV--------PTITAKIPAFD---
----------------DIIGQRLD-----FSAIDLERLN--RMYNC
>Ficedula_albicollis_XP_005044382.1
WKF------------PIPYIL--GDDLDLNA---------------KGVILQAFEMFRLK
S-------CIDFKPYEG-----------------ERTYIFFSKQ-----NGCWS-MVGDL
QTG----------------QSLSIGS--------GCD-----YRAIVEHEILHALGFYHE
QSR-MDRDDYV-NIWWDEIEEG------------------KEHNFAKYDDTYITDL----
---------------NTPYDYESLMHYAPFSFNKNASI--------PTITAKIPAFD---
----------------DIIGQRLD-----LSAIDLERLN--RMYNC
>Geospiza_fortis_XP_005418468.1
WKF------------PIPYIL--GDDLDLNA---------------KGVILQAFEMFRLK
S-------CIDFKPYEG-----------------ERTYIFFSKQ-----DGCWS-MVGDL
QTG----------------QNLSIGS--------GCD-----YRAIVEHEILHALGFYHE
QSR-MDRDDYV-NIWWDEIIAG------------------TEHNFVKYDDTYITDL----
---------------NTPYDYESLMHYAPLSFNKNESV--------PTITAKIPAFD---
----------------DIIGQRLD-----LSAIDLERLN--RMYNC
>Pseudopodoces_humilis_XP_005521873.1
WKF------------PIPYIL--GDDLDLNA---------------KGVILQAFEMFRLK
S-------CIDFKPYEG-----------------ERTYIFFSKQ-----DGCWS-MVGDL
QTG----------------QNLSIGS--------GCD-----YRAIVEHEILHALGFYHE
QSR-MDRDDYV-NIWWDEIIAG------------------KEHNFAKYDDTYITDL----
---------------NTPYDYESLMHYEPFSFNKNESV--------PTITAKIPAFD---
----------------DIIGQRLD-----LSAIDLERLN--RMYNC
>Latimeria_chalumnae_XP_006003740.1
WKF------------PIPYIL--SDNLDLNA---------------KGIILRSFEMFRLK
S-------CVDFKPYEG-----------------EKTYIIFQKL-----DGCWS-YVGDL
QNG----------------QTLSIGN--------GCD-----HKSVVEHELLHALGFYHE
QSR-TDRDDYV-HIWWDQIIPG------------------QEHNFVKYDDDYIYDL----
---------------NTPYDYESLMHYEPFSFNKNDSA--------PTITAKIPAFN---
----------------GIIGQRLD-----FSGIDLQRLN--RMYNC
>Latimeria_chalumnae_XP_006012932.1
----------------------------LNA---------------KGVILKAFEMFRLK
S-------CVDFKPYEG-----------------ENSYIIFQKF-----DGCWS-EVGDQ
LKG----------------QNLSIGE--------RCD-----YKAIVEHEILHALGFYHE
QSR-TDRDDYV-QIWWEEIIPG------------------MEHNFVTYDDGFITDL----
---------------NTPYDYESVMHYGPYSFNKNSDV--------PTITAKIPAFN---
----------------DVIGQRLD-----LSAIDLQRLN--RMYDC
>Danio_rerio_NP_001122199.1
WQF------------PIPYIL--TDTLDLNA---------------KGVILQALEMYRLK
S-------CVDFKPYEG-----------------ESTYISFTKL-----DGCWS-FVGDL
KTG----------------QNVSIGE--------RCD-----TKAIVEHELLHALGFYHE
QSR-SDRDDYV-KIWWDQIIEG------------------KEHNFNKYEDDFITDL----
---------------NTPYDYESIMHYRPLSFNKDPDI--------PTITTTIPAFN---
----------------NIIGQRLD-----FSALDLERLN--RMYEC
>Astyanax_mexicanus_XP_007245448.1
WKF------------PIPYIL--TDSLDLNA---------------KGVILQAFEVYRLK
S-------CVDFKPYEG-----------------ESTYISFTKL-----DGCWS-FVGDL
HTG----------------QNVSIGE--------RCD-----TKAIVEHELNHALGFYHE
QSR-SDRDDYV-KIWWDQIISG------------------REHNFNKYTDDFITDL----
---------------NTPYDYESIMHYRPLSFNKEPDI--------PTITTAIPAFN---
----------------EIIGQRLD-----FSAIDLERLN--RMYDC
>Lepisosteus_oculatus_XP_006626071.1
WKF------------PIPYIL--TDSLDLNA---------------KGVILQAFEMYRLK
S-------CVDFKPYEG-----------------EQTFLSFQKL-----DGCWS-YVGDF
HEG----------------QNVSIGE--------RCD-----TKAIVEHEVLHALGFYHE
QSR-TDRDDYV-KIWWDEIIPG------------------REHNFVKYDDEFITDL----
---------------NTPYDYESIMHYRPLSFNKNESV--------PTITTVIPAFN---
----------------DIIGQRLD-----FSTLDLVRLN--RMYNC
>Oreochromis_niloticus_XP_003440895.1
WKF------------PIPYIL--TDSLDLNA---------------KGVILQAFEEYRLR
S-------CVDFKPYEG-----------------ETTYISFTKL-----SGCWS-YVGDD
KKG----------------QNVSIGA--------GCD-----TKAIVEHELLHALGFYHE
QSR-SDRDDYI-IIWWDQIEEG------------------KEHNFNKYEDDFITDL----
---------------NTPYDYESIMHYRPFSFNKNNSI--------PTITTAIPYFN---
----------------EVIGQRLD-----LSEVDITRLN--RMYDC
>Oreochromis_niloticus_XP_005449963.1
WKF------------PIPYIL--TDSLDLNA---------------KGVILQAFEEYRLR
S-------CVDFKPYEG-----------------ETTYISFTKL-----SGCWS-YVGDD
KKG----------------QNVSIGA--------GCD-----TKAIVEHELLHALGFYHE
QSR-SDRDDYI-IIWWDQIEEG------------------KEHNFNKYEDDFITDL----
---------------NTPYDYESIMHYRPFSFNKNNSI--------PTITTAIPYFN---
----------------EVIGQRLD-----LSEVDITRLN--RMYDC
>Oryzias_latipes_XP_004083677.1
WKF------------PIPYIL--TDSLDLNA---------------KGVILQAFEEYRLR
S-------CVDFKPYEG-----------------ESSFISFAKF-----SGCWS-YVGDD
KVG----------------QNLSIGA--------RCD-----TKAIVEHELLHALGFYHE
QSR-SDRDDYV-KIWWDEIEEG------------------KEHNFNKYEDDFITDL----
---------------NTPYDYESIMHYRPLSFNKNESF--------PTITTTIPYFN---
----------------GVIGQRMD-----FSEVDITRLN--RMYDC
>Xiphophorus_maculatus_XP_005812818.1
WTF------------PIPYIL--TDSLDLNA---------------KGVILQAFEEYRLR
S-------CVDFKPYEG-----------------ESTYISFVKL-----SGCWS-YVGDD
GTG----------------QNVSIGD--------RCD-----TKAIVEHELLHALGFYHE
QSR-SDRDDYV-KIWWDEIEEG------------------MGHNFNKYEDDFITDL----
---------------NTPYDYESIMHYRPLSFNKNESI--------PTITTVIPYFN---
----------------NVIGQRLD-----FSEVDITRLN--RMYDC
>Poecilia_formosa_XP_007567798.1
WKF------------PIPYIL--TDSLDLNA---------------KGVILQAFEEYRLR
S-------CVDFKPYEG-----------------ESTYISFVKL-----SGCWS-YVGDD
GTG----------------QNVSIGA--------RCD-----TKAIVQHELLHALGFYHE
QSR-SDRDDYV-KIWWDEIEEG------------------KGHNFNKYEDDFITDL----
---------------NTPYDYESIMHYRPFSFNKNESI--------PTITTTIPYFN---
----------------DVIGQRLD-----FSEVDITRLN--RMYDC
>Python_bivittatus_XP_007426854.1
WKL------------PIPYRM--GASIDLNT---------------KGVILQAFEMFRLK
S-------CIDFKPYEG-----------------EQTYLQFEKL-----DGCWS-YVGDL
QNG----------------QVVSIGS--------RCE-----YKDTVEHEVLHALGFYHE
QSR-TDRDDYV-KIWWNEIIEG------------------QAYNFDKYDDTFITDL----
---------------NTPYDYESVMHYGPYSFNKNSSV--------PSITTKIPEFN---
----------------NVIGQSQD-----MSKIDLERLN--RMYHC
>Anolis_carolinensis_XP_008114831.1
WKL------------PVPYIM--GDSLDLNT---------------RGVILQAFEMFRLK
S-------CIDFKPYEG-----------------EKSYLQFEKL-----DGCWS-FVGDF
QTG----------------QNVSIGP--------RCE-----YKDTVEHEVLHALGFYHE
QSR-TDRDDYV-NIWWGEIIEG------------------QEHNFNKYDDDFISDL----
---------------NTPYDYESVMHYGPYSFNRNSSI--------PSITTKISEFN---
----------------DVIGQSQD-----LSRIDLQRLN--RMYNC
>Alligator_sinensis_XP_006035351.1
WKF------------PIPYIL--ADSLDLNA---------------KGVILQAFEMFRLK
T-------CVDFKPYEG-----------------EKTYLKFEKL-----DGCWS-YVGDL
QTG----------------QTVSIGD--------RCD-----YKYLVEHEVLHALGFYHE
QSR-TDRDDYV-QIWWDQITEG------------------YAYAFDKHNDSYLLDL----
---------------NTPYDYESVLHYGPYSFNIHSNI--------SSITTKIPKFN---
----------------EIIGQRLD-----LSRIDSLELN--KLYGC
>Alligator_mississippiensis_XP_006275822.1
WKF------------PIPYIL--ADSLDLNA---------------KGVILQAFEMFRLK
T-------CVDFKPYEG-----------------EKTYLKFEKL-----DGCWS-YVGDL
QTG----------------QTVSIGD--------RCD-----YKYLVEHEVLHALGFYHE
QSR-TDRDDYV-KIWWDQITEG------------------YAYAFDKHNDSYLLDL----
---------------NTPYDYESVLHYGPYSFNIHSNI--------SSITTKIPKFN---
----------------EIIGQRLD-----LSRIDSLELN--KLYGC
>Falco_peregrinus_XP_005239242.1
WNF------------PIPYIL--ADSLDLNA---------------KGVILQAFDMFRLK
S-------CVDFKPYEG-----------------EQTYLKFEKL-----DGCWS-HVGDL
QSG----------------QTVSIGE--------RCD-----YKAIVEHEVLHALGFYHE
QSR-TDRDDYV-QIWWDEIIEG------------------FAYAFDKHNDSFLDDL----
---------------NTPYDYESVLHYGPYSFNINSSI--------PSITTKIPKFN---
----------------EIIGQRLD-----LSRIDLLRLN--RMYNC
>Anas_platyrhynchos_XP_005025603.1
WKF------------PIPYIL--ADSLDLNA---------------KGVVLQAFDMFRLK
S-------CIDFKPYEG-----------------EQTYLKFEKL-----DGCWS-YVGDL
QRG----------------QTVSIGE--------RCD-----YKAIVEHELLHALGFYHE
QSR-TDRDDYV-QIWWDEIIEG------------------FAYAFDKHNDSFLDDL----
---------------NTPYDYESVLHYGPYSFNINSNV--------PSITTKIPEFN---
----------------EIIGQRLD-----LSRIDLLKLN--RMYNC
>Anas_platyrhynchos_XP_005025604.1
WKF------------PIPYIL--ADSLDLNA---------------KGVVLQAFDMFRLK
S-------CIDFKPYEG-----------------EQTYLKFEKL-----DGCWS-YVGDL
QRG----------------QTVSIGE--------RCD-----YKAIVEHELLHALGFYHE
QSR-TDRDDYV-QIWWDEIIEG------------------FAYAFDKHNDSFLDDL----
---------------NTPYDYESVLHYGPYSFNINSNV--------PSITTKIPEFN---
----------------EIIGQRLD-----LSRIDLLKLN--RMYNC
>Astyanax_mexicanus_XP_007245446.1
WQF------------PIPYIL--DNSLDLNA---------------KGVIFQAFETYRLK
S-------CVDFKPYEG-----------------EKSFIRFEKL-----DGCWS-MVGDL
KEG----------------QRLSLGE--------NCD-----YKGTIMHEILHALGFYHE
QSR-TDRDNYV-NIWWNQIIPG------------------MEHNFNKYDDSFITDQ----
---------------NTPYDYESIMHYGPYSFNVDPRY--------PTITAKDPELT---
----------------HVLGQYND-----FSSLDLLRLN--RMYNC
>Astyanax_mexicanus_XP_007245447.1
WQF------------PIPYIL--DNSLDLNA---------------KGVIFQAFETYRLK
S-------CVDFKPYEG-----------------EKSFIRFEKL-----DGCWS-MVGDL
KEG----------------QRLSLGE--------NCD-----YKGTIMHEILHALGFYHE
QSR-TDRDNYV-NIWWNQIIPG------------------MEHNFNKYDDSFITDQ----
---------------NTPYDYESIMHYGPYSFNVDPRY--------PTITAKDPELT---
----------------HVLGQYND-----FSSLDLLRLN--RMYNC
>Lepisosteus_oculatus_XP_006626070.1
WKF------------PIPYIL--TDSLDLNA---------------KGVIFQAFEMYRLK
S-------CVDFKPYEG-----------------EKSFIKFEKL-----DGCWS-QVGDL
QTG----------------QQLSLGE--------GCD-----YKATIEHELLHALGFYHE
QSR-TDRDDYI-NIWWNEVLPG------------------MEHNFVKYDDSFITDL----
---------------NTPYDYESIMHYGAYSFNKNPGV--------PSITAKIPELT---
----------------SVIGQYLD-----FSKLDLLRLN--RMYNC
>Danio_rerio_NP_001025452.1
WKF------------PIPYIL--SDSLDLNA---------------KGAIYQAFEVYRLK
S-------CVDFKPYEG-----------------EKTYIKFEKG-----DGCWS-FVGDQ
QNG----------------QVLSLGP--------GCD-----HKAVIEHELLHALGFYHM
QSR-QDRDDYV-KIWLDQVIEG------------------LEHNFNKYDDSFVTDL----
---------------NTPYDYESVMHYRPFAFNKDPSI--------PTITTNIPEFY---
----------------KIIGQYLD-----FSEMDIVRLN--RMYNC
>Astyanax_mexicanus_XP_007245443.1
WTF------------PIPYIL--SDSLELNA---------------KGTVFQAFEMYRLK
S-------CIDFKPYEG-----------------EKSFIKFEKQ-----GGCFS-SVGKQ
PSG----------------QVLSLGT--------RCD-----HKAIVEHELLHALGFYHM
QSR-QDRDDYV-KIWLDQVTDG------------------LQHNFNKYDDSFVTDM----
---------------NTPYDYESVMHYRPFSFNKDPDI--------PTITTNIPEFY---
----------------NIIGQYLD-----FSEQDVVRLN--KMYNC
>Oryzias_latipes_XP_004083699.1
WQF------------PIPYIL--GDDLDLNA---------------KGCVHQAFEVYRLK
S-------CVDFKPYEG-----------------EKSYIKFEKQ-----GGCFS-SVGKQ
SDG----------------QILSLGP--------GCD-----HKAVIEHELLHALGFYHE
QSR-TDRDDYV-NIWLDQVKPG------------------LEHNFNAYNDDFITDQ----
---------------NTAYDYESVMHYRPFSFNKNESI--------PTITTKIPEFY---
----------------YIIGQYLD-----FSEKDTLR---------
>Xiphophorus_maculatus_XP_005812819.1
WKF------------PIPYIL--GDDLDLNA---------------KGCVHQAFEMYRLK
S-------CVDFKPYEG-----------------EKTYIKFEKR-----GGCFS-SVGDQ
QNG----------------QILSLGT--------GCD-----HKAVIEHELLHALGFYHE
QSR-TDRDDYV-DIWLDQVTPG------------------LEHNFNKYNDDFITDQ----
---------------NTAYDYESVMHYRPFSFNKNESI--------PTVTTKIPEFY---
----------------NIIGQYLD-----FSKMDTLRLN--RMYNC
>Poecilia_formosa_XP_007567799.1
WKF------------PIPYIL--GDDLDLNA---------------KGCVHQAFEMYRLK
S-------CVDFKPYEG-----------------EKTYIKFEKR-----GGCFS-SVGDQ
QNG----------------QILSLGT--------GCD-----HKAVIEHELLHALGFYHE
QSR-TDRDDYV-DIWLDQVTPG------------------LEHNFNKYNDDFITDQ----
---------------NTAYDYESVMHYRPFSFNKNESI--------PTITTKIPEFY---
----------------NIIGQYLD-----FSKMDTLRLN--RMYNC
>Oreochromis_niloticus_XP_005449958.1
WKF------------PIPYIL--GDDLDLNA---------------KGCVHQAFEMYRLK
S-------CVDFKPYEG-----------------EKTYIKFEKR-----GGCFS-SVGDQ
QTG----------------QILSLGP--------GCD-----HKAVVEHELLHALGFYHE
QSR-MDRDDYV-NIWLDQVTPG------------------LQHNFNKYNDDFITDQ----
---------------NTAYDYESVMHYRPFSFNKNESI--------PTITTKIPEFY---
----------------NIIGQYLD-----FSKMDTLRLN--RMYNC
>Oreochromis_niloticus_XP_005449959.1
WKF------------PIPYIL--GDDLDLNA---------------KGCVHQAFEMYRLK
S-------CVDFKPYEG-----------------EKTYIKFEKR-----GGCFS-SVGDQ
QTG----------------QILSLGP--------GCD-----HKAVVEHELLHALGFYHE
QSR-MDRDDYV-NIWLDQVTPG------------------LQHNFNKYNDDFITDQ----
---------------NTAYDYESVMHYRPFSFNKNESI--------PTITTKIPEFY---
----------------NIIGQYLD-----FSKMDTLRLN--RMYNC
>Oreochromis_niloticus_XP_005449957.1
WKF------------PIPYIL--GDDLDLNA---------------KGCVHQAFEMYRLK
S-------CVDFKPYEG-----------------EKTYIKFEKR-----GGCFS-SVGDQ
QTG----------------QILSLGP--------GCD-----HKAVVEHELLHALGFYHE
QSR-MDRDDYV-NIWLDQVTPG------------------LQHNFNKYNDDFITDQ----
---------------NTAYDYESVMHYRPFSFNKNESI--------PTITTKIPEFY---
----------------NIIGQYLD-----FSKMDTLRLN--RMYNC
>Anolis_carolinensis_XP_008115352.1
WKI------------PIPFIL--ADSLDLNA---------------KGVILKAFEGFHLR
S-------CVKFKPYAG-----------------EKSYIRFLKL-----NGCWS-TIGDT
KAG----------------QNLSIGA--------GCD-----HKAIVIHEILHALGFLHE
QTR-TDRDDYV-KIWWNHVLPN------------------QAHNFNKYGRNYLTDL----
---------------NTTYDYESIMHYGPSSFTKNSSL--------ATITTNIPEFN---
----------------GIIGQRLD-----FSTSDIERLN--RMYNC
>Callorhinchus_milii_XP_007910219.1
WPK------------TIPYYM--ENNLELGI---------------KGLIMKAFEQYRLK
T-------CIDFKPWAG-----------------ERNYISFQDS-----DGCWS-FIGNQ
QRGK---------------QNVSLQL--------SCN-----EIGIVEHEILHFLGMIHE
QSR-DDRDDYI-TVIWDQIQTD------------------KVHNFNKFSATLMSKL----
---------------NVPYDYMSVMHYGGTAYSKDNN---------LTILTKIPEFN---
----------------MLIGQRME-----LSDQDVQKVN--QLYNC
>Sarcophilus_harrisii_XP_003759859.1
WPH------------VIPYVL--QDNLEMNA---------------KGVILRAFERYRLK
T-------CIDFKPWEG-----------------EEEYISVYQG-----NGCFS-TVGNS
HVGK---------------QLLSIGF--------KCD-----KIGSIQHEFLHALGFVHE
QSR-SDRDDYI-IIMKDNILPG------------------REMNFLYFNDTQINTL----
---------------HIPYDYTSLMHYSKQAFQKDTE---------PTIIPKEHKFL---
----------------DVIGQRIA-----LSDYDIEKLS--RLYNC
>Monodelphis_domestica_XP_007487295.1
QSH------------VVPYVL--HDSLEMDS---------------KGVILNAFERFRLK
T-------CIDFKPREE-----------------EEDYILFYKG-----KGCFS-YLGNK
RFGQ---------------QLLSIGD--------HCS-----KVGSVQNQLLYLLGFYHQ
QAR-PDRDDYI-IIMEDRIKPD------------------TEINFEGANEEELDSL----
---------------NDPYDYKFVMYYSKNAFQKGTE---------LTIVERIPNFT---
----------------DVIGQRID-----FSDYDLEKLN--QLYNC
>Sarcophilus_harrisii_XP_003759860.1
WPK------------TIPVVL--ADSLELNA---------------KGVILRAFERFHLK
T-------CIKFKQWKG-----------------EDNYIFIYRG-----EGCFS-TAGNA
HFGR---------------QEISIGY--------LCD-----KIGLVQHELFHTLGFVHE
QSR-SDRNDYV-TIREDNILPG------------------TESNFKYFSDKLLEYL----
---------------NVPYDYISLLHYPQDAFQKGSE---------PTIVTRNPDFM---
----------------DMIGQRID-----FSDYDVEKLN--RRYNC
>Maylandia_zebra_XP_004543065.1
WPK------------TIPYYM--QDDLEINA---------------KGVILKAFEQYRLK
T-------CIDFKPWSG-----------------EANYISVFKG-----DGCFS-SVGNR
HVGK---------------QRLSIGT--------NCD-----HIATIEHEFLHALGFWHE
QSR-ADRDDYV-EIMWDRITEG------------------KGHNFNTYDDTTSSSL----
---------------GVPYDYSSMMHYSKTAFKNGME---------PTIVTKIPAFS---
----------------DIIGQRME-----FSDSDLLKLN--RLYNC
>Haplochromis_burtoni_XP_005912735.1
WPK------------TIPYYM--QDDLEINA---------------KGVILKAFEQYRLK
T-------CIDFKPWSG-----------------EANYISVFKG-----DGCFS-SVGNR
HVGK---------------QRLSIGT--------NCD-----HIATIEHEFLHALGFWHE
QSR-ADRDDYV-EIMWDRITEG------------------KGHNFNTYDDTTSSSL----
---------------GVPYDYSSMMHYSKTAFKNGTE---------PTIVTKIPAFS---
----------------DIIGQRME-----FSDSDLLKLN--RLYNC
>Neolamprologus_brichardi_XP_006786488.1
WPK------------TIPYYM--QDDLEINA---------------KGVILKAFEQYRLK
T-------CIDFKPWSG-----------------EANYISVFKG-----DGCFS-SVGNR
HVGK---------------QRLSIGT--------NCD-----HIATIEHEFLHALGFWHE
QSR-ADRDDYV-EIMWDRITEG------------------KGHNFNTYDDTTSSSL----
---------------GVPYDYSSMMHYSKTAFQNGTE---------PTIVTKIPAFS---
----------------DIIGQRME-----FSDSDLLKLN--RLYNC
>Oreochromis_niloticus_XP_005476425.1
WPK------------TIPYYM--EDDLEINA---------------KGVILKAFEQYRLK
T-------CIDFKPWSG-----------------EANYISVFKG-----DGCFS-SVGNR
HVGK---------------QRLSIGT--------NCD-----RIATIEHEFLHALGFWHE
QSR-ADRDDYV-EIMWDRITEG------------------KGHNFNTYDDTTSSSL----
---------------GVPYDYSSMMHYSKTAFRNGTE---------PTIVTKIPAFS---
----------------DIIGQRME-----FSDSDLLKLN--RLYNC
>Takifugu_rubripes_XP_003975347.1
WPK------------TIPYYM--EDDLEVNA---------------KGVIMKAFEQYRLK
S-------CIDFKPWSG-----------------EANYISIFKG-----SGCFS-SVGNR
HVGK---------------QRLSIGS--------NCD-----RIATIEHEFLHALGFWHE
QSR-ADRDDYV-KIMWDRITED------------------KQHNFNTYNDTTSSSL----
---------------GVPYDYGSMMHYSKTAFSKEGE---------PTIVTNIPAFS---
----------------DVIGQRME-----FSDSDLLKLH--RLYNC
>Oryzias_latipes_XP_004079420.1
WPK------------TIPYYM--EDDLEINA---------------KGVILKAFEQYRLK
S-------CIDFKPWSG-----------------EENYISIFKG-----NGCFS-SVGNR
RVGK---------------QRLSIGT--------NCD-----RIATIEHEFLHALGFWHE
QSR-SDRDDYV-RIMWDRILDG------------------REHNFNTYNDTTSSSL----
---------------GVPYDYGSMMHYSKNAFRNGSE---------PTIVTKIPAFS---
----------------DVIGQRME-----FSDSDLLKLH--RLYNC
>Xiphophorus_maculatus_XP_005796164.1
WPK------------TVPYYM--EDDLEINA---------------KGVILKAFEQYRLK
T-------CIDFKPWSG-----------------EENYISIFKG-----DGCFS-SVGNR
KVGK---------------QRLSIGT--------NCD-----RIATIEHEFLHALGFWHE
QSR-SDRDDYV-QIMWDRILEG------------------REHNFNTYDDTVSSSL----
---------------GVPYDYNSMMHYSKGAFQNGSE---------PTIVTKIPAFS---
----------------DVIGQRME-----FSDSDLLKLN--RLYKC
>Poecilia_formosa_XP_007548801.1
WPT------------TVPYYM--EDDLEINA---------------KGVILKAFEQYRLK
T-------CIDFKPWSG-----------------EENYISIFKG-----NGCFS-SVGNR
KVGK---------------QRLSIGT--------NCD-----RIATIEHEFLHALGFWHE
QSR-SDRDDYV-QIVWDRILEG------------------REHNFNTYDDTVSSSL----
---------------GVPYDYNSMMHYSKAAFQNGSE---------PTIVTKIPAFS---
----------------DVIGQRME-----FSDSDLLKLN--RLYKC
>Poecilia_formosa_XP_007548802.1
WPT------------TVPYYM--EDDLEINA---------------KGVILKAFEQYRLK
T-------CIDFKPWSG-----------------EENYISIFKG-----NGCFS-SVGNR
KVGK---------------QRLSIGT--------NCD-----RIATIEHEFLHALGFWHE
QSR-SDRDDYV-QIVWDRILEG------------------REHNFNTYDDTVSSSL----
---------------GVPYDYNSMMHYSKAAFQNGSE---------PTIVTKIPAFS---
----------------DVIGQRME-----FSDSDLLKLN--RLYKC
>Astyanax_mexicanus_XP_007259850.1
WPK------------TVPYYF--EDDLDINA---------------KGVIMKAFEQYRLK
T-------CIDYTPWSG-----------------EQNYISVFKG-----SGCFS-SVGNR
HVGK---------------QRLSIGA--------GCD-----RIATIEHEFLHALGFWHE
QSR-SDRDDYV-TIMWDRILEG------------------REHNFNKYDDTTSSNL----
---------------NVPYDYGSMMHYSKNSFRNGTE---------PTIVTKIPAFL---
----------------DVIGQRME-----FSDSDLLKLN--RLYKC
>Lepisosteus_oculatus_XP_006643274.1
WPK------------IIPYYL--EDSLEINA---------------KGVILKAFEQYRLK
T-------CIDYKPWEG-----------------EQNYISVFKG-----SGCFS-SVGNR
HVGK---------------QRLSIGN--------NCD-----RIATIEHEFLHALGFWHE
QSR-SDRDDYV-KIMWDRISEG------------------KEHNFNTYNDTVSSAL----
---------------NVPYDYNSMMHYSKTAFRNGTE---------PTILTKIPQFM---
----------------DVIGQRME-----FSDSDLLKLN--RLYNC
>Danio_rerio_XP_003197854.2
WPK------------TIPYYF--EDDLEINA---------------KGVILKAFEQYRLK
T-------CIDYKPWTG-----------------EENYISVFKG-----NGCFS-SVGNR
RVGR---------------QTLSIGS--------GCD-----RIATIEHEFLHALGFWHE
QSR-SDRDDYV-SIMWDRITEG------------------KEHNFNKYNDSSSSAL----
---------------NVPYDYSSMMHYSQKAFQSGSE---------PTIITRIPAFS---
----------------SVIGQRME-----FSDSDLLKLN--RLYNC
>Astyanax_mexicanus_XP_007245387.1
WPT------------TVPYYL--EDDLEINA---------------KGVTLKAFEQYRLK
T-------CIDFKPWSG-----------------EANYISVYKG-----SGCSS-SVGNR
RVGK---------------QRLSIGN--------NCD-----RLATVEHEFLHALGFWHE
QSR-GDRDDYV-NIIWDQIQSG------------------KEHNFNSYDDSVSSAL----
---------------GVPYDYGSVMHYSKNSFNKGSE---------PTIVTRIPEFM---
----------------DVIGQRME-----FSSSDVFKLN--RLYNC
>Poecilia_formosa_XP_007554716.1
WPT------------TIPYYL--EDSLDINA---------------KGVILKAFDQYRLK
T-------CIDFTPWKG-----------------EENYISVFKG-----SGCYS-SVGNR
RVGK---------------QQLSIGT--------NCD-----RLGTVEHEFLHALGFWHE
QSR-ADRDDYV-NIIWEQIEPG------------------KEHNFNTYDDSVSNTL----
---------------GVPYDYGSVMHYSKTAFTIDSE---------PTIVTKLPQFM---
----------------DVIGQRMG-----FSASDLAKLN--LLYNC
>Xiphophorus_maculatus_XP_005813084.1
WPT------------TIPYYL--EDSLDINA---------------KGVILKAFDQYRLK
T-------CIDFTPWKG-----------------EENYISVFKG-----SGCYS-SVGNR
RVGK---------------QQLSIGS--------NCD-----RLGTVEHEFLHALGFWHE
QSR-ADRDDYV-NIIWEQIEPG------------------KEHNFKTYDDTVSNAL----
---------------GVPYDYGSVMHYSKTAFNINSE---------PTIVTKIPQFM---
----------------DVIGQRME-----FSASDLAKLN--LLYNC
>Oryzias_latipes_XP_004068216.1
WPT------------TVPYYL--EDSLEMNA---------------KGVVLKAFDQYRLK
T-------CIDFTPWKG-----------------EENYISVFKG-----SGCYS-SVGNR
RVGK---------------QQLSIGS--------NCD-----SLGTVEHEFLHALGFWHE
QSR-ADRDDYV-YIMWDQIESG------------------KEHNFNTYDDTVSSSL----
---------------GVPYDYSSVMHYSKTAFNTGSE---------PTIVTNIPHFM---
----------------DIIGQRMG-----FSESDLTKLN--RLYNC
>Oreochromis_niloticus_XP_005451320.1
WPT------------TIPYYL--EDSLEMNA---------------KGVILKAFDQYRLK
T-------CIDFSPWKG-----------------EENYISVFKG-----NGCYS-YVGNR
HVGK---------------QELSIGS--------NCD-----SLGTVEHEFLHALGFWHE
QSR-ADRDDYV-NIIWNQIQSG------------------KEHNFNTYDDTVSSAL----
---------------GVPYDYGSVMHYSKTAFSIGSE---------PTIVTKIPHFM---
----------------NVIGQRMG-----FSSSDLTKLN--RLYNC
>Neolamprologus_brichardi_XP_006790580.1
WPT------------IIPYYL--EDSLEMNA---------------KGVILKAFDQYRLK
T-------CIDFSPWKG-----------------EENYISVFKG-----NGCFS-SVGNR
HVGK---------------QQLSIGS--------NCD-----SLGTVEHEFLHALGFWHE
QSR-ADRDDYV-DIIWNQIQSG------------------KEHNFNTYDDTVSSAL----
---------------GVPYDYGSVMHYSKTAFNIGSE---------PTIVTKIPHFM---
----------------NVIGQRMG-----FSSSDLTKLN--RLYNC
>Haplochromis_burtoni_XP_005919919.1
WPT------------IIPYYL--EDSLEMNA---------------KGVILKAFDQYRLK
T-------CIDFSPWKG-----------------EENYISVFKG-----NGCYS-SVGNR
HVGK---------------QELSIGS--------NCD-----RLGTVEHEFLHALGFWHE
QSR-ADRDDYV-DIIWNQIQSG------------------KEHNFNTYDDTVSSAL----
---------------GVPYDYGSVMHYSKTAFNIGSE---------PTIVTKIPHFM---
----------------DVIGQRMG-----FSSSDLTKLN--RLYNC
>Pundamilia_nyererei_XP_005727341.1
WPT------------IIPYYL--EDSLEMNA---------------KGVILKAFDQYRLK
T-------CIDFSPWKG-----------------EENYISVFKG-----NGCYS-SVGNR
HVGK---------------QELSIGS--------NCD-----SLGTVEHEFLHALGFWHE
QSR-ADRDDYV-DIIWNQIQSG------------------KEHNFNTYDDTVSSAL----
---------------GVPYDYGSVMHYSKTAFNIGSE---------PTIVTKIPHFM---
----------------DVIGQRMG-----FSSSDLTKLN--RLYNC
>Maylandia_zebra_XP_004553025.1
WPT------------IIPYYL--EDSLEMNA---------------KGVILKAFDQYRLK
T-------CIDFSPWKG-----------------EENYISVFKG-----NGCYS-SVGNR
HVGK---------------QELSIGS--------NCD-----SLGTVEHEFLHALGFWHE
QSR-ADRDDYV-DIIWNQIQSG------------------KEHNFNTYDDTVSSAL----
---------------GVPYDYGSVMHYSKTAFNIGSE---------PTIVTKIPHFM---
----------------DVIGQRMG-----FSSSDLTKLN--RLYNC
>Danio_rerio_NP_001070089.2
WPT------------TVPYFL--DNSLEINA---------------KGVILKAFEQYRLK
T-------CIDFKPWNG-----------------ESNYIFVFKG-----SGCYS-KVGNR
QMGK---------------QELSIGS--------NCD-----SLGTVEHEFLHALGLWHE
QSR-SDRDDYV-IIVWDQIQDG------------------KEHNFNLYDETQSSSL----
---------------GVPYDYSSVMHYSKTSFNKGSE---------PTIVTKIPEFL---
----------------NVIGQRME-----FSDNDLLKLN--RLYNC
>Takifugu_rubripes_XP_003978456.1
WPT------------PIPYYL--EDSLDMNA---------------KGVILKALDQYRLK
T-------CIDFKPWKG-----------------EQNYISVYKG-----DGCFS-SVGNQ
QVGK---------------QRLSIGK--------NCD-----RVATVEHEFLHALGLRHE
QSR-ADRDDYV-DIMWDRIVPG------------------KEHNFKMNDDTMTSAL----
---------------GVPYDYSSVMHYNKMSFATGSE---------PTIVTKIPHFM---
----------------DIIGQRIS-----FSTGDLSKIS--HLYNC
>Ictidomys_tridecemlineatus_XP_005337528.1
WPH------------VVPYVL--EDSLGVNA---------------KGVILQAFDRYRLK
T-------CLDFKPWSG-----------------EDNYIAFFKG-----TGCWS-SIGNK
RQGK---------------QELSIGN--------NCD-----RIGTVQHELLHALGFWHE
QSR-SDRDDYI-QIMWNRIKPG------------------REHNFNIHNDKESDFL----
---------------NVPYDYFSVMHYSKIAFKRGQD---------PTIITKMAVFE---
----------------DLIGQRMD-----FSDYDLQKLN--RLYNC
>Bos_taurus_NP_001137570.1
WPH------------TIPYVL--DDSLEMNA---------------RGVILKAFERYRLK
S-------CIDFKPWSG-----------------EPNYISVFKG-----NGCWS-SVGKQ
LTGI---------------QELSIGE--------GCD-----KIATVQHEFLHALGFWHE
QSR-SDRNDYV-SIIWNRIISG------------------KERNFDFYDDQVIDSM----
---------------NVPYDYSSVMHYGKTAFGNGSE---------PTIVTRVPDFM---
----------------DVIGQRMD-----FSDSDVLKLN--QLYNC
>Bos_taurus_XP_005224068.1
WPH------------TIPYVL--DDSLEMNA---------------RGVILKAFERYRLK
S-------CIDFKPWSG-----------------EPNYISVFKG-----NGCWS-SVGKQ
LTGI---------------QELSIGE--------GCD-----KIATVQHEFLHALGFWHE
QSR-SDRNDYV-SIIWNRIISG------------------KERNFDFYDDQVIDSM----
---------------NVPYDYSSVMHYGKTAFGNGSE---------PTIVTRVPDFM---
----------------DVIGQRMD-----FSDSDVLKLN--QLYNC
>Bos_taurus_XP_005224069.1
----------------------------MNA---------------RGVILKAFERYRLK
S-------CIDFKPWSG-----------------EPNYISVFKG-----NGCWS-SVGKQ
LTGI---------------QELSIGE--------GCD-----KIATVQHEFLHALGFWHE
QSR-SDRNDYV-SIIWNRIISG------------------KERNFDFYDDQVIDSM----
---------------NVPYDYSSVMHYGKTAFGNGSE---------PTIVTRVPDFM---
----------------DVIGQRMD-----FSDSDVLKLN--QLYNC
>Bos_mutus_XP_005903416.1
WPH------------TIPYVL--DDSLEMNA---------------RGVILKAFERYRLK
S-------CIDFKPWSG-----------------EPNYISVFKG-----NGCWS-SVGKQ
LTGI---------------QELSIGE--------GCD-----KIATVQHEFLHALGFWHE
QSR-SDRNDYV-SIIWNRIISG------------------KERNFDFYDDQVIDSM----
---------------NVPYDYSSVMHYGKTAFGNGSE---------PTIITRVPDFM---
----------------DVIGQRMD-----FSDSDVLKLN--QLYNC
>Pantholops_hodgsonii_XP_005960588.1
WPH------------TIPYVL--DDSLEMNA---------------RGVILKAFERYRLK
S-------CIDFKPWSG-----------------EPNYISVFKG-----NGCWS-SVGKQ
FTGM---------------QQLSIGE--------GCD-----KIATVQHEFLHALGFWHE
QSR-SDRNDYV-SIIWNRIISG------------------KERNFDFYDDQVIDSM----
---------------NVPYDYSSVMHYGKTAFGNGSE---------PTIVTRVPDFM---
----------------DVIGQRMD-----FSDSDVLKLN--QLYNC
>Ovis_aries_XP_004020496.1
WPH------------TIPYVL--DDSLEMNA---------------RGVILKAFERYRLK
S-------CIDFKPWSG-----------------EPSYISVFKG-----NGCWS-SVGKQ
FTGM---------------QQLSIGE--------GCD-----KIATVQHEFLHALGFWHE
QSR-SDRNDYV-SIIWNRIISG------------------KERNFDFYDDQVIDSL----
---------------NVPYDYSSVMHYSKTAFGNGSE---------PTIVTRVPDFM---
----------------DVIGQRMD-----FSDSDVLKLN--QLYNC
>Capra_hircus_XP_005697065.1
WPH------------TIPYVL--DDSLEMNA---------------RGVILKAFERYRLK
S-------CIDFKPWSG-----------------EPSYISVFKG-----NGCWS-SVGKQ
FTGI---------------QQLSIGE--------GCD-----KIATVQHEFLHALGFWHE
QSR-SDRNDYV-SIIWNRIISG------------------KERNFDFYDDQVIDSL----
---------------NVPYDYSSVMHYSKTAFGNGSE---------PTIVTRVPDFM---
----------------DVIGQRMD-----FSDSDVLKLN--QLYNC
>Bubalus_bubalis_XP_006054899.1
WPH------------TIPYVL--DDSLEMNA---------------RGVILKAFERYRLK
S-------CIDFKPWSG-----------------EPNYISVFKG-----SGCWS-SVGKQ
LTGM---------------QKLSIGE--------GCD-----KIATVQHEFLHALGFWHE
QSR-SDRNDYV-SIIWNRIISG------------------KERNFEFYDDQVIDSM----
---------------NVPYDYSSVMHYSKTAFGNGSE---------PTIVTRVPDFM---
----------------DVIGQRMD-----FSDSDVLKLN--QLYNC
>1_meprin_A_XP_007167110.1_.
WPH------------TIPYVL--DDSLEMNA---------------RGVILNAFERYRLK
T-------CIDFKPWSG-----------------EPNYISVFKG-----NGCWS-SVGNS
RIGR---------------QELSIGK--------GCD-----KIATVQHEFLHALGFWHE
QSR-SDRDDYV-SIIWDRIISG------------------KEKNFKSYDDQKADSL----
---------------NVPYDYSSVMHYSKTAFQNGSE---------PTIVTRIPDFM---
----------------DVIGQRMD-----FSDSDLLKLN--QLYNC
>Physeter_catodon_XP_007121303.1
WPH------------TIPYVL--DDSLEMNA---------------RGVIFNAFERYRLK
T-------CIDFKPWSG-----------------EPNYILVFKG-----NGCWS-SVGNM
HFGR---------------QELSIGK--------DCD-----RIATVQHEFLHALGFWHE
QSR-SDRDDYV-SIIWDRIISG------------------KKKNFESYNDRETDSL----
---------------NVPYDYSSVMHYSKSAFQNGSE---------PTIVTKIPDFM---
----------------DVIGQRMD-----FSDSDLLKLN--QLYNC
>Lipotes_vexillifer_XP_007455229.1
WPH------------TIPYVL--EDSLEMNA---------------RGVILNAFERYRLK
T-------CIDFKPWSG-----------------EPNYISVFKG-----NGCWS-SVGNM
RIGK---------------QELSIGK--------GCD-----RIATVQHEFLHALGFWHE
QSR-SDRDDYV-SIIWDRIISG------------------KKKNFESYDDRKTDSL----
---------------NVPYDYSSVMHYSKTAFQNGSE---------PTIVTRIPDFM---
----------------DVIGQRMD-----FSDSDILKLN--QLYNC
>Orcinus_orca_XP_004273761.1
WPH------------TIPYVL--DDSLEMNA---------------RGVILNAFERYRLK
T-------CIDFKPWSG-----------------EPNYISVFKG-----SGCWS-SVGNR
RVGK---------------QELSIGK--------GCD-----RIATVQHEFLHALGFWHE
QSR-SDRDDYV-SIIWDRIISG------------------KKNNFESYDDRQTDSL----
---------------NVPYDYSSVMHYSKTAFQNGSE---------PTIVTRIPDFM---
----------------DVIGQRMD-----FSDSDILKLN--QLYNC
>Tursiops_truncatus_XP_004319909.1
WPH------------TIPYVL--DDSLEMNA---------------RGVILNAFERYRLK
T-------CIDFKPWSG-----------------EPNYISVFKG-----SGCWS-SVGNR
RVGK---------------QELSIGK--------GCD-----RIATVQHEFLHALGFWHE
QSR-SDRDDYV-SIIWDRIISG------------------KKNNFESYDDRQTDSL----
---------------NVPYDYSSVMHYSKTAFQNGSE---------PTIVTRIPDFM---
----------------DVIGQRMD-----FSDSDILKLN--QLYNC
>Sus_scrofa_XP_003127931.1
WPH------------TIPYVL--DDSLEMNA---------------RGVILEAFERYRLK
T-------CIDFKPWSG-----------------EANYISVFKG-----SGCWS-SVGNQ
HVGK---------------QNLSIGH--------NCD-----RTATVQHEFLHALGFFHE
QSR-SDRDDYV-SIIWDRITPG------------------KENNFKAYTDEETDSL----
---------------NVPYDYNSVMHYSKTAFQIGSE---------PTIVTRISDFM---
----------------DVIGQRLD-----FSDHDLLKLN--RLYNC
>Camelus_ferus_XP_006187241.1
WPH------------TIPYVL--DDSLGMNA---------------KGVILKAFERYRLK
T-------CIDFKPWSG-----------------EANYVSVYNG-----SGCSS-SVGNQ
RVGM---------------QKLSIGK--------NCD-----KIGTVQHEFLHALGFWHE
QSR-SDRDDYI-SIIWDRIMTN------------------RKHNFIIRNDQESDFL----
---------------NVPYDYNSVMHYSKTAFKNGSE---------PTIVTRIPDFM---
----------------DVIGQRMD-----FSDLDILKLN--RLYNC
>Vicugna_pacos_XP_006205206.1
WPH------------TIPYVL--DDSLGMNA---------------KGVILKAFERYRLK
T-------CIDFKPWSG-----------------EANYVSVYNG-----SGCSS-SVGNQ
RVGM---------------QKLSIGK--------NCD-----KIGTVQHEFLHALGFWHE
QSR-SDRDDYV-SIIWDRIMTN------------------RKHNFIIRNDQESDFL----
---------------NVPYDYNSVMHYSKTAFKNGSE---------PTIVTRMPDFM---
----------------DVIGQRMD-----FSDSDILKLN--RLYNC
>Falco_peregrinus_XP_005243799.1
WPH------------VIPYVL--DDSLEMNA---------------KGLILKAFEQYRLK
T-------CIDFKPWEG-----------------EKNYIFVFKG-----TGCWS-SVGNQ
QKGL---------------QQLSIGD--------NCD-----RIGTIQHEFLHALGFWHE
QSR-SDRDDYV-SIIWDRVQSG------------------KEHNFKKYDDKTSDSL----
---------------NAPYDYTSVMHYSQNAFRNGTE---------PTIITNIPDFM---
----------------DVIGQRMD-----FSDYDIQKLN--RLYNC
>Falco_cherrug_XP_005439581.1
WPH------------VIPYVL--DDSLEMNA---------------KGLILKAFEQYRLK
T-------CIDFKPWEG-----------------EKNYIFVFKG-----TGCWS-SVGNQ
QKGL---------------QQLSIGD--------NCD-----RIGTIQHEFLHALGFWHE
QSR-SDRDDYV-SIIWDRVQSG------------------KEHNFKKYDDKTSDSL----
---------------NAPYDYTSVMHYSQNAFRNGTE---------PTIITNIPDFM---
----------------DVIGQRMD-----FSDYDIQKLN--RLYNC
>Anas_platyrhynchos_XP_005018305.1
WPH------------VIPYVL--DDSLEINA---------------KGLILKAFEQYRLK
T-------CIDFKPWEG-----------------EENYISVFKG-----SGCWS-SVGNR
QMGL---------------QQLSIGE--------NCD-----RIGTIQHEFLHALGFWHE
QSR-SDRDDYV-SIIWDRIQSG------------------KEHNFNKYDDKTSDSL----
---------------NVPYDYTSVMHYSQTAFRNGTE---------PTIVTNIPDFM---
----------------DVIGQRMD-----FSDYDLQKLN--RLYNC
>Columba_livia_XP_005504298.1
WPH------------VIPYVL--DDSLEMNA---------------KGLILKAFEQYRLK
T-------CIDFKPWEG-----------------EENYISVFKG-----SGCWS-SVGNR
RVGL---------------QQLSIGA--------NCD-----RIATIQHEFLHALGFWHE
QSR-SDRDDYV-SIVWERIQSG------------------TGHNFNKYDDKTSDSL----
---------------NVPYDYNSVMHYSKNAFRNGTE---------PTIITNIPDFM---
----------------DVIGQRMD-----FSDYDLQKLN--RLYNC
>Meleagris_gallopavo_XP_003205072.1
WPH------------VVPYVL--DDSLEVNA---------------KGVILKAFEQYRLK
T-------CIDFKPWEG-----------------EENYISVFKG-----SGCWS-SVGNR
KQGL---------------QQLSIGA--------NCD-----RIATVEHEFLHALGFWHE
QSR-SDRDDYV-SIIWDRIQTG------------------REHNFNKYDDKTSDSL----
---------------NVPYDYTSVMHYSKTAFRNGTE---------PTIVTNIPYFM---
----------------DVIGQRMD-----FSDYDLQKLN--QLYNC
>1_meprin_A_XP_004939881.1_R_.
WPH------------VVPYVL--DDSLDVNA---------------KGVILKAFEQYRLK
T-------CIDFKPWEG-----------------EENYISVFKG-----SGCWS-SVGNR
QQGL---------------QQLSIGA--------NCD-----RIATVEHEFLHALGFWHE
QSR-SDRDDYV-SIIWDRIQTG------------------REHNFNKYDDKTSDSL----
---------------NVPYDYTSVMHYSKTAFRNGTE---------PTIVTNIPYFM---
----------------DVIGQRMD-----FSDYDLQKLY--RLYNC
>1_meprin_A_XP_419181.3_R_.
WPH------------VVPYVL--DDSLDVNA---------------KGVILKAFEQYRLK
T-------CIDFKPWEG-----------------EENYISVFKG-----SGCWS-SVGNR
QQGL---------------QQLSIGA--------NCD-----RIATVEHEFLHALGFWHE
QSR-SDRDDYV-SIIWDRIQTG------------------REHNFNKYDDKTSDSL----
---------------NVPYDYTSVMHYSKTAFRNGTE---------PTIVTNIPYFM---
----------------DVIGQRMD-----FSDYDLQKLY--RLYNC
>Alligator_sinensis_XP_006036626.1
WPL------------TIPYVL--EDSLEMNA---------------KGVILKAFEQYRLK
S-------CIDFKPWEG-----------------EENYISVFKG-----SGCWS-SIGNR
RKGK---------------QELSIGA--------NCD-----RIGTVQHEFLHALGFWHE
QSR-SDRNDYV-TIMWDRISTG------------------KEHNFNTYDDKTSNFL----
---------------NTPYDFTSVMHYSKNAFRNGTE---------ATILTNIPDFM---
----------------DVIGQRMD-----FSDYDLRKLH--RLYNC
>Alligator_mississippiensis_XP_006261478.1
WPL------------TIPYVL--EDSLEMNA---------------KGVILKAFEQYRLK
S-------CIDFKPWEX-----------------EENYISVFKG-----SGCWS-SIGNR
RKGK---------------QELSIGA--------NCD-----RIGTVQHEFLHALGFWHE
QSR-SDRNDYV-TIMWDRISTG------------------KEHNFNTYDDKTSNSL----
---------------NTPYDFTSVMHYSKNAFRNGTE---------ATILTNIPDFM---
----------------DVIGQRMD-----FSDYDLRKLH--RLYNC
>Pelodiscus_sinensis_XP_006113684.1
WPL------------TIPYVL--EDSLEMNA---------------KGLILKAFERYRLK
T-------CIDFKPWEG-----------------EQNYISVFKG-----SGCWS-SVGNR
QQGK---------------QQLSIGA--------NCD-----RIGTIQHEFLHALGFWHE
QSR-SDRDDYV-SIMWDRIQSG------------------KEHNFNTYDDKTSSAL----
---------------NVPYDYTSVMHYSKTAFRNGTE---------PTIITNIPDFM---
----------------DVIGQRMD-----FSDYDLQKLN--RLYNC
>Chelonia_mydas_XP_007058867.1
WPL------------TIPYVL--EDSLEMNA---------------KGLILKAFERYRLK
T-------CIDFKPWEG-----------------EKNYISVFKG-----SGCWS-YVGNR
QEGK---------------QQLSIGA--------NCD-----SIATIQHEFLHALGFWHE
QSR-SDRDDYV-SIMWDRIQSG------------------KEHNFNTYDDKTSSAL----
---------------NVPYDYTSVMHYSKTSFMNGTE---------PTIVTNIPEFM---
----------------DVIGQRMD-----FSDYDLQKLN--RLYNC
>1_meprin_A_XP_008166807.1_.
WPL------------TIPYVL--EDSLEMNA---------------KGLILKAFERYRLK
T-------CIDFKPWEG-----------------EKNYISVFKG-----SGCWS-SVGNR
QQGK---------------QQLSIGA--------NCD-----RIGTIQHEFLHALGFWHE
QSR-SDRDDYV-SIMRDRIQSG------------------KEHNFNTYDDKTSSAL----
---------------NVPYDYTSVMHYSKTAFMNGTE---------PTIVTNIPEFM---
----------------DVIGQRMD-----FSDYDLQKLN--RLYNC
>Taeniopygia_guttata_XP_002196096.2
WPH------------VVPYVL--EDSLEMNA---------------KGVILKAFEQYRLK
T-------CIDFKPWEG-----------------EKNYISVFKG-----SGCWS-SVGNM
QMGL---------------QQLSIGA--------SCD-----RIGTIQHEFLHALGFWHE
QSR-SDRDDYV-SIIWDRIQSG------------------KGHNFNKYDDKKSDFL----
---------------NVPYDYNSVMHYSKTAFRNGTE---------PTIITNIPEFI---
----------------DVIGQRMG-----FSEYDLQKLN--RLYNC
>Ficedula_albicollis_XP_005042094.1
WPH------------VIPYVL--MDSLEMNA---------------KGLILKAFEQYRLK
T-------CIDFKPWEG-----------------EKNYISVFKG-----NGCWS-SVGNM
QMGL---------------QQLSIGA--------NCD-----RIGTIEHEFLHALGFWHE
QSR-SDRDDYV-TIVWDRIQYG------------------KEHNFNKYDDRRSDFL----
---------------NVPYDYNSVMHYSKTAFRNGTE---------PTIITNIPDFL---
----------------DVIGQRMD-----FSEYDLQKLN--KLYNC
>Zonotrichia_albicollis_XP_005479725.1
WPH------------VIPYVL--ENSLEMNA---------------KGVILKAFEQYRLK
T-------CIDFKPWEG-----------------EKNYISVFKG-----SGCWS-SVGNL
QMGL---------------QQLSIGA--------NCD-----RIGTVQHEFLHALGFWHE
QSR-SDRDDYV-TIVWDRIQSG------------------KEHNFNKYDDNRSDFL----
---------------NVPYDYNSVMHYSKTAFKNGTD---------PTIITNIPDFI---
----------------DVIGQRMD-----FSEYDLRKLN--RLYNC
>Geospiza_fortis_XP_005418431.1
WPH------------VIPYVL--EDNLEMNA---------------KGVILKAFEQYRLK
T-------CIDFKPWEG-----------------EKNYISVFKG-----SGCWS-SVGNL
QMGL---------------QQLSIGA--------NCD-----RIGTIQHEFLHALGFWHE
QSR-SDRDDYV-TIVWDRIQSG------------------KEHNFNKYDDKRSDFL----
---------------NVPYDYSSVMHYSKTAFRNGTE---------PTIITNIPDFI---
----------------DVIGQRMD-----FSEYDLQKLN--RLYNC
>Pseudopodoces_humilis_XP_005517487.1
WPH------------VIPYVL--EDSLEMNA---------------KGVILKAFEQYRLK
T-------CIDFKPWEG-----------------EKNYISVFKG-----SGCWS-SVGNM
QMGL---------------QQLSIGA--------NCD-----RIGTIQHEFLHALGFWHE
QSR-SDRDDYV-TIVWDRIQSG------------------KEHNFNKYDDKRSDFL----
---------------NVPYDYNSVMHYSKTAFRNGTE---------PTIITNIPDFI---
----------------DVIGQRMD-----FSEYDLQKLN--RLYNC
>1_meprin_A_XP_005153675.1_R_.
WPH------------VIPYVL--DDSLEMNA---------------KAVILKAFEQYRLK
T-------CIDFKPWEG-----------------ERNYIHVIKE-----SGCWS-SVGNL
QMGL---------------QELSIGD--------GCD-----RIATIQHEFLHALGFWHE
QSR-SDRDDYV-SIIWERVLSG------------------HKHNFNKYDDKRSDSL----
---------------NVPYDYTSVMHYSKNAFRNGTE---------PTIVTNIPDFM---
----------------DVIGQRMD-----FSDYDLQKLN--KLYNC
>1_meprin_A_NP_001096352.1_.
WPI------------PVPYFL--EDSLEINA---------------KALVLEAFERYRLK
T-------CIDFKPWEG-----------------EPNYISVFKD-----SGCYS-YVGNL
RQGK---------------QQLSLGV--------NCD-----RIATIQHEFLHALGFWHE
QSR-ADRDDYV-TIVWDRILPG------------------REHNFNVYDDTRSNSL----
---------------NVPYDYTSVMHYSKTAFQNGSE---------PTIVTKIDAFS---
----------------DVIGQRMD-----FSDYDLEKLN--RLYNC
>Ornithorhynchus_anatinus_XP_003428512.1
WPH------------IIPYVL--EDSLEMNA---------------KGVILNAFERYRLK
T-------CIDFKPWEG-----------------EANYISVFKG-----SGCWS-SIGNQ
HKGK---------------QQLSIGE--------NCD-----RIGTIQHEFLHALGFWHE
QSR-ADRDDYV-MIMWNRIQAG------------------KENNFNVYDDTKSNSL----
---------------NTPYDYTSVMHYSKTAFQNGTL---------PTIITKIDDFL---
----------------DVIGQRMD-----FSDNDLEKVN--RLYNC
>Heterocephalus_glaber_XP_004853164.1
WPH------------TIPYVL--EDSLEINA---------------KGVILNAFERYRLK
T-------CIDFKPWAG-----------------EANYISVFKE-----SGCWS-YVGNR
HIGR---------------QELSIGA--------NCD-----RIATVQHEFLHALGFWHE
QSR-FDRDDYV-RIVWDRILSG------------------REHNFNIHDDTESDSL----
---------------NVPYDYMSVMHYSKNAFQNGTE---------PTIVTRVSDFE---
----------------DVIGQRLD-----LSDTDVLKLN--RLYNC
>Heterocephalus_glaber_XP_004905227.1
WPH------------TIPYVL--EDSLEINA---------------KGVILNAFERYRLK
T-------CIDFKPWAG-----------------EANYISVFKE-----SGCWS-YVGNR
HIGR---------------QELSIGA--------NCD-----RIATVQHEFLHALGFWHE
QSR-FDRDDYV-RIVWDRILSG------------------REHNFNIHDDTESDSL----
---------------NVPYDYMSVMHYSKNAFQNGTE---------PTIVTRVSDFE---
----------------DVIGQRLD-----LSDTDVLKLN--RLYNC
>1_meprin_A_XP_004386958.1_.
WSH------------TIPYVL--DDSLEMNA---------------KGVILDAFERYHLK
T-------CIEFKPWAG-----------------EANYISVFKG-----SGCWS-YVGNR
HVGK---------------QEISIGT--------NCD-----RIATVQHEFLHALGFWHE
QSR-SDRDDYV-SIIWDRINSG------------------KEHNFNTYNDQESDSL----
---------------NVPYDYTSVMHYSKTAFQNGTE---------PTIVTKIPEFM---
----------------DVIGQRLD-----FSDYDILKLN--RLYNC
>Erinaceus_europaeus_XP_007521024.1
WPQ------------TIPYVL--EDSLEINA---------------KGVILNAFERYRLK
T-------CIDFKPWAG-----------------EANYISVFKG-----SGCWS-SVGSK
NSGK---------------QELSIGE--------NCD-----RIGTVQHEFLHALGFWHE
QSR-SDRDDYV-RIVWDRILSG------------------KEHNFNTYSDQVSDSL----
---------------NVPYDYTSVMHYSKTAFQNGTE---------PTIITRISGFM---
----------------DVIGQRMD-----FSESDLTKLS--RLYNC
>Myotis_davidii_XP_006766458.1
WPQ------------TIPYVL--EDSLEMNA---------------KGVILNAFERYRLK
T-------CIDFKPWTG-----------------ETNYISVFKG-----SGCWS-SVGNR
RVGK---------------QSLSIGE--------NCD-----RIATIQHEFLHALGFWHE
QSR-SDRDDYV-SIMWDRIQSG------------------KENNFNTYDDKVSDAL----
---------------NVPYDYTSVMHYSKTAFRNGTE---------PTIVTRIPDFM---
----------------DVIGQRMD-----FSDSDLLKLN--RLYNC
>Myotis_lucifugus_XP_006091741.1
WPQ------------TIPYVL--EDSLEMNA---------------KGVILNAFERYRLK
T-------CIDFKPWTG-----------------ETNYISVFKG-----SGCWS-SVGNR
RVGK---------------QSLSIGE--------NCD-----KIATIQHEFLHALGFWHE
QSR-SDRDDYV-SIMWDRIQSG------------------KENNFNTYDDKVSDAL----
---------------NVPYDYTSVMHYSKTAFRNGTE---------PTIVTRIPDFM---
----------------DVIGQRMD-----FSDSDLLKLN--RLYNC
>Myotis_brandtii_XP_005857141.1
WPQ------------TIPYVL--EDSLEMNA---------------KGVILNAFERYRLK
T-------CIDFKPWTG-----------------ETNYISVFKG-----SGCWS-SIGNK
RVGK---------------QSLSIGE--------NCD-----KIATIQHEFLHALGFWHE
QSR-SDRDDYV-SIMWDRIQSG------------------KENNFNTYDDKVSDAL----
---------------NVPYDYTSVMHYSKTAFRNGTK---------PTIVTRIPDFM---
----------------DVIGQRMD-----FSDSDLLKLN--RLYNC
>Eptesicus_fuscus_XP_008146580.1
WPN------------TIPYVL--EDSLEMNA---------------KGVILNAFERYRLK
T-------CIDFKPWTG-----------------EANYISVFKG-----SGCWS-SIGNG
RVGK---------------QSLSIGE--------NCD-----RIATIQHEFLHALGFWHE
QSR-SDRDDYV-SIIWDRIQSG------------------KENNFNVYDDQVSDSL----
---------------NVPYDYTSVMHYSKTAFRNGTE---------PTIVTRIPDFM---
----------------DVIGQRMD-----FSDSDLLKLN--RLYNC
>Condylura_cristata_XP_004684052.1
WPH------------SIPYVL--EDSLEMNA---------------KGVILNAFERYRLK
T-------CIDFKPWTG-----------------EPNYISVFKG-----NGCWS-SIGNR
RVGR---------------QELSIGE--------NCD-----RIATIQHEFLHALGFWHE
QSR-SDRDDYV-QIMWDRIQPG------------------KENNFNVYDDQKSDTL----
---------------NTPYDYTSVMHYSKTAFRNGTE---------PTIVTRIEDFM---
----------------DVIGQRMD-----FSETDLVKLN--RLYNC
>Sorex_araneus_XP_004606185.1
WPH------------TIPYVL--EDSLEMNA---------------KGLILNAFERYRLK
T-------CIDFKPWTG-----------------EANYISVFKG-----SGCWS-KVGNR
RAGR---------------QELSIGT--------NCD-----RIGTIQHEFLHALGFWHE
QSR-SDRDDYV-EIVWDRIQEG------------------KESNFNTYDDKTSDFL----
---------------NVPYDYTSVMHYSKTAFQNGSE---------PTIVTRISDFM---
----------------DVIGQRMD-----FSDSDLLKLN--RLYNC
>Monodelphis_domestica_XP_007487254.1
WPH------------TIPYVL--EDSLEINA---------------KGVILHAFERYRLK
T-------CIDFKPWEG-----------------EDNYISVFKG-----NGCYS-SVGNR
HVGK---------------QALSIGT--------NCD-----RIATVQHEFLHALGFWHE
QSR-SDRDDYV-IIMKDRIQEG------------------KEHNFNTYDDKESDSL----
---------------NVPYDYTSVMHYSKTAFQNGTE---------PTIVTRIPDFL---
----------------DVIGQRMD-----FSAYDLEKLN--RLYNC
>Monodelphis_domestica_XP_007487255.1
WPH------------TIPYVL--EDSLEINA---------------KGVILHAFERYRLK
T-------CIDFKPWEG-----------------EDNYISVFKG-----NGCYS-SVGNR
HVGK---------------QALSIGT--------NCD-----RIATVQHEFLHALGFWHE
QSR-SDRDDYV-IIMKDRIQEG------------------KEHNFNTYDDKESDSL----
---------------NVPYDYTSVMHYSKTAFQNGTE---------PTIVTRIPDFL---
----------------DVIGQRMD-----FSAYDLEKLN--RLYNC
>Sarcophilus_harrisii_XP_003759861.1
WPH------------IIPYVL--EDSLEINA---------------KGVILNAFERYRLK
T-------CIDFKPWQG-----------------EDNYISVFKG-----SGCYS-SVGNR
HVGK---------------QTLSIGA--------NCD-----RIATVQHEFLHALGFWHE
QSR-SDRDDYV-IIMKDRIQEG------------------KEHNFNTYDDKESDSL----
---------------NVPYDYTSVMHYSKTAFQNGTE---------PTIVTRIPEFL---
----------------DVIGQRMD-----FSDSDLEKLN--RLYNC
>Rattus_norvegicus_NP_037315.1
WPH------------TIPYVL--EDSLEMNA---------------KGVILNAFERYRLK
T-------CIDFKPWSG-----------------EENYISVFKG-----SGCWS-SVGNI
HAGK---------------QELSIGT--------NCD-----RIATVQHEFLHALGFWHE
QSR-ADRDDYI-TIVWDRILSG------------------KEHNFNIYNDSVSDSL----
---------------NVPYDYTSVMHYSKTAFQNGTE---------STIITKISDFE---
----------------DVIGQRMD-----FSDYDLLKLN--QLYSC
>Rattus_norvegicus_XP_006254520.1
WPH------------TIPYVL--EDSLEMNA---------------KGVILNAFERYRLK
T-------CIDFKPWSG-----------------EENYISVFKG-----SGCWS-SVGNI
HAGK---------------QELSIGT--------NCD-----RIATVQHEFLHALGFWHE
QSR-ADRDDYI-TIVWDRILSG------------------KEHNFNIYNDSVSDSL----
---------------NVPYDYTSVMHYSKTAFQNGTE---------STIITKISDFE---
----------------DVIGQRMD-----FSDYDLLKLN--QLYSC
>Rattus_norvegicus_XP_006254521.1
----------------------------MNA---------------KGVILNAFERYRLK
T-------CIDFKPWSG-----------------EENYISVFKG-----SGCWS-SVGNI
HAGK---------------QELSIGT--------NCD-----RIATVQHEFLHALGFWHE
QSR-ADRDDYI-TIVWDRILSG------------------KEHNFNIYNDSVSDSL----
---------------NVPYDYTSVMHYSKTAFQNGTE---------STIITKISDFE---
----------------DVIGQRMD-----FSDYDLLKLN--QLYSC
>Mus_musculus_NP_032612.2
WPH------------TIPYVL--EDSLEMNA---------------KGVILNAFERYRLK
T-------CIDFKPWSG-----------------EANYISVFKG-----SGCWS-SVGNI
HAGK---------------QELSIGT--------NCD-----RIATVQHEFLHALGFWHE
QSR-ADRDDYV-IIVWDRIQPG------------------KEHNFNIYNDSVSDSL----
---------------NVPYDYTSVMHYSKTAFQNGTE---------STIVTRISEFE---
----------------DVIGQRMD-----FSDYDLLKLN--QLYNC
>1_meprin_A_XP_006970296.1_.
WPH------------TIPYVL--EDSLEMNA---------------KGVILNAFERYRLK
T-------CIDFKPWSG-----------------EANYISVFKE-----SGCWS-SVGNR
HVGK---------------QQLSIGA--------NCD-----KIATVQHEFLHALGFWHE
QSR-ADRDDYV-TIVWDRILPG------------------REHNFNIYDDSVSDSL----
---------------NVPYDYTSVMHYSKTAFRNGTE---------PTIVTRISAFE---
----------------DVIGQRMD-----FSDYDLLKLN--RLYNC
>Mesocricetus_auratus_XP_005065277.1
WPH------------IIPYVL--EDSLDLNA---------------KGVILNAFERYRLK
T-------CIDFKPWSG-----------------EANYVSVFKG-----SGCWS-SVGNM
HVGK---------------QELSIGE--------NCD-----RIATVQHEFLHALGFWHE
QSR-SDRDDYV-TIVWDRILSG------------------REHNFNIYNDSVSDSL----
---------------NVPYDYSSVMHYSKTAFQNGTE---------PTIVTRISDFE---
----------------DVIGQRMD-----FSDYDLMKLN--RLYNC
>Cricetulus_griseus_XP_007645343.1
WPH------------TIPYVL--EDSLELNA---------------KGVILNAFERYRLK
T-------CIDFKPWSG-----------------EANYISVFKG-----SGCWS-SVGNR
HVGK---------------QELSIGA--------NCD-----RIATVQHEFLHALGFWHE
QSR-SDRDDYV-TIVWDRILSG------------------REHNFNIYDDSSSDSL----
---------------NVPYDYTSVMHYSKTAFQNGTE---------PTIVTRISDFE---
----------------DVIGQRMD-----FSDYDLMKLN--RLYNC
>Cricetulus_griseus_XP_007621124.1
WPH------------TIPYVL--EDSLELNA---------------KGVILNAFERYRLK
T-------CIDFKPWSG-----------------EANYISVFKG-----SGCWS-SVGNR
HVGK---------------QELSIGA--------NCD-----RIATVQHEFLHALGFWHE
QSR-SDRDDYV-TIVWDRILSG------------------REHNFNIYDDSSSDSL----
---------------NVPYDYTSVMHYSKTAFQNGTE---------PTIVTRISDFE---
----------------DVIGQRMD-----FSDYDLMKLN--RLYNC
>Jaculus_jaculus_XP_004666852.1
WPN------------TIPYVL--EDSLDLNA---------------KGVILSAFERYRLK
T-------CIDFKPWGG-----------------EDNYISVFKG-----SGCWS-SVGNR
HVGR---------------QELSIGA--------NCD-----RIATVQHEFLHALGFWHE
QSR-SDRNDYV-SIVWDRILEG------------------RQHNFNIYDDKVSDSL----
---------------NVPYDYTSVMHYSKTAFQNGTE---------PTIVTKISDFE---
----------------DVIGQRMD-----FSDSDLLKLN--RLYNC
>Equus_caballus_XP_001916288.2
WPH------------TIPYVL--EDSLDMNA---------------KGVILNAFERYRLK
T-------CIDFKPWAG-----------------EANYIAVIKD-----SGCWS-YVGNR
RVGR---------------QELSIGE--------NCD-----RIATVQHEFLHALGFWHE
QSR-SDRDDYV-SIIWDRILSG------------------REHNFNTYDDQVSDSL----
---------------NVPYDYTSVMHYSKTAFQNGTE---------PTIVTKISDFA---
----------------DVIGQRMD-----FSDYDLLKLN--RLYNC
>Ochotona_princeps_XP_004579758.1
WPL------------TIPYVL--EDSLDINA---------------KGVILNAFERYRLK
T-------CIDFKPWTG-----------------EANYISVIKG-----SGCWS-YVGNR
RVGR---------------QELSIGE--------NCD-----RIATVQHEFLHALGFWHE
QSR-SDRDDYV-NIVWDRILSG------------------REHNFNKYDDEVSDSL----
---------------NVPYDYNSVMHYSKTAFQNGTE---------PTIVTRISDFE---
----------------DVIGQRMD-----FSDYDLSKLN--RLYNC
>1_meprin_A_XP_004422486.1_.
WPH------------TIPYVL--EDSLEINA---------------KGVILNAFERYRLK
T-------CIDFKPWTG-----------------EANYISVIKD-----SGCWS-YVGNR
NVGR---------------QELSIGE--------NCD-----RIATVQHEFLHALGFWHE
QSR-SDRDDYV-TIMWDRILSG------------------REHNFNIYDDEVSDSL----
---------------NVPYDYNSVMHYSKTAFQNGTE---------PTIVTRISDFL---
----------------DVIGQRMD-----FSDYDLLKLN--QLYNC
>Cavia_porcellus_XP_003474058.1
WPH------------TIPYVL--EDSLEINA---------------KGVILNAFERYRLK
T-------CIDFKPWDG-----------------EANYISVIKD-----SGCWS-YVGNR
RTGR---------------QELSIGA--------SCD-----RIATVQHEFLHALGFWHE
QSR-SDRDDYV-TIVWDRILTG------------------REHNFNIYDDKQSDSL----
---------------NVPYDYNSVMHYSKTAFQNGTQ---------PTIVTRISDFE---
----------------DVIGQRMD-----FSDYDLLKLN--RLYNC
>Chinchilla_lanigera_XP_005372810.1
WPH------------TIPYVL--EDSLDINA---------------KGVILNAFERYRLK
T-------CIDFKPWAG-----------------EANYISVIKG-----SGCWS-YVGNR
HTGR---------------QELSIGD--------NCD-----RIATVQHEFLHALGFWHE
QSR-SDRDDYV-TIVWDRILSG------------------REHNFNIYDDQESDSL----
---------------NVPYDYTSVMHYSKTAFQNGTE---------PTIVTRISDFE---
----------------DVIGQRMD-----FSDYDLLKLN--RLYNC
>Octodon_degus_XP_004623761.1
WPH------------TIPYVL--EDSLEINA---------------KGVILNAFERYRLK
T-------CIDFKPWAG-----------------EANYISVIKD-----SGCWS-YVGNR
HTGR---------------QELSIGA--------NCD-----RIATVQHEFLHALGFWHE
QSR-ADRDDYV-KIIWDRILSG------------------REHNFNIYDDKVSDSL----
---------------NVPYDYTSVMHYSKTAFQNGTE---------PTIVTRISDFE---
----------------DVIGQRMD-----FSDYDLLKLN--RLYNC
>Oryctolagus_cuniculus_XP_002713491.1
WPH------------TIPYVL--EDSLDINA---------------KGVILNAFERYRLK
T-------CIDFKPWSG-----------------EANYISVIKG-----SGCWS-YVGNR
HVGR---------------QELSIGA--------NCD-----RIATVQHEFLHALGFWHE
QSR-SDRDDYV-SIIWDRILSG------------------REHNFNIYDDEVSDSL----
---------------NVPYDYTSVMHYSKTAFQNGTE---------PTIVTRISDFE---
----------------DVIGQRMD-----FSDYDLLKLN--RLYNC
>Pteropus_alecto_XP_006920166.1
WPH------------TIPYVL--EDSLEMNA---------------KGVILNAFERYRLK
T-------CIDFKPWTG-----------------ETNYISVFKD-----SGCWS-SVGNR
HVGR---------------QELSIGA--------NCD-----RIATVQHEFLHALGFWHE
QSR-SDRDDYV-MIMWDRIQSG------------------TEYNFNSYNDQVSDSL----
---------------NVPYDYTSVMHYSKNAFQNGTE---------PTIVTRISDFM---
----------------DVIGQRMD-----FSEYDLLKLN--QLYNC
>1_meprin_A_XP_004412992.1_.
WPH------------TIPYVL--EDSLEMNA---------------KGVILNAFERYRLK
S-------CIDFKPWAG-----------------EANYISVFKG-----SGCWS-SVGNK
HVGK---------------QQLSIGE--------NCD-----RIATVQHEFLHALGFWHE
QSR-SDRDDYV-SIMWDRILSG------------------REHNFNTYNDQVSDSL----
---------------NVPYDYTSVMHYSKTAFQNGTE---------PTIVTRISDFM---
----------------DVIGQRMD-----FSDHDLLKLN--RLYNC
>Leptonychotes_weddellii_XP_006744145.1
WPH------------TIPYVL--EDSLEMNA---------------KGVILNAFERYRLK
S-------CIDFKPWAG-----------------EANYISVFKG-----SGCWS-SVGNR
HVGK---------------QQLSIGQ--------NCD-----RIATVQHEFLHALGFWHE
QSR-SDRDDYV-SIMWDRILSG------------------REHNFNTYNDQESDSL----
---------------NVPYDYTSVMHYSKTAFQNGTE---------PTIVTRISDFM---
----------------DVIGQRMD-----FSDYDLLKLN--RLYNC
>Felis_catus_XP_006938901.1
WPH------------TIPYVL--EDSLEMNA---------------KGVILNAFERYRLK
T-------CIDFKPWTG-----------------EANYISVFKG-----SGCWS-SVGNM
HVGK---------------QELSIGE--------NCD-----RIATVQHEFLHALGFWHE
QSR-SDRDDYV-MIMWDRILSG------------------REHNFNTYDDQESDSL----
---------------NVPYDYTSVMHYSKTAFQNGTE---------PTIVTRISDFM---
----------------DVIGQRMD-----FSDYDLLKLN--RLYNC
>1_meprin_A_XP_007093122.1_.
WPH------------TIPYVL--EDSLEMNA---------------KGVILNAFERYRLK
T-------CIDFKPWTG-----------------EANYISVFKG-----SGCWS-SVGNM
HVGK---------------QELSIGE--------NCD-----RIATIQHEFLHALGFWHE
QSR-SDRDDYV-MIMWDRILSG------------------REHNFNTYDDQESDSL----
---------------NVPYDYTSVMHYSKTAFQNGTE---------PTIVTRISDFM---
----------------DVIGQRMD-----FSDYDLLKLN--RLYNC
>1_meprin_A_XP_005623043.1_.
WPH------------TIPYVL--EDSLEMNA---------------RGVILNAFERYRLK
T-------CIDFKPWTG-----------------EANYISVFKG-----SGCWS-SVGNR
HMGK---------------QELSIGT--------NCD-----RIATVQHEFLHALGFWHE
QSR-SDRDDYV-RIMWDRIQSG------------------REHNFNTYDDQVSDSL----
---------------NVPYDYTSVMHYSKTAFQNGTE---------PTIVTRISDFM---
----------------DVIGQRMD-----FSDYDLLKLN--RLYNC
>1_meprin_A_XP_004742977.1_.
WPH------------TIPYVL--EDSLEMNA---------------KGVILNAFERYRLK
T-------CIDFKPWAG-----------------EANYISVFKG-----SGCWS-SVGNR
HMGK---------------QQLSIGA--------NCD-----RIATVQHEFLHALGFWHE
QSR-SDRDDYV-RIMWDRIQSG------------------KEHNFNTYDDQISDSL----
---------------NVPYDYTSVMHYSKTAFQNGTE---------PTIVTRISDFM---
----------------DVIGQRMD-----FSDSDLLKLN--QLYNC
>1_meprin_A_XP_004803805.1_.
WPH------------TIPYVL--EDSLEMNA---------------KGVILNAFERYRLK
T-------CIDFKPWAG-----------------EANYISVFKG-----SGCWS-SVGNR
HMGK---------------QQLSIGA--------NCD-----RIATVQHEFLHALGFWHE
QSR-SDRDDYV-RIMWDRIQSG------------------KEHNFNTYDDQISDSL----
---------------NVPYDYTSVMHYSKTAFQNGTE---------PTIVTRISDFM---
----------------DVIGQRMD-----FSDSDLLKLN--QLYNC
>Ailuropoda_melanoleuca_XP_002924794.1
WPH------------TIPYVL--DNSLEMNA---------------KGVILNAFERYRLK
T-------CIDFKPWAG-----------------EANYISVFKG-----SGCWS-SVGNR
HMGK---------------QELSIGE--------NCD-----RIATVQHEFLHALGFWHE
QSR-SDRDDYV-SIMWDRIQSG------------------REHNFDTYNDQVSDSL----
---------------NVPYDYSSVMHYSKTAFQNGTE---------PTIVTRISDFM---
----------------DVIGQRMD-----FSDYDLLKLN--RLYNC
>Loxodonta_africana_XP_003406796.1
WPH------------TIPYVL--DDSLEMNA---------------KGVILDAFERYRLK
T-------CIDFKPWAG-----------------EANYISVFKG-----SGCWS-SVGNR
HVGK---------------QDLSIGT--------NCD-----RIATVQHEFLHALGFWHE
QSR-SDRDDYV-NIMWERIQSG------------------REHNFNTYNDQQSDSL----
---------------NVPYDYTSVMHYSKTAFQNGTE---------PTIVTRIPDFM---
----------------DVIGQRMD-----FSDYDLLKLN--RLYNC
>Elephantulus_edwardii_XP_006899629.1
WPH------------TIPYVL--EDSLDMNA---------------KGEILNAFERYRLK
T-------CIDFKPWAG-----------------EPNYISVFKG-----SGCWS-SVGNR
HYGR---------------QELSIGA--------NCD-----RIATIQHEFLHALGFWHE
QSR-SDRDDYV-NIMWDRIQSG------------------REHNFNTYSDQESDSL----
---------------NVPYDYNSVMHYSKTAFQNGSE---------PTIVTRIPDFM---
----------------DVIGQRMD-----FSDYDLLKLN--RLYNC
>1_meprin_A_XP_007943863.1_.
YFH------------LISGAN--DHQXEMNA---------------KGEILNAFERYRLK
T-------CIDFKPWAG-----------------ETNYISVFKG-----SGCWS-SVGNR
HVGR---------------QELSIGA--------NCD-----RIATIQHEFLHALGFWHE
QSR-SDRDDYV-SIIWERIQSG------------------KEHNFNTYNDQQSDSL----
---------------NVPYDYTSVMHYSKTAFQNGTE---------PTIVTRISDFM---
----------------NVIGQRMD-----FSDYDLLKLN--RLYNC
>Echinops_telfairi_XP_004703136.1
WPH------------TIPYVL--EDSLEMNA---------------KGAILNAFERYRLK
T-------CIDFKPWAG-----------------EANYIAVFKG-----SGCWS-SVGNR
RVGR---------------QELSIGA--------NCD-----RIATIQHEFLHALGFWHE
QSR-SDRDDYV-NIIWDRIQSG------------------KEHNFNTYNDRESDSL----
---------------NVPYDYTSVMHYSKTAFQNGTE---------PTIVTRIPDFM---
----------------DVIGQRMD-----FSDSDLLKLN--RLYNC
>Chrysochloris_asiatica_XP_006835194.1
WPH------------TIPYVL--EDSLEINA---------------KGVILNAFERYRLK
T-------CIDFKPWTG-----------------EPNYISVFKG-----SGCWS-SIGNR
RVGR---------------QELSIGA--------NCD-----RIATIQHEFLHALGFWHE
QSR-SDRDDYV-SIIWERIQSG------------------KEHNFNTYGDDTSDSL----
---------------NVPYDYTSVMHYSKTAFQNGTQ---------PTIVTRISDFM---
----------------DVIGQRMD-----FSDYDLLKLN--RLYNC
>Tarsius_syrichta_XP_008049492.1
WPH------------TIPYVL--EDSLEMNA---------------KGVILNAFERYRLK
T-------CIDFKPWTG-----------------EANYISVFKG-----SGCWS-SVGNR
HVGR---------------QELSIGA--------NCD-----RIATIQHEFLHALGFWHE
QSR-SDRDDYV-RIIWERIQSG------------------KEHNFNTYDDKVSDSL----
---------------NVPYDYTSVMHYSKTAFRNGTE---------PTIVTRISDFE---
----------------DVIGQRMD-----FSDYDLLKLN--RLYNC
>Dasypus_novemcinctus_XP_004479058.1
WPH------------TIPYVL--EDSLEMNA---------------KGVILNAFERYRLK
T-------CIDFKPWAG-----------------EPNYISVFKG-----SGCWS-SVGNR
HVGR---------------QELSIGA--------NCD-----RIATIQHEFLHALGFWHE
QSR-SDRDDYV-TIIWDRIESG------------------KEHNFNTYDDKVSDSL----
---------------NVPYDYTSVMHYSKTAFQNGTQ---------STIVTRIPDFM---
----------------DVIGQRMD-----FSDYDLLKLN--RLYNC
>Dasypus_novemcinctus_XP_004479059.1
WPH------------TIPYVL--EDSLEMNA---------------KGVILNAFERYRLK
T-------CIDFKPWAG-----------------EPNYISVFKG-----SGCWS-SVGNR
HVGR---------------QELSIGA--------NCD-----RIATIQHEFLHALGFWHE
QSR-SDRDDYV-TIIWDRIESG------------------KEHNFNTYDDKVSDSL----
---------------NVPYDYTSVMHYSKTAFQNGTQ---------STIVTRIPDFM---
----------------DVIGQRMD-----FSDYDLLKLN--RLYNC
>Dasypus_novemcinctus_XP_004479060.1
WPH------------TIPYVL--EDSLEMNA---------------KGVILNAFERYRLK
T-------CIDFKPWAG-----------------EPNYISVFKG-----SGCWS-SVGNR
HVGR---------------QELSIGA--------NCD-----RIATIQHEFLHALGFWHE
QSR-SDRDDYV-TIIWDRIESG------------------KEHNFNTYDDKVSDSL----
---------------NVPYDYTSVMHYSKTAFQNGTQ---------STIVTRIPDFM---
----------------DVIGQRMD-----FSDYDLLKLN--RLYNC
>Tupaia_chinensis_XP_006150624.1
WPH------------TIPYVL--DDSLEMNA---------------KGVILNAFERYRLK
T-------CIDFKPWTG-----------------EANYISVIKG-----SGCWS-SVGNR
RVGK---------------QDLSIGA--------NCD-----RIATIQHEFLHALGFWHE
QSR-SDRDDYV-SIIWDRILSG------------------REHNFNTYNDQVSDSL----
---------------NVPYDYTSVMHYSKTAFQNGTE---------PTIVTRISDFE---
----------------NVIGQRMD-----FSDSDLLKLN--RLYNC
>Otolemur_garnettii_XP_003784872.1
WPH------------TIPYVL--EDSLEINA---------------KGVILNAFERYRLK
T-------CIDFKPWTG-----------------EANYISVIKG-----SGCWS-SVGNR
HVGR---------------QELSIGA--------NCD-----RIATVQHEFLHALGFWHE
QSR-SDRDDYV-SIVWDRIQSG------------------REHNFNTYSDQLSDSL----
---------------NVPYDYTSVMHYSKTAFQNGTE---------PTIVTRISDFE---
----------------DVIGQRMD-----FSDYDLLKLN--RLYNC
>Callithrix_jacchus_XP_002757232.1
WPH------------TIPYVL--EDSLEMNA---------------KGVILNAFERYRLK
T-------CIDFKPWTG-----------------ETNYISVIKG-----SGCWS-SVGNR
RVGR---------------QELSIGA--------NCD-----RIATVQHEFLHALGFWHE
QSR-SDRDDYV-RIMWDRILSG------------------REHNFNAYSDNVTDSL----
---------------NVAYDYTSVMHYSKTAFQNGTE---------PTIVTRISDFE---
----------------DVIGQRMD-----FSDADLLKLN--RLYNC
>1_meprin_A_XP_003924800.1_.
WPH------------TIPYVL--EDSLEMNA---------------KGVILNAFERYRLK
T-------CIDFKPWTG-----------------ETNYISVIKG-----SGCWS-SVGNR
RVGR---------------QELSIGA--------NCD-----RIATVQHEFLHALGFWHE
QSR-SDRDDYV-RIMWDRIQSG------------------REHNFNAYSDSVTDSL----
---------------NVAYDYTSVMHYSKTAFQNGTE---------PTIVTRISDFE---
----------------DVIGQRMD-----FSDADLLKLN--RLYNC
>Homo_sapiens_NP_005916.2
WPH------------TIPYVL--EDSLEMNA---------------KGVILNAFERYRLK
T-------CIDFKPWAG-----------------ETNYISVFKG-----SGCWS-SVGNR
RVGK---------------QELSIGA--------NCD-----RIATVQHEFLHALGFWHE
QSR-SDRDDYV-RIMWDRILSG------------------REHNFNTYSDDISDSL----
---------------NVPYDYTSVMHYSKTAFQNGTE---------PTIVTRISDFE---
----------------DVIGQRMD-----FSDSDLLKLN--QLYNC
>Homo_sapiens_XP_005258332.1
WPH------------TIPYVL--EDSLEMNA---------------KGVILNAFERYRLK
T-------CIDFKPWAG-----------------ETNYISVFKG-----SGCWS-SVGNR
RVGK---------------QELSIGA--------NCD-----RIATVQHEFLHALGFWHE
QSR-SDRDDYV-RIMWDRILSG------------------REHNFNTYSDDISDSL----
---------------NVPYDYTSVMHYSKTAFQNGTE---------PTIVTRISDFE---
----------------DVIGQRMD-----FSDSDLLKLN--QLYNC
>Pan_troglodytes_XP_523904.2
WPH------------TIPYVL--EDSLEMNA---------------KGVILNAFERYRLK
T-------CIDFKPWAG-----------------ETNYISVFKG-----SGCWS-SVGNR
RVGK---------------QELSIGA--------NCD-----RIATVQHEFLHALGFWHE
QSR-SDRDDYV-RIMWDRILSG------------------REHNFNTYSDDISDSL----
---------------NVPYDYTSVMHYSKTAFQNGTE---------PTIVTRISDFE---
----------------DVIGQRMD-----FSDSDLLKLN--QLYNC
>Pan_paniscus_XP_003830299.1
WPH------------TIPYVL--EDSLEMNA---------------KGVILNAFERYRLK
T-------CIDFKPWAG-----------------ETNYISVFKG-----SGCWS-SVGNR
RVGK---------------QELSIGA--------NCD-----RIATVQHEFLHALGFWHE
QSR-SDRDDYV-RIMWDRILSG------------------REHNFNTYSDDISDSL----
---------------NVPYDYTSVMHYSKTAFQNGTE---------PTIVTRISDFE---
----------------DVIGQRMD-----FSDSDLLKLN--QLYNC
>2_meprin_A_XP_004059359.1_.
WPH------------TIPYVL--EDSLEMNA---------------KGVILNAFERYRLK
T-------CIDFKPWAG-----------------ETNYISVFKG-----SGCWS-SVGNR
RVGK---------------QELSIGA--------NCD-----RIATVQHEFLHALGFWHE
QSR-SDRDDYV-RIMWDRILSG------------------REHNFNTYSDDISDSL----
---------------NVPYDYTSVMHYSKTAFQNGTE---------PTIVTRISDFE---
----------------DVIGQRMD-----FSDSDLLKLN--QLYNC
>Pongo_abelii_XP_002828200.1
WPH------------TIPYVL--EDSLEMNA---------------KGVILNAFERYRLK
T-------CIDFKPWAG-----------------ETNYISVFKG-----SGCWS-SVGNM
QVGK---------------QELSIGA--------NCD-----RIATVQHEFLHALGFWHE
QSR-SDRDDYV-RIMWDRILSG------------------REHNFNTYSDDISDSL----
---------------NVPYDYTSVMHYSKTAFQNGTE---------PTIVTRISDFE---
----------------DVIGQRMD-----FSDSDLLKLN--QLYNC
>Nomascus_leucogenys_XP_003262005.1
WPH------------TIPYVL--EDSLEMNA---------------KGVILNAFERYRLK
T-------CIDFKPWAG-----------------ETNYISVFKG-----SGCWS-SVGNR
QVGK---------------QELSIGA--------NCD-----RIATVQHEFLHALGFWHE
QSR-SDRDDYV-RIMWDRILSG------------------REHNFNTYSDDVSDSL----
---------------NVPYDYTSVMHYSKTAFQNGTE---------PTIVTRISDFE---
----------------DVIGQRMD-----FSDSDLLKLN--QLYNC
>Chlorocebus_sabaeus_XP_007972541.1
WPH------------TIPYVL--EDSLEMNA---------------KGVILNAFERYRLK
T-------CIDFKPWAG-----------------ETNYISVIKG-----SGCWS-SVGNR
RVGK---------------QELSIGA--------NCD-----RIATVQHEFLHALGFWHE
QSR-SDRDDYV-RIMWDRILSG------------------REHNFNTYSDSVSDSL----
---------------NVPYDYTSVMHYSKTAFQNGTE---------PTIVTRISDFE---
----------------DVIGQRMD-----FSDSDLLKLN--RLYNC
>Chlorocebus_sabaeus_XP_007972540.1
WPH------------TIPYVL--EDSLEMNA---------------KGVILNAFERYRLK
T-------CIDFKPWAG-----------------ETNYISVIKG-----SGCWS-SVGNR
RVGK---------------QELSIGA--------NCD-----RIATVQHEFLHALGFWHE
QSR-SDRDDYV-RIMWDRILSG------------------REHNFNTYSDSVSDSL----
---------------NVPYDYTSVMHYSKTAFQNGTE---------PTIVTRISDFE---
----------------DVIGQRMD-----FSDSDLLKLN--RLYNC
>Chlorocebus_sabaeus_XP_007972539.1
WPH------------TIPYVL--EDSLEMNA---------------KGVILNAFERYRLK
T-------CIDFKPWAG-----------------ETNYISVIKG-----SGCWS-SVGNR
RVGK---------------QELSIGA--------NCD-----RIATVQHEFLHALGFWHE
QSR-SDRDDYV-RIMWDRILSG------------------REHNFNTYSDSVSDSL----
---------------NVPYDYTSVMHYSKTAFQNGTE---------PTIVTRISDFE---
----------------DVIGQRMD-----FSDSDLLKLN--RLYNC
>Chlorocebus_sabaeus_XP_007972542.1
WPH------------TIPYVL--EDSLEMNA---------------KGVILNAFERYRLK
T-------CIDFKPWAG-----------------ETNYISVIKG-----SGCWS-SVGNR
RVGK---------------QELSIGA--------NCD-----RIATVQHEFLHALGFWHE
QSR-SDRDDYV-RIMWDRILSG------------------REHNFNTYSDSVSDSL----
---------------NVPYDYTSVMHYSKTAFQNGTE---------PTIVTRISDFE---
----------------DVIGQRMD-----FSDSDLLKLN--RLYNC
>Chlorocebus_sabaeus_XP_007972538.1
WPH------------TIPYVL--EDSLEMNA---------------KGVILNAFERYRLK
T-------CIDFKPWAG-----------------ETNYISVIKG-----SGCWS-SVGNR
RVGK---------------QELSIGA--------NCD-----RIATVQHEFLHALGFWHE
QSR-SDRDDYV-RIMWDRILSG------------------REHNFNTYSDSVSDSL----
---------------NVPYDYTSVMHYSKTAFQNGTE---------PTIVTRISDFE---
----------------DVIGQRMD-----FSDSDLLKLN--RLYNC
>Macaca_fascicularis_XP_005587011.1
WPH------------TIPYVL--EDSLEMNA---------------KGVILNAFERYRLK
T-------CIDFKPWAG-----------------ETNYISVIKG-----SGCWS-SVGNR
RAGK---------------QELSIGA--------NCD-----RIATVQHEFLHALGFWHE
QSR-SDRDDYV-RIMWDRILSG------------------REHNFNTYSDSVSDSL----
---------------NVPYDYTSVMHYSKTAFQNGTE---------PTIVTRISDFE---
----------------DVIGQRMD-----FSDSDLLKLN--RLYNC
>Macaca_fascicularis_XP_005587010.1
WPH------------TIPYVL--EDSLEMNA---------------KGVILNAFERYRLK
T-------CIDFKPWAG-----------------ETNYISVIKG-----SGCWS-SVGNR
RAGK---------------QELSIGA--------NCD-----RIATVQHEFLHALGFWHE
QSR-SDRDDYV-RIMWDRILSG------------------REHNFNTYSDSVSDSL----
---------------NVPYDYTSVMHYSKTAFQNGTE---------PTIVTRISDFE---
----------------DVIGQRMD-----FSDSDLLKLN--RLYNC
>Macaca_fascicularis_XP_005587008.1
WPH------------TIPYVL--EDSLEMNA---------------KGVILNAFERYRLK
T-------CIDFKPWAG-----------------ETNYISVIKG-----SGCWS-SVGNR
RAGK---------------QELSIGA--------NCD-----RIATVQHEFLHALGFWHE
QSR-SDRDDYV-RIMWDRILSG------------------REHNFNTYSDSVSDSL----
---------------NVPYDYTSVMHYSKTAFQNGTE---------PTIVTRISDFE---
----------------DVIGQRMD-----FSDSDLLKLN--RLYNC
>Macaca_fascicularis_XP_005587009.1
WPH------------TIPYVL--EDSLEMNA---------------KGVILNAFERYRLK
T-------CIDFKPWAG-----------------ETNYISVIKG-----SGCWS-SVGNR
RAGK---------------QELSIGA--------NCD-----RIATVQHEFLHALGFWHE
QSR-SDRDDYV-RIMWDRILSG------------------REHNFNTYSDSVSDSL----
---------------NVPYDYTSVMHYSKTAFQNGTE---------PTIVTRISDFE---
----------------DVIGQRMD-----FSDSDLLKLN--RLYNC
>Macaca_mulatta_XP_001100668.1
WPH------------TIPYVL--EDSLEMNA---------------KGVILNAFERYRLK
T-------CIDFKPWAG-----------------ETNYISVIKG-----SGCWS-SVGNR
RAGK---------------QELSIGA--------NCD-----RIATVQHEFLHALGFWHE
QSR-SDRDDYV-RIMWDRILSG------------------REHNFNTYSDSVSDSL----
---------------NVPYDYTSVMHYSKTAFQNGTE---------PTIVTRISDFE---
----------------DVIGQRMD-----FSDSDLLKLN--RLYNC
>Drosophila_yakuba_XP_002097805.1
WPGN-----------KIFYRI--STDYSDQE---------------VANVRTAMASFGEQ
T-------CVQFEEIEGSAPA-------------GKRYVSFKKSP----NMCGT-RVGYQ
PLSFGP-------------HEVVLNE--------RCLT----MPAVIQHETLHLLGLFHE
QSR-PDRDEYV-QIDYDNIPRK------------------YWSQFMAMDQTTTF------
---------------NVPYDYESVMHYSKNAFAKDPAK--------PTIRALIGGKAVE-
----------------REMGQVRG-----PSEGDWTKIR--LMYKC
>Drosophila_sechellia_XP_002031132.1
WPGN-----------KIFYRI--STDYSEQE---------------VANVRTAMSSFGEQ
T-------CVQFEEIEGSPPA-------------GKRYVSFKKSP----NMCGT-RVGYQ
PLSFGP-------------HEVVLNE--------KCLT----MPAVIQHETLHLLGLFHE
QSR-PDRDEYV-QIDYDNIPRK------------------YWSQFMAMDQTTTF------
---------------NVPYDYESVMHYSKNAFAKDPSK--------PTIRALIAGKAVE-
----------------REMGQVRG-----PSEGDWTKIR--LMYKC
>Drosophila_erecta_XP_001979990.1
WPGN-----------KVYYRI--STDYSEQE---------------VANVRTAMSSFGEH
T-------CVQFEEIEGSPPA-------------GRRYVSFKKSP----NMCGT-RVGYQ
PLSFGP-------------HEVLLNE--------RCLT----MPAVIQHESLHLLGLFHE
QSR-PDRDEYV-KIDYDNIPRK------------------YWSQFMAMDQTTTF------
---------------NVPYDYESVMHYSKNAFAKDPSK--------PTIRALIDGKAVE-
----------------REMGQVRG-----PSEGDWTKIR--LMYKC
>Drosophila_ananassae_XP_001953567.1
WPGN-----------KIYYRI--STDYSEQE---------------VANVRTAMSSFGEQ
T-------CVQFEEVEGSAPG-------------GKRYVYFKKSP----NMCGT-RVGYQ
PLSFGP-------------HDVLLNE--------RCLT----MPAVIQHETLHLLGLFHE
QSR-PDRDEYV-QIDYDNIPRK------------------YWSQFMTMDQTTTY------
---------------NVPYDYESVMHYAKNAFAKDPSK--------PTIRALVEGKAVE-
----------------RDMGQVRG-----PSEGDWTKIR--IMYKC
>Drosophila_persimilis_XP_002017120.1
WPGN-----------KIYYRI--SGDYSDQE---------------VANVRTAMSSFNEQ
T-------CVQFEEINGSPPA-------------GRRYVYFKKSP----NMCGT-RVGYN
PIPFGS-------------HDVQLNE--------RCLT----MPAVIQHETLHLLGLFHE
QSR-PDRNEFV-QIEYDNIPRK------------------YWSQFMAMNSTTTY------
---------------NVPYDYESVMHYAKNAFAKDPTK--------PTIRALVDGKPVE-
----------------RELGQVRG-----PSEGDWTKIR--LMYKC
>Drosophila_ananassae_XP_001953566.1
WPGN-----------KIYYRI--STDYSEQE---------------VANVRTAMSSFGEH
T-------CMQFKEVQRFAPW-------------GKRYVYFKKSP----NECGT-LVGYQ
PLSFGP-------------HDVVLTE--------RCLK----MPGVIQHEALHLLGLFHE
QSR-PDRDEYV-QIDFDNIPEK------------------YWWQFKTMDDTTTY------
---------------NLPYDYDSVMHYSKNAFAKDPSK--------PTIRALVGGKAVE-
----------------RDMGQRRG-----PSEGDWTKIR--IMYKC
>Drosophila_willistoni_XP_002070492.1
WPGQ-----------RIYYRI--ANNFSEIE---------------ASNVRYAVSSFNDQ
T-------CLQFEEMTGNPPA-------------GRRYVYFKKSK----NMCGT-RVGYQ
PLQFGS-------------HDVQLTE--------RCLS----MPGVIQHETLHVLGLFHE
QSR-PDRNEYV-EIDYDNIPRK------------------YWSQFMAMEQTTTF------
---------------NVPYDYQSVMHYSKNAFAKDPTK--------PTIRALIEGKPVE-
----------------RDMGQTRG-----PSEGDLAKIR--IMYNC
>Drosophila_grimshawi_XP_001990708.1
WPTT-----------RIYYRL--ASDYSPEE---------------AANVRTALATFDEQ
T-------CLHFEELSGPAPV-------------GSRYVHFKKSP----KMCGT-RVGYN
PIALGLGSSS---------HDVHLTE--------KCLS----KTGIIQHETLHVLGLYHE
QSR-PDRDEHV-VIEYDNIPRK------------------YWPQFIAMTESTTTTH----
---------------NVPYDFGSVMHYPKNAFAKDPSQ--------PTIRALADGVPVD-
----------------REMGQVVG-----PSAGDLFKIR--KMYKC
>Drosophila_mojavensis_XP_001999596.1
WPST-----------RIYYRI--ASDCSPEE---------------VANVHTALATFNEQ
S-------CLQFEELTGPAPP-------------GSRYVYYKKSE----KLCGT-RIGYN
PLPVFGSGS----------HDVLLSP--------KCMA----VPGIIQHETLHLLGLYHE
QSR-PDRDDHV-VIDYDNIPRK------------------YWPQFMATSSSTTTTY----
---------------DVPYDFESVMHYPKNAFATDPSK--------PTIRALVDGVPME-
----------------REMGQTVG-----PTEGDLFKIR--KMYKC
>Drosophila_virilis_XP_002054874.1
WPSR-----------RLYYRI--AGDLSPEE---------------ADNVRNAVTTFNER
T-------CLRFEELSGAAPA-------------GSRYVFYKKSP----KLCGT-RIGYN
PIPLLGAGS----------HDVQLSP--------KCLA----TPGIIQHETLHVLGLYHE
QSR-PDRDEHV-VVDYDNIPRK------------------YWPQFMATSESTTTTY----
---------------DVPYDFESVMHYPKNAFAKDPSQ--------PTMRALVDGNPVE-
----------------REMGQTRG-----PSERDLFKIR--KMYKC
>Ceratitis_capitata_XP_004537254.1
WPSN-----------ILLYRI--STDYNKDE---------------VDNVHAALQVFNES
T-------CLVFKQYDPRIHG-------------NSKHIYYKKSP----NMCGT-KVGFN
PLSPMGP------------HDIVLNP--------YCLS----ERGVIQHETLHVLGLYHE
QSR-PDRNKYV-QIEYSNIPQQ------------------YWSQFIAYPEMYTTTY----
---------------NVKYDYESLMHYSQFAFAKDSTK--------PSMRARNGTMVIE-
----------------RKMGQIVG-----PSEGDLTKIR--LMYKC
>Anopheles_darlingi_ETN59684.1
WPNG-----------VVPYII--SEGFSAQE---------------QAAILEAMNVLQQQ
T-------CVYFIPKTAD----------------QREHIRFVRSQ----WGCGS-AIGFR
RGQSEP-------------LDVTLDT--------FCLE----LSGAIQHELLHVLGLFHE
HTR-PDRDEYV-EVFWDNIEPE------------------FQQNFVKGSWEYMETF----
---------------GLPYDYGSLMHYPSFAFAKAGTS--------VTMVSRWNSS----
----------------YPLGQTDG-----ASFYDIQKVR--YMYPC
>Aedes_aegypti_XP_001655112.1
WPDG-----------IVPYRF--ADSCDQQY---------------RSAVLDAMNVLHQA
T-------CVHFIPKTTE----------------QVEHIQFGKSE----LGCGS-SIGYR
PEQREP-------------LDVFLDD--------FCIG----LPGAIQHELLHVLGLFHE
HTR-PDRDEYV-EVLWDNIEPE------------------FRRNFVKGTWDYMETF----
---------------GLPYDFGSVMHYPSYAFARPGTT--------ETMVSRQNRT----
----------------AQLGQTDG-----ASELDLEKIR--RMYKC
>Culex_quinquefasciatus_XP_001863568.1
WPNG-----------IVPFTF--DPGCDQRY---------------RTAVLNAISVLEQA
AS------CVHFIPKTDD----------------QTEHIRFVRST----SGCGS-SIGYR
SGQREP-------------LDVLLDD--------FCLG----LAGAVQHELLHVLGLFHE
HTR-PDRDEYV-EVLWDNIEPE------------------FRRNFARGTEDYMETF----
---------------GLPYDYGSVMHYPTFAFARPGTS--------VTMVSRQNRS----
----------------AELGQTDG-----ASELDLEKVR--RMYDC
>Acyrthosiphon_pisum_XP_003249013.1
WPKA-----------IIPYTI--HYNFTQDE---------------RSKIRTAMDSIESK
T-------CLKYVDMNGVNATQLLKEVG------HSEYVYIGRERN---RGCNA-MIGYH
RDMGRP-------------HNMNLDSP-------SCIS----HQGTVQHELLHVAGLLHE
QAR-ADRDKAV-TIYWENIDKA------------------YWPDFSKVPDNVTSTF----
---------------GLPYDYTSVMHYPRYAFSKNGK---------ETIVAKHEPS----
----------------MSLGQRTG-----ATVNDLRKVN--AMYNC
>Zootermopsis_nevadensis_KDR21945.1
WPSG-----------VVPYVF--HSNFTEDE---------------KAKVKAGMKGIQEK
T-------CVKFVPHTS-----------------EADYIEFRKDPQ---LGCGA-MVGRR
PGRGFP-------------MAVNYQAP-------ECLQ----TTGTIQHELLHVLGLFHE
QAR-PDRDNYV-TVLWDNIIPE------------------FKNNFVKAPDDVATTY----
---------------NVPYDYKSLMHYHNTAYSKNGK---------NTIVAKNDTS----
----------------LILGQVEG-----PTEGDIKKIR--KLYNC
>Nematostella_vectensis_XP_001641207.1
----------------------------------------------KDAISRAVAEYNAK
T-------CIRFVPRAK-----------------ESDYLKIQTG-----IGCNA-EIGRK
GGV----------------QYMILGK--------NCQ-----FKGKVLHEMMHTLGFLHE
QCR-QDRDKYV-AVHLGQVRTG------------------FIHNFDKYS---TQNV----
---------------VSEYDLHSVMHYSNNAFAKGSS---------PTITAKNNPG----
----------------MKLGSKND-----FSKLDLKRIN--TLYGC
>Hydra_vulgaris_XP_004208759.1
WPGG-----------IVPFQF--IPGNFRNMTENE-----------TLIVSQAMSHIQSQ
T-------CIKFIQRTN-----------------EEVYLKIERLNI---QPCLS-PVGYY
SAAA---------------DTMKFGD--------SCT-----QLPILIHEFLHVLGFGHE
HQR-IDRDKYI-MVNISNVQSG------------------FVNQFDLENATYFDTQ----
---------------DIPYDIHSIMHYQNFAFSKFINSS-------TNIVAFEKDFMTMY
ALADYT----------LPLGNNYG-----LTPSDVKRIS--LQYNC
>Lottia_gigantea_ESO99021.1
WPNN-----------EVIYSY--TPSQFPNEGS-------------KSAIMFSMEYLVER
T-------CLKFTEVD------------------QTTYTKSHVKFVVG-NGCWA-DLGYR
AGWS---------------TRCS------------CC-----SKGTCYHEMLHLLGFMHE
HQR-PDRDRYI-EVDIYRVDPG------------------KWSQFTRLQESGVDYTN---
---------------KSIYKVGSTMHYAGWAFQKDHF---------GASIKTV-------
----------------NDDYTMAD-----DFYYPIREVN--LRYNC
>1_hypothetical_protein_XP_005767957.1_.
----------------------------------------------RGVVEAAIARIEES
T-------CICFVEVDPDETDET-----------QPTFVGSNEPRLAI-YGSGS-QGSTN
SCSGSATVGAYTS------ATMTLSS--------GCPA----FEGVVVHEFLHSLGFLHE
HSR-PDRDEHI-EVRLQNAQVG------------------ARGNFERLDANDWYNIQGDP
---------------DSSWDWFSIMLYSSSTFARERGL--------PTMVVRNNNQVVSD
GRGGSKAANSG-----DTFGSTQV-----LSQKDIGQIN--TRYSC
>Oikopleura_dioica_CBY23497.1
---------------TVPWTI--DDSLM------------------EHLDRSAIEALQRD
LA------CFDFPYVSKEERA-------------STEYQHGIIFAES--TKCSS-ALGLA
PGAGLQPEYGLPSGW----QRINLSA--------GCSR----KLSTVQHEILHALGVWHE
HER-ADRDDYI-TVNFENTDDP--------------------SQWTKMEFTDWYNV----
---------------SSVYEPKSVMHYSSFAGANQGENPV------GTFKDGSL------
----------------FSGGYSKI------TTTDALQLQ--TQY--
>Schmidtea_mediterranea_CCW36842.1
WPNK-----------LLRYTF--DPSYPDKN---------------KNAIREFLKIYEKE
LGN-----CLRFLEEK------------------SDVYATVVLG-----GGCSA-NVGYN
KN-----------------YPLSITLPD------PCV-----NRRNVKHEFTHLLGFMHE
HTR-PDRDQFL-KIEFGNVHSG------------------LCNNFYLCEGCKLT------
----------------TTYDFDSIMQYPSEAFSCNGK---------DTILKKNG------
----------------GKIPFNME-----VTKLDAKKVR--DYYGC
>Schmidtea_mediterranea_CCW36845.1
WPKN-----------ELRYTF--DPSFPDKN---------------KNPVRDFLKAYEKE
LGN-----CIKFKEEK------------------SGVFATVVTG-----GGCSA-NVGYN
SR-----------------YPLKVTLAD------PCV-----NKRNVKHEFTHSLGFQHE
HTR-PDRDNNL-NIQFNNVKKN------------------LCANFYLCEGCKTT------
----------------TPYDFDSIMQYPSEAFTCNGK---------ETILRKNG------
----------------GKIAFNME-----VTKLDAKKVR--DYYGC
>Schmidtea_mediterranea_AFJ24777.1
WPGG-----------KVSFAF--ANDFPADK---------------RNLVKQCLNELQSD
LGN-----CVQFFEST------------------QGPHIAVHAQN----KGCYA-MIGCT
GERG---------------QFLNLQNP-------WCMN----SKGTIKHEFIHALGFMHT
HMR-MDRDNFI-SINWRNIQSS------------------QCFNFVKCEGCIMD------
----------------GNYETRSVMHYSSDAFGCQQGM--------NTMIQKNG------
----------------NLIDYNHN-----TTPNDLSMIK--SLYNC
>Schmidtea_mediterranea_CCW36844.1
WPNN-----------QVLFSF--APAFPGDK---------------KGIVRECLVELQKD
LGN-----CVKFSEST------------------ASHYIEVHSLN----QGCYS-LLGYT
GGPN---------------QPLNLQNP-------GCMY----SKGTVKHEFIHALGFMHT
HMR-KDRDNHI-TIKWDRILTS------------------HCSQFVKCEGCDLD------
----------------GPYETNSVMHYPSYGFACVPG---------ENVVFKRDG-----
----------------GLIDYNHV-----TSRNDLDMVR--KFYAC
>Schmidtea_mediterranea_CCW36839.1
WPNN-----------NVVYSF--AGNFPRDK---------------IPVVRQCLGELQRD
LGN-----CVKFTESN------------------QGHYIEVNSKQ----EGCYS-LLGYA
AGMPT--------------QPLNLENP-------GCMY----SKGTVKHEFIHALGFMHT
HMR-KDRDNHI-TINWARIETS------------------QCSQFTKCDGCELD------
----------------GPYETTSVMHYNSEGFACDPR---------EKVVLRKDG-----
----------------GAIGYNHD-----TTPNDLNMIR--NFYGC
>Schmidtea_mediterranea_CCW36840.1
WPNN-----------IVTYTF--AGNFPQDK---------------IQTVRQSLGELQKD
LQN-----CVKFQEGR------------------NGHYIEVNSKR----EGCYS-MLGVT
GGPS---------------QPLNLENP-------GCMY----SKGTIKHEFIHALGFMHT
HMR-KDRDNHI-TIKWDRILTS------------------QCSQFTKCDGCEPD------
----------------GPYETESVMHYNSEGFACNPS---------EKVVVKKNG-----
----------------GAIGYNHE-----TTANDLQMIK--NFYNC
>Idiomarina_xiamenensis_WP_008489348.1
WPSG-----------FVPYVI--SGVFSSSE---------------QNTIRQAMDVIESK
A-------NVRFINRTS-----------------QANYVSIIKG-----SGCYS-SVGRR
GGM----------------QQLSLGN--------GCV-----YSGTAQHELLHALGFWHE
QSR-ADRNSHV-TVNYNNIEAG------------------REHNFNQHISDGVD------
---------------IGNYDYRSIMHYGNYAFSKNGQ---------PTIQRIGSPS----
----------------YTLGGNV------MTSKDITTLV--SMYGS
>Vibrio_nigripulchritudo_WP_022597849.1
WPNG-----------VVPYTI--ASNIPAHD---------------VASIKEGMRWIENV
S-------NVRFVERSN-----------------QTGYVRIIRD-----RGCYS-SVGYT
GRA----------------QNLSIGQ--------GCG-----TPGIVAHEFLHALGFWHE
QSR-ADRDQYV-NIHWNNIEQG------------------KEHNFRKKGAVTTS------
---------------IGPYDVRSIMHYSYRSFSINGQ---------PTITSKDTSVPN--
----------------NQLGQRQR-----LTEHDIAALQ--ETY--
>Hydractinia_echinata_CAJ57450.1
WPNN-----------EMPYIL--SDNFSEDE---------------KTSIRDAIDIIRSV
T-------CIQFTEYPLTSP--------------PQDHVAIFPG-----SGCWS-YVGRI
GGA----------------QQISLEHG-------GCI-----NSGTIIHEVLHALGVHHE
QAR-ADRDGYV-TINLLNIIIG------------------REINFDKQDTDSL-------
---------------GVEYDPKSVMHYGNDAFSNGNG---------PTITWKADPT----
----------------LSLGGNE------LTEKDIEQMN--LFYEC
>1_GA11245_Drosophila_XP_001356007.2_.
WKGG-----------TLVYSF--GEGLSPRD---------------TDLIEKAMATIASQ
T-------CVRFRRTRNA----------------QEPQVVIQRKE----AGCWS-YVGFL
GRQQ---------------QLLNLGE--------RCM-----TSGTIQHEILHALGLFHT
HCD-PRRDQYV-KIHPENLKPG------------------YEHNFRLLGSGQDPQMTDF-
---------------GLGYDYESLMHYGEYAFSRNGL---------PTIVPLRRG-----
----------------VRIGQAKG-----LSAKDVRKLN--RMY--
>Drosophila_persimilis_XP_002021581.1
WQGG-----------SLVYSF--GEGLSPRD---------------TDLIEKAMATIASQ
T-------CVRFRRTRNA----------------QEPQVVIQRKE----AGCWS-YVGFL
GRQQ---------------QLLNLGE--------RCM-----TSGTIQHEILHALGLFHT
HCD-PRRDQYV-KIHPENLKPG------------------YEHNFRLLGIGQDPQMTDF-
---------------GLGYDYESLMHYGEYAFSRNGL---------PTIVPLRRG-----
----------------VRIGQAKG-----LSAKDVRKLN--RMY--
>Drosophila_virilis_XP_002052175.1
WPKK-----------ELVYSI---EGLSASD---------------VRLIERAISGISSQ
T-------CVRFRRTYKS----------------NEPQVVIQRKD----SGCWS-YVGYL
GKR----------------QELNLGN--------GCM-----TTGIIQHELLHALALLHM
QSD-PNRNKFV-KIAFENIESG------------------REKNFAIYNAKDVGDF----
---------------GLGYDYYSLMHYGPYAFSKNGK---------RTIIPLQSG-----
----------------VNIGQRNG-----LSPKDILKLK--RIY--
>Drosophila_willistoni_XP_002066350.1
WKNS-----------IFVYSF--GEGLSTSD---------------KKTIIQAMSSITRQ
TS------CVRFRQTRNR----------------QEPQVIIQRKD----SGCWS-YVGFL
NRME---------------QPLNLGS--------GCM-----SIGTIQHELLHALAIVHM
HND-PLRDKFV-KILYENIQDD------------------MINNFRIYDSKDVADL----
---------------GYGYDYRSIMHYGSYDFSKNSK---------RTIIPLQN------
----------------VQIGQRSG-----LSPKDIL----------
>Drosophila_erecta_XP_001968979.1
WKGS-----------TLVYSF--AGGFSSSE---------------LAHIKSAMAEISSK
T-------CVRFRQTESR----------------REPQVVIQREG----PGCWS-YVGYL
GRTA---------------QALNLAS--------NCM-----SGKTIQHELLHALGFYHT
HSD-PQRDKYV-RIQTEHIRSG------------------HEHNFQKLRANEVTNY----
---------------GLGYDYDSIMHYGPFAFSKNGK---------PTIVPLKSD-----
----------------EKIGQATQ-----MSPRDVQTLK--RMY--
>Drosophila_simulans_XP_002079562.1
WKGR-----------TLVYSF--AGGFSSLD---------------IASIESAMAEISSK
T-------CVKFRRTEYK----------------REPQVVIQKEG----SGCWS-YVGYL
GRTD---------------QTLNLGS--------GCM-----SSRTIQHELLHALGFYHT
QSD-PQRDKYV-RIQTDNIRSG------------------HEHNFQRLRANGVTNY----
---------------GLGYDYLSIMHYGPFAFSKNGK---------STIVPLRSQ-----
----------------AKIGQTTQ-----MSPKDVQTLK--RMY--
>Drosophila_melanogaster_NP_609759.1
WKGR-----------TLVYSY--AGGFSSLD---------------IASIESAMAEISSK
T-------CVKFRRTEYK----------------REPQVVIQKEG----SGCWS-YVGYL
GRAD---------------QTLNLGS--------GCM-----SNRTIQHELLHALGFFHT
HSD-PQRDKYV-RIQTDNIRSG------------------HEHNFQRLRANGVTNY----
---------------GFGYDYDSIMHYGPFAFSKNGQ---------STIVPLKSH-----
----------------AKIGQATQ-----MSPKDVQTLK--RMY--
>Nasonia_vitripennis_XP_003427706.1
WHRGE----------MPFYIT--MEQFTERQ---------------IAHIISTMDIITNH
T-------GFKFRRFCFET---------------DRNYAVFKSAN----TGCWS-YVGML
NYG----------------QVINLQIP-------NCL-----YRGTVIHVLLHAIGFYHE
HNS-PVRDNWL-SVKWENILST------------------NKNYFKTLDSITARDS----
---------------GVLYDYDSILHGGPYLHSFNDK---------PTMETQIPN-----
----------------MKIGQREA-----FSLRDVERVR--RVY--
>Musca_domestica_XP_005182305.1
WPGN-----------TVKYVF--CGDFTAEQ---------------KKSVRQCHRMLSNR
T-------CLRFVETTKS----------------DFGYVCITNEP----NGCWS-ALGYR
GTKS---------------QNMNLGP--------GCLR----NVYIICHEFIHALGFSHE
HNS-YNRDDYV-RIRFGNIIDG------------------MKYGFTKRVNSKDC------
---------------RVHFNKASIMAYGPHAFSKNGF---------ETITPRDGVY----
----------------TGMGQRRR-----IPESDIRKIN--RMYCY
>Musca_domestica_XP_005175362.1
WFNR-----------EIKYVF--SSNFTEAQ---------------KEPIRQCCRELANR
T-------CVRCRETIPL----------------DIGFVYFKNEP----IGCFS-QIGFQ
HSWY---------------QIINLGP--------GCLK----NYILVCHEIIHALGFDHS
HNA-YNRDDYV-RINFENIKEG------------------QEHNFLKKNDTYDC------
---------------LVPYDRESTMHYGPFTFSKNGL---------ETITPLDGNY----
----------------TGMGQRKE-----LRQSDIDKIN--RMY--
>Musca_domestica_XP_005175363.1
WPNN-----------TIKYVF--SSSFTEAQ---------------KETVRQCCRELENK
T-------CVRCRETIFL----------------DYEYVYIKNDP----VGCSS-QVGCQ
YTWV---------------QIMNLGP--------NCLK----NHVIVCHEFIHALGFSHA
HNS-YDRDDHV-RINFENIKEG------------------NGYNFEKKEDSLDC------
---------------LVPYDRESAMGYGPYVFSKNGN---------ETITPLDGNY----
----------------TGMGQRNR-----IADSDIEKIN--RMYCF
>Musca_domestica_XP_005175364.1
WPNN-----------TIKYVF--SWSFTEAQ---------------KETVRKCCRELENR
T-------CVHCRETIFL----------------DYGYVYLTNEE----GGCFS-QVGFQ
PYPFA--------------QIMNLGP--------NCLK----NHVIVCHEFMHALGLSHA
HNS-YDRDDHV-RINFENIKEG------------------NEYNFEKKEDSLDC------
---------------LVPYDRESSMGYGPYVGSKNGN---------ETITPLDGNY----
----------------TGMGQRKR-----IADSDIEKIN--RIY--
>1_Anopheles_gambiae_XP_306106.4_.
WPNN-----------IVPYMI-DTTAFSKYQ---------------QNSILSAIQQIELV
S-------CVRFKPRTT-----------------EADYVKVMGGY----SGCWA-SLGRR
GGA----------------QTVNLQPN-------GCM-----SRGTIIHEFLHALGFVHM
QSA-SDRDFYV-TINWSAIQAD------------------KASNFDRYGPTVVDDF----
---------------GIPYDYESVMHYGPTAFTYSGQ---------QTIVPKTSG-----
----------------VTIGQRVG-----MSLKDIRRLN--ALYPN
>Anopheles_darlingi_ETN61484.1
WPNN-----------IVPYAI-DKNAFTVSQ---------------QNSIVSALQQIELV
S-------CVRFVPRTT-----------------EKDYVMVQGD-----SGCWA-TLGHR
GGM----------------QTVNLQPS-------GCM-----TRGTIIHEFLHALGFVHM
QSA-SDRDFYV-DINWNAIQVG------------------KESNFDRYSSNATDDF----
---------------GIPYDYDSVMHYPRTAFSANGQ---------DTIVPKQPG-----
----------------VTIGQRVG-----LSYKDIKRLN--KLY--
>Aedes_aegypti_XP_001655422.1
WPNY-----------VVFYAI-EAGHFTTSQ---------------QTAIQTALEEIMAV
S-------CVKFVPRTT-----------------QTDYVRVTGEY----TGCWS-YLGHI
GGA----------------QQLNLQPN-------GCM-----SKGTIMHEFLHSLGFVHM
QSA-SDRDFFV-KINWGAIIGG------------------KSSNFNRYDSTVINDF----
---------------GIPYDYYSVMHYRANAFTVNGD---------DTIIPIESG-----
----------------VTIGQRVG-----LSYKDIKRLN--HLYPN
>Culex_quinquefasciatus_XP_001844556.1
WPDR-----------IVYYTI-RAGDFSLSQ---------------ITSIKQAVEQISLV
S-------CIKFVERTN-----------------QKDYVLVTGEN----TGCWS-YLGRR
GNS----------------QELNLQPV-------GCM-----SRGTIIHEFLHALGFVHM
QSA-SDRDFYI-SVDWNNIQTG------------------RSTNFDRYASSIINDF----
---------------GIPYDYESVMHYGKTAFSKNGL---------PTIIPFDKT-----
----------------VNIGQRVG-----MSYKDIKRLN--SLYTC
>Culex_quinquefasciatus_XP_001844564.1
WPQN-----------TVYYVI-KTEDFTALQ---------------QAQIKAGMAEIEAN
S-------CIKFVPKTT-----------------QKNYVYITGNN----SGCWA-VLGYQ
TN-----------------DINYLNLN-------GCW-----VHGSIVHELLHTLGFVHM
QSS-SDRDFYV-TIDWSAIQDG------------------ADGNFVRYWSIQINDL----
---------------GVPYDYESVMHYGATAFGKNGQ---------QTIIPHEPG-----
----------------VQIGLREK-----MSFKDIKRLN--KLY--
>Aedes_aegypti_XP_001655417.1
WANN-----------VVPYVI-EAETLTSEN---------------AKLIREAMTKIEDE
S-------TVRFVPRKQ-----------------DRDYLVISGET----SGCWS-TLGRN
RGL----------------NRMNISPS-------ECM-----LEGAIVHQLLHVLGFGHV
TNQ-QDRDYYL-DIVWDNVRPE------------------HAQSLKLHEGRILPNY----
---------------GMPFDMESIMHFGQNHFSRDGA---------DTIIPKNKD-----
----------------HTIGQRQT-----MSFKDVRKLN--IMYPC
>Aedes_aegypti_XP_001655418.1
WANN-----------LVPYVI-EAETLTPDH---------------AKLIREAMTKIEDE
S-------TVRFVPRKQ-----------------DRDYLVISGET----SGCWS-TLGRN
RGL----------------NRMNISPS-------ECM-----LEGAIVHQLLHVLGFGHV
TNQ-QDRDFYL-DVNWDHVRPE------------------HVKSLNLHEGRIVPNY----
---------------GMPFDVESIMHFGPNHFSHNGL---------DTIVPKNEN-----
----------------HIIGHRAE-----MSLKDIRKLN--IMYPC
>1_AGAP011475-PA_Anopheles_XP_317825.4_.
WVKG-----------IVPYEI--SPEFSQLE---------------MNQIKYAMDRIASY
S-------CVRFGPRSPT----------------DRQYLNITASP----TGCWA-TLGMN
LLA----------------NQLNLQRE-------GCL-----ETGVIMHQLLHVLGLTHP
QSR-PDRDFYV-LVEQDAIDTS------------------LKKNLDKYQKGVIEDF----
---------------GIPYDYESILHCQSDAFGSSASNR-------ATVVPLVD------
----------------VEIGQRNE-----LSLKDVRKLN--KMYD-
>Anopheles_darlingi_ETN61486.1
WVKG-----------IVPYEI--SPAFTSSE---------------QEQILSAMAQISAR
S-------CVRFVESTTGK---------------YPQYLNVTAEP----TGCWA-TLGMN
FLS----------------NQMNLKQN-------GCM-----SQGVIIHQLLHVLGFTHP
QSR-PDRDFYI-RIQEDAIESF------------------ERQNLDRYKEGTIDDF----
---------------GIPYDYESILHCPSDAFAASDQ---------ATVIPLDD------
----------------VEIGQRNE-----MSYKDVRKLN--KMYD-
>Bombyx_mori_NP_001129355.1
WPNN-----------TVVWEF-GEGEFGPRQ---------------QAAIEEGIRDIEKH
T-------CLKFRYREAG----------------DTAFVRLTGGA----GGCYA-SIGYW
ESRGV--------------HVLNLARNEPGV---GCF-----RHATIVHEWMHILGFLHM
QST-HNRDDYV-KIVKENITPG------------------LQHNFDIYTQDLVDNL----
---------------GVEYDYVSCLHYGPYAFSQNGE---------KTIVALQEHE----
----------------GVMGQRLY-----VTDDDWLRIN--RHYNC
>Antheraea_pernyi_AEL12457.1
WPNN-----------TVVWEF-GEGEFGPLQ---------------QAAIEEGIKDIERH
T-------CVKFRYREPE----------------DTVFVRLTGFA----NGCYA-HVGYW
ESRGV--------------HTLNLARNYPGV---GCF-----RHATIVHEWMHILGFLHM
QST-HNRDEYV-KIVEENLTPG------------------TEHNFAIYGPDLVDNL----
---------------GVEYDYVSCLHYGPYAFSKNGE---------PTIVALQEHE----
----------------GVMGQRVY-----VTEEDWIRIN--RHYDC
>Rondotia_menciana_AHW50928.1
WPND-----------TVVWEF-GEGEFNPVQ---------------QAAIEEGIKDIERH
T-------CVKFRYRQPE----------------DTAFVRLTGGA----GGCYA-HVGYS
ETRGV--------------HLLNLARNDPGV---GCF-----RHGTIVHEWMHILGFLHM
QST-YNRDNYV-KIVKENIIPG------------------LEHNFAVFNQGLVDNL----
---------------DVNYDYVSCLHYGPHAFSQNGQ---------KTIEALQEHE----
----------------GVMGQRLY-----VTDYDWLRIN--RHYGC
>Bombyx_mori_NP_001243943.1
WPNN-----------TVVWEF-GEGEFDPRL---------------QATIEEAIEDIEKH
T-------CLKFRYREAG----------------DTAFVRLTGKA----DGCYA-SIGYW
EPRGV--------------HEMNLARDEPGV---GCF-----RHATIVHEWMHILGFLHM
HAT-YNRDDYV-KIIEENITPG------------------LEHNFDSYTQDLIDNL----
---------------GIEYDYVSCLHYGPYAFSRNGG---------KTIVALKEHA----
----------------GAMGQRLY-----VTSDDWLRIN--RHYNC
>Danaus_plexippus_EHJ72675.1
WPNN-----------TVVWQF-GEGEFDPVQ---------------QQAIKDGIQDIENH
T-------CIKFRYREPE----------------DTVFVNVTGGP----GGCYA-HVGYW
EPREV--------------HVMNLAANLPGV---GCF-----RHATIVHEWMHILGFLHM
HST-YNRDDYV-DIIEENVAPG------------------RFHNFDIYTSELVSNN----
---------------GIEYDYVSCLHYGPFAFTVNGE---------PTIVPKKEIE----
----------------GTMGQRVF-----ITEKDWLRIN--RHYNC
>Plutella_xylostella_ADX30518.1
WPND-----------TVVWEL-GEGEFGPLQ---------------TAAIEAGIKDIEDN
T-------CIKFRKREPE----------------DVNYVRLTGGS----GGCYA-SVGYF
ETRGV--------------HTLNLARNNPGE---GCF-----RHATIVHEFLHILGFLHM
QST-YNRDDYV-RIATENLRPG------------------TEHNFDIYTSELVSNL----
---------------EVEYDYVSCLHYGPYGFSINGE---------PTIVALREHE----
----------------GVMGQRVY-----ITDKDWLRVN--RHYNC
>Mamestra_configurata_AEA76313.1
WPSN-----------TIVYEF-NN-EFTNAQ---------------VNAIYAAMNEITAR
T-------CIRFRRRAAN----------------EFNYVRITGRA----DGCYA-SVGFW
HTWGI--------------HTLNLARDTPGR---GCF-----HHTVIIHEWLHVVGFFHM
QST-HNRDDYV-RILWQNIWPG------------------MEHNFDKYGTNIVNNL----
---------------GLPYEYASNMHYGRYGFSTNGQ---------PTMLPIFNDN----
----------------GLMGQQSF-----VSGWDWLRAN--RHYNC
>Spodoptera_frugiperda_ACG69475.1
WPSN-----------TIVYEF-NN-EFTTAQ---------------VNAIYAAMREISAR
T-------CVRFRRREAR----------------DFNFVRITGRA----DGCYA-NVGYW
ASMGV--------------HTFNLARDTPGR---GCF-----THTTIIHEWLHVVGFMHM
QST-HNRDTYV-RIMWQNIWPG------------------MEHNFEKYGTNIVHNM----
---------------GLPYEYASNMHYGRFGFSINGQ---------ATMLPIFNDN----
----------------GLMGQTQF-----VSAWDWQRAN--RHYNC
>Aedes_aegypti_XP_001655416.1
WPMN-----------TVVYEI-QEFWYTAEQ---------------LEYIREAMRRIEQA
T-------CIRFREREPQ----------------ETDYVLINGWD----WGCSA-HVGRI
GGP----------------QILNLQPYRLGT---GCF-----QLGTIVHEMIHAVGFRHM
QNT-YNRDDYV-EIVWENIQPG------------------SEHNFRLYEADTVSNF----
---------------GTGYDYGSVMHYDSTAFSINGE---------KTIIALHDTD----
----------------DVMGQRDE-----MSKMDILKIN--RMYNC
>Culex_quinquefasciatus_XP_001844559.1
WPDN-----------VVYYEI-DDEFFNEDQ---------------VEYILRAMRIIESV
T-------CIKYRPRDPD----------------NPAFIRIHGDG----SGCSA-TVGHI
GSA----------------QNLKLQPYPLDS---GCF-----RLGTIVHELIHGLGFRHM
QST-YNRDDYV-EIVWDNIQPG------------------SENNFLLYGPDRVSNF----
---------------GAEYDYGSVMHYSSTAFSINGQ---------KTIVALKETD----
----------------LKMGQRDG-----MSEKDIFKIN--RMYNC
>Aedes_aegypti_XP_001648914.1
WPLN-----------TVFYEI-EEEWFTREQ---------------VRYIFRGMRLIERA
T-------CIRFQPRDPE----------------NPDYIRIHGQG----SGCSA-TVGHV
GGR----------------QNINLQPYPVGT---GCF-----RLGTIVHEMIHGLGFRHM
QST-YNRDEYV-EIVWENIQPG------------------TENNFRLYDADTVSLF----
---------------GTDYDYGSVMHYSSTAFSINGQ---------KTIVALQETD----
----------------QVMGQRVA-----MSEKDILKIN--RMYNC
>Aedes_aegypti_XP_001655414.1
WPLN-----------TVFYEI-EERWFTREQ---------------VRYIYRGMRLIERA
T-------CIRFQPRDPE----------------NPDYIRIHGQG----SGCSA-NVGYV
GGR----------------QSINLQPYPIGT---GCF-----RIGTIVHEMIHGLGFMHM
QST-YNRDEYV-EIVWDNIEPG------------------TENNFRKYESDRVSNF----
---------------GTDYDYGSVMHYSATAFSINGE---------KTIVALQDTD----
----------------DVMGQRLA-----MSERDILKIN--RMYNC
>1_AGAP010758-PA_Anopheles_XP_318553.4_.
WPDR-----------TVPYEI-VSTDFTLEQ---------------TTAITTAMRTIEQH
T-------CVRFVPATAT----------------TADYVRIAGGS----SGCSS-FVGRI
RGA----------------QALRLQPSSVGT---GCF-----TQGTIVHELIHALGFYHM
QSA-TERDLYV-DILWQNIVPG------------------REGNFQSYGTDRIINY----
---------------GVGYDYGSVMHYNTHAFSANGL---------PTVVPKVAN-----
----------------VAIGQRVA-----MSSGDIQRIR--NMYGC
>Culex_quinquefasciatus_XP_001844563.1
WPNG-----------IVHYEI-FADNFTSHQ---------------IMTIEGAMLDIQRV
S-------CVRFVPRTAT----------------TTDYVRITGAP----SGCFS-YVGRQ
GGP----------------QQLNLQPGTN------CF-----QYGTILHELIHALGFYHM
QSA-SDRDQYV-TIRWENVQQG------------------MQTNFQSYGVEYISDF----
---------------GMGYDYGSLMHYSATAFSANGA---------QTIVPREAG-----
----------------ATIGQRVW-----MSEPDIWRIW--AMYKC
>Aedes_aegypti_XP_001648916.1
WPSG-----------VVNYEI-VEADFDTAQ---------------LIAIDDAIKDIERI
S-------CVRFVPLTAS----------------TVDYVRITGSD----SGCFS-YVGRR
SGA----------------QQLNLEPASPGT---GCF-----RHGTILHELIHTLGFYHM
HSA-SDRDQFV-TIQWQNVREG------------------AEANFQHYGTDKITDF----
---------------GMGYDYGSIMHYSATAFSKNGQ---------RTISPKVSS-----
----------------ASIGQRFW-----MSENDIWRIW--KMYGC
>Aedes_aegypti_XP_001655411.1
WPSG-----------VVNYEI-VEADFDTAQ---------------LIAIDDAIKDIERI
S-------CVRFVPRTAS----------------TVDYVRITGSD----SGCFS-YVGRR
SGA----------------QQLNLEPASPGT---GCF-----RHGTILHELIHTLGFYHM
HSA-SDRDQFV-TIQWQNVREG------------------AEANFQHYGTDKITDF----
---------------GMGYDYGSIMHYSATAFSKNGQ---------RTISPKVSS-----
----------------ASIGQRFW-----MSENDIWRIW--KMYGC
>Lutzomyia_longipalpis_ABV60299.1
WPNN-----------NLVYDF-AN-DVNQEQ---------------KDYIELALRNISAS
T-------CLTFSKRTN-----------------EKDYVKVTTSS----EGCSS-NVGRV
GGM----------------QMLRLANNEVGS---GCF-----RFGTVIHEFIHALGFYHA
QSA-YTRDDYV-LIKWENIQKG------------------TEFNFEKEDSSKTTMF----
---------------NLEYDYGSVMHYSNKAFSINDE---------DTIVPLQDG-----
----------------VTIGQRER-----MSELDIKRLN--QMYNC
>Aedes_aegypti_XP_001648915.1
WPNN-----------TVYYRI-ISDNFTTEQ---------------VNYIRRGLDTIAM-
--------CRAFDLWKQLN---------------STAYIRVLGNE----GGCFS-EVGYT
GTV----------------QDLNLAPNELEN---GCF-----RLGTIMHEFLHALGFYHM
QSA-SDRDDFV-TIVWEKIEQQ------------------HQHNFEKYNSSFVSAF----
---------------NVEYDYGSVLHYPRVSFSIDGS---------ATIIPKVAG-----
----------------VTIGQRKE-----MSTSDITKLN--RMYHC
>Aedes_aegypti_XP_001655412.1
WPNN-----------TVYYRI-ISDNFTTEQ---------------VNYIRRGLDTISDV
S-------CIRFVEAAEN----------------STAYIRVLGNE----GGCFS-EVGYT
GTV----------------QDLNLAPNELEN---GCF-----RLGTIMHEFLHALGFYHM
QSA-SDRDDFV-TIVWEKIEQQ------------------HQHNFEKYNSSFVSAF----
---------------NVEYDYGSVLHYPRVSFSIDGS---------ATIIPKVAG-----
----------------VTIGQRKE-----MSTSDITKLN--RMYHC
>Culex_quinquefasciatus_XP_001844562.1
WPNN-----------KLFYRI-VPDNFTSEQ---------------MDYIRKALDTIVEV
S-------CLKIEEADDF----------------TEAYVQIVGDD----GGCFS-EVGYQ
GEV----------------QVLNLAPNKLEN---GCF-----RLGTIIHEFLHALGFFHM
QSS-DDRDDYV-EIVWDNIQPG------------------TEHNFAKYNSSFVSNF----
---------------DIVYDYGSVMHYPETAFSVNGL---------RTIIPLDPE-----
----------------ATIGQREG-----MSPSDVAKLR--RMYGC
>Aedes_aegypti_XP_001663642.1
WPNN-----------TLRYRI-DIESFDPSQ---------------IEHIHEAMATIESV
S-------CVKFAEAGQN----------------VKNYVKIVAEK----PGCFA-TLGYH
GSV----------------QVLNLAPNRVGY---GCF-----RLGTIMHELLHALGFVHQ
QSA-ANRNDYV-KILWKNIIPE------------------QKHNFKKYDYSKVTDF----
---------------NLGYDYGSVMHYSARSFSKNGE---------PTIITKDDS-----
----------------VTIGQRQA-----LSEKDIIKLN--RLYNC
>Phlebotomus_papatasi_ABV44746.1
WPNK-----------LVPYQL-SSE-FTREE---------------SEFIREALDSIECV
S-------CLRFVEKNSS----------------HSDFVKVSREVD---SGCFS-SVGYQ
AGE----------------QQLNLAPNELGT---GCF-----RKGTIIHEFLHALGFFHM
QSA-SDRDDYV-TIVWENINPQ------------------HVHNFKKYNESVITHF----
---------------GVKYDYESVMHYHKTAFSMNDE---------DTIVPKDPN-----
----------------AEIGQRIG-----LSDGDIKRLN--KMYQC
>Culicoides_sonorensis_AAV84221.1
WNNN-----------TVDYII-TG-NYSQEQ---------------KNYIRKGLDTLQLV
T-------CLKFIGHDNATG--------------LTDYVEVVSSG----GGCSS-TVGRK
GGR----------------QTLNLQSYPVEE---GCF-----RLATIMHEFIHALGFYHM
QST-YNRDEYV-DVKYENIEPG------------------KENNFNKYTEDTVTDY----
---------------GIEYDYNSVMHYGRTGFSINGE---------PTLVPIKDPE----
----------------AKIGQRVG-----LSRRDIEKLN--KMYDC
>Culex_quinquefasciatus_XP_001844561.1
WPNN-----------VVPYEI-VEEHFTPEQ---------------VAYIELGLRTLEQR
S-------CLRFRRRQPDD---------------GESYVRVIGNED---SGCWS-WVGYM
SNEF---------------QELHLNPSAPES---GCF-----RLATIMHEFLHALGFYHQ
QSA-SDRDGFV-DILFENVQDG------------------MQNNFYIYTADVVTDF----
---------------GVRYDYGSVMHYGPYSFSKNGL---------PTIVPKDPK-----
----------------AEIGQRVA-----LSEKDFSKLN--HMYGC
>Culex_quinquefasciatus_XP_001844560.1
WPNN-----------EIPYEI-ALEHFSPAH---------------VDYIERGLRILEQR
S-------CLRFRPRRDD----------------SESYIRVIGDD----AGCWS-RVGYV
NEGM---------------QELHLDPDPLDT---GCF-----RIGTIVHEFLHSLGFYHQ
QSA-TDRDDFV-DVILDNIQDG------------------KQHNFNVYPADVVTDF----
---------------GVRYDYGSVMHYGPMSFSKNGL---------PTIVPKDPN-----
----------------AVIGQRLG-----MSERDISKLN--LMYGC
>Anopheles_darlingi_ETN65116.1
WPNR-----------IVSYYI-NEEDFTPEQ---------------VEHIELGVRLLESQ
S-------CLQFRRVTPD----------------ATAYINVRGTG----SGCSS-SVGYT
GRA----------------QNLNLQPYPVGQ---GCF-----RIGTVVHEFLHALGFYHQ
QSA-SDRDDFV-EIVYENIEAG------------------TENNFNIYPSTTVTDF----
---------------NVRYDYGSVMHYSATAFSKNGQ---------RTIIPKDPN-----
----------------ASIGQRIS-----MSERDISKLN--HMYGC
>1_AGAP010764-PA_Anopheles_XP_318543.4_.
WPGN-----------TVPVMI-VEEDFTPEQ---------------IEHIKRGLRQIESV
T-------CLKFVTRTEE-----------------PDYVRVIGTG----SGCYS-SVGHR
GGA----------------QTLNLEPYDVDT---GCF-----RLATIVHEFIHAVGFYHQ
QSA-SDRDQFV-QIVWDNIEDG------------------KEHNFNIYDSDTVTDF----
---------------SVQYDYGSVMHYSSTAFSKNGE---------KTIVPKDPN-----
----------------ATIGQRVG-----MSERDISKLN--HMYKC
>Anopheles_darlingi_ETN65117.1
WRDN-----------TVPVQI-VEEDFTPEQ---------------VEHIRRGMRLLESV
S-------CLRFVPRTEA----------------HTNFVRVIGSD----SGCYS-YVGQL
GGE----------------QTLNLQPYDVDT---GCF-----RLATIQHEFLHALGFYHQ
QSA-SDRDEFV-DIVWENIEDG------------------KEHNFNIYPSTTVTDF----
---------------NVRYDYGSVMHYGATAFSKNGQ---------DTIVPKDPN-----
----------------AVIGQRVG-----LSERDISKLN--HMYGC
>Bombyx_mori_XP_004928533.1
WPDN-----------EVVYYI-QREHFNGGQ---------------VQAIQEGIDDLAQA
S-------CVKFRPYKKG----------------DRDAVVIQGSR----RGCFS-QVGYQ
GGY----------------QVLNLSGRHPVGR--GCF-----RHGTVVHELLHTLGFYHM
QSS-PDRDDYI-DVVWENILEP------------------ARHNFRKYNSFAVSDF----
---------------GVGYDYDSVLHYSRRAFSSNGQ---------DTLVPKQSG-----
----------------ADIGQRVG-----LSDKDKQKLN--RMY--
>Bombyx_mori_XP_004928752.1
WPNR-----------TVVYHI-EEDDFDDEE---------------IEIIIGGLSELSNK
S-------CVEFRAREG-----------------DEYAVIIESSA----NGCFS-RVGFS
KGD----------------HEDGINQVLNLGK--GCI-----RHGVVIHEMLHTLGFYHM
QST-YDRDDFV-KIVWENIASG------------------HEHNFEMYKNDTVTDF----
---------------GVPYDYGSVMHYSEHAFSKNGE---------KTIIPLQEN-----
----------------VKIGQRDA-----LSISDIEKLN--KMYCA
>Coptotermes_formosanus_AGM32350.1
WPNR-----------VVPFLI-DD-VFNDEQ---------------RAQILLAVDEYHKK
T-------SIRLREYNPQT---------------DTDYVHITGED----SGCWS-YVGRL
GGR----------------QQLNLALSTPPY---GCF-----PLGTIIHELLHALGFYHQ
QSA-TERDDYV-TILWENIEEG------------------KEHNFDKYDANLITNF----
---------------GVSYDYGSIMHYGPYAFSKNGL---------KTIEPKDPN-----
----------------AEIGQNAG-----FSDKDLQKLE--KMY--
>Zootermopsis_nevadensis_KDR19395.1
WPKR-----------TLPFLI-DEAAFTEEQ---------------KAHILHAVDEYHNK
T-------SIRLREYDPEA---------------DNDYVYITGEK----SGCWS-YVGRT
GGR----------------QQLNLEPNEPGV---GCF-----RLGTIEHELLHTLGFYHQ
QSA-TDRDDYV-TIHWENIQPG------------------TENNFNKYNASSITNF----
---------------GVEYDYDSVLHYSAYSFSKNGE---------KTIEPKDEN-----
----------------VEIGQRAG-----FSKKDIEKLS--KMY--
>Bombus_terrestris_XP_003400318.1
WPGG-----------VVPYYI-KEEDFDEED---------------IEVIEGAIEEYHKN
T-------CIRFRPYKKA----------------DTDYITIKGKM----SGCWS-LVGRH
DRG----------------QVVNLQNP-------GCV-----HHGVVVHELMHALGFYHQ
QSA-ADRDEWV-TINWENIKPG------------------KEHNFNKYDNGTVTDY----
---------------GIGYDYTSVMHYSSHAFSRNGE---------PTITPKKEE-----
----------------TELGQRKG-----LSGKDTLKLL--EMY--
>Bombus_impatiens_XP_003494483.1
WPGG-----------VVPYYI-KEEDFDEED---------------IEVIEGAIEEYHKN
T-------CIRFRPYKKA----------------DTDYITIKGKM----SGCWS-LVGRH
DRG----------------QVVNLQNP-------GCV-----QHGVVVHELMHALGFYHQ
QSA-ADRDEWV-TINWENIKPG------------------KEHNFNKYDNGTVTDY----
---------------GIGYDYTSVMHYSSHAFSRNGE---------PTITPKKEE-----
----------------TELGQRKG-----LSGKDTLKLL--EMY--
>Megachile_rotundata_XP_003704302.1
WPAG-----------IVPYYV-KEEDFDQED---------------IDVIESAIKEYHDN
T-------CIRFRPYKKT----------------DKDYVVIEGKM----SGCWS-LVGRH
DRG----------------QVVNLQNP-------GCV-----QHGVIVHELMHAVGFYHQ
QSA-ADRDQWV-TINWKNVKPG------------------KEHNFNKYDNRTVTDY----
---------------GICYDYGSVMHYSSHAFSKNGE---------PTITPKKKD-----
----------------VELGQRKG-----LSGKDILKLQ--EMYKK
>Apis_florea_XP_003695110.1
WPGG-----------VVPYYI-KEDDFDEED---------------IEMIKDAIEDYHKN
T-------CIRFRPYEKS----------------DNDYITIEAKS----SGCWS-LVGRH
DHG----------------QVVNLQNP-------GCV-----QHGVIVHELMHALGFYHQ
QSA-ADRDEWV-TINWENIKPG------------------REHNFNKYDNRTVTDY----
---------------GIGYDYESIMHYSSYAFSKNGE---------PTITPKKKK-----
----------------VKLGQRKE-----FSEKDMLKLR--EMY--
>Apis_mellifera_XP_006557885.1
WPGG-----------VVPYYI-KEEDFDEED---------------IEVIKNAIEDYHQN
T-------CIRFRPYEKS----------------DIDYITIEAKS----SGCWS-LVGRH
DRG----------------QVVNLQNP-------GCV-----QHGVIVHELMHALGFYHQ
QSA-ADRDEWV-AINWENIKPG------------------REHNFNKYDNRTVTDY----
---------------GIGYDYDSIMHYSSYAFSKNGE---------PTITPKKKN-----
----------------VKLGQRKE-----LSEKDTLKLR--EMYKE
>Apis_dorsata_XP_006617406.1
WPGG-----------VVPYYI-KEEDFDEED---------------IEVIKDAIEDYHQN
T-------CIRFRPYKKS----------------DNDYITIEAKS----SGCWS-LVGRH
DHG----------------QVVNLQNP-------GCV-----QHGVIIHELMHALGFYHQ
QSA-ANRDEWV-TINWENIKPG------------------REHNFNKYDNRTVTDY----
---------------GIGYDYDSIMHYSSYAFSKNGE---------PTITPKKKN-----
----------------VKLGQRKE-----LSEKDTLKLR--EMYKE
>Harpegnathos_saltator_EFN88281.1
WPGG-----------IVPYFI-VEGDFDQDQ---------------VKLVEEAMEEYHEK
T-------CLRFRPYKDS----------------DEDYVKIQAKN----SGCWS-LVGRH
NHG----------------QVLNLQNP-------GCV-----HHGVVVHEIMHALGFYHQ
QSA-ADRDDWV-TIHWDNIKFG------------------REHNFNKYDNRTITDY----
---------------GISYDYKSVMHYSSHAFSRNGE---------PTITPKKEK-----
----------------VKLGQRDG-----LSEKDVAKVQ--AMY--
>Cerapachys_biroi_EZA54126.1
WPGG-----------VVPYFI-EENDFDRDE---------------IELIKEAMQEYHEK
T-------CLHFRPYKDT----------------DEDYVKIQGKK----SGCWS-LVGRH
GHG----------------QVLNLQNP-------GCI-----HHGVVVHELMHALGFYHQ
QSA-ADRDEWV-TIHWENIKFG------------------KEHNFNKYDNRTVTDY----
---------------GIGYDYKSVMHYSSHAFSSNGE---------PTITPKKEK-----
----------------VKLGQRDG-----LSAKDVAKVR--AMY--
>Acromyrmex_echinatior_EGI57769.1
WPGG-----------VVPYFI-QEDDFDRDQ---------------IKLIKEAMQEYHER
T-------CLRFRPYKDT----------------DDDYVTIQAKD----SGCWS-LVGRH
GHG----------------QVLNLQNP-------GCI-----HHGVVVHELMHALGFYHQ
QSA-ANRDEWV-TIHWENIKLG------------------KEHNFNKYDNRTVTDY----
---------------GIGYDYKSIMHYSSHAFSKNGE---------PTITPKKEK-----
----------------VQLGQRDG-----LSKKDVAKVQ--AMY--
>Camponotus_floridanus_EFN74588.1
WPGG-----------VVPFFI-QENDFDRDQ---------------IELIKGAMQEYHEK
T-------CLRFRPYKDT----------------DEDYVTMQAKN----SGCWS-LVGRH
GQG----------------QVLNLQNP-------GCV-----HHGVVVHELMHALGFYHQ
QSA-ADRDEWV-TIHWENIKLG------------------KEHNFKKYDNRTVTDY----
---------------GISYDYKSVMHYSSHAFSKNGE---------PTITPKKEK-----
----------------VKLGQRDG-----LSEKDVAKVQ--AMY--
>Nasonia_vitripennis_XP_008214355.1
WPDA-----------VIPYNI-DQEDFTEED---------------IEQIKDALKVYHEK
T-------CIRFRPYKKG----------------DKNFITVKGDN----TGCWS-YVGKY
SEG----------------QVVNFQNP-------GCL-----RHGTIVHEFMHALGFYHQ
QSA-ADRDEWV-TIVWDNIMPG------------------REHNFDKYDNKTVTDY----
---------------GVSYDYSSVMHYSAKAFSKNGQ---------KTIIAKKEN-----
----------------VTLGQRDG-----FSEKDIEKIN--IMY--
>Aedes_aegypti_XP_001653062.1
WPNA-----------TVPYYI-EDEDFTDEQ---------------ELVILRALKEYHNK
T-------CIKFRPYHKS----------------DANWVVFRSNG----SGCWS-SVGMQ
SEG----------------QTVNLQSP-------GCI-----KHGVVVHELLHALGFFHQ
QSA-SNRDDYV-KILWDNIEPG------------------HEHNFNKYNDSVVTSY----
---------------GVEYDYGSVMHYSGKAFSKNQQ---------PTIEALQPN-----
----------------VTLGQRKG-----LSDKDVTKLD--QMY--
>Culex_quinquefasciatus_XP_001868074.1
WPNG-----------TVPYYV-EDEDFTDEE---------------ELVILKAIKEYHKK
T-------CIKFRPYHKS----------------DRNWVVFRSNS----SGCWS-SVGMQ
NDG----------------QTVNLQSP-------GCV-----KHGVVIHELLHALGFFHQ
QSA-SDRDEYV-RILWDNISPG------------------HEHNFNKYNESTVTAY----
---------------GVEYDYGSVMHYSGKAFSKNKQ---------PTIEALQAN-----
----------------VTLGQRKG-----LSERDITKLE--HMYEG
>Musca_domestica_XP_005182025.1
WPDA-----------TVPFYI-DSQDFNETQ---------------TMTILKALKEYHDK
T-------CIRFRPYEKG----------------DKNWIVFKGNY----SGCWS-SVGRR
TGG----------------QVLNLNTP-------KCV-----SHGVVVHELLHALGFYHQ
QSS-TERDEYV-KINWENILPG------------------HAHNFNKYARTYVTNF----
---------------GVEYDYNSVMHYSSKAFSKNGK---------NTIEPLDPT-----
----------------ASLGQRKG-----LSEKDIAKLN--EMYEE
>Ceratitis_capitata_XP_004535372.1
WPDA-----------TVPFYI-DNNDFNQTQ---------------MMTILEAFKEYHDK
T-------CIRFRPYEKG----------------DTNWIIIKGNY----TGCWS-SVGRR
QGG----------------QVLNLNTP-------RCV-----SHGIIVHELLHALGFYHQ
QSS-TERDEYV-KINWENILDG------------------HAHNFNKYARTHITNF----
---------------GIEYDYLSVMHYSSKAFTKNGK---------PTIEPLDPY-----
----------------ASLGQRRG-----LSKKDISKLN--EMYQD
>Drosophila_willistoni_XP_002071818.1
WEDA-----------SVPFYI-DPQDFTSNQ---------------TMTILKAFKEYHER
T-------CIRFRPYAKG----------------DKNWILIKGNY----SGCWS-SVGRR
QGG----------------QILNLNTP-------KCV-----THGVVVHELLHALGFYHQ
QSA-TERDEYV-KINWENILDG------------------HAHNFNKYARTHITNF----
---------------GVEYDYQSVMHYSSKAFSKNGK---------ATIEPLDPY-----
----------------ASLGQRRG-----LSDKDISKLN--EMYEQ
>Drosophila_mojavensis_XP_002011719.1
WPDA-----------GVPFYI-DAEDFTANQ---------------TMVILKAFKEYHDR
T-------CIRFRPYEKG----------------DKHWLLIKGNY----SGCWS-SVGRR
QGG----------------QILNLNTP-------KCV-----THGVIVHELLHALGFYHQ
QSA-TERDEYV-KINWENILDG------------------HAHNFNKYARTHITNF----
---------------GVEYDYQSVMHYSSLAFSKNGK---------PTIEPLDPY-----
----------------ASLGQRRG-----LSEKDISKLN--EMYEQ
>Drosophila_virilis_XP_002055778.1
WPDA-----------AVPFYI-DPEDFTANQ---------------TMVILKAFKEYHER
S-------CIRFRPYEKG----------------DKHWLLIKGNY----SGCWS-SVGRR
QGG----------------QILNLNTP-------KCV-----THGVVVHELLHALGFYHQ
QSA-TERDEYV-KINWENILDG------------------HAHNFNKYARTHITNF----
---------------GVEYDYQSVMHYSSLAFSKNGK---------ATIEPLDPY-----
----------------ASLGQRRG-----LSDKDISKLN--EMYEQ
>Drosophila_grimshawi_XP_001991188.1
WPDA-----------AVPFYI-DPKDFTTNE---------------TMVILMAFKEYHER
S-------CIRFRPYEEG----------------DKHWLLIKGNY----SGCWS-SVGRR
QGG----------------QILNLNTP-------KCV-----THGVVVHELLHALGFYHQ
QSA-TERDEYV-KINWENILDG------------------HAHNFNKYARTHITNF----
---------------GVEYDYQSVMHYSSRAFSKNGQ---------ATIEPLDPY-----
----------------ATLGQRRG-----LSEKDISKLN--EMYQQ
>Drosophila_persimilis_XP_002026787.1
WPEA-----------AIPFYI-DPQDFTANE---------------TMVILKGFKEYHER
T-------CIRFRPYEQG----------------DKHWLMIKGNY----SGCWS-SVGRR
QGG----------------QVLNLNTP-------KCV-----THGVVVHELLHALGFYHQ
QSA-TERDEYV-KINWENILDG------------------HAHNFNKYARTHITNF----
---------------GVEYDYQSVMHYSSRAFSKNGK---------ATIEPLDPY-----
----------------ASLGQRRG-----LSDKDISKLN--EMY--
>Drosophila_ananassae_XP_001965534.1
WPDA-----------TVPFYI-DPQDFDANQ---------------TMVILKGFKEYHDR
T-------CIRFRPYEKG----------------DKHWLMIKGNY----SGCWS-SVGRR
QGG----------------QVLNLNTP-------KCV-----THGVVVHELLHALGFYHQ
QSA-TERDEYV-KINWENILDG------------------HAHNFNKYARTHITNF----
---------------GVEYDYQSVMHYSSRAFSKNGK---------ATIEPLDPY-----
----------------ASLGQRRG-----LSDKDVSKLN--EMYEQ
>Drosophila_melanogaster_NP_573318.1
WPEA-----------AVPFYI-DPQDFNANQ---------------TMVILKAFKEYHDR
T-------CIRFRPYEQG----------------DKHWLLIKGNY----SGCWS-SVGRR
SGG----------------QVLNLNTP-------KCV-----THGVVVHELLHALGFYHQ
QSA-TERDEYV-KINWENILDG------------------HAHNFNKYARTHITNF----
---------------GVEYDYQSVMHYSSRAFSKNGK---------ATIEPLDPY-----
----------------ASLGQRRG-----LSDKDVSKLN--EMYEQ
>Drosophila_yakuba_XP_002101646.1
WPEA-----------AVPFYI-DPQDFTANQ---------------TMIILKAFKEYHDR
T-------CIRFRPYEQG----------------DKHWLLIKGNY----SGCWS-SVGRR
SGG----------------QVLNLNTP-------KCV-----THGVVVHELLHALGFYHQ
QSA-TERDEYV-KINWENILDG------------------HAHNFNKYARTHITNF----
---------------GVEYDYQSVMHYSSRAFSKNGK---------ATIEPLDPY-----
----------------ASLGQRRG-----LSDKDVSKLN--EMYEQ
>Drosophila_erecta_XP_001977693.1
WPEA-----------AVPFYI-DPQDFTANQ---------------TMVILKAFKEYHDR
T-------CIRFRPYEQG----------------DKHWLLIKGNY----SGCWS-SVGRR
SGG----------------QVLNLNTP-------KCV-----THGVVVHELLHALGFYHQ
QSA-TERDEYV-KINWENILDG------------------HAHNFNKYARTHITNF----
---------------GVEYDYQSVMHYSSRAFSKNGK---------ATIEPLDPY-----
----------------ASLGQRRG-----LSDKDVSKLN--EMYEQ
>Drosophila_sechellia_XP_002039311.1
WPEA-----------AVPFYI-DPQDFTANQ---------------TMVILKAFKEYHDR
T-------CIRFRPYEQG----------------DKHWLLIKGNY----SGCWS-SVGRR
SGG----------------QVLNLNTP-------KCV-----THGVVVHELLHALGFYHQ
QSA-TERDEYV-KINWENILDG------------------HAHNFNKYARTHITNF----
---------------GVEYDYQSVMHYSSRAFSKNGK---------ATIEPLDPY-----
----------------ASLGQRRG-----LSDKDVSKLN--EMYEQ
>Drosophila_melanogaster_NP_609760.1
WPNA-----------TVPYRI--SEEFDAPH---------------VEYIKLGMQFIEYS
S-------CIRFVPADED----------------EENYLFVLPST----SGCSS-KVGYQ
PGE----------------RTVKLKPGSLDT---GCF-----KLGTIQHELLHTLGFHHQ
QCS-PNRDEFV-KIVEENISEG------------------HEKNFVKYEEDEVGDF----
---------------DQPYDYGSILHYSSLAFSINGE---------ATIVALNPEGQ---
----------------EQMGQRLM-----MSDTDVKRLN--TMYKC
[truncated: 319,402 more chars]
