# Supplementary material for: Origin and Diversification of Meprin Proteases
Source: PLoS One. 2015 Aug 19;10(8):e0135924. doi: 10.1371/journal.pone.0135924 (PMC4545420; doi:10.1371/journal.pone.0135924)
Supplement: S2 Table — (FASTA) [file pone.0135924.s002.fasta]

>2_Gorilla_gorilla_XP_004059359.1_. ..
WPH----------TIPYVL--EDSLEMNA--KGVILNAFERYRLKT-------CIDFKPW
AG-ETNYISVFKG--SGCWSSVGNRRVGKQELSIGA-NCD--RIATVQHEFLHALGFWHE
QSRSDRDDYVRIMWDRILSGREHNFNTYSDDISDSL--NVPYDYTSVMHYSKTAFQNGTE
---PTIVTRISDFE---DVIGQRMDFSDSDLLKLNQLYNC
>Aplysia_californica_XP_005092556.1 ..
WPSG---------VIPYVI--DETYPRHV--ASLIKLAMDEIANAVNSPGGPKCIQFKPH
ET-EMNYIEVAPG--DTCSSFVGNMRRGRQEVIVGQ-GCE--HKGVIMHELLHAVGFWHE
HTRPDRDQYIDIHLNNVLISNRYNFEVQNHS-VLTL--NLPYDYGSIMHYSPYEFAINTT
E--PTITPKKEKKTR--DKFGQRLGLTELDVKKIQRLYGC
>Aplysia_californica_XP_005096615.1 ..
-------------TVPYEF--APDFSLDG--VRRVKSAMFDIQNST-------CIRFKRR
EK-EVDYIRFVQHK-QGCYSSVGLKGGL-QEVSLGD-GCL--RHGTIIHEILHLLGLWHE
HSRIDRNEYITVMWDNIPKEHRENFEIRNRVHSHEIFLSMPYDYGSVMHYSNNTFALDRH
K--PTLVSRQKLPPG--VVMGQRVGLSPGDIDKLNALYRC
>Aplysia_californica_XP_005103627.1 ..
--------------IPYVI--DSKYPTVV--RDRIVASMREIETNVNVKGHTDCIHFVPR
LH-QVNYIYVLPRS-TSCSSQIGCTHRGKQEVSIGK-GCE--RKGIIIHELTHAIGFWHE
HTRPDRDNYVSIDIQNVDSSHRHNYDKHTH--SRTL--HTSYDYASVMHYNAYEFALDRT
K--PAMTPKRSVPDG--AKMGQRLQHSTIDVLKIQRLYKC
>Bos_taurus_NP_001137570.1 ..
WPH----------TIPYVL--DDSLEMNA--RGVILKAFERYRLKS-------CIDFKPW
SG-EPNYISVFKG--NGCWSSVGKQLTGIQELSIGE-GCD--KIATVQHEFLHALGFWHE
QSRSDRNDYVSIIWNRIISGKERNFDFYDDQVIDSM--NVPYDYSSVMHYGKTAFGNGSE
---PTIVTRVPDFM---DVIGQRMDFSDSDVLKLNQLYNC
>Bos_taurus_NP_001180043.1 ..
WPGG---------VIPYVI--GGNFTGSQ--RAMFKQAMRHWEKHT-------CVTFIER
GD-EESYIVFTYRP-CGCCSYVGRRGNGPQAISIGK-NCD--KFGIVVHELGHVIGFWHE
HTRPDRDNHVTIIRENIQPGQEYNFLKMEPAEVNSL--GESYDFDSIMHYARNTFSRGMF
L--DTILPSRDDNGIR-PAIGQRTRLSKGDIAQARKLYRC
>Bos_taurus_XP_001788250.3 ..
WPDG---------VIPFVI--GGNFTGSQ--RAVFRQAMRHWEKHT-------CVTFLER
TD-EDSYIVFTYRP-CGCCSYVGRRGGGPQAISIGK-NCD--KFGIVVHELGHVIGFWHE
HTRPDRDRHVSIVRENIQPGQEYNFLKMEVQEVESL--GETYDFDSIMHYARNTFSRGIF
L--DTIVPKYEVNGVK-PPIGQRTRLSKGDIAQARKLYKC
>Bos_taurus_XP_003583912.2 ..
WKF----------PIPYIL--ADNLALNA--KGAILYAFEMFRLKS-------CVDFKPY
EG-ESSYIIFQEF--SGCWSEVGDQHVG-QNLSIGQ-GCD--YKAIVEHEILHALGFYHE
QSRTDRDDYVNIWWDEILPGYQHNFNTYDDNFITDL--NTPYDYESLMHYRPLSFNKNDS
I--PTITAKIPEFN---SIIGQRVDFSAIDLERLNRMYNC
>Bos_taurus_XP_003587735.2 ..
WKF----------PIPYIL--ADNLALNA--KGAILYAFEMFRLKS-------CVDFKPY
EG-ESSYIIFQEF--SGCWSEVGDQHVG-QNLSIGQ-GCD--YKAIVEHEILHALGFYHE
QSRTDRDDYVNIWWDEILPGYQHNFNTYDDNFITDL--NTPYDYESLMHYRPLSFNKNDS
I--PTITAKIPEFN---SIIGQRVDFSAIDLERLNRMYNC
>Bos_taurus_XP_005224068.1 ..
WPH----------TIPYVL--DDSLEMNA--RGVILKAFERYRLKS-------CIDFKPW
SG-EPNYISVFKG--NGCWSSVGKQLTGIQELSIGE-GCD--KIATVQHEFLHALGFWHE
QSRSDRNDYVSIIWNRIISGKERNFDFYDDQVIDSM--NVPYDYSSVMHYGKTAFGNGSE
---PTIVTRVPDFM---DVIGQRMDFSDSDVLKLNQLYNC
>Bos_taurus_XP_005224069.1 ..
--------------------------MNA--RGVILKAFERYRLKS-------CIDFKPW
SG-EPNYISVFKG--NGCWSSVGKQLTGIQELSIGE-GCD--KIATVQHEFLHALGFWHE
QSRSDRNDYVSIIWNRIISGKERNFDFYDDQVIDSM--NVPYDYSSVMHYGKTAFGNGSE
---PTIVTRVPDFM---DVIGQRMDFSDSDVLKLNQLYNC
>Bos_taurus_XP_588342.2 ..
WPKNG-GVV----EVPFLL--SSKYDKPS--RQVILEAFAEFERFT-------CIRFVAY
DG-QRDFISIIPM--SGCFSSIGRSGGM-QVVSLGP-SCLQRGPGIVLHELMHVLGFWHE
HSRADRDHYIRVNWNEILPGFEMNFIKSRSSNM-----LVPYDYSSVMHYGRLAFSRRGL
---PTITPLWAPS----VHIGQRWNLSNSDIARVLRFYDC
>Branchiostoma_floridae_AAX84844.1 ..
WPNA---------VIPYTVDPKANFSGSQ--RAMFKQAMRHWENFT-------CVTFIER
TD-EENYIVFTYRE-CGCCSFVGRRGNGPQAISIGK-NCD--KFGIVVHELGHVIGFWHE
HTRPDRDHWVTIIKENIQPGQEYNFLKLEKGEVDSL--GESYDFNSIMHYARNTFSRGMF
L--DTILPRRDAESGLRPNIGQRSHLSKGDIAQANKLYKC
>Branchiostoma_floridae_XP_002608508.1 ..
WASR---------VIPYEL--KAGDFSSSE-QSVIQQAMNEYEVRT-------CISFVPR
TT-ETDYLYVQKG--SGCWSYVGVQGGR-QDLSLGN-GCV--YIGIAIHEFMHAAGFWHE
QSRFDRDDWVIIQWENIQEGKEHNFNRYSEVDVSGL--GVDYDYGSVMHYSATAFSSNGS
---PTIVARVSGA----PSLGQRSGFSDTDVAKLNTLYSC
>Branchiostoma_floridae_XP_002612003.1 ..
WTSR---------IIPFVI--KTDDYSCTE-VELIREAMEEYHLRT-------CLQFVSR
TN-QPDYIHIKKN--TGCRSYVGVQGGE-QEVSFGN-GCM--HKGIMMHELMHAVGFWHE
HSRSDRDEWVAINWDNVQDGQEQNFIKHSQTEVDTL--GAPYDYGSIMHYSASSFSKSGL
---PTIVARNPTD----ETLGQRDGFSTTDVQKINQLYSC
>Branchiostoma_floridae_XP_002613768.1 ..
WPNA---------VIPYTV--DPKANFSGSQRAMFKQAMRHWENFT-------CVTFIER
TD-EENYIVFTYRE-CG-------RGNGPQAISIGK-NCD--KFGIVVHELGHVIGFWHE
HTRPDRDHWVTIIKENIQPGQEYNFLKLEKGEVDSL--GESYDFNSIMHYARNTFSRGMF
L--DTILPRRDAESGLRPNIGQRSHLSKGDIAQANKLYKC
>Canis_lupus_XP_005623043.1_. ..
WPH----------TIPYVL--EDSLEMNA--RGVILNAFERYRLKT-------CIDFKPW
TG-EANYISVFKG--SGCWSSVGNRHMGKQELSIGT-NCD--RIATVQHEFLHALGFWHE
QSRSDRDDYVRIMWDRIQSGREHNFNTYDDQVSDSL--NVPYDYTSVMHYSKTAFQNGTE
---PTIVTRISDFM---DVIGQRMDFSDYDLLKLNRLYNC
>Canis_lupus_XP_005630449.1_. ..
WPKNG-EVV----EVPFLL--SSKYDKPS--REVLLKAFAEFERLT-------CIRFVAY
EG-QRDFISIIPM--SGCFSSVGRSGGM-QVVSLAP-TCLQRGPGIVLHELMHVLGFWHE
HSRADRDQYIRINWNEIIPGFEINFIKSRSSNM-----LVPYDYSSVMHYGRLAFSRRGL
---PTITPLWASN----VHIGQRWNLSTSDITRVLKLYDC
>Canis_lupus_XP_538947.3_. ..
WKF----------PIPYIL--ADNLGLNA--KGAILYAFEMFRLRS-------CVDFKPY
EG-ESSYIIFQKF--DGCWSEVGDQHVG-QNLSIGQ-GCD--YKAIIEHEILHALGFYHE
QSRTDRDDYVNIWWDEILPGYEHNFNTYDDTFITDL--NTPYDYESLMHYEPFSFNKNES
A--PTITAKIPEFN---TIIGQRLDFSATDLERLNRMYNC
>Canis_lupus_XP_539791.2_. ..
WPGG---------VIPYVI--GGNFTGSQ--RAMFKQAMRHWERHT-------CVTFIER
SD-EESYIVFTYRP-CGCCSYVGRRGNGPQAISIGK-NCD--KFGIVVHELGHVIGFWHE
HTRPDRDNHVTIIRENIQPGQEYNFLKMEPGEVNSL--GERYDFDSIMHYARNTFSRGMF
L--DTILPSRDDNGIR-PAIGQRTRLSKGDIAQARKLYRC
>Canis_lupus_XP_543945.3_. ..
WPGG---------VIPYVI--GGNFTGSQ--RAIFKQAMRHWEKHT-------CVTFIER
TD-EESFIVFSYRT-CGCCSYVGRRGGGPQAISIGK-NCD--KFGIVAHELGHVVGFWHE
HTRPDRDQHVTIIRENIQPGQEYNFLKMEAGEVSSL--GEIYDFDSIMHYARNTFSRGVF
L--DTILPRRDDNGIR-PTIGQRVRLSQGDIAQARKLYKC
>Ciona_intestinalis_NP_001071840.1 ..
WPHG---------VIPYTI--SANFTGSQ--RAMFKQAMRHWEGQT-------CLTFIER
TN-EDNYIRFTYRP-CGCCSYVGRKGTGPQAISIGK-NCD--KFGIVVHELGHVIGFWHE
HTRPDRDDHIEIIYKNIQAGQEYNFEQMDSSEINSL--GEKYDYYSIMHYARNTFSKGMF
L--DTIRPMVDQETGMRPSIGQRTQLSEGDVIQANKLYSC
>Ciona_intestinalis_XP_002123301.1 ..
WPST---------RIPVVM--GSNLGLEA--IAVILEARQEYEMRT-------CLTFPDR
TD-EKDYIEYQSL--SGCYSSVGMVGGP-QTISIGP-GCE--KMAVAEHETMHAIGIYHE
QSRTDRDHYVRIALENVDEGKEHNFNSYPYSVVDDR--RVRYDYDSVMHYGDTSFSSNGQ
---PTIVTLDPAFQ---DVIGQRRTFSEGDVTKINRMYKC
>Ciona_intestinalis_XP_002124030.2 ..
WPKTRSGPNRGLVRIPYKI--SSQYNRTQ--LAVIRSAMATFTRHT-------CLRFVPR
RT-EVAYIFISNG--KGCWAYVGKTGYSSQTVSLGIPGCV--AKGIVLHEFMHVAGFQHE
HSRSDRNRYVQILRQNIQGDMTMNFDLYNDTVN-----YVVYDYNSVMHYSKTAFSKQIY
LPSIQVIPKRKPE----PIIGQRERLSPYDIEEVKYLYDC
>Ciona_intestinalis_XP_002128075.1 ..
WPST---------TIPVQY--GNRLGLLA--ISGIEDARQEYEMRT-------CFSFPDK
TN-ERDYLLYEPL--DGCWSYVGVQGGR-QTVSIGS-GCE--QMSTIQHEMMHAIGIYHE
QSRTDRDGYIYIDTDNIDPDMVYNFDKYSYEVVDNR--RVAYDYNSIMHYGDTSFSNNGG
---KTIITRDPAFQ---DVIGQRRTFSEGDVTMINRMYPC
>Danio_rerio_ABD90687.1 ..
WPEG---------VIPYVI--SGNFSGSQ--RAIFRQAMRHWEKHT-------CVTFIER
TT-EESYIVFTYRP-CGCCSYVGRRGGGPQAISIGK-NCD--KSGIAVHELGHVIGFWHE
HTRPDRDEHVSIIRDNIQPGQEYNFLKMGPGEVDSL--GEVYDIDSIMHYARNTFSRGIF
L--DTILPRYDVNGVR-PPIGQRTRLSKGDIAQARKLYKC
>Danio_rerio_NP_001013544.1 ..
--------------VPYVI--ANHYSSRE--LEIIQRGLDSFSYST-------CIRFFPR
GN-ERDYISIESR--SGCYSYVGRQGYA-QTVSLARSGCL--YHSTVQHELLHALGFNHE
QTRNDRDNHIQVIWENILDDMKYNFNKVNTLNQ-----GTPYDYSSVMQYERYAFSKNGL
---PTMIPIPNNN----AALGTSTEMSQNDIIRINRLYQC
>Danio_rerio_NP_001020351.1 ..
--------------VPYVI--ANHYSSRE--LEIIQRGLDSFASVS-------CIRFFRR
SN-ERDYISIESR--SGCYSYVGRQGNV-QTVSLARSGCL--YHSTVQHELLHALGFNHE
QTRSDRDNHIQVIWENILDDMKYNFNKINTLNQ-----GTPYDYKSVMQYERYAFSKNGY
---PTMIPIPNNN----AELGKSTQMSQNDITRLNRLYQC
>Danio_rerio_NP_001025452.1 ..
WKF----------PIPYIL--SDSLDLNA--KGAIYQAFEVYRLKS-------CVDFKPY
EG-EKTYIKFEKG--DGCWSFVGDQQNG-QVLSLGP-GCD--HKAVIEHELLHALGFYHM
QSRQDRDDYVKIWLDQVIEGLEHNFNKYDDSFVTDL--NTPYDYESVMHYRPFAFNKDPS
I--PTITTNIPEFY---KIIGQYLDFSEMDIVRLNRMYNC
>Danio_rerio_NP_001034901.1 ..
WPNG---------IIPYII--SGNFSGSQ--RAIFKQAMRHWEKHT-------CVTFVER
SV-EESYIVFTLRP-CGCCSFVGRRGGGPQAISIGK-NCD--KFGIVVHELGHVIGFWHE
HTRPDRDEHVDIFRENIQPGQEYNFIKMEPDDVDSL--GEVYDFDSIMHYARNTFSRGIY
L--DTMLPKYDVDGVR-PPIGQRTRLSKGDIAQARKLYRC
>Danio_rerio_NP_001035126.1 ..
WPEG---------VIPYVI--SGNFSGSQ--RAIFRQAMRHWEKHT-------CVTFIER
TT-EESYIVFTYRP-CGCCSYVGRRGGGPQAISIGK-NCD--KFGIVVHELGHVIGFWHE
HTRPDRDEHVSIIRDNIQPGQEYNFLKMEPGEVDSL--GEVYDFDSIMHYARNTFSRGIF
L--DTILPRYDVNGVR-PPIGQRTRLSKGDIAQARKLYKC
>Danio_rerio_NP_001036784.1 ..
WPLSSNGKV----FVPYII--SDEYSTQE--KDVIFQGFRSLEKST-------CVRFRPR
TT-QRDYINIEPN--SGCYSFVGRRTGG-QTVSLDHDGCI--KLNIVQHELLHTLGFHHE
HNRSDRDSHVQIVYKNIIPGQERNFDKIKTNNL-----ETAYDYSSVMHYGRFAFSKNKE
---ATIVPIPDSG----VTIGRAKRMSSNDILRINRLYCS
>Danio_rerio_NP_001038639.1 ..
WKKNANNIV----EVPYVV--SGEFSIND--KSVIANAISIFHAQT-------CIRFVPR
SI-QADYLSIENK--DGCYSAIGRTGGK-QVVSLNRKGCV--YSGIAQHELNHALGFYHE
QSRSDRDQYVRINWNNISPGMAYNFLKQKTNNQ-----NTPYDYGSLMHYGKTAFAIQPG
L--ETITPIPDEN----VQIGQRQGLSKIDILRINKLYGC
>Danio_rerio_NP_001070089.2 ..
WPT----------TVPYFL--DNSLEINA--KGVILKAFEQYRLKT-------CIDFKPW
NG-ESNYIFVFKG--SGCYSKVGNRQMGKQELSIGS-NCD--SLGTVEHEFLHALGLWHE
QSRSDRDDYVIIVWDQIQDGKEHNFNLYDETQSSSL--GVPYDYSSVMHYSKTSFNKGSE
---PTIVTKIPEFL---NVIGQRMEFSDNDLLKLNRLYNC
>Danio_rerio_NP_001071247.1 ..
--------------VPYQI--SRAYSPRE--VAVIEQGLQSFSAVS-------CIRFVPH
TG-ERNYLNIKSE--SGCYSYLGRIGGG-QVVSLQRQGCV--YFSTVQHELLHALGFHHE
QNRSDRDNHIRILYQNIIPAQQYNFNKQNTNNL-----GTPYDYNSVMQYSRYAFSMNNQ
---PTMVPVPNAN----VVLGEAQSMSPNDILRINRLY--
>Danio_rerio_NP_001091658.1 ..
WKKNSSNFV----EVPYIV--SSEYSATE--ISVIQKAMSGIHNKT-------CIRFVPR
IS-QTDYISIENQ--DGCFAFIGKNGGK-QLVSLRKKGCV--YHSIVQHELNHALGFYHE
HVRSDRDSYITIHWEYIATNEIRNFMKKNTNSQ-----NTTYDYGSIMHYGKTAFTTVKG
K--ETMTPYPDET----VPIGKAKEMSDIDILRINMMYSC
>Danio_rerio_NP_001122199.1 ..
WQF----------PIPYIL--TDTLDLNA--KGVILQALEMYRLKS-------CVDFKPY
EG-ESTYISFTKL--DGCWSFVGDLKTG-QNVSIGE-RCD--TKAIVEHELLHALGFYHE
QSRSDRDDYVKIWWDQIIEGKEHNFNKYEDDFITDL--NTPYDYESIMHYRPLSFNKDPD
I--PTITTTIPAFN---NIIGQRLDFSALDLERLNRMYEC
>Danio_rerio_NP_571085.1 ..
WPGG---------VIPYVI--GGNFTGSQ--RAMLKQAMRHWEKQT-------CVTFIEK
TD-EESYIVFTYRP-CGCCSYVGRRGNGPQAISIGK-NCD--KFGIVVHELGHVIGFWHE
HTRPDRDDHVTIIRDNIQPGQEYNFIKMEPGDVNSL--GEPYDFDSIMHYARNTFSRGMF
L--DTILPSRDENGVR-PAIGQRTRLSKGDISQAKKLYRC
>Danio_rerio_NP_991145.1 ..
WDRSRDGLV----YVPYQI--SRAYSPRE--RAVIEQGLQSFAGVS-------CIRFVPH
TG-ERNYLNIKSV--SGCYSYLGRIGGG-QVVSLQRQGCV--YFSTVQHELLHALGFHHE
QNRSDRDNHIRILYQNIIPAQQYNFNKQNTNNL-----GTPYDYNSVMQYSRYAFSMNNQ
---PTMVPVPNAN----VVLGEAQSMSPNDILRINRLY--
>Danio_rerio_NP_991319.1 ..
--------------VPYQI--SRAYPPRE--VAVIEQGLQSFSAVS-------CIRFVPH
TG-ERNYLNIKSE--SGCYSYLGRIGGG-QVVSLQRQGCV--YFSTVQHELLHALGFHHE
QNRSDRDNHIRILYQNIIPAQQYNFNK---QNTNNL--GTPYDYNSVMQYSRYAFSMSNQ
---PTMVPVPNAN----VVLGEAQSMSPNDILRINRLYCS
>Danio_rerio_XP_001342763.1 ..
WTKSVDGNV----YIAYSL--SHAYDDAD--VKNIKEGMELIEQDT-------CVRFVPR
TH-QRDYLDIQPK--TGCWSYLGARGGR-QTISLQSPDCT--GSGVTVHELMHALGFVHE
QSRADRDKYVTIMWSNIWKDRLRNFEKFKTNNL-----DTPYDYSSVMHFGKYAFSEDGE
---PTIVPKRNWN----VKIGQRLGPSDLDIMKINKLYSC
>Danio_rerio_XP_001919316.3 ..
WPKAVDGFV----YVPYIM--STLYDDMD--RITIETGMLDISSST-------CVKFVPR
TH-QANFLNIQPR--YGCWSYLGMTGGS-QTVSLQSPGCM--WSGVASHELMHALGFVHE
QSRSDRDRYVSILWENIIENQRHNFRKYETNNL-----NTAYDYSSVMHYGRYAFSEDGG
---PTIIPKPDPY----IPIGQRDGPSILDIHKINILYNC
>Danio_rerio_XP_003197854.2 ..
WPK----------TIPYYF--EDDLEINA--KGVILKAFEQYRLKT-------CIDYKPW
TG-EENYISVFKG--NGCFSSVGNRRVGRQTLSIGS-GCD--RIATIEHEFLHALGFWHE
QSRSDRDDYVSIMWDRITEGKEHNFNKYNDSSSSAL--NVPYDYSSMMHYSQKAFQSGSE
---PTIITRIPAFS---SVIGQRMEFSDSDLLKLNRLYNC
>Danio_rerio_XP_005155463.1 ..
WPNG---------IIPYII--SGNFTGSQ--RAIFKQAMRHWEKHT-------CVTFVER
SV-EESYIVFTLRP-CGCCSFVGRRGGGPQAISIGK-NCD--KFGIVVHELGHVIGFWHE
HTRPDRDEHVDIFRENIQPGQEYNFIKMEPDDVDSL--GEVYDFDSIMHYARNTFSRGIY
L--DTMLPKYDVDGVR-PPIGQRTRLSKGDIAQARKLYRC
>Danio_rerio_XP_005169297.1 ..
WPEKD-GEV----SVPYSI--ASGLEDK---TGHILAALKMVSKKT-------CVKFHHH
TT-EEDYLHFKPD--RMCASLVGCAGGE-QPILVGP-KC---NAGNICHEILHSLGLYHE
HSRPDRDKYITILYDNIMPGKESNFKVKKGNTL-----GLEYDLDSILHYGDDCFSRNGN
---HTIIPKKKG-----VKIGQRTHMSVLDVERLRRLYHC
>Equus_caballus_XP_001500547.2 ..
WPGG---------VIPYVI--GGNFTGSQ--RAIFKQAMRHWEKHT-------CVTFIER
TN-EESFIKFSYRT-CGCCSYVGRRGGGPQEISIGK-NCD--KFGIVVHELGHVVGFWHE
HARPDRDQHVTIIRENIQPGQEYNFLKMEAGEVSSL--GETYDFDSIMHYARNTFSRGVF
L--DTILPRRDDNGVR-PTIGQRVRLSQGDIAQARKLYKC
>Equus_caballus_XP_001916288.2 ..
WPH----------TIPYVL--EDSLDMNA--KGVILNAFERYRLKT-------CIDFKPW
AG-EANYIAVIKD--SGCWSYVGNRRVGRQELSIGE-NCD--RIATVQHEFLHALGFWHE
QSRSDRDDYVSIIWDRILSGREHNFNTYDDQVSDSL--NVPYDYTSVMHYSKTAFQNGTE
---PTIVTKISDFA---DVIGQRMDFSDYDLLKLNRLYNC
>Equus_caballus_XP_001916411.2 ..
WPKND-GVV----EVPFLL--SSKYDQPS--REVILEAFAEFERFT-------CIRFVAY
QG-QRDFISIIPM--SGCFSGVGRSGGM-QVVSLAP-TCLQRGRGIVLHELMHVLGFWHE
HARADRDRYIRVNWNEILPGFEINFIKSPNSNM-----LVPYDYSSVMHYGRLAFSRRGL
---PTITPLWASS----VHIGQRWNLSTSDITRVLRLYDC
>Equus_caballus_XP_005604033.1 ..
WKF----------PIPYIL--ADNLDLNA--KGAILYAFEMFRLKS-------CVDFKPY
EG-ESSYIIFQQF--SGCWSEVGDQHVG-QNISIGQ-GCG--YKAIIEHEILHALGFYHE
QSRTDRDDYVNIWWDEIISGYQHNFNTYDDNFITDL--NTPYDYESVMHYGPFSFNKDAS
V--PTITAKIPEFD---SIIGQRLDFSAVDLERLNRMYNC
>Equus_caballus_XP_005607718.1 ..
WPDG---------VIPFVI--GGNFTGSQ--RAVFRQAMRHWEKHT-------CVTFLER
TD-EDSYIVFTYRP-CGCCSYVGRRGGGPQAISIGK-NCD--KFGIVVHELGHVIGFWHE
HTRPDRDRHVSIVRENIQPGQEYNFLKMELQEVESL--GENYDFDSIMHYARNTFSRGIF
L--DTIVPKYEVNGVK-PPIGQRTRLSKGDIAQARKLYKC
>Gallus_gallus_AAC02259.1 ..
WPDG---------VIPYVI--SGNFSGSQ--RAVFRQAMRHWERHT-------CVTFLER
SD-EDSYIVFTYRP-CGCCSYVGRRGGGPQAISIGK-NCD--KFGIVVHELGHVIGFWHE
HTRPDRDHHVAIIRDNIQPGQEYNFLKMEPDEVESL--GETYDFDSIMHYARNTFSRGIF
L--DTILPKYDINGVR-PSIGQRTRLSKGDIAQARKLYRC
>Gallus_gallus_NP_001264650.1 ..
WKF----------PIPYIL--GDDLDLNA--KGVILQALEMFRLKS-------CVDFKPY
EG-EASYIFFRKE--SGCWSMVGDLKNG-QNLSIGA-GCD--YKAIVEHEILHALGFYHE
QSRMDRDDYVTIWWDEILTGREHNFNKYDDSYITDL--NTPYDYESVMHYAPFSFNKNAS
I--PTITTKIPAFN---DIIGQRLDFSAIDLERLNRMYNC
>Gallus_gallus_XP_004939881.1_R_. ..
WPH----------VVPYVL--DDSLDVNA--KGVILKAFEQYRLKT-------CIDFKPW
EG-EENYISVFKG--SGCWSSVGNRQQGLQQLSIGA-NCD--RIATVEHEFLHALGFWHE
QSRSDRDDYVSIIWDRIQTGREHNFNKYDDKTSDSL--NVPYDYTSVMHYSKTAFRNGTE
---PTIVTNIPYFM---DVIGQRMDFSDYDLQKLYRLYNC
>Gallus_gallus_XP_419181.3_R_. ..
WPH----------VVPYVL--DDSLDVNA--KGVILKAFEQYRLKT-------CIDFKPW
EG-EENYISVFKG--SGCWSSVGNRQQGLQQLSIGA-NCD--RIATVEHEFLHALGFWHE
QSRSDRDDYVSIIWDRIQTGREHNFNKYDDKTSDSL--NVPYDYTSVMHYSKTAFRNGTE
---PTIVTNIPYFM---DVIGQRMDFSDYDLQKLYRLYNC
>Gallus_gallus_XP_421101.2 ..
WPQSRDGIV----RIPYVL--DPTYEENH--VKGIREAMAEFETLT-------CINFVKR
KT-ERDYLIIRSA--DGCWSNYGKVGGG-QTISVMKGGCM--WKGIIQHELDHALGFLHE
HSRSDRDKYVRIMWEYISPADRPDFKKFENSNNL----GLPYDYSSVMHYGPHTFTNTTG
K--ATIVPVPDGS----VHIGQRLGLSNLDVAKINRLYNC
>Gallus_gallus_XP_426424.4 ..
WPKSQDGLV----KVPVNI--SSDFSLAE--RSWIADALQEVSTLT-------CVKFVNR
TT-ETDYVYVERG--QSCWSYFGKIGGR-QAVGLVKNGCM--DKGAIQHEMNHALGFIHE
QARSDRDKFVKIMWEHITAGEQGNFGKVNSKNL-----GLPYDYSSVMHYGAYDFSSTPG
K--PTIVPVPNPL----VPIGQREGLSNLDVAKINKLYKC
>Gorilla_gorilla_XP_004031462.1_. ..
WPTGGGGVV----EVPFLL--SSKYDEPS--RQVILEALAEFERST-------CIRFVAY
QG-QRDFISIIPM--YGCFSSVGRSGGM-QVVSLAP-TCLQKGRGIVLHELMHVLGFWHE
HTRADRDRYIRVNWNEILPGFEINFIKSRSSNM-----LTPYDYSSVMHYGRLAFSRRGL
---PTITPLWAPS----VHIGQRWNLSASDITRVLKLYGC
>Gorilla_gorilla_XP_004044191.1_. ..
WTF----------PIPYIL--ADNLGLNA--KGAILYAFEMFRLKS-------CVDFKPY
EG-ESSYIIFQQF--DGCWSEVGDQHVG-QNLSIGQ-GCA--YKAIIEHEILHALGFYHE
QSRTDRDDYVNIWWDQILSGYQHNFDTYDDSLITDL--NTPYDYESLMHYQPFSFNKNAS
V--PTITAKIPEFN---SIIGQRLDFSAIDLERLNRMYNC
>Homo_sapiens_EAW71389.1 ..
WPMGGSGVV----EVPFLL--SSKYDEPS--RQVILEALAEFERST-------CIRFVTY
QD-QRDFISIIPM--YGCFSSVGRSGGM-QVVSLAP-TCLQKGRGIVLHELMHVLGFWHE
HTRADRDRYIRVNWNEILPGFEINFIKSRSSNM-----LTPYDYSSVMHYGRLAFSRRGL
---PTITPLWAPS----VHIGQRWNLSASDITRVLKLYGC
>Homo_sapiens_NP_001002036.3 ..
WPMGGSGVV----EVPFLL--SSKYDEPS--RQVILEALAEFERST-------CIRFVTY
QD-QRDFISIIPM--YGCFSSVGRSGGM-QVVSLAP-TCLQKGRGIVLHELMHVLGFWHE
HTRADRDRYIRVNWNEILPGFEINFIKSQSSNM-----LTPYDYSSVMHYGRLAFSRRGL
---PTITPLWAPS----VHIGQRWNLSASDITRVLKLYGC
>Homo_sapiens_NP_005579.2 ..
WTF----------PIPYIL--ADNLGLNA--KGAILYAFEMFRLKS-------CVDFKPY
EG-ESSYIIFQQF--DGCWSEVGDQHVG-QNISIGQ-GCA--YKAIIEHEILHALGFYHE
QSRTDRDDYVNIWWDQILSGYQHNFDTYDDSLITDL--NTPYDYESLMHYQPFSFNKNAS
V--PTITAKIPEFN---SIIGQRLDFSAIDLERLNRMYNC
>Homo_sapiens_NP_005916.2 ..
WPH----------TIPYVL--EDSLEMNA--KGVILNAFERYRLKT-------CIDFKPW
AG-ETNYISVFKG--SGCWSSVGNRRVGKQELSIGA-NCD--RIATVQHEFLHALGFWHE
QSRSDRDDYVRIMWDRILSGREHNFNTYSDDISDSL--NVPYDYTSVMHYSKTAFQNGTE
---PTIVTRISDFE---DVIGQRMDFSDSDLLKLNQLYNC
>Homo_sapiens_XP_005258332.1 ..
WPH----------TIPYVL--EDSLEMNA--KGVILNAFERYRLKT-------CIDFKPW
AG-ETNYISVFKG--SGCWSSVGNRRVGKQELSIGA-NCD--RIATVQHEFLHALGFWHE
QSRSDRDDYVRIMWDRILSGREHNFNTYSDDISDSL--NVPYDYTSVMHYSKTAFQNGTE
---PTIVTRISDFE---DVIGQRMDFSDSDLLKLNQLYNC
>Hydra_vulgaris_AAD33860.1 ..
WLPNNK-------VVPWSI--TKQLENTAEATFGLMAAFREWEERS-------CLTFKRR
TD-EKDYIEFFQG--SGCWSYLGRVGGL-QNISLDD-GCW--GKGTIVHEIGHAMGFGHE
QNRPDRDQYITIRWENIPESKKHNFRLYSNSLVDSL--NSPYDYRSYMQYSKTAFGINDS
---VTLDPKLPGI----FQLGQRVGFTEHDQYQAMQLYRC
>Latimeria_chalumnae_XP_005987014.1 ..
WPKSRNGKV----KVPYVL--SNTYNSDQ--RTVIKRAMNEFSRYT-------CIKFRPR
RN-ERDYLAIQSR--SGCWSYIGRQGGQ-QIVSLQQYGCV--YKGVVQHELIHALGFHHE
QNRSDRDYYVTINYNNIIQGMEHNFRKVNTNNL-----GTTYDYYSVMHYGRYAFSKNRQ
---PTIVPKPDPS----VPIGQARTFDRVDIRKLNRLYKC
>Latimeria_chalumnae_XP_005987015.1 ..
WPKSRNGKV----KVPYVL--SNTYNSDQ--RTVIKRAMNEFSRYT-------CIKFRPR
RN-ERDYLAIQSR--SGCWSYIGRQGGQ-QIVSLQQYGCV--YKGVVQHELIHALGFHHE
QNRSDRDYYVTINYNNIIQGMEHNFRKVNTNNL-----GTTYDYYSVMHYGRYAFSKNRQ
---PTIVPKPDPS----VPIGQARTFDRVDIRKLNRLYKC
>Latimeria_chalumnae_XP_005987042.1 ..
WHKSHNGLV----YIPYTI--SSDFNAEE--KAVIASSMNEFATLT-------CVRFVKR
TT-QSSYLRIRSA--DGCWSFVGRVGWR-QDLSLMKGSCL--YKGVVQHELSHAIGFEHE
QSRSDRDEFVRIHWENIAAANAHNFNVENTNNL-----GVDYDYFSIMHYGRYAFSLAAG
R--PTIEPIFDPS----IKIGQRYGLSQLDVVKINRLYQC
>Latimeria_chalumnae_XP_005993160.1 ..
WPSG---------VIPYVI--GGNFTGSQ--RAMFKQAMRHWEKHT-------CVTFIER
TD-EESYIVFTYRP-CGCCSYVGRRGNGPQAISIGK-NCD--KFGIVVHELGHVIGFWHE
HTRPDRDDHVTIIKENIQPGQEYNFLKMEPGEVNSL--GEAYDFDSIMHYARNTFSRGMF
L--DTILPSRDENGIR-PAIGQRTRLSKGDIAQARKLYRC
>Latimeria_chalumnae_XP_005995308.1 ..
WPDG---------VIPYVI--SGNFSGSQ--RAIFRQAMRHWEKHT-------CVTFIER
TD-EDSYIVFTYRP-CGCCSYVGRRGGGPQAISIGK-NCD--KFGIVVHELGHVIGFWHE
HTRPDRDDHVSIIRENIQPGQEYNFLKMEPEEVNSL--GESYDFDSIMHYARNTFSRGIF
L--DTILPRYVVNGVR-PPIGQRTRLSKGDIAQARKLYRC
>Latimeria_chalumnae_XP_005997324.1 ..
WPGG---------VIPYVI--GGNFTGNQ--RAIFKQAMRHWEKYT-------CVTFVER
TN-EESFIVFTFRP-CGCCSYVGRRGGGPQAISIGK-NCD--KFGIVVHELGHVVGFWHE
HTRPDRDEHVSIIRENIQPGQEYNFLKMEPEEVNSL--GETYDFDSIMHYARNTFSRGVF
L--DTILPRRDDNGVR-PAIGQRVRLSQGDIAQAKKLYQC
>Latimeria_chalumnae_XP_005997435.1 ..
WPKSSDGFI----KIPLQL--SNDYSANE--KSFLLSSIREFETLT-------CVRFLNR
TN-ENDYVSIVSR--DGCWSHIGKVGGK-QHLSLVK-GCL--EKGVAQHELNHVLGFLHE
QCRSDRDNYILIRWRYINPAYIRNFVVKPTNTL-----GLPYDYSSVMHYGKYAYSIVSG
Q--PTIVPIPDVT----VPLGQKEGLSSLDVRKINKLYDC
>Latimeria_chalumnae_XP_006002420.1 ..
WPKDSDGFV----KVPYEL--SNKYTSRV--KLIIVSALKEIHTMT-------CIRFVPR
TT-EVDYVEVSPI--GGCWSHRGRLGGK-QTLSLLQNGCL--WRGVIHHEFNHVLGFFHE
HVRSDRNKYVRIQWKNIGEGFKDNFTPAKLNNL-----GLPYDYRSVMHYGKYDFTINAG
K--PTILPFPNKD----QILGQVNGLSTLDYLKINKLYKC
>Latimeria_chalumnae_XP_006002421.1 ..
WPKDSDGFI----KVPYKF--SKKYTSEE--KGTILESMTELQTMT-------CVRFVTR
TN-EVDYVNIVPE--DGCFSSVGKDGGK-QTLSLTNDGCL--FKGVIQHELNHALGFEHE
QNRSDRDKYVRIEWDNIEEGYEDNFIEADTNNL-----GLPYDYRSIMHYGRYEFSYARG
K--PTIVPIPNSK----AILGEVDGFTNLDYLKLNRLYDC
>Latimeria_chalumnae_XP_006003740.1 ..
WKF----------PIPYIL--SDNLDLNA--KGIILRSFEMFRLKS-------CVDFKPY
EG-EKTYIIFQKL--DGCWSYVGDLQNG-QTLSIGN-GCD--HKSVVEHELLHALGFYHE
QSRTDRDDYVHIWWDQIIPGQEHNFVKYDDDYIYDL--NTPYDYESLMHYEPFSFNKNDS
A--PTITAKIPAFN---GIIGQRLDFSGIDLQRLNRMYNC
>Latimeria_chalumnae_XP_006012932.1 ..
--------------------------LNA--KGVILKAFEMFRLKS-------CVDFKPY
EG-ENSYIIFQKF--DGCWSEVGDQLKG-QNLSIGE-RCD--YKAIVEHEILHALGFYHE
QSRTDRDDYVQIWWEEIIPGMEHNFVTYDDGFITDL--NTPYDYESVMHYGPYSFNKNSD
V--PTITAKIPAFN---DVIGQRLDLSAIDLQRLNRMYDC
>Macaca_fascicularis_XP_005587008.1 ..
WPH----------TIPYVL--EDSLEMNA--KGVILNAFERYRLKT-------CIDFKPW
AG-ETNYISVIKG--SGCWSSVGNRRAGKQELSIGA-NCD--RIATVQHEFLHALGFWHE
QSRSDRDDYVRIMWDRILSGREHNFNTYSDSVSDSL--NVPYDYTSVMHYSKTAFQNGTE
---PTIVTRISDFE---DVIGQRMDFSDSDLLKLNRLYNC
>Macaca_fascicularis_XP_005587009.1 ..
WPH----------TIPYVL--EDSLEMNA--KGVILNAFERYRLKT-------CIDFKPW
AG-ETNYISVIKG--SGCWSSVGNRRAGKQELSIGA-NCD--RIATVQHEFLHALGFWHE
QSRSDRDDYVRIMWDRILSGREHNFNTYSDSVSDSL--NVPYDYTSVMHYSKTAFQNGTE
---PTIVTRISDFE---DVIGQRMDFSDSDLLKLNRLYNC
>Macaca_fascicularis_XP_005587010.1 ..
WPH----------TIPYVL--EDSLEMNA--KGVILNAFERYRLKT-------CIDFKPW
AG-ETNYISVIKG--SGCWSSVGNRRAGKQELSIGA-NCD--RIATVQHEFLHALGFWHE
QSRSDRDDYVRIMWDRILSGREHNFNTYSDSVSDSL--NVPYDYTSVMHYSKTAFQNGTE
---PTIVTRISDFE---DVIGQRMDFSDSDLLKLNRLYNC
>Macaca_fascicularis_XP_005587011.1 ..
WPH----------TIPYVL--EDSLEMNA--KGVILNAFERYRLKT-------CIDFKPW
AG-ETNYISVIKG--SGCWSSVGNRRAGKQELSIGA-NCD--RIATVQHEFLHALGFWHE
QSRSDRDDYVRIMWDRILSGREHNFNTYSDSVSDSL--NVPYDYTSVMHYSKTAFQNGTE
---PTIVTRISDFE---DVIGQRMDFSDSDLLKLNRLYNC
>Macaca_fascicularis_XP_005595659.1 ..
WPTGGGGVV----EVPFLL--SSKYDEPS--RQVILEALAEFERST-------CVRFVAY
QG-QKDFISIIPM--YGCFSSVGRSGGM-QVVSLAP-TCLQKGRGIVLHELMHVLGFWHE
HARADRDRYIRVNWNEILPGFEINFIKSRSSNM-----LTPYDYSSVMHYGRLAFSRRGL
---PTITPLWAPS----VHIGQRWNLSASDITRVLKLYGC
>Monodelphis_domestica_XP_001365917.1 ..
WPGG---------VIPYVI--GGNFTGSQ--RAMFKQAMRHWEKHT-------CVTFIER
SD-EESYIVFTYRP-CGCCSYVGRRGNGPQAISIGK-NCD--KFGIVVHELGHVIGFWHE
HTRPDRDKHVTIIRENIQPGQEYNFLKMEPGEVNSL--GEPYDFDSIMHYARNTFSRGMF
L--DTILPARDENGIR-PAIGQRTRLSKGDITQARKLYRC
>Monodelphis_domestica_XP_001368903.2 ..
WKF----------PIPYIL--ADNLGLNA--KGVILYAFEMFRLKS-------CVDFKPY
NG-EETYIIFQEF--DGCWSEVGDKHTG-QNLSIGS-GCD--YKAIVEHEILHALGFYHE
QSRSDRDDYVNIWWDEIIPGYEHNFNTYNDSYITDL--NTPYDYESLMHYEPFSFNKNAS
A--PTITAKIPAFD---DIIGQRLDFSTVDIERLNRMYNC
>Monodelphis_domestica_XP_007476601.1 ..
WPKKN-GIV----EIPYIF--SSKYDQPS--QEVILKAFADFEHLT-------CIRFVPR
TK-QKDFVSIIPM--SGCFSSVGHSGGM-QVTSLAP-FCLQKGKGIVLHELMHVLGFWHE
HSRADRDRYIHVSWKEIRPGFEINFIKSQNTNM-----LVPYDYTSVMHYGRYAFSKNGN
---TTIVPLAGPD----IPIGQRWNLSTSDIIRVNRLYEC
>Monodelphis_domestica_XP_007477015.1 ..
--------------IPFVI--GGNFTGSQ--RAVFRQAMRHWEKHT-------CVTFLER
TD-EDSYIVFTYRP-CGCCSYVGRRGGGPQAISIGK-NCD--KFGIVVHELGHVIGFWHE
HTRPDRDNHVAIVRENIQPGQEYNFLKMELEEVESL--GETYDFDSIMHYARNTFSRGIF
L--DTIVPKYDVNGVK-PPIGQRTRLSKGDIAQARKLYKC
>Monodelphis_domestica_XP_007478769.1 ..
WPGG---------VIPYVI--GGNFTGSQ--RAIFKQAMRHWEKHT-------CVTFIER
TD-EESFIVFSYRT-CGCCSYVGRRGGGPQAISIGK-NCD--KFGIVAHELGHVVGFWHE
HTRPDRDQHVTIIRENIQQGQEYNFLKMEAGEVNSL--GETYDFDSIMHYARNTFSRGVF
L--DTILPRRDDNGVR-PTIGQRVRLSQGDIAQARKLYKC
>Monodelphis_domestica_XP_007484091.1 ..
WKF----------PIPYIL--ADNLGLNA--KGVILYAFEMFRLKS-------CVDFKPY
NG-EETYIIFQEF--DGCWSEVGDKHTG-QNLSIGS-GCD--YKAIVEHEILHALGFYHE
QSRSDRDDYVNIWWDEIIPGYEHNFNTYNDSYITDL--NTPYDYESLMHYEPFSFNKNAS
A--PTITAKIPAFD---DIIGQRLDFSTVDIERLNRMYNC
>Monodelphis_domestica_XP_007487254.1 ..
WPH----------TIPYVL--EDSLEINA--KGVILHAFERYRLKT-------CIDFKPW
EG-EDNYISVFKG--NGCYSSVGNRHVGKQALSIGT-NCD--RIATVQHEFLHALGFWHE
QSRSDRDDYVIIMKDRIQEGKEHNFNTYDDKESDSL--NVPYDYTSVMHYSKTAFQNGTE
---PTIVTRIPDFL---DVIGQRMDFSAYDLEKLNRLYNC
>Monodelphis_domestica_XP_007487255.1 ..
WPH----------TIPYVL--EDSLEINA--KGVILHAFERYRLKT-------CIDFKPW
EG-EDNYISVFKG--NGCYSSVGNRHVGKQALSIGT-NCD--RIATVQHEFLHALGFWHE
QSRSDRDDYVIIMKDRIQEGKEHNFNTYDDKESDSL--NVPYDYTSVMHYSKTAFQNGTE
---PTIVTRIPDFL---DVIGQRMDFSAYDLEKLNRLYNC
>Monodelphis_domestica_XP_007487295.1 ..
QSH----------VVPYVL--HDSLEMDS--KGVILNAFERFRLKT-------CIDFKPR
EE-EEDYILFYKG--KGCFSYLGNKRFGQQLLSIGD-HCS--KVGSVQNQLLYLLGFYHQ
QARPDRDDYIIIMEDRIKPDTEINFEGANEEELDSL--NDPYDYKFVMYYSKNAFQKGTE
---LTIVERIPNFT---DVIGQRIDFSDYDLEKLNQLYNC
>Mus_musculus_NP_001277932.1 ..
WPKGVGGFV----EIPFLL--SRKYDELS--RRVIMDAFAEFERFT-------CIRFVAY
HG-QRDFVSILPM--AGCFSGVGRSGGM-QVVSLAP-TCLRKGRGIVLHELMHVLGFWHE
HSRADRDRYIQVNWNEILPGFEINFIKSRSTNM-----LVPYDYSSVMHYGRFAFSWRGQ
---PTIIPLWTSS----VHIGQRWNLSTSDITRVCRLYNC
>Mus_musculus_NP_032611.2 ..
WKL----------PIPYIL--ADNLELNA--KGAILHAFEMFRLKS-------CVDFKPY
EG-ESSYIIFQKL--SGCWSMIGDQQVG-QNISIGE-GCD--FKATIEHEILHALGFFHE
QSRTDRDDYVNIWWDQIITDYEHNFNTYDDNTITDL--NTPYDYESLMHYGPFSFNKNES
I--PTITTKIPEFN---TIIGQLPDFSAIDLIRLNRMYNC
>Mus_musculus_NP_032612.2 ..
WPH----------TIPYVL--EDSLEMNA--KGVILNAFERYRLKT-------CIDFKPW
SG-EANYISVFKG--SGCWSSVGNIHAGKQELSIGT-NCD--RIATVQHEFLHALGFWHE
QSRADRDDYVIIVWDRIQPGKEHNFNIYNDSVSDSL--NVPYDYTSVMHYSKTAFQNGTE
---STIVTRISEFE---DVIGQRMDFSDYDLLKLNQLYNC
>Mus_musculus_NP_766127.1 ..
WPKGVGGFV----EIPFLL--SRKYDELS--RRVIMDAFAEFERFT-------CIRFVAY
HG-QRDFVSILPM--AGCFSGVGRSGGM-QVVSLAP-TCLRKGRGIVLHELMHVLGFWHE
HSRADRDRYIQVNWNEILPGFEINFIKSRSTNM-----LVPYDYSSVMHYGRFAFSWRGQ
---PTIIPLWTSS----VHIGQRWNLSTSDITRVCRLYNC
>Mus_musculus_XP_006499186.1 ..
---GVSHGV----SFP---------DELS--RRVIMDAFAEFERFT-------CIRFVAY
HG-QRDFVSILPM--AGCFSGVGRSGGM-QVVSLAP-TCLRKGRGIVLHELMHVLGFWHE
HSRADRDRYIQVNWNEILPGFEINFIKSRSTNM-----LVPYDYSSVMHYGRFAFSWRGQ
---PTIIPLWTSS----VHIGQRWNLSTSDITRVCRLYNC
>Mus_musculus_XP_006518526.1 ..
WPDG---------VIPFVI--GGNFTGSQ--RAVFRQAMRHWEKHT-------CVTFLER
TD-EDSYIVFTYRP-CGCCSYVGRRGGGPQAISIGK-NCD--KFGIVVHELGHVIGFWHE
HTRPDRDRHVSIVRENIQPGQEYNFLKMEVQEVESL--GETYDFDSIMHYARNTFSRGIF
L--DTIVPKYEVNGVK-PSIGQRTRLSKGDIAQARKLYKC
>Mus_musculus_XP_006527158.1 ..
WPGG---------VIPYVI--GGNFTGTQ--RAIFKQAMRHWEKHT-------CVTFVER
TD-EESFIVFSYRT-CGCCSYVGRRGGGPQAISIGK-NCD--KFGIVAHELGHVVGFWHE
HTRPDRDQHVTIIRENIQPGQEYNFLKMEAGEVSSL--GETYDFDSIMHYARNTFSRGVF
L--DTILPRRDDNGVR-PTIGQRVRLSQGDIAQARKLYKC
>Oikopleura_dioica_CBY18140.1 ..
WNL----------PIPVEM--SSQMNLKA--RGEYLEAMVEYELRT-------CVSFKPW
EG-EDDFISIYPL--GGCWSYVGHVYPSQQNVSIGN-GCE--WSVTIEHELMHALGIYHE
QSRPDRDDYIFLDLEQVEDGKEHNFNKYDLEFVSPV--DTPYAYDSIMHYGAYSFNVADK
---PTLVPRIEFFT---PILGQRKTFSPLDAERINKLYYC
>Oikopleura_dioica_CBY34176.1 ..
------------------M--HNEMPIVA--RGIAQDAQRNYALRT-------CIDLQPW
QG-EEDYIYITQS--GGCWSYIGWAYNGGQQLSIGE-RCTT-QSGTFQHEFMHALGIFHE
QSRPDRDTYVEINEDNIQNGTLNNFNKYDFNYVDIK--DVPYDYESVMHYGARGFAIDTN
E--DTIIAKIPYFS---KVIGQRKDFSRGDVQKINNMYEC
>Ornithorhynchus_anatinus_XP_001509196.1 ..
WPGG---------VIPYVI--GGNFTGSQ--RAMFKQAMRHWEKHT-------CVTFIER
SD-EESYIVFTYRP-CGCCSYVGRRGNGPQAISIGK-NCD--KFGIVVHELGHVIGFWHE
HTRPDRDDHVTIIRENIQPGQEYNFLKMEPGEVNSL--GEPYDFDSIMHYARNTFSRGMF
L--DTILPSRDDNGIR-PAIGQRTRLSKGDIAQARKLYRC
>Ornithorhynchus_anatinus_XP_001519966.3 ..
WPGG---------VIPYVI--GGNFTGSQ--RAIFKQAMRHWEKHT-------CVTFIER
TD-EESFIVFTYRT-CGCCSYVGRRGGGPQAISIGK-NCD--KFGIVAHELGHVVGFWHE
HTRPDRDQHVTIIRENIQQGQEYNFLKMEAGEVNSL--GETYDFDSIMHYARNTFSRGVF
L--DTILPRRDDNGVR-PTIGQRVRLSEGDIAQARKLYKC
>Ornithorhynchus_anatinus_XP_003428512.1 ..
WPH----------IIPYVL--EDSLEMNA--KGVILNAFERYRLKT-------CIDFKPW
EG-EANYISVFKG--SGCWSSIGNQHKGKQQLSIGE-NCD--RIGTIQHEFLHALGFWHE
QSRADRDDYVMIMWNRIQAGKENNFNVYDDTKSNSL--NTPYDYTSVMHYSKTAFQNGTL
---PTIITKIDDFL---DVIGQRMDFSDNDLEKVNRLYNC
>Ornithorhynchus_anatinus_XP_007659437.1 ..
WPVKD-GMV----QIPYRL--SGKYDQSH--RAVILEAFTDFEQLT-------CVRFVPR
TN-ESDFVSITPL--AGCYSSVGRSGGM-QVVSLAP-LCLQRGKGIVLHELMHVMGFWHE
HSRADRDRYIDISWSEIMPGFEINFVKSQSSNM-----VVAYDYSSVMHYGRFAFSARGL
---PTITPLAGSE----VSIGQRRYLSSSDIARVNQLYTC
>Ornithorhynchus_anatinus_XP_007665174.1 ..
WKF----------PIPYVL--ADNLDLNA--KGVILHAFEMFRLKS-------CVDFKPY
EG-ESTYIIFQQF--NGCWSMVGDEQTG-QNLSIGL-GCD--HKAIVEHELLHALGFYHE
QSRTDRDDYVNIWWDEILPDSKHNFETYDDEYITDL--NTPYDYESVMHYAPFSFNKNES
V--PTITTKIPYFN---NIIGQRLDFSAIDLERLNRMYNC
>Oryzias_latipes_NP_001098139.1 ..
WAQG---------VIPYTI--SMELAHR---QSEIKEAFSMITSAT-------CIRFQER
TY-EANYLDIKDG--DGCASYVGCSGGA-QSVYFGS-TC---SVGNLCHELVHAVGMYHE
HTRYDRDQFISVIWDNIKPGKQGNFDVKMGDTL-----NLPYDFGSIMHYGTSYFSKDGS
---PTIQPNE-G-----VNIGQRKRLSQLDIQKINTLYRC
>Oryzias_latipes_NP_001098206.1 ..
WPKSSDGNV----YVPFRI--SGQFSSRE--RDTILQGLRSFEGST-------CIRFTPH
QS-QRDFVDIQSR--TGCWSFVGRRGGG-QVVSLMRQGCV--FMGTIQHELLHALGFNHE
QTRSDRDSHVRILLQNVISGQEHNFRKIETRNL-----GTPYDYNSIMHYGRFAFSRNRE
---PTIVPIPDPN----VPIGRATEMSSNDILRVNRLYEC
>Oryzias_latipes_NP_001098207.1 ..
--------------IPYYI--ADYYTSRE--RAIIVRGLESFSDVS-------CIRFRPY
QNGDHEWLSIESR--NGCYSYVGRQGGG-QTVSLSRQGCL--YHSTVQHELLHALGFNHE
QTRSDRDNHIKVHWENIIDDMEYNFYKIDTLNQ-----GTPYDYNSVMQYERYAFSKNNL
---PTMEPIPDSN----VSFGQATQMSKNDIDRLNRLYNC
>Oryzias_latipes_NP_001098208.1 ..
WSKSVDGHV----YIAYTI--SPDYTEAD--VKLIKKGMENIEEGT-------CVRFVPQ
TH-QRDYVDIQPK--SGCWSYLGARGGR-QTLSLQNPDCM--QVGVISHEFMHALGFVHE
QSRFDRDNYITVMWPNIWRDRLRNFEKFKTDSL-----DLPYDYGSIMHFGMYAYSMDGQ
---PTLVAKNNRN----MKLGQASSLSHTDKLKINRLYQC
>Oryzias_latipes_NP_001098292.1 ..
WPKSSNGIV----KVPYVV--SDNYESDE--KETIRNAMKEFAEKT-------CIHFVPR
NN-ERAYLSLEPR--FGCKSMMGYVGDK-QVVVLQRFGCI--KHAVIQHELLHALGFYHE
HTRSDRDQHVKINWENIIKDFTHNFDKNDTDNL-----GTPYDYGSIMHYGRTAFGKDRK
---ETITPIPNPK----AAIGQTERMSDIDILRVNKLYKC
>Oryzias_latipes_NP_001098293.1 ..
-------------VIPYVI--SSQYSRGE--VATIEGAMRAFNGRT-------CIRFVRR
TN-EYDFISVVSK--NGCYSELGRKGGQ-QELSLNRGGCM--YSGIIQHELNHALGFQHE
QTRSDRDSYVRINWQNIIPASAYNFNKHDTNNL-----NTPYDYSSIMHYGRDAFSIAYG
R--DSITPIPNPN----VPIGQRNGMSRWDITRSNVLYNC
>Oryzias_latipes_NP_001098331.1 ..
WPKSADGRV----YIPYVI--ANHFSSSE--LQVIERGLQSFSEVS-------CIRFIPY
SG-QRDYVHIQSQ--NGCYSYVGRIGYG-QTLSLDRQGCI--YHSTVQHELLHALGFNHE
QCRSDRNQHIRILWENIQSGLEYAFDKLNTLNL-----DTPYDYNSVMQYHRYAFSANNR
---PTMEPYHDRN----VPFGTATQMSNNDITRLNRLYKC
>Oryzias_latipes_NP_001098332.1 ..
WPKSVDGFV----YVPYIV--SPLYDDMD--RITIETGMQDIASGT-------CIKFVPR
TH-EAHFLDIQPR--YGCWSFLGQTGGS-QTLSLQTPGCM--WSGIAAHEFMHALGFVHE
QSRSDRDHYVTIVWKNIMPDHAHNFRKQATNNL-----NSPYDYSSVMHYGRYAFSGDGG
---PTIIPRPDPY----IPIGQRDGPSALDLHKINVLYDC
>Oryzias_latipes_XP_004065997.1 ..
WPGG---------VIPYVI--GGNFTGSQ--RAMFKQAMRHWEKQT-------CVTFIEK
TD-EESYIVFTYRP-CGCCSYVGRRGNGPQAISIGK-NCD--KFGIVVHELGHVIGFWHE
HTRPDRDDHVTIIRDNIQPGQEYNFLKMEPGEVNSL--GEPYDFDSIMHYARNTFSRGMF
L--DTILPSRDENGVR-PAIGQRTRLSKGDIAQARKLYRC
>Oryzias_latipes_XP_004067571.1 ..
WTKYSNGYV----MIPYVI--SNEYTANE--AAIIENAMTGFYAST-------CIRFVRR
TN-EYDFISIVSK--GGCYSELGRKGGL-QELSLNRGGCI--YRGIIEHELNHALGFQHE
QCRSDRDSYVQINWENIIDGDAYNFYKQQTNNL-----NTPYDYSSIMHYGRDAFSVAYG
R--DTITPIPNPN----VPIGQRNGLSFWDVTRINILYNC
>Oryzias_latipes_XP_004068216.1 ..
WPT----------TVPYYL--EDSLEMNA--KGVVLKAFDQYRLKT-------CIDFTPW
KG-EENYISVFKG--SGCYSSVGNRRVGKQQLSIGS-NCD--SLGTVEHEFLHALGFWHE
QSRADRDDYVYIMWDQIESGKEHNFNTYDDTVSSSL--GVPYDYSSVMHYSKTAFNTGSE
---PTIVTNIPHFM---DIIGQRMGFSESDLTKLNRLYNC
>Oryzias_latipes_XP_004072530.1 ..
WPEG---------VIPYVI--SGNFSGSQ--RAVFRQAMRHWEKHT-------CVTFIER
TQ-EESYIVFTYRP-CGCCSYVGRRGGGPQAISIGK-NCD--KFGIVVHELGHVIGFWHE
HTRPDRDEHVSIIKDNIQPGQEYNFLKMEPGEVDSL--GEVYDFDSIMHYARNTFSRGIF
L--DTILPRYDVNGVR-PPIGQRTRLSKGDIAQARKLYKC
>Oryzias_latipes_XP_004074494.1 ..
WPTP---------SIPYDI--SSEIDGR---TSDIMAAMAMVSKHT-------CVSFHRK
NGSESDYLFFRIG--HGCASFVGYRGGK-QEVFLAP-EC---SVGNIAHEILHTLGFQHE
HTRLDREKYITILPENIISGMENNFRTYNGETF-----DLQYDYTSIMHYGRKFFSSNGE
---PTIVPNRNV-----EDMGQRKMLTPSDIQRVRHLYGC
>Oryzias_latipes_XP_004074987.1 ..
WPNG---------IIPYMI--SGNFSGSQ--RAIFRQAMRHWEKHT-------CVTFIER
TT-EESYIVFTYRP-CGCCSYVGRRGGGPQAISIGK-NCD--KFGIVVHELGHVIGFWHE
HTRPDRDEHVSIVRDNIQAGQEYNFLKMEPDEVDSL--GEVYDFDSIMHYARNTFSRGIF
L--DTILPRYDVNGVR-PAIGQRTKLSKGDISQACKLYKC
>Oryzias_latipes_XP_004078291.1 ..
WTP----------PVPFLF--DTSVDIHT--KGIILRALDQFRLKS-------CIDFKLR
DA-EEYYLSIQKL--DGCFSSIGRAVANGQVLSLGV-GCE--YVHTVEHEILHALGFYHE
QSRYDRDDYVRIVWDNILKGKEHNFNKFPRDVSTTH--GTPYDYWSVMHYSKDAFTNGNG
---STIITLDPKFQ---NVIGQTLEMSHYDVLELNLLYKC
>Oryzias_latipes_XP_004078326.1 ..
WTS----------PVPYVL--DQSLDLNA--KGVILKAFDQFRLKT-------CIDFKPR
DA-EEYYISIQKL--DGCYSYIGRQVANGQVLSIGS-GCD--SKAIVEHEFLHALGFFHE
QSRYDRDDFVTIVWNNILKGKESNFEKAGSDISTTH--GTPYDYRSVMHYSKDAFTNGNG
---STIITIDPKFQ---NVIGQRLEMSYYDVLELNRLYNC
>Oryzias_latipes_XP_004079420.1 ..
WPK----------TIPYYM--EDDLEINA--KGVILKAFEQYRLKS-------CIDFKPW
SG-EENYISIFKG--NGCFSSVGNRRVGKQRLSIGT-NCD--RIATIEHEFLHALGFWHE
QSRSDRDDYVRIMWDRILDGREHNFNTYNDTTSSSL--GVPYDYGSMMHYSKNAFRNGSE
---PTIVTKIPAFS---DVIGQRMEFSDSDLLKLHRLYNC
>Oryzias_latipes_XP_004083677.1 ..
WKF----------PIPYIL--TDSLDLNA--KGVILQAFEEYRLRS-------CVDFKPY
EG-ESSFISFAKF--SGCWSYVGDDKVG-QNLSIGA-RCD--TKAIVEHELLHALGFYHE
QSRSDRDDYVKIWWDEIEEGKEHNFNKYEDDFITDL--NTPYDYESIMHYRPLSFNKNES
F--PTITTTIPYFN---GVIGQRMDFSEVDITRLNRMYDC
>Oryzias_latipes_XP_004083699.1 ..
WQF----------PIPYIL--GDDLDLNA--KGCVHQAFEVYRLKS-------CVDFKPY
EG-EKSYIKFEKQ--GGCFSSVGKQSDG-QILSLGP-GCD--HKAVIEHELLHALGFYHE
QSRTDRDDYVNIWLDQVKPGLEHNFNAYNDDFITDQ--NTAYDYESVMHYRPFSFNKNES
I--PTITTKIPEFY---YIIGQYLDFSEKDTLR-------
>Oryzias_latipes_XP_004085653.1 ..
WTS----------PVAYVL--DQSLDLNA--KGVILKALDQFRLKS-------CIDFKPR
DA-EVYFLSIQKL--DGCYSYIGRQIAHGQNLSIGS-GCD--TKVTVEHEFLHALGFYHE
QSRYDRDDYVTIVRENILQDKEHNFNKVGSNVSTTH--GTPYDYWSVMHYSKEAFTNGNG
---STIITMEPKFQ---NVIGQTMEMSHYDVLELNRLSNC
>Pan_paniscus_XP_003830299.1 ..
WPH----------TIPYVL--EDSLEMNA--KGVILNAFERYRLKT-------CIDFKPW
AG-ETNYISVFKG--SGCWSSVGNRRVGKQELSIGA-NCD--RIATVQHEFLHALGFWHE
QSRSDRDDYVRIMWDRILSGREHNFNTYSDDISDSL--NVPYDYTSVMHYSKTAFQNGTE
---PTIVTRISDFE---DVIGQRMDFSDSDLLKLNQLYNC
>Pan_paniscus_XP_003833245.1 ..
WTF----------PIPYIL--ADNLGLNA--KGAILYAFEMFRLKS-------CVDFKPY
EG-ESSYIIFQQF--DGCWSEVGDQHVG-QNLSIGQ-GCA--YKAIIEHEILHALGFYHE
QSRTDRDDYVNIWWDQILSGYQHNFDTYDDSLITDL--NTPYDYESLMHYQPFSFNKNAS
V--PTITAKIPEFN---SIIGQRLDFSAIDLERLNRMYNC
>Pan_troglodytes_XP_518520.3 ..
WTF----------PIPYIL--ADNLGLNA--KGAILYAFEMFRLKS-------CVDFKPY
EG-ESSYIIFQQF--DGCWSEVGDQHVG-QNLSIGQ-GCA--YKAIIEHEILHALGFYHE
QSRTDRDDYVNIWWDQILSGYQHNFDTYDDSLITDL--NTPYDYESLMHYQPFSFNKNAS
V--PTITAKIPEFN---SIIGQRLDFSAIDLERLNRMYNC
>Pan_troglodytes_XP_523904.2 ..
WPH----------TIPYVL--EDSLEMNA--KGVILNAFERYRLKT-------CIDFKPW
AG-ETNYISVFKG--SGCWSSVGNRRVGKQELSIGA-NCD--RIATVQHEFLHALGFWHE
QSRSDRDDYVRIMWDRILSGREHNFNTYSDDISDSL--NVPYDYTSVMHYSKTAFQNGTE
---PTIVTRISDFE---DVIGQRMDFSDSDLLKLNQLYNC
>Poecilia_formosa_XP_007541361.1 ..
--------------IPYYI--ANHYCKQQL-IEIIVRGLQSFSTVS-------CIRFRPY
QNGDHEWLSIESR--NGCYSHVGRVGGG-QTVSLSRQGCL--YHITVQHELLHALGFNHE
QTRSDRDNHIRVHWDNIIEGMEYNFYKINTLNQ-----GTPYDYNSVMQYERYAFSKNNL
---PTMEPIPNSN----VSFGKATQMSQNDIDRLNRLYKC
>Poecilia_formosa_XP_007541362.1 ..
--------------IPYRI--SNQFSQRE--RSIIVRGLESFHDST-------CLRFRPH
QR-ERDFVDIQSR--SGCWSFVGRRGGG-QVVSLMRNGCV--FHQIVQHELLHALGFNHE
QTRSDRDSHVRILLENVIPGQEHNFRKIQTNNL-----GTPYDYNSVMHYGRFAFSRNRE
---PTIVPIPNPN----VEIGRATQMSQNDILRVNRLYQC
>Poecilia_formosa_XP_007548801.1 ..
WPT----------TVPYYM--EDDLEINA--KGVILKAFEQYRLKT-------CIDFKPW
SG-EENYISIFKG--NGCFSSVGNRKVGKQRLSIGT-NCD--RIATIEHEFLHALGFWHE
QSRSDRDDYVQIVWDRILEGREHNFNTYDDTVSSSL--GVPYDYNSMMHYSKAAFQNGSE
---PTIVTKIPAFS---DVIGQRMEFSDSDLLKLNRLYKC
>Poecilia_formosa_XP_007548802.1 ..
WPT----------TVPYYM--EDDLEINA--KGVILKAFEQYRLKT-------CIDFKPW
SG-EENYISIFKG--NGCFSSVGNRKVGKQRLSIGT-NCD--RIATIEHEFLHALGFWHE
QSRSDRDDYVQIVWDRILEGREHNFNTYDDTVSSSL--GVPYDYNSMMHYSKAAFQNGSE
---PTIVTKIPAFS---DVIGQRMEFSDSDLLKLNRLYKC
>Poecilia_formosa_XP_007553836.1 ..
WTF----------PVPYVL--DKGLDLKA--RGVILRAFDQFRVKS-------CIDFKPR
DS-EEFYLNIQKL--DGCWSYIGRIFSNGQDLSIGQ-NCD--YVAIVEHEILHALGFHHE
QSRYDRDNHVQIEYSNILAGKEHNFRKVGSQDSTTH--GSPYDYMSVMHYSKNAFSNGNG
---PTIITINQAFQ---DLIGQRVEMSPSDVQELNLLYKC
>Poecilia_formosa_XP_007553837.1 ..
WKS----------PVPYVL--DESLDLNA--KGVILRAFDQFRVKS-------CIDFKPR
DT-EEYYLSFKNL--AGCWSYVGRVDPNGQNVSISA-DCD--RIGEVEHLILHALGFHHE
ELRYDRDDYVQIEFDNVIAGKENEFSKVSKNLSSTH--DVAYDYLSVMHSDKNALSNGNG
---STIITKDPKFQ---DVIGQRVEMSSRDAEELNLLYKC
>Poecilia_formosa_XP_007553840.1 ..
WTF----------PVPYVL--DKGLDLRA--RGVILRAFDQFRVKS-------CIDFKPR
DS-EEYYLNIQKL--DGCWSYIGRIFSNGQDLSIGQ-NCD--SVAIVEHEILHALGFYHE
QSRYDRDNHVQIEYSNILAGKEHNFRKVASQDSTTH--GSPYDYMSVMHYSKNAFTNGNG
---PTIITINQTFQ---DLIGQRVEMSPSDVQELNLLYKC
>Poecilia_formosa_XP_007553841.1 ..
WKS----------PVPYVL--DKSLDLNA--KGVILRAFDQFRVKS-------CIDFKPR
DT-EEYYLSFQNL--VGCWSYVGRTFFNGQEISIDA-GCD--HIAIVEHTILHALGFYHE
EIRHDRDDYVQINFDNVIAGQEGYFKKLGSDLSATH--NVSYDYLSVMHSGKNVLSNGNG
---STIITKDHKFQ---NVIGQRLDMSPRDAQKLKLLYKC
>Poecilia_formosa_XP_007554716.1 ..
WPT----------TIPYYL--EDSLDINA--KGVILKAFDQYRLKT-------CIDFTPW
KG-EENYISVFKG--SGCYSSVGNRRVGKQQLSIGT-NCD--RLGTVEHEFLHALGFWHE
QSRADRDDYVNIIWEQIEPGKEHNFNTYDDSVSNTL--GVPYDYGSVMHYSKTAFTIDSE
---PTIVTKLPQFM---DVIGQRMGFSASDLAKLNLLYNC
>Poecilia_formosa_XP_007557357.1 ..
WTS----------PVPYVL--DEGLDLRA--KGVIMRAFDQFRVKS-------CIDFKPW
DS-EDYYINIKKA--DGCLSYIGRVFANGQDLSIGA-GCD--TIATVEHEILHALGFYHE
QSRYDRDDYVRIVFANIQTGKESNFRKVESDVSTTH--GVPYDYTSVMHYGKDAFNNGNG
NR-TTIITIDPKYQ---DVIGQRLDMSPSDALELNLLYNC
>Poecilia_formosa_XP_007558882.1 ..
WPKSG-HYV----YIPVYI--SSSYTSAE--RNIIIRGLVSFHSST-------CIRFVWR
TS-HVDFLYFYSG--TGCWSYLGRQGGL-QAVSLRKDGCL--YHSTVQHEVSHALGFHHE
QVRSDRDSYVQVLPQNIIPGYEHNFEKIQTNNL-----GTPYDFNSVMHYTKYAFSKNGQ
---PTLLSKANPS----LDFGRATSMSANDIARINKLYGC
>Poecilia_formosa_XP_007558884.1 ..
--------------IPFYI--DTNYSPAE--RNRILGVLERFNRST-------CIRFVPF
KTKNSDYLYFYTRPNDGCWSYIGRQGGG-QFISLEKNKCL--RTSTVSHEVLHALGFNHE
QVRIDRDQYIRVLFQNIKPEQKFNFWKVETNNM-----GSPYDYNSVMHYKKYAFSKNGR
---PTIAARSRRV----HSFGNSYGMSNTDINRVNKLYNC
>Poecilia_formosa_XP_007558887.1 ..
WPKRG-SYV----RVPYYI--STSYTQEE--RNVILGGLEIFELTT-------CIRFVPY
SSNDRDFIYFKSE--EGCWSFVGRQRGG-QFISLDKDGCL--EHGTVQHEVLHALGFHHE
QVRSDRDRYVWIYPQNINPGAENNFKKEVTNNL-----GTPYDFTSVMHYGKYAFSKNGL
---PTIIAKSNPN----FNWGGATKMSTYDIARVNTLYRC
>Poecilia_formosa_XP_007558888.1 ..
WPKSG-RYV----NVPYQI--SSEFSQQE--KNIILRGMQSFHQTT-------CIRFVPK
RSDQRDYIHFFSQRNGGCWSYIGRQRGQ-QYISLERRGCV--HHSTVQHEILHALGFHHE
QVRSDRDRYVRILFNNIQQRQRGNFKKVQTNNL-----VTPYDFTSVMHYGKYDFTSNGQ
---PTIEAKSNPN----QQFGNARQMSANDITRVNRLYEC
>Poecilia_formosa_XP_007558889.1 ..
WPKSG-RYV----YVPYFI--SETFSQEE--RDIIIRGLQGFNQST-------CIRLIPW
KPGHRDHIYIESK--DGCWSYVGRQNGG-QYLSLQKPGCV--YNEVVQHEILHALGFNHE
QVRSDRDNYVRILFDNIEPNYKFAFEKKQTNNL-----GTPYDFTSVMEYRNDAFSKNGK
---PTIVARCNPN----LKFGNSKKMSANDIIRINKLYEC
>Poecilia_formosa_XP_007558891.1 ..
WPKSG-RFV----KVPYVI--APGFSKKQ--RKFIINGLKSFHGCT-------CIRFVPK
RSCHRDFIRFFSG--DGCWSYIGRQGKE-QRVSLQKNGCL--YRSTVQHEVLHALGFNHE
QVRSDRDKYVWILFQNIKKGERHNFDKKQTNNL-----GTPYDFTSVMEYSNKAFSKNGK
---PTIVAKCNPN----LKFGHAQQMSVNDIARVNKLYKC
>Poecilia_formosa_XP_007558892.1 ..
WPKSG-CFV----NVPYEI--SSDFSQTQ--RKFIIDGLKRFHGLT-------CIRFVPR
TFRHRDYIHFFSG--KGCWSYIGRQDGG-QKISLQKNGCL--YGSTVQHEVLHALGFNHE
QVRSDRDKYVWIRYQNIKKGKEHNFDKKQTNNL-----GTPYDFTSVMEYDNKAFSKNGK
---PTIVAKCNPN----LKFGHAKQMSVNDIARVNKLYKC
>Poecilia_formosa_XP_007558924.1 ..
WPKRG-RYV----TVPYYI--SDSYTQEE--RKIILGGLQSFELTT-------CIRFVPY
SNKYRDYIRFEPK--NGCLSSVGRQDGG-QFISLEKPRCL--SLRTIQHEVLHALGFNHE
QSRSDRDEHVEILFENIKKGKENNFRKVKTNNL-----GTPYDFTSIMEYGKYAFSKNKL
---PTIVAKSNPK----YDWGRATKMSTNDITRVNRLYGC
>Poecilia_formosa_XP_007563542.1 ..
WPEG---------VIPYVI--SGNFSGSQ--RAIFRQAMRHWEKHT-------CVTFIER
TQ-EESYIVFTYRP-CGCCSYVGRRGGGPQAISIGK-NCD--KFGIVVHELGHVIGFWHE
HTRPDRDEHVSIIRDNIQPGQEYNFLKMESGEVDSL--GEVYDFDSIMHYARNTFSRGIF
L--DTILPRYDVNGVR-PPIGQRTRLSKGDIAQARKLYKC
>Poecilia_formosa_XP_007564768.1 ..
-------------------------DLRA--KGVILRAFEQFRVKS-------CIDFKPW
DS-EDYYINFQKL--DGCWSYVGRVLANGQPLSIGE-GCD--TIAIVEHEILHALGFYHE
QSRYDRDDYVRIISANIQAGAENNFKKVGSDNSTTH--GVPYDYMSVMHYGKNAFTNGNG
---ATIITIDPKYQ---DVIGQRLEMSPRDALELNLRYNC
>Poecilia_formosa_XP_007567662.1 ..
WPDG---------IIPYVI--SGNFSGSQ--RAIFRQAMRHWEKHT-------CVIFTER
TS-EESYIIFTSRP-CGCCSYVGRRGGGPQAISIGK-NCD--KFGIVVHELGHVIGFWHE
HTRPDRDEHVSIVRDNIQPGQDYNFLKMEPGEVDSL--GEGYDFGSIMHYARNTFSRSIF
L--DTILPRYDVNGIR-PSIGQRTRLSEGDVAQARKLYKC
>Poecilia_formosa_XP_007567798.1 ..
WKF----------PIPYIL--TDSLDLNA--KGVILQAFEEYRLRS-------CVDFKPY
EG-ESTYISFVKL--SGCWSYVGDDGTG-QNVSIGA-RCD--TKAIVQHELLHALGFYHE
QSRSDRDDYVKIWWDEIEEGKGHNFNKYEDDFITDL--NTPYDYESIMHYRPFSFNKNES
I--PTITTTIPYFN---DVIGQRLDFSEVDITRLNRMYDC
>Poecilia_formosa_XP_007567799.1 ..
WKF----------PIPYIL--GDDLDLNA--KGCVHQAFEMYRLKS-------CVDFKPY
EG-EKTYIKFEKR--GGCFSSVGDQQNG-QILSLGT-GCD--HKAVIEHELLHALGFYHE
QSRTDRDDYVDIWLDQVTPGLEHNFNKYNDDFITDQ--NTAYDYESVMHYRPFSFNKNES
I--PTITTKIPEFY---NIIGQYLDFSKMDTLRLNRMYNC
>Poecilia_formosa_XP_007570352.1 ..
WSKSVDGHV----YVAYTL--SPDYTDIE--TKLIKEGMDNIEDST-------CIRFVPR
TH-QKDYIDIQPK--SGCWSYLGSRGGK-QTLSLQNPGCM--DMGVISHEFMHSLGFVHE
QSRIDRDNYVTIMWPNIWRDRLRNFEKFKTENL-----DLPYDFGSIMHFGMYAYSMAGD
---PTIVPKNGRN----VKLGQASSLSHLDKLKINRLYQC
>Poecilia_formosa_XP_007570355.1 ..
WPKSIDGFV----YVPYLL--SPVYDDMD--RITIETGMQEISSGT-------CIKFIPR
TH-EASFLDIQPR--YGCWSFLGQTGGS-QTLSLQTPGCM--WSGIAAHEFMHALGFVHE
QSRSDRDHYVTIVWKNILPEQIHNFRKQATNNL-----NSPYDYSSVMHYGRYAFSEDGG
---PTIIPKPDPY----IPIGQRDGPSPLDLHKINVLYSC
>Poecilia_formosa_XP_007572763.1 ..
WPTT---------DLPYDI--RPDINDK---KEDIMAAMAMVSEHT-------CITFHRR
NSTELDYVLFRPG--KGCASNVGFFGGR-QFVYVAP-SC---SVGNIAHEILHTLGFEHE
HTRLDRDGFIEIIKSNIIKGMEENFKKLAGKTF-----DIPYDYSSILHYGRTFFSSNGK
---PTIIPKKDI-----KDMGQRSRLTETDRKKITLLYNC
>Pongo_abelii_XP_002811693.1 ..
WPTGGGGVV----EVPFLL--SSKYDEPN--RQVILEALAEFERST-------CIRFVAY
QG-QRDFISIIPM--YGCFSSVGRSGGM-QVVSLAP-TCLQKGRGIVLHELMHVLGFWHE
HARADRDRYIRVNWNEILPGFEINFIKSRSSNM-----LTPYDYSSVMHYGRLAFSRRGL
---PTITPLWAPS----VHIGQRWNLSASDITRVLKLYGC
>Pongo_abelii_XP_002821074.2 ..
WPGG---------VIPYVI--GGNFTGSQ--RAIFKQAMRHWEKHT-------CVTFIER
TD-EESFIVFSYRT-CGCCSYVGRRGGGPQAISIGK-NCD--KFGIVAHELGHVVGFWHE
HTRPDRDQHVTIIRENIQPGQEYNFLKMEAGEVSSL--GETYDFDSIMHYARNTFSRGVF
L--DTILPRRDDNGVR-PTIGQRVRLSQGDIAQARKLYKC
>Pongo_abelii_XP_002828200.1 ..
WPH----------TIPYVL--EDSLEMNA--KGVILNAFERYRLKT-------CIDFKPW
AG-ETNYISVFKG--SGCWSSVGNMQVGKQELSIGA-NCD--RIATVQHEFLHALGFWHE
QSRSDRDDYVRIMWDRILSGREHNFNTYSDDISDSL--NVPYDYTSVMHYSKTAFQNGTE
---PTIVTRISDFE---DVIGQRMDFSDSDLLKLNQLYNC
>Salmo_salar_NP_001134276.1 ..
--------------VPFVI--SNEYSARE--RSVIEGGLRTFAAST-------CIRFFPR
TN-QRDFVDIQSQ--SGCFSFIGRRGNG-QVVSLSRNGCV--FLSVVQHELLHALGFNHE
QTRSDRDSNVQILFQNIMPGMEFNFRKINTINL-----GTPYDYNSVMHYSRFAFSRNRQ
---PTILPIPDNN----AVIGRATEMSPIDILRINRLYNC
>Salmo_salar_NP_001140025.1 ..
WPKSSNGKV----YVPYVI--SNQYSPQE--RSVIEGGLQTFAAST-------CVRFFPR
TN-QRDFVDIQSL--SGCYSYVGRQKNG-QVLSLNRNGCV--HLSVVQHELLHALGFNHE
HSRSDRDSHVQILTQNILPGMEYNFDKINTINL-----GTPYDYKSVMQYSRFAFSKNNQ
---PTIFPIPDNN----AVIGKATQMSPMDILRINCLYKC
>Salmo_salar_NP_001156553.1 ..
WKKSSDGLV----YVPYIL--SAVYSSLE--VETIETAMKYFQGKT-------CIRFIPR
KT-QTAYLDIQSS--GGCFGTVGTVGDR-QTLSLAQFGCV--QHGIIQHELLHALGFYHE
HNRSDREQYIRINWQYIYDYAVGNFQKEDTNNL-----HTAYDYSSVMHYDRTAYTNDYG
K--ETITPIPDPS----VAIGQRLGMSDIDVLKVNKLYQC
>Salmo_salar_NP_001158733.1 ..
WPKSSDGNV----YVPYVI--SNQYSPRE--RSVIKCGLQTFAAST-------CVRFFPR
TN-QRDFVDIQSL--SGCFSYVGRQKNG-QVLSLKRKGCV--HQSVVQHELLHALGFRHE
HSRSDRDSHVQILTQNILPGKESNFNKVNTINL-----GTPYDYNSVMQYSRFAFSKNNQ
---PTILPIPDNN----AVIGKATQMSPMDILRINRLYKC
>Sus_scrofa_XP_001928451.1 ..
WKF----------PIPYIL--ANNLALNA--KGAILYAFEMFRLKS-------CVDFKPY
EG-ESSYIIFQKF--DGCWSEVGDQHVG-QNLSIGQ-GCD--YKAIIEHEILHALGFYHE
QSRTDRDDYVNIWWDEILPGYQHNFNTYDDNFITDL--NTPYDYESLMHYGPFSFNKNDS
V--PTITTKIPEFN---TIIGQRLDFSEVDLERLNRMYNC
>Sus_scrofa_XP_003127931.1 ..
WPH----------TIPYVL--DDSLEMNA--RGVILEAFERYRLKT-------CIDFKPW
SG-EANYISVFKG--SGCWSSVGNQHVGKQNLSIGH-NCD--RTATVQHEFLHALGFFHE
QSRSDRDDYVSIIWDRITPGKENNFKAYTDEETDSL--NVPYDYNSVMHYSKTAFQIGSE
---PTIVTRISDFM---DVIGQRLDFSDHDLLKLNRLYNC
>Sus_scrofa_XP_003359075.1 ..
WPDG---------VIPFVI--GGNFTGSQ--RAVFRQAMRHWEKHT-------CVTFLER
TD-EDSYIVFTYRP-CGCCSYVGRRGGGPQAISIGK-NCD--KFGIVVHELGHVIGFWHE
HTRPDRDRQACIVCENIHAGQEYNFLKMEVQEVESL--GETYDFDSIMHYARNTFSRGIF
L--DTIVPKYEVNGVK-PPIGQRTRLSKGDIAQARKLYKC
>Sus_scrofa_XP_003481181.2 ..
WPKNG-GVV----EVPVVL--SSKYDKPS--RQVILEAFAEFEHFT-------CIRFVDY
EG-QRDFISIVPM--SGCFSSIGRNGGM-QVVSLGP-SCLQRGRGIVLHELMHVLGFWHE
HSRADRDRYIRVNWNEILPGFEINFIKSRSSNM-----LVPYDYSSVMHYGRLAFSRRGL
---PTITPLWAPS----VHIGQRWNLSTSDIARVLRLYDC
>Sus_scrofa_XP_005671422.1 ..
WPGG---------VIPYVI--GGNFTGSQ--RAIFKQAMRHWEKHT-------CVTFVER
TD-EESFIVFSYRT-CGCCSYVGRRGGGPQAISIGK-NCD--KFGIVAHELGHVVGFWHE
HTRPDRDQHVTIIRENIQPGQEYNFLKMEAGEVSSL--GETYDFDSIMHYARNTFSRGVF
L--DTILPRRDDNGVR-PTIGQRVRLSQGDIAQARKLYKC
>Xenopus_laevis_NP_001081221.1 ..
WPKSADGIV----PVPYNL--SYSYNADQ--LALFKKAIQEFEALT-------CVRFVPW
TT-EVNFLNIMSN--GGCGSLIGKNGGA-QRLELDANGCM--NMGIIQHELNHALGFYHE
QNRSDRDDYVIIHTENIIPDFLKMFEKYNTNNL-----GIEYDYASVMHYSRYHYSINGD
---ITIEPKPDPN----VPIGQRDGLSILDISKINKLYEC
>Xenopus_laevis_NP_001081499.1 ..
WPDG---------VIPYVI--SGNFSGSQ--RAIFRQAMRHWEKHT-------CVTFLER
TD-EDSYIIFTYRP-CGCCSYVGRRGGGPQAISIGK-NCD--KFGIVVHELGHVIGFWHE
HTRPDRDDHVSIIRENIQPGQEYNFLKMEPEEVESI--GETYDFDSIMHYARNTFSRGIF
L--DTILPKYDVNGVR-PPIGQRTRLSSGDIAQAKKLYRC
>Xenopus_laevis_NP_001082458.1 ..
WQK-INGTV----YVPYTL--DEQYNNDE--INMITTTMQVYATLT-------CVQFVPY
TN-EDDYITIKSA--NGCWSFMGRQGGA-QIVSVQKGYCT--SEGTTMHELNHALGFVHE
QSRSDRDDYVDIMYQYISPDDKVNFDKMDTNNV-----RTRYDYQSIMHYPAWAYSNTTE
K--NTIVAKPDPS----VTLGAGSTMTSLDFTKINRLYQC
>Xenopus_laevis_NP_001083744.1 ..
WPDG---------VIPYVI--SGNFSGSQ--RAIFRQAMRHWEKHT-------CVTFLER
TD-EDSYIVFTYRP-CGCCSYVGRRGGGPQAISIGK-NCD--KFGIVVHELGHVIGFWHE
HTRPDRDDNVSIIRENIQPGQEYNFLKMEPEEVESL--GETYDFDSIMHYARNTFSRGIF
L--DTILPKYDVNGVR-PPIGQRTRLSSGDVAQARKLYKC
>Xenopus_laevis_NP_001083894.1 ..
WPGG---------VIPYVI--GGNFTGSQ--RAMFKQAMRHWEKHT-------CVTFIER
TD-EESYIVFTYRP-CGCCSYVGRRGNGPQAISIGK-NCD--KFGIVVHELGHVIGFWHE
HTRPDRDDHVTIIRENIQPGQEYNFLKMEPGEVHSL--GESYDFDSIMHYARNTFSRGMF
L--DTILPSRDENGLR-PPIGQRTRLSKGDIAQARKLYRC
>Xenopus_laevis_NP_001084377.1 ..
WPGG---------IIPYAI--AGNFTGTQ--RAIFKQAMRHWKKHT-------CVTFVER
TD-EESFIVFTYRP-CGCCSYVGRRGGGPQAISIGK-NCD--KFGIVVHELGHVVGFWHE
HTRPDRDEHVSIIRENIQPGQEYNFLKMEPGEVSSL--GETYDFDSIMHYARNTFSRGVF
L--DTILPRRIDTSVR-PTIGQRIRLSQGDIAQAKKLYKC
>Xenopus_laevis_NP_001088112.1 ..
WPKSSDGIV----YVPYTV--SSQYSDDE--VSVITKAMEEYNGLT-------CLQFTPR
TN-EDNYVSIQSL--DGCWSFIGLYGGS-QAVSLMKGFCV--YNGAVQHELTHALGFYHE
QCRSDRDDYVTIMYQYISPEDKVNFDKADTNNL-----GVVYDYSSIMHYGSNAFSNTSG
E--NTIVPHPNPN----VTLGQSYGLSNLDVLKINRLYGC
>Xenopus_laevis_NP_001091342.1 ..
WNF----------PIPYIL--ADNLDLNA--KSVILKAFEMFRLKS-------CVDFKPY
EG-EPTYIHFQKF--GGCWSMVGDLKTG-QNLSIGE-RCD--YKAIVEHEILHALGFYHE
QSRSDRDDYVKIWWDEITSGMEHNFNKYEDDYITDL--NTPYDYESVMHYGPLSFNKNEN
V--PTITAKIEAFN---DIIGQRLDFSEIDLERLNRMYNC
>Xenopus_laevis_NP_001093347. ..
WPKSASGRV----YVPYAF--DDKYSEGE--KATMREAIKDFGTMT-------CVEFVPL
TA-ENNYLSIHPG--DGCWSFMGVMGGA-QGVSLGGG-CL--GYRTIQHELMHALGFWHE
QNRSDRNKYIDVFWQYISPDAYINYQEMDTNNL-----GMEYDYLSAMHYETWMFSNTSG
K--TTMAAKDDPN----RRLGGAKELTNLDYSKINRLYEC
>Xenopus_laevis_NP_001108257.1 ..
--------------IPYVI--SADYTPYE--QALFEASFKDFADET-------CIRLVPR
TS-ETNYLSFESL--NGCWSPIGRVGGA-QTVSLQRSGCM--WASVIEHEIMHSLGLHHE
HVRNDRDKYVSVQWNNISPGYQGNFQMTSTNNMI----LTKYDYESLMHYSRTAFSIDGF
L--PTLVAVPDPN----IPLGNGYMMSDLDIMKLNTLYKC
>Xenopus_laevis_NP_001121238.1 ..
WDTSYNGRV----SVPYVV--SSDYNSRH--LALITAAMQEYETLT-------CVDFVPR
TN-EKNAININNG--NGCWSYIGRAGGI-QEVSLSNRSCM--SKGIIQHEINHALGFVHE
HVRSDRDQYVDVVMKNIAPDAVDNFAIEVTDNL-----GLPYDYKSVMHYGRNAFSISPQ
L--PTLITKPDPN----IPIGQRDGLTNLDIAKINKFYKC
>Heterololigo_bleekeri_BAC16237.1_. .
WPIK---------KIPMHI--YSHFAQSD--IDVILESLREIEDDIRVDGKD-CLTFVNK
TEDEEIYIYVAKG--VGCRSNIGYKGRN-QGVKLGV-GCR--VKGIIIHEVLHSLGFYHE
HSRPDRDEFVKIMFDNIKEKDKNNFLKLMPPEINTQ--GLPYDYNSIMHYEESSFAIDRF
K--PTIVPLKKN-----VNIGQRIGMSQLDIVQLQRFYGC
>Heterololigo_bleekeri_BAC16240.1_. .
WPST---------NIPISI--HSYFDKYD--KAVFHESMREIEDQTRVDNED-CIKFVNW
TT-EKAYIYITTG--YGCQSQVGFTGKA-QPLTLGA-LCR--FKGTVIHEMLHSLGFFHE
QNRPDRDDYIKIINENIKKGHERNFMKLFPPDINTQ--GLPYDYNSLTHYGPTTFSVDHI
K--PTIIPLKEG-----VTIGQRQGMSQLDIVQLQRLYKC
>Sepiella_maindroni_AGF33810.1_. .
WPIR---------KIPIVI--HSYFDKYI--RNTIIESLREIEENARVDGKD-CITFVNQ
TD-EEIYIYFSTG--KGCRSRIGYTGSR-QGVKLGY-GCR--TKGIIIHEVLHSLGFYHE
QSRPDRDKYVKIIMDNVKEADKGNFVKLLPPVINTQ--NLPYDYNSIMHYERSTFAIDRT
K--PTIVPLKKD-----ANIGQRIGMSQLDIIQLQRFYGC
>Tityus_serrulatus_CDJ26728.1_. .
WPNG---------IVYYKI--HDNIKDD---IGLIKKAMRLIENRT-------CVQFIEW
QEQSPEYIFIQDN--LECKSELGRQGRR-QDLFLSI-SCR--TVGQILHELMHSLGFWHE
MNRNDRDDYLEIHWNNIMPGQDFNFNKLHPWEYNHL--NTSFDYDSIMMYGSKAYASDNN
Q--STVTPKTAGVVL--KDVREKTNLSSIDIIRINRLYQC
>Tityus_serrulatus_CDJ26727.1_. .
WTNR---------IVPYTL--SPGYSEED--RTVILEAMMKIQEVS-------CVTFKER
ED-EVDYVDIQDG--GGCFSYVGRTGGR-QVLSLNS-LCLEDGAGIAIHELMHSLGYWHE
QNRYDRDDYIKIHKHNIIPIYLINFKKKDESVSDLL--GVEYDYASILHYGPKMFAIDDT
E--NTITPLNSEYN---EVIGQRKGLSPLDIIKINRGYKC
>Todarodes_pacificus_BAC16238.1_. .
WPIR---------KIPVHI--HTYFKEHD--KNIILEALREIEESARVDGKD-CITFYNQ
TE-EEIYVYFSTG--TGCRSNIGYKGER-QGVKLGK-GCR--HKGIIMHEVLHTLGFYHE
QSRPDRDKYVKVMSKNVNPKDRGNFVKLLPPMINTQ--GLPYDYNSLMHYDRYYFAIDRS
K--PTLVPLKKN-----VDIGQRIGMSQLDIVQLQRFYGC
>Todarodes_pacificus_BAC16239.1_. .
WPSR---------KIPVEI--FPHFDKFD--NQLFSDCMNEIEEQTRVDGED-CITFVNR
TT-EKAYIYIRTG--RGCMSSVGFTGGA-QSMILGP-LCR--FKGIVIHEMLHNLGFYHE
QNRPDRDDYVTIIKDNIKPGHARNFAKVLPPLISTQ--GLPYDYNSLTHYGVNTFAIDRS
K--PTIIPLKKG-----AAIGQRKGMSQLDIIQLQRLYGC
>Todarodes_pacificus_BAC16241.1 .
--------------IPYVV--HSYFSEKE--TRMIHGAVKEIEEKIRIDGEN-CITFVNK
TE-EPTYLFYATG--TGCHSRVGFTGHR-QGVSLGF-GCR--HKGTVIHETLHALGFYHE
QSRPDRDQFVKVIMENIQEKHKKNFVKMYPPKISTQ--GLHYDYSSVMHYGPFSFGINRD
K--PTLIPRRKH-----VDIGQRFGMSQLDIVQLQRLYGC
