# Supplementary material for: Origin and Diversification of Meprin Proteases
Source: PLoS One. 2015 Aug 19;10(8):e0135924. doi: 10.1371/journal.pone.0135924 (PMC4545420; doi:10.1371/journal.pone.0135924)
Supplement: S3 Table — (FASTA) [file pone.0135924.s003.fasta]

>1_Sus_scrofa_XP_001927435.2 .
LYSQPFYTGYF-GYKMCARVYLNGDGMGKG-----------------------THLSLFF
VIMRGEYDALLP----------WPFKQKV-TLMLMDQGSSRR-------------HLGDA
-----FKP-DPNSSSFKKPTGEM--N--------------IASGCPVFVAQTVLEN----
---GTYIK--DD--TIFI-
>1_Mus_musculus_BAE27835.1 .
LYSQPFYTGYF-GYKMCARVYLNGDGMGKG-----------------------THLSLFF
VIMRGEYDALLP----------WPFKRKV-TLMLMDQGSSRR-------------HLGDA
-----FKP-DPNSSSFKKPTGEM--N--------------IASGCPVFVAQTVLEN----
---GTYIK--DD--TIFI-
>1_Ictidomys_tridecemlineatus_XP_005341064.1 .
LYSQPFYTGYF-GYKMCARVYLNGDGMGKG-----------------------THLSLFF
VIMRGEYDALLP----------WPFKQKV-TLMLMDQGSSRR-------------HLGDA
-----FKP-DPNSSSFKKPTGEM--N--------------IASGCPVFVAQTVLEN----
---GTYIK--DD--TIFI-
>1_Oryctolagus_cuniculus_XP_008246871.1 .
LYSQPFYTGYF-GYKMCARVYLNGDGMGKG-----------------------THLSLFF
VIMRGEYDALLP----------WPFKQKV-TLMLMDQGSSRR-------------HLGDA
-----FKP-DPNSSSFRKPTGEM--N--------------IASGCPVFVAQTVLEN----
---GTYIK--DD--TIFI-
>1_Ficedula_albicollis_XP_005047685.1 .
LYSQPFYTGYF-GYKMCARVYLNGDGMGKG-----------------------THLSLFF
VIMRGEYDALLP----------WPFKQKV-TLMLMDQGPSRR-------------HLGDA
-----FKP-DPNSSSFKKPTGEM--N--------------IASGCPVFVAQTVLEN----
---GTYIK--DD--TIFI-
>1_Anolis_carolinensis_XP_003224106.1 .
LYSQPFYTGYF-GYKMCARVYLNGDGMGKG-----------------------THLSLFF
VIMRGEYDALLP----------WPFKQKV-TLMLMDQGPSRR-------------HLGDA
-----FKP-DPNSSSFKKPTGEM--N--------------IASGCPVFVAQTVLEN----
---GTYIK--DD--TIFI-
>1_Myotis_lucifugus_XP_006104875.1 .
LYSQPFYTGYF-GYKMCARVYLNGDGMGKG-----------------------THLSLFF
VIMRGEYDALLP----------WPFKQKV-TLMLMDQGSSRR-------------HLGDA
-----FKP-DPNSSSFKKPSGEM--N--------------IASGCPVFVAQTVLEN----
---GTYIK--DD--TIFI-
>1_Myotis_davidii_XP_006762048.1 .
LYSQPFYTGYF-GYKMCARVYLNGDGMGKG-----------------------THLSLFF
VIMRGEYDALLP----------WPFRQKV-TLMLMDQGSSRR-------------HLGDA
-----FKP-DPNSSSFKKPSGEM--N--------------IASGCPVFVAQTVLEN----
---GTYIK--DD--TIFI-
>1_Latimeria_chalumnae_XP_005987056.1 .
LYSQPFYTGYF-GYKMCARVYLNGDGMGKG-----------------------THLSLFF
VVMRGEYDALLP----------WPFKQKV-TLMLLDQGSTRR-------------HLGDA
-----FKP-DPNSSSFKRPTGEM--N--------------IASGCPLFVAQTVLES----
---GPYIK--DD--TIFI-
>1_Chiloscyllium_griseum_CDO19227.1 .
LYSQPFYTGYF-GYKMCARVYLNGDGMGKG-----------------------THLSLFF
VVMRGEYDALLP----------WPFKQKV-TLMLLDQAPTKS-------------HLGDA
-----FKP-DPNSSSFKKPVGEM--N--------------IASGCPLFVAQTVLES----
---GTYIK--DD--TIFI-
>1_Callorhinchus_milii_XP_007886498.1 .
LYSQPFYTGYF-GYKMCARVYLNGDGMGKG-----------------------THLSLFF
VVMRGEYDALLP----------WPFKQKV-TLMLLDQGAEES-------------HLGDA
-----FKP-DPNSSSFKRPLGEM--N--------------IASGCPLFVTQTVLES----
---RTYIK--DD--TIFI-
>Tetraodon_nigroviridis_CAF89622.1 .
LYSQPFYTGYF-GYKMCARIYLNGDGMGKG-----------------------THLSLFF
VVMRGEYDALLP----------WPFKQKV-TLMLMDQGPLKK-------------HLGDA
-----FKP-DPNSSSFRRPVVEM--N--------------IASGCPLFVSQSVLET----
---GSYIK--DD--TIFI-
>1_Xiphophorus_maculatus_XP_005806892.1 .
LYSQPFYTGYF-GYKMCARVYLNGDGMGKG-----------------------THLSLFF
VVMKGEYDALLP----------WPFKQKV-TLMLMDQTPSRK-------------HLGDA
-----FKP-DPHSSSFRRPTAEM--N--------------IASGCPLFVAQSVLETG---
----NYIK--DD--TIFI-
>1_Poecilia_reticulata_XP_008396927.1 .
LYSQPFYTGYF-GYKMCARVYLNGDGMGKG-----------------------THLSLFF
VVMKGEYDALLP----------WPFKQKV-TLMLMDQTPSRK-------------HLGDA
-----FKP-DPHSSSFRRPTAEM--N--------------IASGCPLFVAQSVLETG---
----SYIK--DD--TIFI-
>1_Danio_rerio_NP_001003513.1 .
LYSQPFYTGYF-GYKMCARVYLNGDGMGKG-----------------------THLSLFF
VVMRGEYDALLQ----------WPFKQKV-TLMLMDQGPARK-------------HLGDA
-----FKP-DPSSSSFRRPTGEM--N--------------IASGCPLFVAQTVLEN----
---GTYIK--DD--TIFI-
>1_Cyprinus_carpio_ADZ55454.1 .
LYSQPFYTGYF-GYKMCARVYLNGDGMGKG-----------------------THLSLFF
VVMRGEYDALLP----------WPFKQKV-TLMLMDQGPARK-------------HLGDA
-----FKP-DPNSSSFRRPTAEM--N--------------IASGCPLFVAQTVLEN----
---GTYIK--DD--TIFI-
>1_Oncorhynchus_mykiss_NP_001118087.1 .
LYSQPFYTGYF-GYKMCARVYLNGDGMGKG-----------------------THLSLFF
VVMRGEYDALLL----------WPFKQKV-TLMLMDQGPARK-------------HLGDA
-----FKP-DPNSSSFRRPTAEM--N--------------IASGCPLFVAQTVLEN----
---GTYIK--DD--TIFI-
>1_Latimeria_chalumnae_XP_006000510.1 .
LYSQPFYTSSA-GYKMCVRIYLNGDGMGKG-----------------------THLSVFF
VVMRGEYDSLLP----------WPFRQKV-TLTLMDQGPPRH-------------HISET
-----FKP-DPKSNSFRRPTSEM--N--------------IASGCPLFVSQPVLEN----
---SSYVK--DD--TIFI-
>1_Ciona_intestinalis_XP_002124772.1 .
LYSQPFYTSRY-GYKMCARVYLNGDGMGKG-----------------------THMSLFF
VVMKGEYDALLP----------WPFRQKV-TLMLLDQGMDRR-------------HLSDT
-----FRP-DPTSSSFKKPTSDM--N--------------IASGCPLFVAHNVIEG----
---SSYVK--ED--TIFL-
>1_Ciona_intestinalis_XP_002121961.1 .
LYSQPFYTSRY-GYKMCARVYLNGDGMGKG-----------------------THMSLFF
VVMKGEYDALLP----------WPFRQKV-TLMLLDQGMDRR-------------HLSDT
-----FRP-DPTSSSFKKPTSDM--N--------------IASGCPLFVAHNVIEG----
---SSYVK--ED--TIFL-
>1_Ciona_intestinalis_XP_002123819.1 .
LYSQPFYTSRY-GYKMCARVYLNGDGMGKG-----------------------THMSLFF
VVMKGEYDALLP----------WPFRQKV-TLMLLDQGMDRR-------------HLSDT
-----FRP-DPTSSSFKKPTSDM--N--------------IASGCPLFVAHNVIED----
---SSYVK--ED--TIFL-
>1_Ciona_intestinalis_XP_002121104.1 .
LYSQPFYTSRY-GYKMCARVYLNGDGMGKG-----------------------THMSLFF
VVMKGEYDALLT----------WPFRQKV-TLMLLDQGMDRR-------------HLSDT
-----FRP-DPTSSSFKKPTSDM--N--------------IASGCPLFVAHNVIEG----
---SSYVK--KD--TIFL-
>Ciona_intestinalis_XP_002130602.1 .
IYSQPFYTSRY-GYKMCARVYLNGDGMGKG-----------------------THVSLFF
VLMKGEYDNLLP----------WPFRQKV-TLMLLDQGLERR-------------HLSDM
-----FRP-DPTSSSFTKPTSDM--N--------------IASGCPLFVAHNLIEG----
---SSYVK--DD--VIFI-
>1_Crassostrea_gigas_EKC42493.1 .
LYSQPFYTGRF-GYKMCARVYLNGDGVGKG-----------------------THLSLFF
VVQRGEYDALLP----------WPFKQKV-SLMLLDQDNGTR-------------HLVDS
-----FRP-DITSSSFKRPTSEM--N--------------VASGCPLFVSHSVLET----
---PTFLQ--ED--TIYI-
>1_Crassostrea_gigas_EKC22057.1 .
LYSQPFYTSRT-GYKMCARVYLNGDGMGKG-----------------------THLSLFF
VVMRGEYDALLP----------WPFQQKV-SLMLLDQETFRR-------------HVCDT
-----FQP-DTTSSSFKRPTTEM--N--------------VATGCPLFISHSVLET----
---KTYLN--DD--TIFI-
>1_Pinctada_fucata_AFL03408.1 .
LYSQPFYTSRT-GYKMCARVYLNGDGMGRG-----------------------THLSLFF
VIMRGEYDTLLS----------WPFKQKV-TLMLLDQDTGTR-------------HLSDT
-----FRP-DPSSSSFRKPTTEM--N--------------VASGCPLFVSHAVLET----
---RTYVR--ED--TIFI-
>1_Mytilus_galloprovincialis_AHZ44496.1 .
LYSQPFYTSRF-GYKMCARLYLNGDGMGKG-----------------------THLSLFF
VVMRGEYDALLP----------WPFQQKV-TLLLLDQDAGAR-------------HVSDT
-----FRP-DPTSTSFKRPTSDM--N--------------IASGCPLFVSHAVLET----
---RTYLK--DD--TIFI-
>1_Strongylocentrotus_purpuratus_XP_783477.3 .
LYSQPFYTSRF-GYKMCARIYLNGDGIGKG-----------------------THVSLFF
VVMKGDYDALLP----------WPFSQKV-TLMLLDQETGRR-------------HLSDS
-----FRP-DPTSTSFQRPSTNM--N--------------IASGCPLFVSQSVLKDP---
----AYVK--ED--TIFI-
>1_Saccoglossus_kowalevskii_XP_002731549.1 .
LYSQPFYTSNH-GYKMCARVYLNGDGMGKG-----------------------THMSLFF
VVMGGDYDALLQ----------WPFRQKV-TLVLLDQETGRR-------------NLSDT
-----FRP-DPTSSSFKRPTGDM--N--------------VASGCPLFVSQSVLET----
---PTYIK--ND--TLYI-
>1_Saccoglossus_kowalevskii_XP_006812206.1 .
LYSQPFYTSKY-GYKMCARVYLNGDGMGKG-----------------------THMSLFF
VVMKGDYDSLLQ----------WPFRQKV-TLVLLDQATGRR-------------NLSDT
-----FRP-DPTSSSFKQPTDDM--N--------------VASGCPLFVSQSVLET----
---PTYIK--ND--TLYI-
>1_Branchiost_belcheri_ABN04152.1 .
LYSQPFYTSQF-GYKMCARVYLNGDGMGKG-----------------------THMSLFF
VVMRGEYDALLP----------WPFRQKV-TLMLLDQDQGRR-------------HLSDT
-----FRP-DPTSSSFKRPTSDM--N--------------IASGCPLFVSQSVAES----
---KTYLN--ED--TIFI-
>1_Branchiost_floridae_XP_002610036.1 .
LYSQPFYTSQF-GYKMCARVYLNGDGMGKG-----------------------THMSLFF
VVMRGEYDALLP----------WPFRQKV-TLMLLDQDQGRR-------------HLSDT
-----FRP-DPTSSSFKRPTSDM--N--------------IASGCPLFVSQSVAES----
---KTYLN--DD--TIFI-
>1_Eptatretus_burgeri_BAG85182.1 .
LYSQPFYTTTF-GYKMCARVYLNGDGVGRG-----------------------THLSLFF
VVMRGEYDTILS----------WPFRQRV-TLMLLDQGPGRK-------------HLSDT
-----FKP-DPTSSSFKRPTSEM--N--------------VASGCPMFVSHGVLES----
---RTYLK--DD--SIFL-
>1_Crassostrea_gigas_EKC37852.1 .
IYSSPFFTSRY-GYKMCSRAYLNGDGMGKG-----------------------THFSIFF
VVMQGEYDALLS----------WPFRQKV-TFMILDQNGNRR-------------HLSDS
-----FRP-DPDSSSFKRPLAEM--N--------------IASGCPLFVSHSILESS---
---DNYIK--DD--CLFV-
>1_Gallus_gallus_NP_989550.1 .
IFSQPFYTSRC-GYRLCARAYLNGDGSGKG-----------------------THVSLYF
VVMRGEFDSLLP----------WPFKQKV-TLMLLDQTGKKN-------------HIVEV
-----FRA-DPNSSSFKRPDGEM--N--------------IASGCPRFVPHTVLENTK--
---NTYVR--DD--TLFL-
>1_Meleagris_gallopavo_XP_003203923.1 .
IFSQPFYTSRC-GYRLCARAYLNGDGSGKG-----------------------THVSLYF
VVMRGEFDSLLP----------WPFKQKV-TLMLLDQTGKKN-------------HIVEV
-----FKA-DPNSSSFKRPDGEM--N--------------IASGCPRFVPHTVLENTK--
---NTYVR--DD--TLFL-
>1_Taeniopygia_guttata_XP_002194259.1 .
IASQPFYTSRC-GYRLCARAYLNGDGSGKG-----------------------THISLYF
VVMRGEFDSLLL----------WPFKQKV-TLMLLDQSGKKN-------------HIVDV
-----FRA-DPNSSSFKRPDGEM--N--------------IASGCPRFVPHTVLESTK--
---NTYIR--DD--TLFL-
>1_Anolis_carolinensis_XP_003216054.1 .
IFSQPFYTSRC-GYRLSARAYLNGDGSGKG-----------------------THVSLYF
VVMRGEFDSLLP----------WPFRQKV-TLMLLDQSGKKN-------------HIVET
-----FKA-DPNSSSFKRPEGEM--N--------------VASGCPRFVPHTLLENAK--
---STYIK--DD--TIFL-
>1_Condylura_cristata_XP_004694980.1 .
IFSQPFYTSRC-GYRLCARAYLNGDGTGKG-----------------------THLSLYF
VVMRGEFDALLP----------WPFRQRV-TLMLLDQSGKRN-------------HVTET
-----FKA-DPNSSSFKRPDGEM--N--------------IASGCPRFVAHETLESAK--
---GLYIK--ED--TLFL-
>1_Ornithorhynchus_anatinus_XP_001509429.3 .
IFSQPFYTSRC-GYRLCARAYLNGDGSGKG-----------------------THLSLYF
VVMKGEFDSLLQ----------WPFKQKV-TMMLLDQSGKKN-------------HIVEI
-----FKA-DPNSSSFKRPEGEM--N--------------IASGCPCFVDHSKLENVK--
---NTFIK--ED--TLFM-
>1_Sarcophilus_harrisii_XP_003767726.1 .
IFSQPFYTSRC-GYRLCARAYLNGDGSGKG-----------------------THLSLYF
VVMKGEFDSLLQ----------WPFKQRV-TMMLLDQSGKKN-------------HITEI
-----FKA-DPNSSSFKRPDGEM--N--------------IASGCPRFVAHSILENSK--
---NTYIK--ED--TLFM-
>1_Monodelphis_domestica_XP_007481409.1 .
IFSQPFYTSRC-GYRLCARAYLNGDGSGKG-----------------------THLSLYF
VVMKGEFDSLLQ----------WPFKQRV-TMMLLDQSGKKN-------------HITEI
-----FKA-DPNSSSFKRPDGEM--N--------------IASGCPRFVAHSTLESTK--
---NTYIK--ED--TLFM-
>1_Dasypus_novemcinctus_XP_004484970.1 .
IFSQPFYTSRC-GYRLCARAYLNGDGSGKG-----------------------THLSLYF
VVMRGEFDSLLQ----------WPFKQRV-TLVLLDQSSKKN-------------HVVET
-----FKA-DPNSSSFKRPDGEM--N--------------IASGCPRFVAHSTLENAK--
---NTYIK--DD--TLF--
>1_Ictidomys_tridecemlineatus_XP_005329504.1 .
IFSQPFYTSRC-GYRLCARAYLNGDGSGKG-----------------------THLSLYF
VVMRGEFDSLLQ----------WPFKQRV-TLMLLDQSGKKN-------------HIMET
-----FKA-DPNSSSFKRPDGEM--N--------------IASGCPRFVAHSTLENAK--
---NTYIK--DD--TLFL-
>1_Orycteropus_afer_afer_XP_007951082.1 .
IFSQPFYTSRC-GYRLCARAYLNGDGSGKG-----------------------THLSLYF
VVMRGEFDSLLQ----------WPFKQRV-TLMLLDQSGKKN-------------HIMET
-----FKA-DPNSSSFKRPDGEM--N--------------IASGCPRFVAHSTLESAK--
---NTYVK--DD--TLFL-
>1_Mus_musculus_NP_035763.2 .
VFSQPFYTSRC-GYRLCARAYLNGDGSGKG-----------------------THLSLYF
VVMRGEFDSLLQ----------WPFRQRV-TLMLLDQSGKKN-------------HIVET
-----FKA-DPNSSSFKRPDGEM--N--------------IASGCPRFVSHSTLENSK--
---NTYIK--DD--TLFL-
>1_Rattus_norvegicus_XP_006250562.1 .
VFSQPFYTSRC-GYRLCARAYLNGDGSGKG-----------------------THLSLYF
VVMRGEFDSLLQ----------WPFRQRV-TLMLLDQSGKKN-------------HIVET
-----FKA-DPNSSSFRRPDGEM--N--------------IASGCPRFVSHSTLESSR--
---NTYIK--DD--TLFL-
>1_Jaculus_jaculus_XP_004653455.1 .
VFSQPFYTSRC-GYRLCARAYLNGDGSGKG-----------------------THLSLYF
VVMRGEFDSLLQ----------WPFRQRV-TLMLLDQSGKKN-------------HIMET
-----FKA-DPNSSSFKRPDGEM--N--------------IASGCPRFVAHSTLESTK--
---NAYIK--DD--TLFL-
>1_Cavia_porcellus_XP_005005667.1 .
IFSQPFYTSRC-GYRLCARAYLNGDGSGKG-----------------------THLSLYF
VVMRGEFDSLLQ----------WPFRQRV-TLMLLDQSGKKN-------------HITET
-----FKA-DPNSSSFKKPDGEM--N--------------IASGCPRFVAHSTLESTK--
---NTYIK--DD--TLFL-
>1_Chrysochloris_asiatica_XP_006834094.1 .
IFSQPFYTSRC-GYRLCARAYLNGDGSGKG-----------------------THLSLYF
VVMRGEFDSLLQ----------WPFRQRV-TLMLLDQSGKKN-------------HITET
-----FKA-DPNSSSFKRPDGEM--N--------------IASGCPRFVAHSTLENTN--
---NTYVK--DD--ILFL-
>1_Oryctolagus_cuniculus_XP_008266671.1 .
IFSQPFYTSRC-GYRLCARAYLNGDGSGKG-----------------------THLSLYF
VVMRGEFDSLLQ----------WPFRQRV-TLMLLDQSGKRN-------------HIMET
-----FKA-DPNSSSFKRPDGEM--N--------------IASGCPRFVAHSTLENAK--
---NTYIK--ED--TLFL-
>1_Orcinus_orca_XP_004275333.1 .
IFSQPFYTSRC-GYRLCARAYLNGDGSGKG-----------------------THLSLYF
VVMRGEFDSLLQ----------WPFRQRV-TLMLLDQSGKRN-------------HIMET
-----FKA-DPNSSSFKRPDGEM--N--------------IASGCPRFVAHSTLENAK--
---NTYIK--DD--TLFL-
>1_Lipotes_vexillifer_XP_007451385.1 .
IFSQPFYTSRC-GYRLCARAYLNGDGSGKG-----------------------THLSLYF
VVMRGEFDSLLQ----------WPFRQRV-TLMLLDQSGKRN-------------HIMET
-----FKA-DPNSSSFKRPDGEM--N--------------IASGCPRFVAHSTLENAK--
---TTYIK--DD--TLFL-
>1_Tupaia_chinensis_XP_006163759.1 .
IFSQPFYPSRC-GYRLCARAYLNGDGSGKG-----------------------THLSLYF
VVMRGEFDSLLQ----------WPFRQRV-TLMLLDQSGKRN-------------HIVET
-----FRA-DPNSSSFKRPDGEM--N--------------IASGCPRFVAHSTLENAK--
---NTFIK--DD--TLFL-
>1_Vicugna_pacos_XP_006198803.1 .
IFSQPFYTSRC-GYRLCARAYLNGDGSGKG-----------------------THLSLYF
VVMRGEFDSLLQ----------WPFRQRV-TLMLLDQSGKKN-------------HIVET
-----FKA-DPNSSSFKRPDGEM--N--------------IASGCPRFVAHSTLENAK--
---NTYIK--DD--TLFL-
>1_Sus_scrofa_XP_003482803.1 .
IFSQPFYTSRC-GYRLCARAYLNGDGSGKG-----------------------THLSLYF
VVMRGEFDSLLQ----------WPFRQRV-TLMLLDQSGKKN-------------HIMET
-----FKA-DPNSSSFKRPDGEM--N--------------IASGCPRFVAHSTLESAK--
---NTYIK--DD--TLFL-
>1_Ochotona_princeps_XP_004578727.1 .
IFSQPFYTSRC-GYRLCARAYLNGDGSGKG-----------------------THLSLYF
VVMRGEFDSLLQ----------WPFRQRV-TLMLLDQSGQKN-------------HIMET
-----FKA-DPNSSSFKRPDGEM--N--------------IATGCPRFVAHSTLEHAK--
---NTYIK--DD--TLF--
>1_Eptesicus_fuscus_XP_008144219.1 .
IFSQPFYTSRC-GYRLCARAYLNGDGSGKG-----------------------THLSLYF
VVMRGEFDSLLQ----------WPFRQRV-TLMLLDQSGKKN-------------HIMET
-----FKA-DPNSSSFKRPDGEM--N--------------IASGCPRFVAHSTLENAK--
---NTYIK--DD--TIFL-
>1_Equus_caballus_XP_001489899.1 .
IFSQPFYTSRC-GYRLCARAYLNGDGSGKG-----------------------THLSLYF
VVMRGEFDSLLQ----------WPFRQRV-TLMLLDQSGKKN-------------HIMET
-----FKA-DPNSSSFKRPDGEM--N--------------IASGCPRFVAHSTLENAK--
---NTYIK--DD--TIFL-
>1_Myotis_davidii_XP_006771328.1 .
IFSQPFYTSRC-GYRLCARAYLNGDGSGKG-----------------------THLSLYF
VVMRGEFDSLLQ----------WPFRQRV-TLMLLDQSGKKN-------------HIMET
-----FKA-DPNSSSFKRPDGEM--N--------------IASGCPRFVAHSTLENAK--
---NMYIK--DD--TIFL-
>1_Panthera_tigris_altaica_XP_007096220.1 .
IFSQPFYTSRC-GYRLCARAYLNGDGSGKG-----------------------THLSLYF
VVMRGEFDSLLQ----------WPFRQRV-TLMLLDQSGKKN-------------HIMET
-----FKA-DPNSSSFKRPDGEM--N--------------IASGCPRFVAHSTLESAK--
---NTYIK--DD--TVFL-
>1_Canis_lupus_NP_001184047.1 .
IFSQPFYTSRC-GYRLCARAYLNGDGSGKG-----------------------THLSLYF
VVMRGEFDSLLQ----------WPFRQRV-TLMLLDQSGKKN-------------HIMET
-----FKA-DPSSSSFKRPDGEM--N--------------IASGCPRFVAHSTLENAK--
---NTYIK--DD--TVFL-
>1_Bos_taurus_NP_001098810.1 .
IFSQPFYTSRC-GYRLCARAYLNGDGSGKG-----------------------THLSLYF
VVMRGEFDSLLQ----------WPFRQRV-TLMLLDQSGKKN-------------HIMET
-----FKA-DPNSSSFKRPDGEM--N--------------IASGCPRFVAHSTLENAK--
---NTYIK--DD--TLFL-
>1_Callithrix_jacchus_XP_002760601.1 .
IFSQSFYTSRC-GYRLCARAYLNGDGSGKG-----------------------THLSLYF
VVMRGEFDSLLQ----------WPFRQRV-TLMLLDQSGKKN-------------HIMET
-----FKA-DPNSSSFKRPDGEM--N--------------IASGCPRFVAHSVLENAK--
---NTYIK--DD--TLFL-
>1_Pongo_abelii_XP_002809541.1 .
IFSQSFYTSRC-GYRLCARAYLNGDGSGKG-----------------------THLSLYF
VVMRGEFDSLLQ----------WPFRQRV-TLMLLDQSGKKN--------------IMET
-----FKP-DPNSSSFKRPDGEM--N--------------IASGCPRFVAHSVLENAK--
---NAYLK--DD--TLFL-
>1_Macaca_mulatta_XP_001108970.1 .
IFSQSFYTGRC-GYRLCARAYLNGDGSGKG-----------------------THLSLYF
VVMRGEFDSLLQ----------WPFRQRV-TLMLLDQSGKKN--------------IMET
-----FKP-DPNSSSFKRPDGEM--N--------------IASGCPRFVAHSVLENAK--
---NAYIK--DD--TLFL-
>1_Nomascus_leucogenys_XP_003273082.1 .
IFSQSFYTSHC-GYRLCARAYLNGDGSGKG-----------------------THLSLYF
VVMRGEFDSLLQ----------WPFRQRV-TLMLLDQSGKKN--------------IMET
-----FKP-DPNSSSFKRPDGEM--N--------------IASGCPRFVAHSVLENAK--
---NAYIK--DD--TLFL-
>1_Pan_troglodytes_XP_001169919.2 .
IFSQSFYTSRC-GYRLCARAYLNGDGSGRG-----------------------THLSLYF
VVMRGEFDSLLQ----------WPFRQRV-TLMLLDQSGKKN--------------IMET
-----FKP-DPNSSSFKRPDGEM--N--------------IASGCPRFVAHSVLENAK--
---NAYIK--DD--TLFL-
>Homo_sapiens_EAW93419.1 .
IFSQSFYTSRC-GYRLCARAYLNGDGSGRG-----------------------SHLSLYF
VVMRGEFDSLLQ----------WPFRQRV-TLMLLDQSGKKN--------------IMET
-----FKP-DPNSSSFKRPDGEM--N--------------IASGCPRFVAHSVLENAK--
---NAYIK--DD--TLFL-
>1_Hydra_magnipapillata_XP_002157792.1 .
IHSAPSFTSRG-GYKFCSRLYLNGDGSGSK-----------------------THLSLYF
VIMKSEYDQLLE----------WPFKKRV-TFRLINVLDQAKS------------HVES-
-----FIP-DINSSSFQRPVRDM--N--------------IAAGCPQFFPKESLFS----
---PNYLV--DD--TIFL-
>1_Suberites_domuncula_CAH04636.1 .
IYSPPFYTGRN-GYKMCIRAYLNGDGQGYN-----------------------THLSLFF
VIMKGEFDNLLK----------WPFEHKV-SMILVDQSHRK--------------HVVQT
-----FKP-TPESSSFQQPRSDM--N--------------VASGCPQFSKLSIFND----
---DSYCK--ED--VMYI-
>Nematostella_vectensis_XP_001630936.1 .
-YSPCFFTGPH-GYKMCARIYLNGDGMGRN-----------------------HHVSLFF
VIMRGEFDALLR----------WPFRQKV-TLMLLDQDNVE--------------HVIDA
-----FRP-DPSSSSFQRPRAEM--N--------------IASGCPLFCSHEQLTQ----
---HAYIR--DD--TMFL-
>1_Callithrix_jacchus_XP_002743306.1 .
LFSPAFYTAKY-GYKLCLRLYLNGDGTGKR-----------------------THLSLFI
VIMRGEYDALLP----------WPFRNKV-TFMLLDQNNRE--------------HAIDA
-----FRP-DLSSASFQRPQSET--N--------------VASGCPLFFPLSKLQSPK--
---HAYVR--DD--TMFL-
>1_Nomascus_leucogenys_XP_003264117.1 .
LFSPAFYTAKY-GYKLCLRLYLNGDGTGKR-----------------------THLSLFI
VIMRGEYDALLP----------WPFRNKV-TFMLLDQNNRE--------------HAIDA
-----FRP-DLSSASFQRPQSET--N--------------VASGCPLFFPLSKLQSPK--
---HAYVK--DD--TMFL-
>1_Pongo_abelii_NP_001125751.1 .
LFSPAFYTAKY-GYKLCLRLYLNGDGTGKR-----------------------THLSLFI
VLMRGEYDALLP----------WPFRNKV-TFMLLDQNNRE--------------HAIDA
-----FRP-DLSSASFQRPQSET--N--------------VASGCPLFFPLSKLQSPK--
---HAYVK--DD--TMFL-
>1_Canis_familiaris_XP_855528.1 .
LFSPAFYTAKY-GYKLCLRLYLNGDGTGKR-----------------------THLSLFI
VIMRGEYDALLP----------WPFRNKV-TFMLLDQNNRE--------------HAIDA
-----FRP-DLSSASFQRPQSET--N--------------VASGCPLFFPLSRLQSPK--
---HAYVK--DD--TMFL-
>1_Ailuropoda_melanoleuca_XP_002916012.1 .
LFSPAFYTAKY-GYKLCLRLYLNGDGTGKR-----------------------THLSLFI
VIMRGEYDALLP----------WPFRNKV-TFMLLDQNHRE--------------HAIDA
-----FRP-DLSSASFQRPQSET--N--------------VASGCPLFFPLNRLQSPK--
---HAYVK--DD--TMFL-
>1_Macaca_mulatta_XP_002800042.1 .
LFSPAFYTAKY-GYKLCLRLYLNGDGTGKR-----------------------THLSLFI
VIMRGEYDALLP----------WPFRNKV-TFMLLDQNNRE--------------HAIDA
-----FRP-DLSSASFQRPQSET--N--------------VASGCPLFFPLNKLQSPK--
---HAYVK--DD--TMFL-
>1_Pan_troglodytes_XP_003312305.1 .
LFSPAFYTAKY-GYKLCLRLYLNGDGTGKR-----------------------THLSLFI
VIMRGEYDALLP----------WPFRNKV-TFMLLDQNNRE--------------HAIDA
-----FRP-DLSSASFQRPQSET--N--------------VASGCPLFLPLSKLQSPK--
---HAYVK--DD--TMFL-
>Equus_caballus_XP_001504769.1 .
LFSPAFYTAKY-GYKLCLRLYLNGDGTGKR-----------------------THLSLFI
VIMRGEYDALLP----------WPFRNKV-TFMLIDQNNRE--------------HAIDA
-----FRP-DLNSASFQRPQSET--N--------------VASGCPLFFPLSRLQSPK--
---HAYVK--DD--TMFL-
>1_Bos_taurus_NP_001179730.1 .
LFSPAFYTAKY-GYKLCLRLYLNGDGTGKR-----------------------THLSLFI
VIMRGEYDALLP----------WPFRNKV-TFMLLDQNNRE--------------HAIDA
-----FRP-DLNSASFQRPQSET--N--------------VASGCPLFFPLNKLQSPK--
---HAYVK--DD--TMFV-
>1_Rattus_norvegicus_EDL93156.1 .
LFSPAFYTAKY-GYKLCLRLYLNGDGSGKK-----------------------THLSLFI
VIMRGEYDALLP----------WPFRNKV-TFMLLDQNNRE--------------HAIDA
-----FRP-DLSSASFQRPQSET--N--------------VASGCPLFFPLSKLQSPK--
---HAYVK--DD--TMFL-
>Mus_musculus_AAH96595.1 .
LFSPAFYTAKY-GYKLCLRLYLNGDGSGKK-----------------------THLSLFI
VIMRGEYDALLP----------WPFRNKV-TFMLLDQNNRE--------------HAIDA
-----FRP-DLSSASFQRPQSET--N--------------VASGCPLFFPLSQLQSPK--
---HAYVK--DG--TMFL-
>1_Monod_domestica_XP_001369540.2 .
LFSPAFYTARY-GYKLCLRIYLNGDGMGKG-----------------------THLSLFI
VVMKGKYDALLE----------WPFRNKV-TFMLLDQNNRE--------------HVTDS
-----FHP-DLTSGSFQKPQGES--N--------------IASGRPMFFPLNKLQSSK--
---HAYVK--DD--TLFL-
>1_Ctenopharyngodon_idella_ABE99697.1 .
-YSPAFYTARY-GFKVCMRLYLNGDGVGKG-----------------------THISLFF
VIMKGEYDPILS----------WPFRHKV-TFFLIDQNQRE--------------HVIDA
-----FRP-DLSSASFHRPVSEM--N--------------VASGCPLFFPLGKLRSPK--
---HAYCK--DD--TIYI-
>Danio_rerio_NP_001121853.1 .
-YSPAFYTARY-GFKVCLRLYLNGDGAGKG-----------------------SHISLFF
VIMKGEYDPILS----------WPFKHKV-TFFLLDQNQRE--------------HVIDA
-----FRP-DLSSMSFHQPVSDM--N--------------VASGCPLFFPLKKLRSPK--
---HAYCK--DD--TIYI-
>1_Lepisosteus_oculatus_XP_006640851.1 .
LYSPAFYTGKY-GYKVCMRCYLNGDGMGKG-----------------------THISLFF
VVMKGEYDALLS----------WPFKHKV-TFFLLDQNQRE--------------HVIDA
-----FRP-DLSSTSFQRPVRDM--N--------------VASGCPLFFPHAKLKSPK--
---HAYSK--DD--TLFI-
>1_Taeniopygia_guttata_XP_002187788.1 .
LYSPAFYTAKY-GYKVCLRVYLNGDGTGKG-----------------------THMSLFF
VVMKGDYDALLP----------WPFRHKV-TFMLLDQNNRE--------------HIIDA
-----FRP-DLTSASFQRPVNDM--N--------------VASGCPMFLPLAKLQSPK--
---HGYVR--ED--TLFL-
>1_Gallus_gallus_XP_415406.2 .
LYSPAFYTAKY-GYKVCLRIYLNGDGMGKG-----------------------THVSLFF
VVMKGDYDALLP----------WPFRHKV-TFMLLDQNNRE--------------HIIDA
-----FRP-DLASASFQRPVNDM--N--------------VASGCPTFLPLTKLQSPK--
---HAYVK--ED--TLFL-
>1_Meleagris_gallopavo_XP_003207913.1 .
LYSPAFYTAKY-GYKVCLRIYLNGDGMGKG-----------------------THISLYF
VVMKGDYDALLP----------WPFRHKV-TFMLLDQNNRE--------------HIIDV
-----FRP-DLASASFQRPVHDM--N--------------VASGCPTFLPLTKLQSPK--
---HAYVK--ED--TLFL-
>1_Anolis_carolinensis_XP_003228106.1 .
-YSPAFYTSRY-GYKVCLKVFLNGEGTGTG-----------------------THLSLFL
VLMKGEYDFQLK----------WPFRHKV-TFTLLDQDNKQ--------------HISTS
-----FRP-LESSSSFQRPVNET--N--------------VASGLPEFCPLNVLHSPR--
---TSYIC--ND--TLAI-
>1_Ctenopharyngodon_idella_ABE99696.1 .
-FSPAFYSSKY-GYKMCLRLYLNGDGTGRG-----------------------THLPLFF
VVMRGKYDALLK----------WPFSQKV-TLMLLDQNNRE--------------HIIDA
-----FRP-DVSSTSFQRPISEM--N--------------IASGCPLFCPLAKLAGK---
---SSYLR--DD--TIFI-
>1_Danio_rerio_XP_683631.2 .
-FSPAFYSSKY-GYKMCLRLYLNGDGTGRG-----------------------SHLSLFF
VVMKGKYDALLK----------WPFSQKV-TLMLLDQNNRE--------------HIIDA
-----FRP-DVSSTSFQRPISEM--N--------------IASGCPLFCPLAKLAGK---
---SSYLR--DD--TIFI-
>1_Oplegnathus_fasciatus_ACV04846.1 .
-FSPAFYSSKY-GYKMCLRLYLNGDGTGRG-----------------------THLSLFF
VVMRGKCDALLK----------WPFSQKV-TLMLLDQNNRE--------------HIIDA
-----FRP-DVTSTSFQRPISEM--N--------------IASGCPLFCPLAKLAGK---
---SPYLR--DD--TIFI-
>Oncorhynchus_mykiss_NP_001117865.1 .
-FSPAFYSSKY-GYKMCLRLYLNGDGTGRG-----------------------THLSLFF
VVMRGKCDALLK----------WPFSQKV-TLMLLDQNNRE--------------HIIDA
-----FRP-DVISTSFLRPNREM--N--------------IASGCPLFCPLAKLAGK---
---SSYLR--DD--TIFI-
>1_Tetraodon_nigroviridis_CAF99177.1 .
-FSPAFYSSKY-GYKMCLRLYLNGDGTGRG-----------------------THLSLFF
VVMKGKCDALLK----------WPFSQKV-TLMLLDQNNRE--------------HIIDA
-----FRP-DVTSSSFQRPISEM--N--------------IASGCPLFCPLAKLAGK---
---SPYLK--DD--TIFI-
>1_Danio_rerio_XP_001924047.2 .
-FSPAFYTSKY-GYKMCLRIYLNGDGTGRG-----------------------THLSLFF
VVMRGHSDALLK----------WPFNQKV-TLMLLDQNNRE--------------HIIDA
-----FRP-DISSSSFQRPVSDM--N--------------IASGCPLFCPLSKLDSK---
---NSYIR--DD--TIFI-
>1_Danio_rerio_XP_001344501.3 .
-FSPAFYTSKY-GYKMCLRIYLNGDGTGRG-----------------------THLSLFF
VVMRGMSDALLK----------WPFNQKV-TLMLLDQSNRE--------------HIIDA
-----FRP-DITSSSFQRPVSEM--N--------------IASGCPLFCPLAKLEGK---
---NSYIR--DD--TIFI-
>1_Tetraodon_nigroviridis_CAG05243.1 .
-FSPAFYTSKY-GYKMCLRIYLNGDGTGRG-----------------------SHLSLFF
VVMRGQSDALLK----------WPFNQKV-TLMLLDQSNRE--------------HIIDA
-----FRP-DVTSSSFQRPVSEM--N--------------IASGCPLFCPLSKLDGK---
---NSYIR--DD--TIFI-
>Xenopus_tropicalis_XP_002942767.1 .
-FSPPFYTNKY-GYKMCLRIYLNGDGTGRN-----------------------THLSLFF
VVMKGNNDALLR----------WPFNQKV-TLMLLDQNNRE--------------HVIDA
-----FRP-DVSSSSFQRPISEM--N--------------IASGCPLFCQVSKLEGK---
---NSYVR--DD--TIFV-
>1_Taeniopygia_guttata_XP_002190587.1 .
IFSPAFYTSKY-GYKMCLRVYLNGDGTGRG-----------------------THLSLFF
VVMKGPNDALLR----------WPFNQKV-TLMLLDQNNRE--------------HIIDA
-----FRP-DVTSSSFQRPVTEM--N--------------IASGCPLFCPVSVMEAK---
---NSYVR--DD--AIFI-
>1_Bos_taurus_XP_874100.3 .
IFSPAFYTSRY-GYKMCLRAYLNGDGTGRG-----------------------THLSLFF
VLMRGPHDALLR----------WPFNQKV-TLMLLDQNNRE--------------HVIDA
-----FRP-DVTSSSFQRPVGDM--N--------------IASGCPLFCPVSKMEAK---
---NSYVR--DD--AIFI-
>1_Sus_scrofa_XP_003122386.2 .
IFSPAFYTSRY-GYKMCLRAYLNGDGTGRG-----------------------THLSLFF
VLMKGPNDALLR----------WPFNQKV-TLMLLDQNNRE--------------HVIDA
-----FRP-DVSSSSFQRPVGDM--N--------------IASGCPLFCPVSRMEAR---
---SSYVR--DD--AIFI-
>1_Mus_musculus_BAE35201.1 .
IFSPAFYTSRY-GYKMCLRVYLNGDGTGRG-----------------------THLSLFF
VVMKGPNDAMLQ----------WPFNQKV-TLMLLDHNNRE--------------HVIDA
-----FRP-DVTSSSFQRPVSDM--N--------------IASGCPLFCPVSKMEAK---
---NSYVR--DD--AIFI-
>1_Rattus_norvegicus_NP_001101285.1 .
IFSPAFFTSRY-GYKMCLRVYLNGDGTGRG-----------------------THLSLFF
VVMKGPNDALLQ----------WPFNQKV-TLMLLDHNNRE--------------HVIDA
-----FRP-DVTSSSFQRPVSDM--N--------------IASGCPLFCPVSKIEAK---
---NSYVR--DD--AIFI-
>1_Monod_domestica_XP_001366797.1 .
IFSPAFYTSKY-GYKMCLRIYLNGDGTGRG-----------------------THLSLFF
VVMKGPNDALLR----------WPFNQKV-TLMLLDQNNRE--------------HVIDA
-----FRP-DVTSSSFQRPVSDM--N--------------IASGCPLFCPVSKMESK---
---NSYVR--DD--AIFI-
>Ailuropoda_melanoleuca_XP_002929939.1 .
IFSPAFYTSRY-GYKMCLRIYLNGDGTGRG-----------------------THLSLFF
VVMRGPNDALLR----------WPFNQKV-TLMLLDQNNRE--------------HVIDA
-----FRP-DVTSSSFQRPVSDM--N--------------IASGCPLFCPVSKMEAK---
---NSYVR--DD--AIFI-
>1_Pan_troglodytes_XP_003312462.1 .
IFSPAFYTSRY-GYKMCLRIYLNGDGTGRG-----------------------THLSLFF
VVMKGPNDALLR----------WPFNQKV-TLMLLDQNNRE--------------HVIDA
-----FRP-DVTSSSFQRPVNDM--N--------------IASGCPLFCPVSKMEAK---
---NSYVR--DD--AIFI-
>Homo_sapiens_TRAF2_ADQ89802.1 .
IFSPAFYTRRY-GYKMCLRIYLNGDGTGRG-----------------------THLSLFF
VVMKGPNDALLR----------WPFNQKV-TLMLLDQNNRE--------------HVIDA
-----FRP-DVTSSSFQRPVNDM--N--------------IASGCPLFCPVSKMEAK---
---DSYVR--DD--AIFI-
>1_Canis_familiaris_XP_848820.1 .
IFSPAFYTSRY-GYKMCLRIYLNGDGTGRG-----------------------THLSLFF
VVMKGPNDALLR----------WPFNQKV-TLMLLDQNNRE--------------HVIDA
-----FRP-DVTSSSFQRPVSDM--N--------------IASGCPLFCPVSKMEAK---
---NSYVR--DD--AIFI-
>1_Equus_caballus_XP_001497958.2 .
IFSPAFYTSRY-GYKMCLRIYLNGDGTGRG-----------------------THVSLFF
VVMKGPNDALLR----------WPFNQKV-TLMLLDQNNRE--------------HVIDA
-----FRP-DVTSSSFQRPVSDM--N--------------IASGCPLFCPVSKMEAK---
---NSYVR--DD--AIFI-
>Nematostella_vectensis_XP_001641527.1 .
IYSPPFYVGRY-GYKACARVYPNGDGMGKG-----------------------SHLSLFF
VLMRGEFDALLP----------WPFRQKV-TFKLLDQDRVH--------------DIGDT
-----FRP-DPTSSSFKRPTSNM--N--------------IASGCPLFISHTNLQT----
---RAYVR--DD--TMFI-
>1_Nematostella_vectensis_XP_001627337.1 .
IYSSPFYTHRF-GYKLCARLFPNGDGSARD-----------------------NYLSIFI
ALMRGEYDSILP----------WPFQETI-TITLIDQDNGM--------------NISET
-----FDP-DPCSISFQRPTRNI--N--------------IASGCPRFCSQTVLRT----
---RGYMN--EN--CVFV-
>1_Branchiost_floridae_XP_002592494.1 .
IDSVCFFTSRA-GYKMRAQVYLNGYGRGEG-----------------------THVSVFF
VMMKGEYDAILS----------WPFRQKV-TFTLLDQDHQADV------------TDWFH
-----AGA-YPTSPSFARPTGDS--N--------------LPCGTPDFVPLERLYNSG--
---HAYVR--DD--TMFL-
>1_Nematostella_vectensis_XP_001617939.1 .
VCSEPFYTSAF-GYKISCWAYLNGRGREEG-----------------------RSVSVYA
CVMYGEYDAVLK----------WPIRPRY-TFALMDQNPDVEDRR----EIVRVRKVNDF
-----KRD-DVRRKGIDRPKRDE--R-------------AIIVGFDDFVGHDELET----
---GTYLA--DD--SFFI-
>1_Hydractinia_echinata_CAE88928.1 .
VFSQPFYTSQY-GYKLRIKAYLNGRDRGKG-----------------------THLSLYL
IIMKGEFDALLE----------WPFNQKI-TFYLLDQGEDRKHKI---------HQLSPN
-----RSL-PNVRAVFNKPAAEE--N--------------LGIGNPSFVSHEAIDAG---
----EFVK--ED--TIFM-
>1_Hydra_magnipapillata_XP_002156351.1 .
VYSHPFYTAQY-GYKLRIKVYLNGRDRGKG-----------------------THISLYL
IIMKGDYDNLLD----------WPFNHKI-TFYLLDQSVHRKHKV---------HQLSPN
-----RSL-PNVRAVFNQPTSKE--N--------------LGIGNPSFVSHESMIA----
---GGYIK--DD--TLFI-
>1_Nematostella_vectensis_XP_001641608.1 .
IFSPPFYTSQY-GYKLRLKAYLNGRDRGKG-----------------------THLSLYI
IIMKGDYDALLE----------WPFKQKI-TFYLIDQSEKQNHRT---------HLLSPN
-----RSL-PNIKVVFNRPTVKE--N--------------LGIGNPCFVPNEVLES----
---GEYVK--DD--VMFI-
>1_Nematostella_vectensis_XP_001640457.1 .
--SLPFYTSRY-GYKMRLKAYPNGYGDGKG-----------------------THLSLSI
RIMKGEYDAILE----------WPFRRKI-TLSLINQSEQWRSET---------VEIYPD
-----DAT-PDKKHKFERPIENE--N--------------VGCGYSCFISHMELNS----
---GDYIK--DD--VIFI-
>1_Nematostella_vectensis_XP_001632728.1 .
LCSPPFYTGQY-GYKLRAEAFLNGLGQGKG-----------------------THLSLYV
VIMKGDYDSVLP----------WPFQQRV-DFILIDQDDDFTSRQ---------NKTWRL
-----TC--DRNSDYFGRPNKAK--S--------------LGFGCPKFVSQETLKS----
---RNFVR--DN--TVFIM
>1_Hydra_magnipapillata_XP_002160084.1 .
LCSPPFYTGQY-GYKLRAEAFLNGLGQGKG-----------------------SHLSLYV
VIMKGEYDAILP----------WPFRQNV-DFVLIDQDEEVNNRV---------NKIWKL
-----SC--ERNSDYFKRPNKSK--S--------------LGFGCPKFVSLETLKS----
---RNYIK--EQ--TLFI-
>1_Hydra_vulgaris_XP_002161248.2 .
IYSKPFYTSRY-GYKIRAQLFLNGLGCNTG-----------------------QYASIYF
HLLPTDHDNILS----------WPFRHKI-SFSLLDQSGDKTKNI---------SYA---
-----LCP-SVDDKQFKQPSVNM--S--------------EGKGFNKFFSIEELKR----
---DNYVK--QD--CAYI-
>1_Branchiostoma_floridae_XP_002592152.1 .
IYSPPFYTSRF-GYKMCIQVFANGGGETRG-----------------------THMSIYF
HILKHRYDSVLQ----------WPFPHNI-TFTLLDQSDDSNKA----------EHISHT
-----LVP-DATAPNYQRPTSSM--S--------------EGRGFHKFVSLEKLWS----
---RSYTK--DD--NLFI-
>1_Nematostella_vectensis_XP_001629813.1 .
LHSPVFYTSNY-GYKFKVVLFPYGNGSGEG-----------------------THLSLYI
RLLPGEYDSLLP----------WPFEGQI-TLTLLDQSTDKRAKR----------HISQS
-----FSP-DPNWKSFQRPSKNS--T-------------SLGFGYPQFVSHRGLES----
---IGYVR--DD--VLFL-
>1_Cerapachys_biroi_EZA53179.1 .
LVSPPFYTSQY-GYKLQASIFLNGNGTGEG-----------------------SHISIYI
KILPGEYDALLR----------WPFSHSV-SFTMFDQTVVAEKAC----------NIVES
-----FIP-DPTWKNFQRPSREP--D-------------SLGFGFPRFVSHEMVKK----
---RHFVK--DD--TMFI-
>1_Harpegnathos_saltator_EFN87941.1 .
LISPPFYTSQY-GYKLQASIFLNGNGTGEG-----------------------SHISIYI
KILPGEYDALLR----------WPFSHSV-SFTMFDQTVVAEKAC----------NIVES
-----FIP-DPTWKNFQRPSREP--D-------------SLGFGFPRFVSHEMVKK----
---RHFVK--DD--TMFI-
>1_Acromyrmex_echinatior_EGI70176.1 .
--SPPFYTSQY-GYKLQASIFLNGNGTGEG-----------------------SHISIYI
KILPGEYDALLR----------WPFSHSV-SFTMFDQTVIAEKAC----------NIVES
-----FIP-DPTWKNFQRPSREP--D-------------SLGFGFPRFVSHEMVKK----
---RHFVK--DD--TMFI-
>1_Camponotus_floridanus_EFN62761.1 .
--SPPFYTSQY-GYKLQASIFLNGNGTGEG-----------------------SHISIYI
KILPGEYDALLR----------WPFSHSV-SFTMFDQTVIAEKAC----------NIVES
-----FIP-DPTWKNFQRPSREP--D-------------SLGFGFPRFVSHEMVKK----
---RHFVK--ED--IMFI-
>Apis_mellifera_XP_392288.1 .
--SPPFYTSQY-GYKLQASVFLNGNGTGEG-----------------------SHISIYI
KILPGEYDALLR----------WPFSHSV-SFTIFDQTVVAEKAC----------NIVES
-----FIP-DPTWKNFQRPSREP--D-------------SLGFGFPRFVSHEMVKK----
---RHFVK--DN--TMFI-
>1_Apis_mellifera_XP_006559813.1 .
LVSPPFYTSQY-GYKLQASVFLNGNGTGEG-----------------------SHISIYI
KILPGEYDALLR----------WPFSHSV-SFTIFDQTVVAEKAC----------NIVES
-----FIP-DPTWKNFQRPSREP--D-------------SLGFGFPRFVSHEMVKK----
---RHFVK--DN--TMFI-
>1_Bombus_impatiens_XP_003489445.1 .
LVSPPFYTSQY-GYKLQASVFLNGNGTGEG-----------------------SHISIYI
KILPGEYDALLR----------WPFSHSV-SFTIFDQTVVAEKAC----------NIVES
-----FIP-DPTWKNFQRPSREP--D-------------SLGFGFPRFLSHEMVKK----
---RHFVK--DN--TMFI-
>1_Microplitis_demolitor_XP_008552040.1 .
LISPPFYTSQY-GYKLQASIFLNGNGTGDR-----------------------SHISIYI
KILPGEYDALLR----------WPFAHSV-SFTMFDQTAQADKAC----------NIVES
-----FIP-DPTWKNFQRPSREP--D-------------SLGFGFPRFVSQEMIKK----
---RHFIK--DD--TMFI-
>1_Zootermopsis_nevadensis_KDR18058.1 .
LVSPPFYTSQY-GYKLQASVFLNGNGAGES-----------------------SHISIYI
KILPGEYDDLLR----------WPFSHSV-SFTLFDQSSVPESAC----------NIVES
-----FIP-DPTWKNFQRPSKEP--D-------------SLGFGFPRFVSHEMLKK----
---RHFLK--DD--TMFI-
>1_Tribolium_castaneum_XP_967534.2 .
--SPPFYTSQY-GYKLQASLFPNGNGAGED-----------------------SHISVYI
KILPGEYDALLR----------WPFAHSV-SFTLFDQSSCPEKAC----------NIVES
-----FIP-DPTWKNFQRPSKEP--D-------------SLGFGFPKFVSHEMLKK----
---RHFMK--DD--TMFI-
>1_Tribolium_castaneum_XP_008195953.1 .
LVSPPFYTSQY-GYKLQASLFPNGNGAGED-----------------------SHISVYI
KILPGEYDALLR----------WPFAHSV-SFTLFDQSSCPEKAC----------NIVES
-----FIP-DPTWKNFQRPSKEP--D-------------SLGFGFPKFVSHEMLKK----
---RHFMK--DD--TMFI-
>1_Dendroctonus_ponderosae_ENN72091.1 .
LVSPPFYTSQY-GYRLQASLFPNGNGAGED-----------------------SHLSVYI
KILPGEYDALLR----------WPFAHSV-SFTLFDQCGTPEKAC----------NIVES
-----FIP-DPTWKNFQRPSKEP--D-------------SLGFGFPKFVSHDTLRR----
---RHFLR--DD--VLFI-
>1_Danaus_plexippus_EHJ68664.1 .
LTSPAFYTSQY-GYKLQATLFLNGNGAGEG-----------------------THISVYI
KILPGEYDALLR----------WPFAHSV-SFTLFDQSSSPERAC----------NIVES
-----FVP-DPTWKNFQRPSKEP--D-------------ALGFGFPRFVSHEMLKK----
---RNFVK--DD--VMFL-
>1_Bombyx_mori_XP_004930342.1 .
LVSPAFYTSQY-GYKLQASLFLNGNGAGES-----------------------THMSVYI
KILPGEYDALLR----------WPFAHTV-SFTLFDQSSSPDRAC----------NIVES
-----FVP-DPTWKNFQRPSKEP--D-------------ALGFGFPRFVSHEMLKK----
---RNFVK--DD--IMFL-
>1_Daphnia_pulex_EFX79935.1 .
--SAPFYTSQY-GYKLQASLFLNGNGSGEG-----------------------AYVSIYI
KILPGEYDALLK----------WPFSHTV-SFTLYDQAANPDKAC----------NIVES
-----FIP-DPTWENFQRPSREP--D-------------ALGFGFPRFVSHEMLKK----
---RHFVK--DD--VLFL-
>1_Pediculus_humanus_XP_002426777.1 .
--SPPFYTSQY-GYKLQASAFLNGNGAGES-----------------------THLSVYI
KILPGEYDALLR----------WPFSHSV-SFTLFDQSPNTEKAC----------NVVES
-----FIP-DPTWKNFLRPSKEP--D-------------SLGFGFPRFISHDLLHK----
---RYFIR--DD--TLFL-
>1_Pediculus_humanus_corporis_XP_002426777.1 .
LVSPPFYTSQY-GYKLQASAFLNGNGAGES-----------------------THLSVYI
KILPGEYDALLR----------WPFSHSV-SFTLFDQSPNTEKAC----------NVVES
-----FIP-DPTWKNFLRPSKEP--D-------------SLGFGFPRFISHDLLHK----
---RYFIR--DD--TLFL-
>Acyrthosiphon_pisum_XP_001948355.1 .
--SSPFYTSQF-GYKLQASVFLNGNGSGEN-----------------------THVSVYI
KILPGEFDALLK----------WSFSHSV-AFTLFDQS---EKPC----------NIVES
-----FVP-DPSWENFQRPSTQP--D-------------SLGFGFPKFVSHETLLKK---
---RQFIK--DD--TIFL-
>1_Diaphorina_citri_XP_008470232.1 .
LLSPSFYTSQF-GYKLQVSLFLNGNGAGEG-----------------------THVSVYI
KLLPGEYDALLK----------WPFSHSV-SFTLFDQS---EKPV----------NVVES
-----FVP-DPTWENFQRPSKQP--D-------------SLGFGFPRFVSLDTIRK----
---RQFLK--DD--AIFI-
>1_Anopheles_gambiae_XP_319165.3 .
--SPPFYTSQY-GYKLQASMFLNGNGPGEG-----------------------THVSVYI
KVLPGEYDALLK----------WPFSHSV-TFTLFEQGTLGSGGGGQG-------GVAES
-----FVP-DPTWENFQRPSTEP--D-------------ALGFGFPRFVSHELLNR----
---RPFVR--DD--TVFL-
>1_Aedes_aegypti_XP_001652160.1 .
--SPPFYTSQY-GYKLQASMFLNGNGPGEG-----------------------THVSVYI
KVLPGEYDALLK----------WPFSHSV-TFTLFEQGTLGSQG-----------GVAES
-----FVP-DPSWENFQRPSTEP--D-------------ALGFGFPRFVSHELLNR----
---RPFVR--ED--TVFL-
>1_Culex_quinquefasciatus_XP_001846690.1 .
--SPPFYTSQY-GYKLQASMFLNGNGPGES-----------------------THVSVYI
KVLPGEYDALLK----------WPFSHSV-TFTLFEQGTLGGQG-----------GVAES
-----FVP-DPSWENFQRPSSEP--D-------------ALGFGFPRFVSHELLNR----
---RPFVR--ED--TVFL-
>1_Anopheles_darlingi_EFR22349.1 .
--SPPFYTSQY-GYKLQASMFLNGNGPGEG-----------------------THVSVYI
KVLPGEYDALLK----------WPFSHSV-TFTLFEQGTLGSGGCGGGQG-----GVAES
-----FVP-DPTWENFQRPSTEP--D-------------ALGFGFPRFVSHELLAR----
---RPFVR--DD--TVFL-
>1_Ceratitis_capitata_XP_004521899.1 .
LVSPPFYTSQY-GYKLQASMFLNGNGPGEN-----------------------THVSVYI
KVLPGEYDALLK----------WPFAHSI-TFTLFEQGAQTGQG-----------GVAES
-----FVP-DPTWENFQRPSNEP--D-------------QLGFGFPRFISHEMLHR----
---RPFIK--DD--TVFL-
>1_Musca_domestica_XP_005191290.1 .
LVSPPFYTSQY-GYKLQASMFLNGNGPGEN-----------------------THVSVYI
KVLPGEYDALLK----------WPFSHSI-TFTLFEQGAQSGQG-----------GVAES
-----FVP-DPTWENFQRPSNEP--D-------------QLGFGFPRFISHDLLYK----
---RPFIK--DD--TVFL-
>1_Drosophila_pseudoobscura_XP_001356990.2 .
--SPPFYTSQY-GYKLQASMFLNGNGPGEN-----------------------THVSVYI
KVLPGEYDALLK----------WPFSHSI-TFTLFEQGAQSGQG-----------GVAES
-----FVP-DPTWENFQRPSNEP--D-------------QLGFGFPRFISHELLHS----
---RPFIK--DN--TVFL-
>1_Drosophila_grimshawi_XP_001993199.1 .
LVSPPFYTSQY-GYKLQASMFLNGNGPGEN-----------------------THVSVYI
KVLPGEYDALLK----------WPFSHSI-TFTLFEQGAQSGQG-----------GVAES
-----FVP-DPTWENFQRPSNEP--D-------------QLGFGFPRFITHELLHS----
---RPFIK--SD--TVFL-
>1_Drosophila_virilis_XP_002059276.1 .
--SPPFYTSQY-GYKLQASMFLNGNGPGEN-----------------------THVSVYI
KVLPGEYDALLK----------WPFSHSI-TFTLFEQGAQSGQG-----------GVAES
-----FVP-DPTWENFQRPSNEP--D-------------QLGFGFPRFISHELLHS----
---RPFIK--SD--TVFL-
>1_Drosophila_willistoni_XP_002066844.1 .
LISPPFYTSQY-GYKLQASMFLNGNGPGEN-----------------------THVSVYI
KVLPGEYDALLK----------WPFSHSI-TFTLFEQGAQSGQG-----------GVAES
-----FVP-DPTWENFQRPSNEP--D-------------QLGFGFPRFISHELLHS----
---RPFIK--AD--TVFL-
>1_Drosophila_mojavensis_XP_002003537.1 .
LVSPPFYTSQY-GYKLQASMFLNGNGPGEN-----------------------THVSVYI
KVLPGEYDALLK----------WPFSHSI-TFTLFEQGAQSGQG-----------GVAES
-----FVP-DPTWENFQRPSNEP--D-------------QLGFGFPRFISHELLHS----
---RPFIK--AD--TVFL-
>1_Drosophila_melanogaster_AAD47894.1 .
LVSPPFYTSQY-GYKLQASMFLNGNGPGEN-----------------------THVSVYI
KVLPGEYDALLK----------WPFSHSI-TFTLFEQGAQSGQG-----------GVAES
-----FVP-DPTWENFQRPSNEP--D-------------QLGFGFPRFISHELLHS----
---RPFIK--GD--TVFL-
>1_Ixodes_scapularis_XP_002399410.1 .
ICSPPFSTSPY-GYRLMATLFLNGNGSGES-----------------------SHLSVYI
KLLPGEYDSLLP----------WPFSHTV-SFTLLDQPSVPEKAC----------NIVES
-----FVP-DPTWKNFQRPSREP--D-------------TLGFGFPRFVSHEMLKK----
---CHYVR--DN--TLFI-
>1_Branchiostoma_belcheri_ABN04153.1 .
LVSPPFFTGKH-GYKLSLSVFLNGNGSGEG-----------------------SHLSLYV
RLLPGEYDSLLQ----------WPFTHAM-TFMVMDQGDPTNKRE----------HLTES
-----FIP-DPTWKHFQKPSHHD--KK------------SLGFGYPQFVSHHTLKT----
---RGYIV--DD--CLFI-
>1_Branchiostoma_floridae_XP_002605633.1 .
LVSPPFFTGKH-GYKLSLSVFLNGNGSGEG-----------------------SHLSLYV
RLLPGEYDSLLQ----------WPFTHAM-TFMVLDQGDPTNKRE----------HLTES
-----FIP-DPTWKHFQKPSHHD--KK------------SLGFGYPQFVSHQTLKT----
---RGYVV--DD--CLYI-
>1_Strongyl_purpuratus_XP_001191827.1 .
--SPPFFTGRY-GYKLQVSIFPSGNGSGEG-----------------------EHVSVYI
RVTNGDFDSLLR----------WPFTFPI-SFTLLDQNEDPNKRM----------HIKES
-----FTP-DPTWKNFQRPSKDV--H-------------VLGYGYPTFVSHNFLKT----
---RDYIK--DD--VMFL-
>1_Strongylocentrotus_purpuratus_XP_792214.2 .
LVSPPFFTGRY-GYKLQVSIFPSGNGSGEG-----------------------EHVSVYI
RVTNGDFDSLLR----------WPFTFPI-SFTLLDQNEDPNKRM----------HIKES
-----FTP-DPTWKNFQRPSKDV--H-------------VLGYGYPTFVSHNFLKT----
---RDYIK--DD--VMFL-
>1_Aplysia_californica_XP_005107744.1 .
LVSPPFYTSRF-GYKACLSVFLNGNGAGEG-----------------------KYVSLYI
KLLPGDYDNILE----------WPFSLPV-SFTLYDQCADTDMRA----------SLSES
-----FLP-EPGWKHFQKPTKSA--D-------------SLGFGYPKYVSHEILKT----
---RDYIK--DD--SLLI-
>1_Crassostrea_gigas_EKC25362.1 .
LVSEPFYTARY-GYKMAASVFLNGNGAGEG-----------------------KYLSVYI
KILPGEYDNILE----------WPFILPI-SFSIYDQNIDYDLRA----------NITES
-----FVP-DPTWKHFQKPVKDT--G-------------ALGFGYPKFVSHEILKT----
---RDYIK--DD--SIII-
>1_Saccoglossus_kowalevskii_NP_001161672.1 .
LCSKPFFTSKY-GYKLGLTAFLNGNGSGEG-----------------------THFSLYI
KILPGEYDTLLQ----------WPFTHPV-EFTLLDQTDDAKKRR----------HIKES
------FTADASWKNFHRPSKQN--I-------------TLGYGYPTLISHEELNL----
---RNYIR--DD--TIFI-
>1_Ciona_intestinalis_NP_001123338.1 .
MRSPPFYTHRY-GYKLQLSAFLNGNGSGLN-----------------------SHMSLYI
RVLPGDYDSLLE----------WPFSHDI-TFTILDQGDPLSSKR---------SHISVR
-----FTP-DPTWKNFQQPTADG--DDDS----------TLGFGYPKFVSHKELKD----
---NCYLK--GN--SLFI-
>1_Danio_rerio_NP_997982.1 .
LFSPAFYSHNY-GYRLQVSAFLNGNGSGED-----------------------THMSVYL
RVLPGEYDGLLE----------WPFPYRV-SFSLLDQCDPALTKP---------QHITET
-----FSP-DPTWKNFQRPRPGA--LGSIRGGCLDES--MLGFGYPKFISHEEMKK----
---RNYIR--DN--AVFI-
>Mus_musculus_TRAF4_Q61382.1 .
-FSPAFYTHKY-GYKLQVSASLNGNGSGEG-----------------------THLSIYI
RVLPGAFDNLLE----------WPLARRV-TFSLLDQSDPGLAKP---------QHVTET
-----FHP-DPNWKNFQKPGTWR--GSLDES--------SLGFGYPKFISHQDIRK----
---RNYVR--DD--AVFI-
>1_Rattus_norvegicus_EDM05315.1 .
CFSPAFYTHKY-GYKLQVSAFLNGNGSGEG-----------------------THLSIYI
RVLPGAFDNLLE----------WPFARRV-TFSLLDQSDPGLAKP---------QHVTET
-----FHP-DPNWKNFQKPGTWR--GSLDES--------SLGFGYPKFISHQDIRK----
---RNYVR--DD--AVFI-
>1_Peromyscus_maniculatus_bairdii_XP_006977521.1 .
-FSPAFYTHKY-GYKLQVSAFLNGNGSGEG-----------------------THLSIYI
RVLPGAFDNLLE----------WPFARRV-TFSLLDQSDPGLAKP---------QHVTET
-----FHP-DPNWKNFQKPGTWR--GSLDES--------SLGFGYPKFISHQDIRK----
---RNYVR--DD--AVFI-
>1_Homo_sapiens_EAW51141.1 .
CFSPAFYTHKY-GYKLQVSAFLNGNGSGEG-----------------------THLSLYI
RVLPGAFDNLLE----------WPFARRV-TFSLLDQSDPGLAKP---------QHVTET
-----FHP-DPNWKNFQKPGTWR--GSLDES--------SLGFGYPKFISHQDIRK----
---RNYVR--DD--AVFI-
>1_Equus_caballus_XP_005598013.1 .
-FSPAFYTHKY-GYKLQVSAFLNGNGSGEG-----------------------THLSLYI
RVLPGAFDNLLE----------WPFARRV-TFSLLDQSDPGLAKP---------QHVTET
-----FHP-DPNWKNFQKPGTWR--GSLDES--------SLGFGYPKFISHQDIRK----
---RNYVR--DD--AVFI-
>1_Bos_taurus_XP_001251944.1 .
-FSPAFYTHKY-GYKLQVSAFLNGNGSGEG-----------------------THLSLYI
RVLPGAFDNLLE----------WPFARRV-TFSLLDQSDPGLAKP---------QHVTET
-----FHP-DPNWKNFQKPGTWR--GSLDES--------SLGFGYPKFISHQDIRK----
---RNYVR--DD--AVFI-
>1_Macaca_fascicularis_BAB64525.1 .
CFSPAFYTHKY-GYKLQVSAFLNGNGSGEG-----------------------THLSLYI
RVLPGAFDNLLE----------WPFARRV-TFSLLDQSDPGLAKP---------QHVTET
-----FHP-DPNWKNFQKPGTWR--GSLDES--------SLGFGYPKFNSHQDIRK----
---RNYVR--DD--AVFI-
>1_Ovis_aries_XP_004012556.1 .
-FSPAFYTHKY-GYKLQVSAFLNGNGSGEG-----------------------THLSLYI
RVLPGAFDNLLE----------WPFARRV-TFSLLDQSDPGLAKP---------QHVTET
-----FHP-DPNWKNFQKPGTWR--GSLDES--------ALGFGYPKFISHQDIRK----
---RNYVR--DD--AVFI-
>1_Capra_hircus_XP_005693417.1 .
CFSPAFYTHKY-GYKLQVSAFLNGNGSGEG-----------------------THLSLYI
RVLPGAFDNLLE----------WPFARRV-TFSLLDQSDPGLAKP---------QHVTET
-----FHP-DPNWKNFQKPGTWR--GSLDES--------ALGFGYPKFISHQDIRK----
---RNYVR--DD--AVFI-
>1_Macaca_fascicularis_EHH57834.1 .
-FSPAFYTQKC-GYKLQVSAFLNDKGSGEG-----------------------TRLSLYI
DLLPGAFDNLLE----------WSFARCV-TFCLLDQSDPGLAKP---------QHVTET
-----FHP-DPNWKNFQKPGTWR--GSLDES--------SLGFGYPKFISHQDIRK----
---RNYVR--DD--AVFI-
>1_Macaca_mulatta_EHH24645.1 .
-FSPAFYTQKC-GYKLQVSAFLNGNGSGEG-----------------------THLSLYI
RVLPGAFDNLLE----------WPFARRV-TFSLLDQSDPGLAKP---------QHVTET
-----FHP-DPNWKNFQKPGTWR--GSLDES--------SLGFGYPKFISHQDIRK----
---RNYVR--DD--AVFI-
>1_Sus_scrofa_XP_003131839.2 .
-FSPAFYTHKY-GYKLQVSAFLNGNGSGEG-----------------------THLSLYI
RVLPGAFDNLLE----------WPFARRV-TFSLLDQSEPGLAKP---------QHVTET
-----FHP-DPNWKNFQKPGTWR--GSLDES--------SLGFGYPKFISHQDIRK----
---RNYVR--DD--AVFI-
>1_Sus_scrofa_XP_005657053.1 .
-FSPAFYTHKY-GYKLQVSAFLNGNGSGEG-----------------------THLSLYI
RVLPGAFDNLLE----------WPFARRV-TFSLLDQSEPGLAKP---------QHVTET
-----FHP-DPNWKNFQKPGTWR--GSLDES--------SLGFGYPKFISHQDIRK----
---RNYVR--DD--AVFI-
>1_Nomascus_leucogenys_XP_003277186.2 .
-FSPAFYTHKY-GYKLQVSAFLNGNGSGEG-----------------------THLSLYI
RVLPGAFDSLLE----------WPFARRV-TFSLLDQSDPGLAKP---------QHVTET
-----FHP-DPNWKNFQKPGTWR--GSLDES--------SLGFGYPKFISHQDIRK----
---RNYVR--DD--AVFI-
>1_Elephantulus_edwardii_XP_006891026.1 .
-FSPAFYTHRY-GYKLQVSAFLNGNGSGEG-----------------------THLSLYI
RVLPGAFDNLLE----------WPFARRV-TFSLLDQSDPGLAKP---------QHVTET
-----FHP-DPNWKNFQKPGTWR--GSLDES--------SLGFGYPKFISHQDIRK----
---RNYVR--DD--AVFI-
>1_Sorex_araneus_XP_004605076.1 .
-FSPAFYTHKY-GYKLQVSAFLNGNGSGEG-----------------------THLSLYI
RVLPGAFDNLLE----------WPFARRV-TFSLLDQSDPGLAKP---------QHVTET
-----FHP-DPNWKNFQKPGSWW--GSLDES--------SLGFGYPKFISHQDIRK----
---RNYVR--DD--AVFI-
>1_Sarcophilus_harrisii_XP_003770100.1 .
CFSPAFYTHKY-GYKLQVSAFLNGNGSGEG-----------------------THLSLYI
RVLPGAFDNLLE----------WPFARRV-TFSLLDQSDPAVTKP---------QHVTET
-----FHP-DPHWKNFQKPGPWR--GSVDES--------ALGFGYPKFISHQDIRK----
---RNYVR--DD--AVFI-
>1_Monodelphis_domestica_XP_007485672.1 .
-FSPAFYTHKY-GYKLQVSAFLNGNGSGEG-----------------------THLSLYI
RVLPGAFDNLLE----------WPFARRV-TFSLLDQSDPAVAKP---------QHVTET
-----FHP-DPHWKNFQKPGTWR--GSMDES--------ALGFGYPKFISHQDIRK----
---RNYVR--DD--AVFI-
>1_Canis_lupus_familiaris_XP_003435282.2 .
-FSPAFYTHKY-GYKLQVYAFLXWHGSGEG-----------------------THLSLYI
RVLPGAFDNLLE----------WPFARRV-TFSLLDQSDPALHP----------------
---------DPNWKDFQKPGTWR--GSLDES--------SLGFGYPKFISHQDIRK----
---RNYVR--DD--AVFI-
>1_Ornithorhynchus_anatinus_XP_001521136.3 .
--SRPFYTHKY-GYRLQVSAFLNGNGSGEG-----------------------THLSLYI
RVLPGDYDNLLE----------WPFALRV-TFSLLDQSDPSLSKP---------QHVTET
-----FHP-DPHWKNFQKPGAWR--GSGSSGA-------ALGFGYPKFISHEDIRK----
---RDYVR--DD--AVFI-
>1_Callorhinchus_milii_XP_007898995.1 .
FFSPPFYTHRY-GYKLQVSAFLNGNGSGEG-----------------------THLSVYI
RVLPGEYDNLLE----------WPFAFKV-TFSILDQSDPSLSKP---------QHITET
-----FTP-DPNWKNFQKPANSR--NSMDES--------TLGFGYPKFISHEEIKK----
---RNYVR--DN--SIFI-
>1_Haplochromis_burtoni_XP_005932129.1 .
FFSPPFYTHRY-GYKLQVSAFLNGNGSGEG-----------------------SHLSVYI
RVLPGEYDNLLE----------WPFSYKV-TFSILDQSDPSLSKP---------QHITET
-----FNP-DPNWKNFQKPCSSR--NSLDES--------TLGFGYPKFISHEEIKK----
---RNYIR--DN--CIFI-
>1_Maylandia_zebra_XP_004558261.1 .
FFSPPFYTHRY-GYKLQVSAFLNGNGSGEG-----------------------SHLSVYI
RVLPGEYDNLLE----------WPFSYKV-TFSILDQSDPSLSKP---------QHITET
-----FNP-DPNWKNFQKPCSSR--NSLDES--------TLGFGYPKFISHEEIKK----
---RNYVR--DN--CIFI-
>1_Oryzias_latipes_XP_004075368.1 .
FFSPPFYTHRY-GYKLQVSAFLNGNGSGEG-----------------------SHLSVYI
RVLPGEYDNLLE----------WPFSYKV-TFSILDQSDPSLSKP---------QHITET
-----FNP-DPNWKNFQKPCSTR--NSLDES--------TLGFGYPKFISHEEIKK----
---RNYIR--DN--CIFI-
>1_Poecilia_reticulata_XP_008423139.1 .
FFSPPFYTHRY-GYKLQVSAFLNGNGSGEG-----------------------SHLSVYI
RVLPGEYDSLLE----------WPFSYKV-TFSILDQSDPSLSKP---------QHITET
-----FNP-DPNWKNFQKPCSSR--NSLDES--------TLGFGYPKFISHEEIKK----
---RNYIR--DN--CIFI-
>1_Cynoglossus_semilaevis_XP_008307618.1 .
FFSPPFYTHRY-GYKLQVSAFLNGNGSGEG-----------------------SHLSVYI
RVLPGEYDSLLE----------WPFSYKV-TFSILDQSDPSLSKP---------QHITET
-----FNP-DPNWKNFQKPCSNR--NSLDES--------TLGFGYPKFISHEEIKK----
---RNYIR--DN--CIFI-
>1_Danio_rerio_NP_991325.1 .
-FSPPFYTHRY-GYKLQVSAFLNGNGSGEG-----------------------SHLSIYI
RVLPGEYDNLLE----------WPFSYKV-TFSILDQSDPSLSKP---------QHITET
-----FNP-DPNWKNFQKPCSSR--NSLDES--------TLGFGYPKFISHEEIKK----
---RNYIR--DN--SIFL-
>1_Oncorhynchus_mykiss_CDQ93879.1 .
FFSPPFYTHRY-GYKLQVSAFLNGNGSGEG-----------------------SHLSIYI
RVLPGEYDNLLE----------WPFSYKV-TFSIMDQSDPSLSKP---------QHITET
-----FNP-DPNWKNFQKPCSTR--NSLDES--------TLGFGYPKFVSHDEIKK----
---RNYVR--DN--SLFL-
>1_Salmo_salar_NP_001167069.1 .
-FSPPFYTHRY-GYKLQVSAFLNGNGSGEG-----------------------SHLSIYI
RVLPGEYDNLLE----------WPFSYKV-TFSIMDQSDPSLSKP---------QHITET
-----FNP-DPNWKNFQKPCSTR--NSLDES--------TLGFGYPKFISHEEIKK----
---RNYVR--DN--SLFL-
>1_Oncorhynchus_mykiss_CDQ58998.1 .
FFSPPFYTHRY-GYKLQVSAFLNGNGSGEG-----------------------SHLSIYI
RVLPGEYDNLLE----------WPFSYKV-TFSIMDQSDPSLSKP---------QHITET
-----FNP-DPNWKNFQKPCSTR--NSLDES--------TLGFGYPKFISHEEIKK----
---RNYVR--DN--SIFL-
>1_Astyanax_mexicanus_XP_007248675.1 .
FFSPPFYTHRY-GYKLQVSAFLNGNGSGEG-----------------------SHLSIYI
RVLPGEYDNLLE----------WPFAYKV-TFSILDQSDPSLSKP---------QHITET
-----FNP-DPNWKNFQKPSSSR--NSLDES--------TLGFGYPKFISHDEIRK----
---RNYIR--DN--AIFL-
>1_Lepisosteus_oculatus_XP_006640970.1 .
FFSPPFYTHKY-GYKLQVSAFLNGNGSGEG-----------------------THLSIYI
RVLPGEYDSLLE----------WPFSYKV-TFSILDQSDPSLSKP---------QHITET
-----FNP-DPNWKNFQKPGSSR--NSLDES--------TLGFGYPKFISHEEIKK----
---RNYIR--DN--AIFL-
>1_Tetraodon_nigroviridis_CAG08964.1 .
-FSPPFYTHRY-GYKLQVSAFLNGNGSGEG-----------------------SHLSVYI
RVLPGEYDNLLE----------WPFSYKV-TFSLLDQSDPSLSKP---------QHITET
-----FNP-DPNWKNFQKPNSTR--NSLDES--------TLGFGYPKFISHEEIKK----
---RNYIR--DN--CIFI-
>1_Latimeria_chalumnae_XP_006002392.1 .
LFSPSFYTHKY-GYKLQISAFLNGNGSGEG-----------------------SHVSVYI
RVLPGEYDNLLE----------WPFSYKV-TFSLLDQSDPSLSKP---------QHITET
-----FNP-DPNWKNFQKPSNTR--NSMDES--------TLGFGYPKFISHEEIKK----
---RNYIR--DN--AIFI-
>1_Xenopus_laevis_NP_001087501.1 .
-FSPPFYTHKY-GYKLQVSAFLNGNGSGEG-----------------------SYLSVYI
RVLPGEYDNLLE----------WPFSYRV-TFSLLDQSDPSLSKP---------QNITET
-----FNP-DPNWKNFQKPGGSR--NSLDES--------TLGFGYPKFISNEDIRK----
---RNYVR--DN--AIFL-
>1_Xenopus_tropicalis_NP_001005074.1 .
-FSPPFYTHKY-GYKLQVSAFLNGNGSGEG-----------------------SYLSVYI
RVLPGEYDNLLE----------WPFSYRV-TFSLLDQSDPSLSKP---------QHITET
-----FNP-DPNWKNFQKPTGSR--NSLDES--------TLGFGYPKFISHEDIRK----
---RNYVR--DN--AIFL-
>1_Xenopus_laevis_NP_001086538.1 .
-FSPTFYTHKY-GYRLQVSAFLNGNGSGEG-----------------------NYLSVYI
RVLPGEYDNLLE----------WPFSYRV-TFSLLDQSDPSLSKP---------QHVTET
-----FNP-DPNWKNFQKPTSSR--NSLDES--------TLGFGYPKFISNEDIRK----
---RNYLR--DN--AIFL-
>1_Alligator_sinensis_XP_006032929.1 .
-FSPPFYTHRY-GYKLQVSAFLNGNGSGEG-----------------------SHLSVYI
RVLPGTYDNLLE----------WPFSHRV-TFSLLDQSDPSLSKP---------QHVTET
-----FRP-DPNWKNFQKPGASR--SSVDES--------ALGFGYPKFISHEDIKK----
---RNYVR--DN--AIFI-
>1_Alligator_mississippiensis_XP_006274278.1 .
-FSPPFYTHRY-GYKLQVSAFLXGNGSGEG-----------------------SHLSXYI
RVLPGTYDNLLE----------WPFSHRV-TFSLLDQSDPSLSKP---------QHVTET
-----FRP-DPNWKNFQKPGASR--SSVDES--------TLGFGYPKFISHEDIKK----
---RNYVR--DN--AIFI-
>1_Chrysemys_picta_bellii_XP_008167225.1 .
FFSPPFYTHRY-GYKLQVSVFLNGNGSGEG-----------------------SHLSVYI
RVLPGQYDNLLE----------WPFSYRV-TFSLLDQSDPSLSKP---------QHITET
-----FNP-DPNWKNFQKPGTSR--SSLDES--------TLGFGYPKFISHEDIKK----
---RNYVR--DN--TVFI-
>1_Chelonia_mydas_EMP37800.1 .
FFSPPFYTHRY-GYKLQVSVFLNGNGSGEG-----------------------SHLSVYI
RVLPGQYDSLLE----------WPFSYRV-TFSLLDQSDPSLAKP---------QHITET
-----FNP-DPNWKNFQKPGASR--SSLDES--------TLGFGYPKFISHEDIKK----
---RNYVR--DN--TVFI-
>1_Python_bivittatus_XP_007439297.1 .
-FSPPFYTHRY-GYRLQVSAFLNGNGSGEG-----------------------SHLSVYI
RVLPGQYDNLLE----------WPFAYRV-TFSLLDQSDPSLSKP---------QHITET
-----FLP-DPNWKNFQKPGSGR--ASLDES--------LLGFGYPKFISHEDIKK----
---RNYVR--DN--AVFI-
>1_Anas_platyrhynchos_XP_005009950.1 .
-FSPPFYTHKY-GYKLQVSAFLNGNGSGES-----------------------SHLSVYI
RVLPGEYDNLLE----------WPFSYRV-TFSLLDQSDPSLSKP---------QHITET
-----FHPDPNLWKNFQKPGSTR--GSLDES--------TLGFGYPKFISHEDIKK----
---RNYVR--DN--AIFI-
>1_Meleagris_gallopavo_XP_003214077.1 .
-FSPPFYTHKY-GYKLQVSAFLNGNGSGEN-----------------------SHLSVYI
RVLPGEYDNLLE----------WPFSYRV-TFSLLDQSDPSLSKP---------QHITET
-----FHP-DPNWKNFQKPGASR--VSLDES--------TLGFGYPKFISHEDIKK----
---RNYVR--DN--AIFI-
>1_Gallus_gallus_XP_003642477.2 .
FFSPPFYTHKY-GYRLQVSAFLNGNGSGEN-----------------------SHLSVYI
RVLPGEYDNLLE----------WPFSYRV-TFSLLDQSDPSLSKP---------QHITET
-----FHP-DPNWKNFQKPGASR--GSLDES--------TLGFGYPKFISHEDIKK----
---RNYVR--DN--AIFI-
>1_Taeniopygia_guttata_XP_002195064.1 .
-FSPPFYTHKY-GYKLQVSAFLNGNGSGES-----------------------SHLSVYI
RVLPGEYDNLLE----------WPFSYRV-TFSLLDQSDPSLSKP---------QHITET
-----FHP-DPNWKNFQKPGASR--SSLDES--------TLGFGYPKFISHEDIRK----
---RNYVR--DN--AIFI-
>1_Geospiza_fortis_XP_005425550.1 .
FFSPPFYTHKY-GYKLQVSAFLNGNGSGES-----------------------SHLSVYI
RVLPGEYDNLLE----------WPFSYRV-TFSLLDQSDPSLSKP---------QHITET
-----FHP-DPNWKNFQKPGASR--SSLDES--------TLGFGYPKFISHEDIRK----
---RNYVR--DN--AIFI-
>1_Melopsittacus_undulatus_XP_005154481.1 .
-FSPPFYTHKY-GYKLQVSAFLNGNGSGES-----------------------SHLSVYI
RVLPGEYDNLLE----------WPFSYRV-TFSLLDQSDPSLSKP---------QHITET
-----FHP-DPNWKNFQKPGASR--SSLDES--------TLGFGYPKFISHEDIKK----
---RNYVR--DN--AIFI-
>1_Falco_cherrug_XP_005439948.1 .
-FSPPFYTHKY-GYKLQVSAFLNGNGSGES-----------------------SHLSIYI
RVLPGEYDNLLE----------WPFSYRV-TFSLLDQSDPSLSKP---------QHITET
-----FHP-DPNWKNFQKPGASR--SSLDES--------TLGFGYPKFISHEDIKK----
---RNYVR--DN--AIFI-
>1_Columba_livia_XP_005516047.1 .
FFSPPFYTHKY-GYKLQVSAFLNGNGSGE------------------------SSHLXYI
RVLPGEYDNLLE----------WPFSYRV-TFSLLDQSDPSLSKP---------QHITET
-----FHP-DPNWKNFQKPGASR--SSLDES--------TLGFGYPKFISHEDIKK----
---RNYVR--DN--AIFI-
>1_Falco_peregrinus_XP_005240574.1 .
FFSPPFYTHKY-GYKLQVSAFLNGNGSGES-----------------------SHLSIYI
RVLPGEYDNLLE----------WPFSYRV-TFSLLDQSDPSLSKP---------QHITET
-----FHP-DPNWKNFQKPGASR--SSLDES--------TLGFGYPKFISHEDIKK----
---RNYVR--DN--AIFI-
>1_Strongyl_purpuratus_XP_001179909.1 .
IYSPPFYTSQY-GYKLCGRVFLMGDGVGKG-----------------------THISLFL
TIMKGSFDAVLP----------WPFKERI-TFQLVNQDDPINK------------SIVEA
-----FRP-DPASSSFKKPTTEK--N--------------IGAGCPLFAKIQIIEDPK--
---SGFVR--DN--TVYL-
>Strongyl_purpuratus_XP_785064.1 .
ICSPPFYTSQY-GYKLCGRVFLMGDGVGKG-----------------------TYISLFL
TIMKGSFDAVLP----------WPFKERI-TFQLVNQDDSINK------------SIVEA
-----FRP-DPASSSFKKPTTEK--N--------------IGAGCPLFAKIQIIEDPK--
---SGFIR--DN--TMYL-
>1_Hydra_vulgaris_XP_004206538.1 .
IHSLPFYTGVP-GYKMCLRINLNGIDSGAG-----------------------THVSMFV
HMMQGEFDSLIE----------WPFPGNV-IFTILDQDTRDPQHV------------CET
-----LTA-RPTLQAFLRPKINR--NH-------------KGYGYIELIRHTTLRT----
---RGYIS--ND--TLLV-
>1_Ciona_intestinalis_NP_001071979.1 .
LHSPGFYTSPQ-GYRMCIRANLDGVESAQG-----------------------THLSLFV
HLMKGDFDDVLP----------WPFCGSI-TLTVINQKELPSQRA----------HVSEM
-----LES-RANLMAFQRPITER--NQ-------------KGYGYIDFLPLNLIET----
---EGFIK--SD--TLVI-
>1_Aplysia_californica_XP_005104645.1 .
LHSPPFYTCTW-GYRMCLRASINMATQAIGG----------------------PHLSLFI
HVMRGEFDDFLP----------WPFSGRI-NLTVVDQSPNQGTRF----------PVNEI
-----LES-RPQMAAFQKPTTPR--NH-------------KGYGYTDFVALPHLDKG---
----TFLL--ND--TLVI-
>1_Azumapecten_farreri_ABC73694.1 .
IHSPPFYSNFY-GYKLCIRVNLNGVDSARG-----------------------THLSVFI
HFMQGEYDDILE----------WPFSGRI-VLTVLDQNPVCEQRH----------HVIET
-----LVS-KPHLAAFQKPVTPR--NH-------------KGFGYMEFLPLGILDN----
---STYIQ--ND--TLLI-
>1_Mizuhopecten_yessoensis_AFU52971.1 .
IHSPPFYSNFY-GYKLCIRVNLNGVDSARG-----------------------THLSVFI
HFMQGEYDDILE----------WPFSGRI-VLTVLDQNPVCEQRH----------HVIET
-----LVS-EPHLAAFQKPVTPR--NH-------------KGFGYMEFLPLNILDN----
---STYIR--SD--TLLI-
>1_Mytilus_galloprovincialis_AHI17288.1 .
IHSPPFYSHFY-GYKLCIRANLNGVDSARG-----------------------THLSIFI
HFMQGDYDDILD----------WPFNGRI-ILTVIDQNPVCELRH----------HVVET
-----LIS-KPNLAAFQRPNTPR--NH-------------KGFGYMEFLPIGILDN----
---STYVR--ND--TLII-
>1_Pinctada_martensii_AHC94802.1 .
IHSPAFYSSCY-GYKLCIRANLNGVDAARG-----------------------THLSIFI
HFMQGEFDDILD----------WPFSGRI-MLTVMDQNQAMELRH----------HVMET
-----LVA-KPNLAAFQKPVTPR--NH-------------KGFGYMEFLPLTVLDN----
---SMYIR--ND--TLII-
>1_Euprymna_scolopes_AAY27978.1 .
IHSPPFYSNFY-GYKLCMRCNLNGVDFSVG-----------------------RHLSVFI
HFMQGEWDDILS----------WPFRGKI-VLSVLDQNPVADQRQ----------HAVET
-----LVS-KPMLAAFQRPTTHR--NH-------------KGFGYMEYVPLDVLDN----
---STYVV--ND-------
>1_Lottia_gigantea_ESO97835.1 .
IHSPPFYSSFY-GYKLCVRVNLNGVDSAKG-----------------------SFLSIFI
HFLQGDFDDLLD----------WPFAGRI-ILSVIDQNSTADYRS----------HIVET
-----LIA-KPTLAAFQKPTTTR--NH-------------KGFGYMEFVPLHVLDK----
---GQFLK--ND--TLII-
>Saccoglossus_kowalevskii_XP_002734409.1 .
VHSPGFYTGYY-GYKLCLRVNLNGIDSAHS-----------------------SHVSLFV
HFMQGEWDDFLD----------WPFSGKI-TLTILDQNEDTRVRN----------HISET
-----LIA-KPALAAFHRPKTNR--NH-------------KGFGYMEFAPLRTIHA----
---GHYIK--EN--CLLI-
>1_Branchiostoma_belcheri_ABN04154.1 .
-HSSGFYTSYY-GYKLCVRVNLNGVDSAHG-----------------------THISLFI
HFMMGENDDILE----------WPFQGKI-TLSILDQNSNPAQQAK---------HITET
-----LVS-KPSYAAFQRPTTLR--NH-------------KGFGYMEFALLRSLEN----
---GQYIK--ND--TLII-
>1_Nematostella_vectensis_XP_001640836.1 .
IHSPPFYTSMY-GYKMCLRMNLNGVDGGLG-----------------------EHVSLFI
HMMQGDWDGILE----------WPFIGRI-TLSILDQSDQIDSRR----------PISET
-----LVA-KPNLLAFQRPTSPR--NH-------------KGYGYVEFCPIDQLTEG---
----QYIK--NN--SILV-
>Strongylocentrotus_purpuratus_XP_789994.2 .
-HSEGFYTGSC-GYRLCVRVNINKSETRKV-----------------------LYISLFV
HFMQGKYDSSLE----------WPFRGSI-TLSLVDQNIDPELKQK---------NITER
-----LVA-KSNLDAFKKPKTAR--NH-------------KGFGYMEFASIESLEKE---
---GLFIK--DN--TILI-
>Litopenaeus_vannamei_ADM26237.1 .
CHSPSFYTSQF-GYKFCLRTNITWKSEQ-------------------------YFLTLFI
HGMQSENDDFLD----------WPFSGRI-TLSVLDCDISLPKN-----------HITET
-----MVT-KPGLQAFKRPDVAR--NP-------------KGFGFTEFVPLAKILQPST-
---GTFLK--ND--TLCI-
>Tribolium_castaneum_XP_972955.1 .
-YSPGFYTAAN-GYRLCIRLNLSPKDP--------------------------NYIAILI
HVMKTEHDNALD----------WPFSGRL-TITLVHPLQPFH-------------NIKET
-----MMT-RPELDAFKKPVQDM--NP-------------KGFGYTEFALIEELFS----
---QGYVE--NN--HLLI-
>Cyprinus_carpio_ADM45856.1 .
LHSPPFYTGRP-GYKLCLRLHLQTPSAPRCS----------------------NYISLFV
HTMQGEFDSQLS----------WPLQGTI-RLAVLDQV-EGQ-------------HHVEV
-----MET-KPDLQAFQRPTVQR--NP-------------KGFGYVTFLHLQALRQ----
---RGFVK--ED--VLLV-
>Danio_rerio_AAT37634.1 .
LHSPPFYTGRP-GYKLCLRLHLQTPSAPRCS----------------------NFISLFV
HTMQGEFDSQLS----------WPLQGTI-RLAVLDQV-EGQ-------------HHIEV
-----MET-KPDLQAFQRPTVMR--NP-------------KGFGYVTFLHLQALRQ----
---RGFVK--ED--VLLV-
>Cyprinus_carpio_ADF56651.2 .
LHSPPFYTGRP-GYKLCLRLHLQTPNAPRCS----------------------NYISLFV
HTMQGEFDSQLS----------WPLQGTI-RLAVLDQV-EGE-------------HHVEV
-----MET-KPDLQAFQRPTVLR--NP-------------KGFGYVTFLHLQVLQQ----
---RGFVK--DD--VLLV-
>Plecoglossus_altivelis_BAI68387.1 .
VHSPGFYTGRP-GYKLCLRLHLQTPTAPRCS----------------------NYISLFV
HTMQGAFDSQLS----------WPLQGSI-RLAVLDQNPEGH-------------HHVEV
-----MET-KPDLQAFQKPTLHR--NP-------------KGFGYVTFLHLQQLQQ----
---KGFIK--DD--TLLV-
>Tetraodon_nigroviridis_CAF99941.1 .
-HSPGFYTGRP-GYKLCLRLHLQSPVAQRCS----------------------NFISLFV
HTMQGAYDGLLT----------WPFQGTI-RLAILDQGPEGQ-------------HHIEV
-----MET-KPDLQAFQRPTIIR--NP-------------KGFGYVTFLHLHHLKE----
---RAYVK--DD--ALLI-
>Gasterosteus_aculeatus_ABJ15863.1 .
-HSPGFYTGRP-GYKLCLRLHLQTPNAPRCS----------------------NFISLFV
HTMQGAFDGQLS----------WPFQGTI-RLAILDQGPEAQ-------------HHVEV
-----MET-KPDLQAFQKPLIQR--NP-------------KGFGYVTFLHLHQLTQ----
---RAFVK--DD--TLLI-
>1_Stegastes_partitus_XP_008286110.1 .
-HSPGFYTGHP-GYKLCLRLHLQTPNAPRCS----------------------NYISLFV
HTMQGAFDGQLT----------WPFQGTI-RLTILDQGPEGQ-------------HHMEV
-----MET-KPDLQAFQKPTIQR--NP-------------KGFGYVTFMHLHQLSQ----
---RAFVK--DD--TLLI-
>1_Neolamprologus_brichardi_XP_006793845.1 .
-HSPGFYTGRP-GYKLCLRLHLQTPNAPRCS----------------------NYISLFV
HTMQGAFDGQLT----------WPFQGTI-RLAILDQGPEGQ-------------HHMEA
-----MET-KPDLQAFQKPTIQR--NP-------------KGFGYVTFMHLSQLSQ----
---RAYVK--DD--TLLI-
>Xenopus_laevis_Q3MV19.1 .
IHSPGFYTGDP-GYKLCLRLHLQLPSAQRCA----------------------NYISLFV
HTMQGDYDSLLP----------WPLQGTI-RLSILDQSESTARQ-----------DQVEV
-----MDT-KPDLLAFQRPTAPR--NP-------------KGFGYVTFMHLNTLKQ----
---RQYVK--ND--TLLV-
>Xenopus_tropicalis_NP_001008162.2 .
IHSQGFYTGKP-GYKLCLRLHLQLPSAQRCA----------------------NYISLFV
HTMQGEYDSLLP----------WPLQGTI-RLSILDQSEGVAMQ-----------DQEEV
-----MDT-KPELLAFQRPTVAR--NP-------------KGFGYVTFMHLQALKQ----
---RQYVK--ND--TLLV-
>Xenopus_laevis_NP_001086348.1 .
IHSPGFYTGKP-GYKLCLRLHLQLPSAQRCA----------------------NYISLFV
HTMQGEYDSLLP----------WPLHGTI-RLSILDQSEGAIIQ-----------DQEEV
-----MDT-KPDLLAFQRPTTQR--NP-------------KGFGYVTFMHLNTLKQ----
---RQYVK--ND--TLFV-
>1_Taeniopygia_guttata_XP_002198512.2 .
LHSPGFYTGKP-GYKLCLRLHIQLPNAQRCA----------------------NFISLFV
HTMQGEYDSHLP----------WPFQGTI-RLSILDQSEGPERQ-----------NHEEV
-----MEA-KPELLAFQRPTIHR--NP-------------KGFGYVTFMHLETLKQ----
---RTFIK--DD--TLLV-
>Gallus_gallus_XP_421089.2 .
MHSPGFYTGKP-GYKLCLRLHIQLPSAQRCA----------------------NFISLFV
HTMQGEYDSHLP----------WPFQGTI-RLSILDQSEGPERQ-----------NHEEV
-----MEA-KPELLAFQRPTIHR--NP-------------KGFGYVTFMHLQTLKQ----
---RTFVK--DD--TLLV-
>Meleagris_gallopavo_XP_003206439.1 .
MHSPGFYTGKP-GYKLCLRLHIQLPNAQRCA----------------------NFISLFV
HTMQGEYDSHLP----------WPFQGTI-RLSILDQSEGPERQ-----------NHEEV
-----MEA-KPELLAFQRPTIHR--NP-------------KGFGYVTFMHLQTLKQ----
---RTFVK--DD--TLLV-
>1_Geospiza_fortis_XP_005419620.1 .
IHSPGFYTGKP-GYKLCLRLHIQLPTAQRCA----------------------NFISLFV
HTMQGEYDGHLP----------WPFQGTI-RLSILDQSEGPERQ-----------NREEV
-----MET-KPELLAFQKPTVHR--NP-------------KGFGYVTFMHLETLKQ----
---RTFIK--DD--TLLV-
>1_Zonotrichia_albicollis_XP_005480205.1 .
LHSPGFYTGKP-GYKLCLRLHIQLPTAQRCA----------------------NYISLFV
HTMQGEYDSHLP----------WPFQGTI-RLSILDQSEGPERH-----------NHEEV
-----MET-KPELLAFQRPTIHR--NP-------------KGFGYVTFMHLETLKQ----
---RSFIK--DD--TVLV-
>Anolis_carolinensis_XP_003214697.1 .
IHSPGFYTGKP-GYKLCMRLHIQLPNVQRCA----------------------NYISLFV
HIMQGEYDNYLP----------WPFQGTI-RLSVLDQSEGSPRQ-----------NHEEV
-----MDT-KPELLAFQRPKTRR--NP-------------KGFGYVTFMQLQTLRQ----
---RTYIK--ED--TVLV-
>1_Dasypus_novemcinctus_XP_004485379.1 .
IHSPGFYTGKP-GYKLCMRLHLQLPTAQRCA----------------------NYISLFV
HTMQGDYDSHLP----------WPFQGTI-RLTILDQSETPIRX-----------NHERX
-----WMP-NPELLAFQRPTIPR--NP-------------KGFGYVTFMHLEALKQ----
---RTFIK--DD--TLLV-
>Ornithorhynchus_anatinus_XP_001509071.1 .
IHSPGFYTGKP-GYKLCMRLHLQLPNAQRCA----------------------NYISLFV
HTMQGEYDSHLP----------WPFQGTI-RLTILDQSEAPVRQ-----------NHEEI
-----MDT-KPELLAFQRPTIHR--NP-------------KGFGYVTFMHLQALRQ----
---RAFIK--DD--TLLV-
>1_Chrysochloris_asiatica_XP_006864961.1 .
IHSPGFYTGKP-GYKFCMRLHLQLPSAQRCA----------------------NYISLFV
HTMQGEYDSHLP----------WPFQGTI-RLTILDQSDAPVRQ-----------NHEEI
-----MDA-KPELLAFQRPTIPR--NP-------------KGFGYVTFMHLEALRQ----
---RTFIK--DD--TLLV-
>Bos_taurus_NP_001029833.1 .
IHSPGFYTGKP-GYKLCMRLHLQLPSAQRCA----------------------NYISLFV
HTMQGEYDSHLP----------WPFQGTI-RLTILDQSEAAVRQ-----------NHEEI
-----MDA-KPELLAFQRPTIPR--NP-------------KGFGYVTFMHLEALRQ----
---RTFIK--DD--TLLV-
>Monodelphis_domestica_XP_001362131.1 .
IHSPGFYTGKP-GYKLCMRLHLQLPSAQRCA----------------------NYISLFV
HTMQGEYDSHLP----------WPFQGTI-RLTILDQSEAPVRQ-----------NHEEI
-----MDA-KPELLAFQRPTIPR--NP-------------KGFGYVTFMHLQALKQ----
---RTFIK--DD--TLLV-
>Mus_musculus_BAA12705.1 .
IHSPGFYTGRP-GYKLCMRLHLQLPTAQRCA----------------------NYISLFV
HTMQGEYDSHLP----------WPFQGTI-RLTILDQSEALIRQ-----------NHEEV
-----MDA-KPELLAFQRPTIPR--NP-------------KGFGYVTFMHLEALRQ----
---GTFIK--DD--TLLV-
>Rattus_norvegicus_NP_001101224.1 .
IHSPGFYTGRP-GYKLCMRLHLQLPTAQRCA----------------------NYISLFV
HTMQGEYDSHLP----------WPFQGTI-RLTILDQSEAVIRQ-----------NHEEV
-----MDA-KPELLAFQRPTIPR--NP-------------KGFGYVTFMHLEALRQ----
---GTFIK--DD--TLLV-
>Macaca_mulatta_NP_001129268.1 .
IHSPGFYTGKP-GYKLCMRLHLQLPTAQRCA----------------------NYISLFV
HTMQGEYDSHLP----------WPFQGTI-RLTILDQSEAPVRQ-----------NHEEI
-----MDA-KPDLLAFQRPTIPR--NP-------------KGFGYVTFMHLEALRQ----
---RTFIK--DD--TLLV-
>Ailuropoda_melanoleuca_XP_002926543.1 .
IHSPGFYTGKP-GYKLCMRLHLQLPTAQRCA----------------------NYISLFV
HTMQGEYDSHLP----------WPFQGTI-RLAILDQSEAPVRQ-----------NHEEI
-----MDA-KPELLAFQRPTIPR--NP-------------KGFGYVTFMHLEALRQ----
---RTFIK--DD--TLLV-
>Equus_caballus_XP_001914971.1 .
IHSPGFYTGKP-GYKLCMRLHLQLPTAQRCA----------------------NYISLFV
HTMQGEYDSHLP----------WPFQGTI-RLTILDQSEAPIRQ-----------NHEEI
-----MDA-KPELLAFQRPTIPR--NP-------------KGFGYVTFMHLEALRQ----
---RTFIK--DD--TLLV-
>Sus_scrofa_NP_001098756.1 .
IHSPGFYTGKP-GYKLCMRLHLQLPTAQRCA----------------------NYISLFV
HTMQGEYDSHLP----------WPFQGTI-RLTILDQSEAPIRQ-----------NHEEI
-----MDA-KPELLAFQRPTIPR--NP-------------KGFGYVTFMHLDALRQ----
---RTFIK--DD--TLLV-
>1_Nematostella_vectensis_XP_001624949.1 .
LFSPTFTTSKH-GYRLCASVCLNGDGKGKG-----------------------THMSVFV
SVLKGAFDALLK----------WPFHYRV-TFFLLNQHENPEERK-------HVKFSIKP
-----NPI-PDNEPFLGRPRLEK--N--------------ASFGGAKFIKHEEIES----
---GNFIK--DD--TVFL-
>1_Nematostella_vectensis_XP_001624951.1 .
LFSPTFTTSKH-GYRLCASVCLNGDGKGKG-----------------------THMSVFI
SVLKGAFDALLK----------WPFDYRV-TFVLLDQNDDPAQRK-------HIRFSIKP
-----NPC-ADNEPFLGRPRLEK--N--------------ASFGGAKFAKHEEIVS----
---RNYIK--ED--TIFL-
>Hydra_magnipapillata_XP_002170576.1 .
LFSPPFHTSKH-GYRMCASLCLNGDGKGKG-----------------------THISVFV
SILKGAFDSLLK----------WPFDYRI-KFYLLDQNPVIEKRS-------HKKFNIKP
-----NPC-QENLPFLGCPKMEK--N--------------ASFGAAKFCKQSDLEDQ---
---PTLVK--DD--VIYL-
>1_Echinococcus_granulosus_EUB55050.1 .
LFSNPFYSHRH-GYRVCLSICPNGEQRYRG-----------------------KYLSVFI
CICRGEYDALLS----------WPFSYPI-TLKLLDQNIDPGMRQ-------DHVVTIRP
-----NPI-PSNNAYLKRPSSER--N--------------QCFGSPRFLELDQLHL----
---RDFVV--DN--TLYI-
>WGS_2_Echinococcus_multilocularis_CBLO010002043.1 .
LFSNPFYSHRH-GYRVCLSICPNGEQRYRG-----------------------RYLSVFI
CICRGEYDALLS----------WPF------------------RQ-------DHVVTIRP
-----NPI-PSNNAYLKRPSSER--N--------------QCFGSPRFLELDQLHS----
---RDFVV--DN--TLYI-
>1_Hymenolepis_microstoma_CDJ10814.1 .
LFSSPFYSHRN-GYRVCLSICPNGEQRVRG-----------------------KYLSVFI
CICRGEYDALLS----------WPFSLPI-TLKLLDQNINPDLRQ-------DHQVTIRP
-----NPI-PSNNAYLKRPSSER--N--------------QCFGSPRFLELEQLHL----
---RDFVV--DN--TIF--
>1_TSA_Bdellocephala_FX825167.1 .
------------GYKIMMRLILNGSSAVSTG----------------------KYVSVFI
SLCENSYNNLLN----------WPFEQKV-TVHLINQVSADHIS-----------YTIIP
-----NPI-KENNDFLKKPDTER--N--------------PFFGIDKFAPCSAING----
--DTEYVV--ND--TMYI-
>1_TSA_Bdellocephala_FX822419.1 .
IFSSPFTTSRF-GYKMALSACLYGDGKARG-----------------------KFMSLFV
CICKGEYDALLL----------WPYSHRL-TFTLIDQCQDPEAKK-------NIVYTVKP
-----NTC-KENFPFLGRPTGDR--N--------------ASFGAQKFVELEVFGT----
---LDYIR--DD--TIFI-
>1_TSA_Procotyla_GAKZ01039201.1 .
IFSSPFLTSRF-GYKMALSACLYGDGKARG-----------------------KFMSLFI
CICKGEYDSLLL----------WPYSHKI-TFTLVDQCQDPEARK-------NVVYTVKP
-----NTC-KENFPFLGRPTAER--N--------------ASFGAQKFVELEVFGT----
---LDYIR--DD--TIFI-
>1_Crassostrea_gigas_EKC21477.1 .
IFSPPFLTARH-GYKMAMSISR-------G-----------------------KFLSIFI
CICKGEYDALLG----------WPFCHRI-SFTLVDQCQDPAARR-------NVTYSIKP
-----NII-RDNKAFLGRPIGER--N--------------ASFGAQKFVELEVIKE----
---KDYIR--DD--CVFI-
>1_Strongylocentrotus_purpuratus_XP_780297.2 .
IFSPPFLTSRH-GYRLSVSCCLNGDGKAKS-----------------------HFMSIFV
CINRGEYDALLP----------WPFSHRI-TFTLIDQCQDPTARR-------NISYNIKP
-----NPC-KENKAFLGRPLGER--N--------------ASFGTQKFVPLNMIKT----
---LDYIR--DD--TMFI-
>1_TSA_Procotyla_GAKZ01040603.1 .
------------GYKLALTVCPFGEGKAKC-----------------------KFMSLFI
CICKENYDAILS----------WPFSAKI-AMTLIDQCQDVNARN-------NITHIVKT
-----NKL-KENSHIFGRPTKNR--N--------------ASFGVHNFVDLHILNT----
---RDYIR--ND--SMFI-
>1_Ciona_intestinalis_NP_001071977.1 .
LQSPLFYSARF-QYKLAVLLLPNGDGKAKG-----------------------THLSIYV
RLCKGEYDALLS----------WPYRLPI-EISLIDQSQDPRARI-------NHTYSLRP
-----NPC-KENKPFLGRPTSES--N--------------PSFGSQTFMPLDTLNT----
---RDYIR--DD--AIFI-
>Ascaris_suum_ADY45660.1 .
VFSPPFATARY-GYKMVVSISLYGDGQVRG-----------------------EYMSAFV
SIMRGEYDALLE----------WPFTHKV-VITLMDQNPDLDARN-------DIEYVIQP
-----TPI-AAHKPFLDRPIGER--N--------------ASFGAVRFCELSIV------
---ERYIR--DD--VMFL-
>1_Capitella_teleta_ELU13993.1 .
IFSPPFLTSRH-GYKMILSASLFGDGKGKG-----------------------EHMSVFA
CLCRGDYDALLV----------WPFCHRL-TFTLIDQCPDSATRH-------DVSYTIRP
-----NTC-NENLPFLGRPTAER--N--------------ASFGAQKFAQLEMLKM----
---HDYVK--DD--CMFI-
>1_Clonorchis_sinensis_GAA51807.1 .
LFSPPFYTHRC-GYRMAVSVCLYGSGDCRG-----------------------KFMSVFV
CLCRGEHDTVLL----------WPFTHQL-TFTLLDQHPDVTMRK-------PVEYTIKP
-----NAG-ADQSMFLGRPTAER--N--------------PCFGAPRFMKLDALKS----
---SDYIF--ED--CIFL-
>1_Opisthorchis_viverrini_KER29060.1 .
LFSPPFYTHRC-GYRMAVSVCLYGSGDCRG-----------------------KFMSVFV
CLCRGEHDTVLS----------WPFTHQL-TFTLLDQHPDVTMRK-------PVDYTIKP
-----NAG-ADQTMFLGRPTAER--N--------------PCFGAPRFMKLEALKN----
---SDYIF--ED--CIFL-
>1_Schistosoma_japonicum_CAX73936.1 .
LFSTPFYTHRF-GYRMALSVSLYGNGEAKG-----------------------KFMSVYA
CLFRGDHDSLLQ----------WPFSHQL-TFTLIDQNPEINARK-------PIVYTIKP
-----SLA-GDYNQFLGRPTGER--N--------------ACFGAPRFVKLEVMEM----
---SNYTI--ND--EIYL-
>1_Schistosoma_mansoni_XP_002579620.1 .
LFSSPFYTHRY-GYRMALSVSLYGNGDARG-----------------------KYMSVYA
CLFRGDHDSLLQ----------WPFSHQL-TFTLIDQNPEINARQ-------PIVYTINP
-----SIT-GDYNQFFGRPTNER--N--------------SCFGAPRFIKLELMEM----
---STYIL--ND--EIYL-
>1_Trichoplax_adhaerens_XP_002113632.1 .
LISDPFYSHRH-GYKLCALMYPNGDGNGKS-----------------------THVSIFV
HLLKGEYDGVLS----------WPYEYKT-TFELVDQSDNVSDRE-------NISYSIIP
-----EYT-AANAKFFSRPENDA--N--------------LSFGSSTFVSHKVLQD----
---RRYIK--DD--TFYV-
>1_Trichoplax_adhaerens_XP_002113634.1 .
IYSDPFTVGKY-GYKLSLVIFPNGNGIGKN-----------------------KYLSVYL
QLMRSEYDDILA----------WPFHCKV-TIELIDQNINFDDRK-------NITFSLIP
-----DK--KRKQAAFMKPKNDT--F--------------TYFGSSMLASHKQLKA----
---RHYIL--ND--TIYL-
>1_Trichoplax_adhaerens_XP_002117641.1 .
MYSEAFSTGNP-GYKLCVRVNLDGVDDRSR-----------------------NYLSVYV
HLMQGEYDNAMK----------WPFNRRI-KISVLDRNPVRGERR---------NITDI-
-----LSP-QPNITALQRPKEWK--SP-------------QGYGFAKFVSISRLSS----
---RYYLAG--D--ILAI-
>Trichoplax_adhaerens_XP_002117641.1 .
MYSEAFSTGNP-GYKLCVRVNLDGVDDRSR-----------------------NYLSVYV
HLMQGEYDNAMK----------WPFNRRI-KISVLDRNPVRGERR---------NITDI-
-----LSP-QPNITALQRPKEWK--SP-------------QGYGFAKFVSISRLSS----
---RYYLA--GD--ILAI-
>WGS_1_TSA_Procotyla_GAKZ01030965.1 .
ILSDVFLSHCN-GYKMRLCLFPTLALSQHKENKMETV----------------DFLGLYF
CVMKGLWDDILE----------WPLKHVI-TLFIRSQESGKSMIK---------CQFQVD
-----TVD-KIYKKCFEKPVNEM--N--------------VECGTPQFMSLKDFLS----
--YKSLLN--ND--TXYI-
>1_TSA_Procotyla_GAKZ01035402.1 .
IYSDPFYTRKN-GYKMDLLLYPNGSDSKG------------------------TDLSIYF
ELMKGEYDDILP----------WPFKYDI-ILSVMDQEVQDRDKS----------ITFYF
-----TTS-EKYKYIYEKPTKTY--N--------------GFYGSPTFLSISTLES----
---SSYLLK-ND--TLYV-
>1_TSA_Bdellocephala_FX808052.1 .
IVSSAFYSHKN-GYKFQLKLYPNGLAKGKG-----------------------KFIVICF
YILPGDFDDILH----------WPLKENI-ILSIIDQETKEDYRR---------AVYSYD
-----STA-DQDKSIFNRQTANN-----------------VGFGSLNFVNIDSIMKN---
---HGVLK--ND--VLFV-
>EST_1_FY964486_planarian_FY964486.1 .
VYSKPFFTSRN-GYKLRMCLVPFSHHSG--------------------------FISITF
QLMQSRFDEILE----------WPFKYDI-SISILDQIGNNNKEL----------HLFYD
-----PSD-ETQMAIYQKPENEF--S--------------DNYGFPEFIKRKVLNSY---
---PGYIK--ND--SVFV-
>WGS_1_TSA_Procotyla_GAKZ01033793.1 .
----------F-SYQAMMKLAIVD-----------------------------DYVQVYF
IIVKGEYDDILQ----------WPFDNNV-TISILDQTGQDNHYA---------KT----
-----MRS-PLDPERFKKPKENA--K---------------GYGWDKFIAINTLRGA---
---QNFLR--NE--RLFI-
>WGS_1_Echinococcus_multilocularis_CBLO010002043.1 .
---EPFYLGQP-GYRMQAKLEFTT-----------------------------YLFGIYI
KLVPGDYDDCLS----------WPFSSDI-YFSILDQTGAGNHIV---------RVLRPY
-----LND-EDEREVWQRPTRMSCNQ--------------VGWGLPDIGLRSLVHSRLC-
-RPSPYLR--NG--TLYI-
>1_Opisthorchis_viverrini_KER29210.1 .
-WSDSFYLGTP-GYRFRTKLEFTK-----------------------------RFVGIFV
QLVAGEFDEQLV----------WPFRDHM-QFVLIDQSVSGRNIT---------RTLKPF
-----PED-EDEKGVWERPLAVKEVKVQGAKTTEV-----SAWGFHDFVPRSMLSDCGG-
-TATDYVR--ND--RMYI-
>1_Oikopleura_dioica_CBY07045.1 .
-----FEDRE--GYTFEATIYPNGVSYLYR-----------------------DNISVFF
GVVQGHHDDELP----------WPLYGRYLTMGLVEPTKTCRDRM-----------THKM
-----QFTSAEYGNDYYKPADVG--ET--------------TYGWNTFLPHEEFNA----
---YDFV------------
>1_Oikopleura_dioica_CBY09549.1 .
--SPVFVDKE--GYSWQISVYPNSNPSGSNY----------------------GYLGIYA
YLVAGDYDSTLA----------FPAHGKQITMGILEQGKPCSDRV-----------TQRR
-----MITTVPSHNGWENPSENG--SS--------------NRGYSKFLSHDLLFY----
---RDW-------------
>1_Ciona_intestinalis_XP_004226356.1 .
VYSPLMYTDEG--YAFKIILFPHGSTNAND-----------------------GYISAFF
AVAQGVNDDNLP----------WPFYNQVVKIGVVDQGPDALTRM----------NQFFT
-----LLTTSDGDPNFDKPTTEV--NG--------------GWGYNNFMTLSDIMN----
--TRDFLK--ND--AIVI-
>1_Ciona_intestinalis_XP_002128075.1 .
IYSPLLYTDE--GYAFKIMFYPHGTSSAAD-----------------------GYMSMFY
AVAQGVNDDNLP----------WPFYNQVIKMTVVDQGPDALTRM----------SEYAN
-----YITSAAGAPNFDRPLTEV--NS--------------GWGYSNFMKLSDVMNT---
---RDFLK--ND--AIVI-
>1_Ciona_intestinalis_XP_002123301.1 .
FYSPLMYTDD--GYGFQVKIYPVGSSNSKD-----------------------GYMAMYY
YVAQGVNDDSLQ----------WPMYNRYIKFSIVDQGPDALTRM-----------TQAN
-----SILSSSSGGSWDKPTSTR--NS--------------GYGFSSFMSVSDIQN----
--TRHFLK--HD--QLMV-
>1_Panthera_tigris_altaica_XP_007085164.1 .
LLSPRFYNSE--GYGLGLTLYPHGRTSYSPS----------------------GYLGVAF
HLCSGENDAILE----------WPVENRQVIMTILDQEPDARNRM----SSSMVFTTSKS
Q----TSSAINDSVIWDRPSIVG--SYHKDCDCF----RSIDWGWSNFISHEMLKR----
---KSFLK--ND--DLIIF
>1_Felis_catus_XP_003986267.1 .
LLSPRFYNSE--GYGFGLTLYPHGRASYIPS----------------------GYLGVAF
HLCSGENDAILE----------WPVENRQVIMTILDQEPDARNRM----SSSMVFTTSKS
Q----TSSAINDSVIWDRPSIVG--SYHKDCDCF----RSIDWGWSNFLSHEMLKR----
---KSFLK--ND--DLILF
>1_Odobenus_rosmarus_divergens_XP_004408513.1 .
LLSPRFYNSE--GYGFGLTLYPNGRFSSSSS----------------------GYLGLAF
HLCSGENDTILE----------WPVENRQVVMTILDQEPDARNRM----SSSMVFTTSKS
Q----TSSAINDSVIWDRPSIVG--SYDKDCDCF----RSLDWGWSSVISHQMLRR----
---KSFLK--ND--DLILF
>1_Leptonychotes_weddellii_XP_006727645.1 .
LLSPRFYNSE--GYGFGLTLYPNGRFSSSSS----------------------GYLGLTF
HLCSGENDAILE----------WPVENRQVVMTILDQEPDARNRM----SSSMVFTTSKS
Q----TSSAINDSVIWDRPSIMG--SYDKDCDCF----RSIDWGWSSVISHQMLRR----
---KSFLK--ND--DLILF
>1_Canis_lupus_familiaris_XP_538947.3 .
LLSPRFYNSE--GYGLGLTLYPHGRVDSGGS----------------------GFLGIAF
HLCSGENDAILE----------WPVENRQVIMTILDQEPDARNRM----SSSMVFTTSKF
H----TSSAINNSVIWDRPSKVG--SYDKDCDCF----RGIDWGWSSVVSHQMLKR----
---KSFLK--ND--DLIMF
>1_Ailuropoda_melanoleuca_XP_002919058.1 .
LQSPRFYNSE--GYGFGLSLYPNGRFSYSNS----------------------GYLGLTF
HLCSGENDAILE----------WPVENRQVIMTILDQEPDARNRM----SSSMVFTTSKS
H----TSTAINDSVIWDRPSVVG--TYNKDCDCF----RSIDWGWSSVISHQMLKR----
---RSFLK--ND--DLILF
>1_Mustela_putorius_furo_XP_004739804.1 .
LRSPRFYNSE--GYGFGLTLYPNGRLNSSSP----------------------GYLGLTF
HLYSGENDAILE----------WPVENRQAVMTILDQEPDARNRM----SSSMVFTTSRS
H----TSSAINGSVIWDRPSIVG--NYDNDCGCF----RSIDWGWSNVISHQMLKR----
---KSFLK--ND--DLILF
>1_Orycteropus_afer_afer_XP_007934486.1 .
LQSPRFYNLE--GYGFGLTLYPHGRINSISS----------------------GYTGLTF
HLCSGENDAILE----------WPVVNRQVIMTILDQEPDVRNRM----SSSLVFTTSES
Q----TSSAINDSVIWDRPSTVG--SYDQGCDCF----RSIDWGWSGFISHEMLKR----
---RSFLK--ND--DLIIF
>1_Dasypus_novemcinctus_XP_004452862.1 .
LLSPRFYNAE--GYAFGLTLYPHGRINSGTS----------------------GYSGLAF
HLCSGENDAILE----------WPVINRQVIMTMLDQDPDVRNRM----SSSMVFTTSMN
H----VSSALNGSVIWERPSTMG--SYDKDCDCF----RSIDWGWSAVITHEMLKR----
---KSFLK--ND--DLIIF
>1_Eptesicus_fuscus_XP_008151435.1 .
ILSPRFYNSE--GYGFGLTLYPHGRINSMRS----------------------GYLGLAF
HLCSGENDAILE----------WPVENRQVIMTILDQNPDARNRM----SSSMVFTTSKS
Q----TASAINGSVIWDRPTIVG--TYDRDCDCY----RSIDWGWGALISHSMLKR----
---RSYLK--ND--DLIMF
>1_Myotis_davidii_XP_006776481.1 .
ILSPRFYNSE--GYGFGLTLYPHGRIDSLSS----------------------GYLGLTF
HLCSGENDAILE----------WPVENRQVIMTILDQEPDARNRM----SSSMVFTTSKS
Q----TSSAINGSVIWDRPTIVG--TYDKDCQCY----RSIDWGWSTFISHNMLKR----
---RSFLK--ND--DLIMF
>1_Myotis_lucifugus_XP_006099781.1 .
ILSPRFYNSE--GYGFGLTLYPHGRINSLSS----------------------GYLGLSF
HLCSGENDAILE----------WPVENRQVIMTILDQEPDARNRM----SSSMVFTTSKS
H----TASAINGSVIWDRPTIVG--TYDKDCKCY----RSIDWGWSTFISHTMLKR----
---RSFLK--ND--DLIMF
>1_Myotis_brandtii_XP_005861077.1 .
ILSPRFYNSE--GYGFGLTLYPHGRINSLSS----------------------GYLGLSF
HLCSGENDAILE----------WPVENRQVIMTILDQEPDARNRM----SSSMVFTTSKS
Q----TASAINDSVIWDRPTIVG--TYDKDCDCY----RSIDWGWSTFISHNMLKR----
---RSFLK--ND--DLIMF
>1_Camelus_ferus_EPY76615.1 .
LQSPRFYNSE--GYGLGLTLYPHGRMTSERS----------------------GYLGLAF
HLCSGENDAVLE----------WPVENRQVIMTILDQEPDVMKRM----SSSMVFTTSKS
Q----TSAAINGSVIWDRPSTVG--SYHNSCDCY----RGIDWGWSAVISHQMLKR----
---RSFLK--ND--DLIMF
>1_Vicugna_pacos_XP_006201993.1 .
LQSPRFYNSE--GYGLGLTLYPHGRMTSERS----------------------GYLGLAF
HLCSGENDAVLE----------WPVENRQVVMTILDQEPDVMKRM----SSSMVFTTSKT
Q----TSAAINGSVIWDRPSTVG--SYHNSCDCF----RSIDWGWSAVISHQMLKR----
---RSFLK--ND--DLIMF
>1_Sus_scrofa_XP_001928451.1 .
LQSPRFYSSE--GYGLGLTLYPHGGMNSEHS----------------------EYVGLAF
HLCSGENDAVLE----------WPVENRQVIMTILDQEPDVRKRM----SSSMVFTTSKS
Q----TSAAINGSVIWDRPSIVG--SYHNSCDCF----RTIDWGWSGVISHQMLKR----
---KSFLK--ND--DLILF
>1_Physeter_catodon_XP_007120944.1 .
LQSPRFYNSE--GYGLGLTLYPHGKTSSRSS----------------------GYLGLAF
HLCSGENDAVLE----------WPVENRQVIMTILDQEPDVRKRM----SSSMVFTTSKS
Q----TSTAINGSVIWDRPSVMG--SYDNSCACF----RSIDWGWGAIISHQMLKR----
---RSFLK--ND--DLIMF
>1_Lipotes_vexillifer_XP_007452002.1 .
LQSPRFYNSE--GYGLGLTLYPHGRTDSRSS----------------------EYLGLAF
HVCSGENDAVLE----------WPVENRQVIMTILDQEPDVRKRM----SSSMVFTTSKS
Q----TSTAINGSVIWDKPSVMG--SYDKSCACF----RSIDWGWGAVISHQMLKR----
---RSFLK--ND--DLIMF
>1_Orcinus_orca_XP_004267838.1 .
LQSPRFYNSE--GYGLGLTLYPHGRTTSRSS----------------------GYLGLAF
HLCSGENDAVLE----------WPVENRQVIMTILDQEPDVRKRM----SSSMVFTTSKS
Q----TSTAMNGSIIWDRPSVLG--SYDKSCACF----RSIDWGWGAIISHQMLKR----
---RSYLK--ND--DLILF
>1_Bos_mutus_XP_005910642.1 .
LHSPRFYNSE--GYGLGLTLYPQGRTSSGSS----------------------GYLGLAF
HLCSGENDAVLE----------WPVENRQVIMTILDQEADVRERM----SSSMVFTTSKT
Q----TSTAINGSVIWDRPSVVG--SYDNSCECF----RSIDWGWSAVISHQMLKR----
---RSFLK--ND--DLIIF
>1_Bos_taurus_XP_003583912.2 .
LHSPRFYNSE--GYGLGLTLYPQGRTSSGSS----------------------GYLGLTF
HLCSGENDAVLE----------WPVENRQVIMTILDQEADVRERM----SSSMVFTTSKT
Q----TSTAINGSVIWDRPSVVG--SYDNSCECF----RSIDWGWSAVISHQMLKR----
---RSFLK--ND--DLIIF
>1_Bubalus_bubalis_XP_006076190.1 .
LHSPRFYNSE--GYGLGLTLYPQGRTSSGSS----------------------GYLGLTF
HLCSGENDAVLE----------WPVENRQVIMTILDQEADVRKRM----SSSMVFTTSKT
Q----TSTAINGSAIWDRPSVVG--SFDNSCECF----RSIDWGWSAAISHQMLKR----
---RSFLK--ND--DLIIF
>1_Capra_hircus_XP_005696431.1 .
LQSPRFYNSE--GYGLGLSLYPQGRTSSGSS----------------------GYLGLTF
HLCSGENDAVLE----------WPVENRQVIMTILDQEADVRKRM----SSSMVFTTSKT
Q----TSTAINGSVIWDRPSVVG--SYDNSCDCF----RSIDWGWSAVISHQMLKR----
---RSFLK--ND--DLIIF
>1_Ovis_aries_XP_004019288.1 .
LQSPRFYNSE--GYGLGLTLYPQGRTSSGSS----------------------GYLGLTF
HLCSGENDAVLE----------WPVENRQVIMTILDQEADVRKRM----SSSMVFTTSKT
Q----TSTAINGSIIWDRPSVVG--SYDNSCDCF----RSIDWGWSAVISHQMLKR----
---RSFLK--ND--DLIIF
>1_Pantholops_hodgsonii_XP_005960684.1 .
LQSPRFYNSE--GYGLGLTLYPQGRTSSGSP----------------------GYLGLTF
HLCSGENDAVLE----------WPVENRQVIMTILDQEADVRKRM----SSSMVFTTSKT
Q----TSTAINGSIIWDRPSVVG--SYDNSCDCF----RSIDWGWSAVVSHQMLKR----
---RSFLK--ND--DLIIF
>1_Pteropus_alecto_XP_006926890.1 .
ILSPRFYNSE--GYGLGLTLYPHGRISSSSS----------------------GYLGLAF
HLCSGENDAILE----------WPVENRQVIMTILDQEPDVRKRM----SASMVFTTSKS
H----TSSAINDSVVWDRPSIVG--SYDQGCGCY----RSISWGWSSFISHQMLKR----
---RNFLK--NN--DLIIF
>1_Loxodonta_africana_XP_003404202.1 .
LLSPRFYNSE--GYGFGLTLYPHGRITSTIS----------------------GYIRLAF
HLCSGENDAILE----------WPVVNRQAIITILDQEPDARNRM----SSSRVFTTSTS
Q----TSPAKNDSVIWDRPSVMG--SYDQDCGCF----RTVDWGWNNFISHQMLKR----
---RSFLK--ND--DLIIF
>1_Trichechus_manatus_latirostris_XP_004379587.1 .
LLSPRFYNTE--GYGFGLTLYPHGRTTSTIS----------------------DYIKLAF
HVCSGENDALLE----------WPVVDRQVIITILDQEPDASNRM----SSSLVFTTSKS
Q----TSSAINDSVIWDRPSIVG--SYDQGCGCF----RTIDXSWNSFISHQILKR----
---RSFLK--NN--DLIIF
>1_Equus_caballus_XP_001498283.2 .
LLSPRFYNSE--GYGFGLTLYPHGTNSSSS-----------------------GYIRLAF
HLCSGENDAILE----------WPVENRQVIITVLDQEADVRNRM----SSSMVFTTSKS
Q----TSSAINGSVIWDRPSVVG--SYYSDCDCF----RSIDLGWNSFMSHQMLNR----
---RSFLK--ND--DLIL-
>1_Ceratotherium_simum_simum_XP_004424499.1 .
LLSPRFYNSE--GYGFGLILYPHGAISSSSS----------------------GYTGLAF
HLCSGENDAILE----------WPAENRQVIMTILDQEPDVRNRM----SSSMVFTTSTS
Q----TSSAINNSVIWDRPSTVG--SYYDDCDCF----RSIGWGWSSFISHQMLTR----
---RNFLK--ND--DLILL
>1_Echinops_telfairi_XP_004710941.1 .
LLSPRFYNSE--GYGFGLTLYPHGRVNTLAS----------------------GYTGLAF
HLCSGENDAILE----------WPALNRQAIMTILDQEPDARNRM----SSSMVFTTSES
H----TSTAMNNSVIWDRPSKVG--SYEANCSCF----RSLDWGWGSLISHEMLKR----
---RGFLK--ND--DLILL
>1_Chrysochloris_asiatica_XP_006860592.1 .
LLSPRFYNSE--GYGFGLTLYPHGRSNSLSS----------------------GYTGIAF
HLCSGENDAILE----------WPAVNRQAIMTVLDQEPDARNRM----SASMVFTTSKS
H----TSTALNDSVIWDRPSMVG--SYDQNCSCF----RSIDWGWSGFISHQMLNR----
---RSFLK--ND--DLIIF
>1_Elephantulus_edwardii_XP_006882189.1 .
LLSPRFYNSE--GYGFGLTLYPHGRLSSSSS----------------------EYTGIAF
HLCSGENDAVLE----------WPVINRQVIMTMLDQEPDARNRM----SSSMVFTTSTS
Q----TSTALNGSVIWERPSVVG--SYDSNCNCF----RSIDWGWGSAISHQMLRR----
---RSFLK--ND--DLILL
>1_Ictidomys_tridecemlineatus_XP_005318658.1 .
LQSPRFYNSE--GYGFGVTLYPHGRITSSRS----------------------DYLGIAF
HLCSGENDAILE----------WPVINRQAIMTILDQETDVTKRM----SLSRMLTTSES
H----TSSAINDSIIWDRPSLVG--FYDKDCDCF----RSIDWGWSQAISYQMLTR----
---KSFLK--ND--DLIIF
>1_Heterocephalus_glaber_EHB10903.1 .
LLSPRFYNSE--GYGFGVTLYPHGRVTSSAS----------------------GFMSVAF
HLCSGENDAILE----------WPVQNRQAIVTILDQESDVKNRM----SFSMMLTTSLL
H----TSSAINGSVIWDRPSIVG--SYDKDCDCF----RGIDGGRSNSISHQMLKR----
---RSFLK--ND--DLIV-
>1_Cavia_porcellus_XP_003473669.1 .
LLSPRFYNSE--GYGFGVILYPHDRATSSAS----------------------GYLGLTF
HLCSGENDAILE----------WPVQNRQAIITILDQEPDVKNRM----SLSRMLTTSLA
H----TSEEINGSVIWDRPSVVG--SYDKDCDCF----RSRERGWTRVLSHQMLQR----
---RSFLK--ND--DLII-
>1_Octodon_degus_XP_004624455.1 .
LLSPRFYNSE--GYGFGVTLYPHDRATSTVS----------------------GYLGIAF
HLCSGENDAILE----------WPVQNRQASMTILDQETDVKNRM----SLNRMLTTSLS
H----TSAAINGSVIWDRPSTVG--SYDKDCDCF----RSIDLGWSRAISHQMLRR----
---RSFLK--NN--DLIV-
>1_Chinchilla_lanigera_XP_005389926.1 .
LLSPRFYNSE--GYGFGVTLYPHGRATSTAS----------------------GYLGLAF
HLCSGENDAILE----------WPVQDRQAIMTILDQETDVKNRM----SLSMMFTTSLS
H----TSAAINGSVIWDRPSVVG--SYDIDCDCF----RSIDLGWSNAISHQMLKR----
---RSFLK--ND--DLIV-
>1_Tarsius_syrichta_XP_008056650.1 .
LQSPRFYNSE--GYGLGLTLYPHGMANSISS----------------------GYLRLAF
HLCSGENDAILE----------WPVENRQVIMTILDQKPDVRNRM----SSSMVFTTTKF
H----TSPEINDSVIWDRPSKVG--SYYSDCNCY----RSMDWGWNGFISHQMLKR----
---RSFLK--ND--DLIMF
>1_Callithrix_jacchus_XP_002746664.1 .
LQSPRFYNSE--GYGFGLTLYPRGRASSGSS----------------------GYLGLSF
HLCSGENDAILE----------WPVENRQVIMTILDQEPDVRNRM----SSSMVFTTSKL
H----TSPEINNTVIWDRPSKVG--TYHTDCNCF----RSISWGWSGFISHQMLKR----
---RSFLK--ND--DLIM-
>1_Saimiri_boliviensis_boliviensis_XP_003923133.1 .
LQSPRFYNSE--GYGFGLTLYPHGRASSGSS----------------------GYLGLTF
HLCSGENDAILE----------WPVENRQVIMTILDQEPDVRNRM----SSSMVFTTSKL
H----TSPEINDTVIWDRPSRVG--TYHTDCNCF----RSISWGWSGFISHQMLKR----
---RSFLK--ND--DLIMF
>1_Macaca_mulatta_XP_001103444.1 .
LQSPRFYNSE--GYGFGLTLYPHGRENS-------------------------GYLRLAF
HMCSGENDAILE----------WPVENRQVIITILDQEPDVRNRM----SSSMVFTTSKL
H----TSPVINDTVIWDRPSRVG--TYHTDCDCF----RSIDFGWSGFISHQMLKR----
---RSFLK--ND--DLIM-
>1_Papio_anubis_XP_003897744.1 .
LQSPRFYNSE--GYGFGLTLYPHGRENS-------------------------GYLRLAF
HVCSGENDAILE----------WPVENRQVIITILDQEPDVRNRM----SSSMVFTTSKL
H----TSPVINDTVIWDRPSRVG--TYHTDCDCF----RSIDFGWSGFISHQMLKR----
---RSFLK--ND--DLIMF
>1_Chlorocebus_sabaeus_XP_007970520.1 .
LQSPRFYNSE--GYGFGLTLYPHGRENS-------------------------GYLRLAF
HVCSGENDAILE----------WPVENRQVIITILDQEPDVRNRM----SSSMVFTTSKL
H----TSPVINDTVIWDRPSRVG--TYHTDCDCF----RSIDFGWSSFISHQMLKR----
---RSFLK--ND--DLIMF
>1_Nomascus_leucogenys_XP_003254252.1 .
LQSPRFYNSE--GYGFGLTLYPNGRESS-------------------------GYLRLAF
HVCSGENDAILE----------WPVENRQVIITILDQEPDVRNRM----SSSMVFTTSKL
H----TSAVINDTCIWDRPSRVG--TYHTDCNCF----RSIDMGWSGFISHQMLKR----
---RSFLK--ND--DLIMF
>1_Pan_troglodytes_XP_518520.3 .
LQSPRFYNSE--GYGFGLTLYPNGRESS-------------------------GYLRLAF
HVCSGENDAILE----------WPVENRQVIITILDQEPDVRNRM----SSSMVFTTSKS
H----TSPAINDTVIWDRPSRVG--TYHTDCNCF----RSIDLGWSGFISHQMLKR----
---RSFLK--ND--DLII-
>1_Gorilla_gorilla_gorilla_XP_004044191.1 .
LQSPRFYNSE--GYGFGLTLYPNGRESS-------------------------GYLRLAF
HVCSGENDAILE----------WPVENRQVIITILDQEPDVRNRM----SSSMVFTTSKS
H----TSPAINDTVIWDRPSRVG--TYHTDCNCF----RSIDLGWSGFISHQMLKR----
---RSFLK--ND--DLIIF
>1_Pongo_abelii_XP_002817004.1 .
LQSPRFYNSE--GYGFGLTLYPNGRESS-------------------------GYLRLAF
HVCSGENDAILE----------WPVENRQVIITILDQEPDVQNRM----SSSMVFTTSKS
H----TSPAINDTVIWDRPSRVG--TYHTDCNCF----RSIELGWSGFISHQMLKR----
---RSFLK--ND--DLIMF
>1_Homo_sapiens_AAI31715.1 .
LQSPRFYNSE--GYGFGLTLYPNSGESS-------------------------GYLRLAF
HVCSGENDAILE----------WPVENRQVIITILDQEPDVRNRM----SSSMVFTTSKS
H----TSPAINDTVIWDRPSRVG--TYHTDCNCF----RSIDLGWSGFISHQMLKR----
---RSFLK--ND--DLIIF
>1_Erinaceus_europaeus_XP_007529781.1 .
ILSPPFCNSE--GYCFGLTLYPHGRPEYSSS----------------------DYTGLSF
HLCSGENDAILE----------WPVENRQAIMTILDQEPNAMNRM----SASMAFTTSKS
HTSNFSLTAVNGSVIWDRPSLVG--SYESSCNCY----RNPDWGWTNFISHQWLGR----
---RSFLK--ND--DLIMF
>1_Tupaia_chinensis_ELW65641.1 .
LHSPRFYNSE--GYGFGLTLYPHGRINSSFS----------------------GYLGLNF
HLCSGENDAILE----------WPVVNRQLIMTILDQEPDVRNRM----SSTLIFTTSSF
E----IFPGMNYSTIWNRPSIEG--SYDDDCQCY----RSSGLSWSRLISHQMLKR----
---RSFLK--ND--DLIIF
>1_Oryctolagus_cuniculus_XP_002714515.1 .
LLSPRFYNSE--GYGFGVSLYPHGRITSTRT----------------------NYLGLTF
HVCSGENDAILE----------WPVENRQAILTILDQEPDVMNRM----SSSMALTTSNL
H----VSSAINGSVIWDRPSIVG--TYDENCACY----RTIDYGWNSIISHEMLRR----
---RSFLK--HDDLIIF--
>1_Ochotona_princeps_XP_004590587.1 .
IQSPRFYNSE--GYAFGVSLFPHGRLTSTRT----------------------EYVGLTF
HVCSGENDAILE----------WPVENRQAVITILDQEPDVMNRM----SSSMVLTTSSL
H----TSSAINGSVIWDRPSIVG--TYDEECDCY----RTIDYGWSSVVSHQMLRR----
---RSFLK--ND--DLIIL
>1_Mesocricetus_auratus_XP_005072497.1 .
LLSPRFYSSE--GYGVGVTLYPNGRISSEP-----------------------GYLGLAF
HLCSGENDGILE----------WPVENRQAIMTMLDQDTDVRKRM----SLSMMFTTSNY
H----TSPAINDSVIWDRPSKVG--IYDKDCDCY----RSIDWGWGQAISHQMLKR----
---RRFFK--DD--TLIIF
>1_Cricetulus_griseus_ERE89294.1 .
LLSPRFYSSE--GYGVGVTLYPNGRINSDP-----------------------GYLGLAF
HLYSGENDAILE----------WPVENRQAIMTILDQDPDARKRM----SLSMMFTTS--
-----NYQAINDSVIWDRPSKVG--VYDKDCDCY----RSVDWGWGQAISHQMLMR----
---RRFLK--DN--TLII-
>1_Microtus_ochrogaster_XP_005359852.1 .
LLSPRFYNSE--GYGIGVTMYPNGRVTSNP-----------------------GYLGLSF
HLYSGENDAILE----------WPVENRQAIMTILDQDPDVRNRM----SLSLMFTTSRS
Q----TAAAINGSVIWDRPSKVG--VYDDNCKCY----RSIDWGWGQAISHQLLRR----
---RHFLK--DD--TLIIF
>1_Mus_musculus_BAE22985.1 .
LVSPRFYNSE--GYGVGVTLYPNGRITSNS-----------------------GFLGLTF
HLYSGDNDAILE----------WPVENRQAIMTILDQEADTRNRM----SLTLMFTTSKN
Q----TSSAINGSVIWDRPSKVG--VYDKDCDCF----RSLDWGWGQAISHQLLKR----
---RNFLK--GD--SLII-
>1_Rattus_norvegicus_NP_037275.1 .
LVSPRFYNSE--GYGFGVTLYPNGRITSNS-----------------------GYLGLAF
HLYSGDNDVILE----------WPVENEQAIMTILDQEPDARNRM----SLSLMFTTSKY
Q----TSSAINGSVIWDRPTKVG--VYDKDCDCF----RSIDWGWGQAISHQMLMR----
---RNFLK--DD--TLIIF
>1_Sarcophilus_harrisii_XP_003769179.1 .
VFSPRFYSSE--GYGYGVTLYPHGRNGTSRS----------------------GYVGLTF
QLYSGENDAILE----------WPVENRQAIMTIVDNDPDPKKTM----SSSMVFTTSKD
H----VSPDINNSNIWDRPSVVG--KYEQSCNCY----RGISWGWSAIISHVQLQK----
---RNFIK--DD--TLVIF
>1_Monodelphis_domestica_XP_001368903.2 .
LDSPRFYSLEG--YGYGVTLYPNGRYTSTVS----------------------GYVGLTF
HLFSGENDAILE----------WPVENRQAIMTMVDNDPDVKKRM----SSSMVFTTSKN
-----HLSSALNNSIWDRPSIVG--TYDRTCECY----RSIDWGWSTVISHQQLQK----
---RNFIK--DD--TLVIF
>1_Ornithorhynchus_anatinus_XP_001511791.1 .
IRSPCYYSPE--GYRYGVSVFPHGRSNISL-----------------------GYVSLTF
HLCSGENDGILE----------WPAENRQVIITVVDQDSDVKNRM----SLSLTFTTSKK
-----HILAINNASIWDRPSLLG--DFDPDCKCF----RSIDFGWTNFISHQQLRR----
---RSFLK--ND--NLII-
>1_Condylura_cristata_XP_004674082.1 .
LQSPRFYNSE--GYAFGLTLYPHGRANTPGS----------------------GYTGLAF
HLCSGENDAILE----------WPMEHRQAVMTLLDQEPNVMNRM----SPSMVFTTSK-
-----LQTAADGSYIWDRPSTVG--TFDKDCNCY----RSIDWGWSNFITHEMLKR----
---RSYLK--ND--DLILF
>1_Otolemur_garnettii_XP_003789394.1 .
LQSPRFYNSE--GYGFGLTLYPNGRTTSSRS----------------------GYLRLAF
HLCSGENDALLE----------WPAENRQAVITILDQETDVRNRM----SSSMVFTTSTS
H----TSPAINDSVVWDRPSRVG--SYYNDCDCF----RSLDWGWDYFISHEMLKK----
---RSFLK--ND--DLIIF
>1_Sorex_araneus_XP_004605896.1 .
--SPLFYNSE--GYRFGLTLYPHGKTPSRN-----------------------PYVAIYF
HLYSGENDAILE----------WPALNRQVVITVLDQEADVMNRM----SASMVFTTSTS
H----KNSAMNNSVIWERPSLVG--SLDPTCNCS----RSLGWGWRTFISHETLKR----
---RSFLK--NG--DLIMF
>1_Falco_peregrinus_XP_005239242.1 .
IISPVFYSSE--GYAFALQLYPHGRNSSSYV----------------------NYMGITF
HLCSSPNDGLLE----------WPAGHRQVVLSVLDQDPDVIHRM----SLSLSFTTDPN
Q----LVYGRNDTLQWDKPSITG--NFSSFCNCY----MSPGVGWNTFLTHRELHW----
---KKFLK--ND--SLFIF
>1_Anas_platyrhynchos_EOA97044.1 .
--SPVFYSSE--GYAFALQLYPHGRNSSPYV----------------------NYMGITF
HLCSSQNDGLLE----------WPAGHRQVILSALDQDPDVIHRM----SLSLSFTTDPK
Q----LVYGRNDTLQWDKPSITG--SFSSACNCY----MSPGVGWNTFLTHRELHW----
---KKFLK--ND--DLFIF
>1_Alligator_sinensis_XP_006035351.1 .
--SPVFYSSE--GYGFELRLYPHGRATSSYV----------------------NYMGITF
HLCSSENDGLLE----------WPAGNRQAILTVLDQDPEVAQRM----SLSLSFTTNPN
Q----RVYEKNDTLQWDKPSITG--NFSSSCNCY----VGPGAGWNSFLTHREMHW----
---KNFLK--ND--DLFIF
>1_Alligator_mississippiensis_XP_006275822.1 .
--SPVFYSSE--GYGFELRLYPHGRATSSYV----------------------NYMGITF
HLCSSENDGLLE----------WPAGNRQVILTVLDQDPEVAQRM----SLSLSFTTNPN
X----RVYEKNDTLQWDKPSITG--NFSSSCNCY----VGPGAGWNSFLTHREMQW----
---KNFLK--ND--DLFIF
>1_Anolis_carolinensis_XP_008114831.1 .
ISSPLFYSSE--GYCFVLRLFPHGPASSTST----------------------SYLGIMF
ALCSSQNDGALE----------WPAGNRQVIFTIVDQDPDITQRM----SASRTFTTD--
-----PEQLHNGRYFWDKPSTIG--SFDPFYNQY----IGPMWGWNYILPHSELHR----
---RNFLK--ND--NLIIF
>1_Ophiophagus_hannah_ETE61590.1 .
LPSPIFYNSE--GYCFVLSLYPRGPGNSNG-----------------------DYLGIMF
SLCSGQNDGALE----------WPAANRQVTFTIVDQDPDITQRM----SASRSFVTD--
-----PNQRYNGKPFWDKADITG--TFDPSYNTH----IGPGWGWHYILPYSELYR----
---RNFVK--ND--NLIIF
>1_Python_bivittatus_XP_007426854.1 .
LPSPIFYNSE--GYCFVLSLYPHGPPGSSG-----------------------DYLGIMF
SLCSGQNDGALE----------WPAANRQVTFTIVDQDPDITQRM----SASRSFVTD--
-----PNQRYNGKLFWDKPTITG--YFDSLYGTH----VGPAWGWHYILPYSELYR----
---KNFVK--ND--NLII-
>1_Oreochromis_niloticus_XP_005449957.1 .
--SPRFYSPE--GYGYGVRVIPLSSYTDYTG----------------------NYTGLYF
HLASGENDVVMQ----------WPAVNRQATLVVMDQDPDIKLRM----SSARSLTTD--
-----MRTTSDGKLLWDNPSKVG--KYDPSCDCY----RGQSWGWRNFIKHFDLRR----
---RNYLK--ND--DLIIF
>1_Oreochromis_niloticus_XP_005449958.1 .
--SPRFYSPE--GYGYGVRVIPLSSYTDYTG----------------------NYTGLYF
HLASGENDVVMQ----------WPAVNRQATLVVMDQDPDIKLRM----SSARSLTTDMR
TS---NIKYMNIILLWDNPSKVG--KYDPSCDCY----RGQSWGWRNFIKHFDLRR----
---RNYLK--ND--DLIIF
>1_Tetraodon_nigroviridis_CAG12999.1 .
LHSPRFYSPE--GYGYGVRLVPLSNYTDYTG----------------------NYTGLYF
HLASGENDAVLQ----------WPAINRQATLVVMDQDPDIKLRM----STARSLTT---
-----DMRTSDGKLLWDDPSKVG--TYDPSCDCH----RGVSWGWRNFVKHFDLRR----
---RNYLK--ND--DLIIF
>1_Cynoglossus_semilaevis_XP_008335462.1 .
--SPRFYSPE--GYAYGVTIVPLSSYTDYTG----------------------NYTGLYF
HLASGENDAVMQ----------WPAVNRQATVVVMDQDPDIKLRM----STARSLTTD--
-----LRKTEDDKYFWDNPSELG-GALDPSCQCY----RGPRWGWRNMVKHFDLRR----
---RNYLK--ND--DLIIL
>1_Stegastes_partitus_XP_008302529.1 .
--SPRFYSPE--GYGYGVRVMPLSTYTDYTG----------------------NYTGLYF
HLISGENDVVMQ----------WPAVNRQATLVVMDQDPDIKLRM----STARSLTTN--
-----LATTPDGKYMWDHPSKVG--TYDPSCKCY----RGPTWGWRNFVKHFDLRR----
---RNYLK--ND--DLIIF
>1_Oryzias_latipes_XP_004083699.1 .
LNSPRFYSPE--GYAYGVRVKPLSEYSDFTG----------------------NYTGLYF
HLASGENDLILQ----------WPAINRQATLVVMDQDPNILLRM----SSARSLTTD--
-----MSKASDGNYRWDNPSKVG--TYDSSCDCY----RGESWGWRNFIKHFDLRR----
---RNYLK--ND--DLIIF
>1_Xiphophorus_maculatus_XP_005812819.1 .
LDSPRFYSRE--GYGYGIRIMPLTSYSDYTG----------------------NYVGLYF
HLTSGENDAVMK----------WPAVNHQATLVVMDQDPDILQRM----SSARSLTTD--
-----LTTTSDGQFLWDNPSKVG--KYDPACQCY----RGTSWGWRNFIKHFDLRR----
---RNYLK--DD--DLIIF
>1_Poecilia_reticulata_XP_008396351.1 .
LDSPRFYSRE--GYGYGIRIMPLSSYSDYTG----------------------NYVGLYF
HLTSGENDAVMK----------WPAVNRQATLVVMDQDPDILQRM----SSARSLTTD--
-----MTISSDGQYLWDNPSKVG--TYDSTCQCY----RGTSWGWRNFIKHFDLRR----
---RNYLK--DD--DLIIF
>1_Poecilia_formosa_XP_007567799.1 .
LDSPRFYSRE--GYGYGIRIMPLSSYSDYTG----------------------NYVGLYF
HLTSGENDAVMK----------WPAVNRQATLVVMDQDPDILQRM----SSARSLTTD--
-----MTISSDGQYLWDNPSKVG--KYDSSCQCY----RGTSRGWRNFIKYFDLRR----
---RNYLK--DD--DLIIF
>1_Danio_rerio_NP_001025452.1 .
LNSPRFYSPE--GYGFGIQVIPLSGYSDYAG----------------------NYTGLYF
HLISGDNDIVMQ----------WPAVNRQATIVVMDQDPDIRLRM----SSARSLTTD--
-----LSKGNGEQLLWDNPKKVG--TLDPSDGFW----RGPSKGWNTFIKHYDLHR----
---RNYLK--ND--DLII-
>1_Astyanax_mexicanus_XP_007245443.1 .
LDSPPFYSPE--GYAFGIRVYPLANYTDYTG----------------------NYTGLYF
HLASGENDMVMQ----------WPAVDRQATLVVMDQDPDIKLRM----SSARSLTTD--
-----LS---TNKLYWDNPAKVG--TYDSACQCY----RGESMGWRNFIKHFDLRR----
---RNYLK--ND--DLIIF
>1_Lepisosteus_oculatus_XP_006626070.1 .
IQSPRFYSPE--GYGYGIQLIPNSYAD--------------------------GYIGAFF
HLTSGEYDAALE----------WPAGNRQVTITVVDQDPDIRFRL----SSARSFTTSGK
Q----LIPGSNNLLFWDNPSKTG--TYDPTCDCY----RSWTWGWNGIFPHSDLYR----
---RNYMK--ND--DLILL
>1_Oncorhynchus_mykiss_CDQ71371.1 .
IQSPRFYSPE--GYAFGIQLLPNSYYD--------------------------GYIGAFF
HLSTGENDQALE----------WPAGNRQVTITLLDQDSDVRQRQ----SFSYSFTTSPT
-----HLIPDSNILYWDNPSKMG--TYDPSCDCY----HGWTWGWNAYFSHYHLNS----
---RSYLK--ND--DLILF
>1_Astyanax_mexicanus_XP_007245446.1 .
IQSPRFYSPE--GYGFGLQLLPNSYVN--------------------------GYIGAFF
HLTSGENDKTMN----------WPAGNRQVTLTVLDQDPDVTQRQ----SFSYSFTTNGK
-----QLIPGTDRLYWDDPSKVG--TYDPSCDCY----RGWTWGYNAFFSHFDLHR----
---RSYLK--ND--DLILF
>1_Lepisosteus_oculatus_XP_006626071.1 .
--SPIFYSPE--GYRFGITLHSHGPMNSTYV----------------------NYTRVYF
HLFSGENDEALE----------WPAQNRQVTIIAMDQDPDVRLRM----SVSRSFTT---
----------NTESVWNKPSING--EWDPVCNCF----KGHEFGWNTFVSHQQLFR----
---RSFLKN-ND--LILL-
>1_Poecilia_formosa_XP_007567798.1 .
VRSKCVYNAEG--YSFGVSVYPNGRESEYP-----------------------DYIGATL
HLCSGENDGVMQ----------WPAENRQATIVALDQDPDVTLRM----SSTRSFTSDN-
------------NTRWDKPTATSDAVWDESCRCY----RGQDYGWSTFISHNQLQR----
---RSFLK--ND--DLII-
>1_Poecilia_reticulata_XP_008396350.1 .
VRSKCVYNAEG--YSFGVSVYPNGRESEYP-----------------------DYIGATL
HLCSGENDGVMQ----------WPAENRQATIVALDQDPDVTLRM----SSTRSFTSDN-
------------NTRWDKPTATSGAVWDESCRCY----RGQDYGWSTFISHNQLQR----
---RSFLK--ND--DLII-
>1_Xiphophorus_maculatus_XP_005812818.1 .
VRSKCVYSAEG--YSFGVSVYPNGRESEYP-----------------------DYVGATL
HLCSGENDGVMQ----------WPAENRQATIVALDQDPDVTLRM----SSTRSFTSDN-
------------NTRWDKPTTTSSAVWDESCQCY----RGQDYGWSTFISHIQLQR----
---RSFLK--ND--DLII-
>1_Oreochromis_niloticus_XP_003440895.1 .
LRSICFYNPE--GYSFGISVYPNGRHSDYP-----------------------DYVGMTL
HLCSGENDAVME----------WPAQNRQATIVVMDQEPDVKLRM----SSTRSFTTDT-
------------HARWNKPTATSGAVWDDSCKCF----RSQDFGWSTFISHSHLHR----
---RNFLK--NN--DLIV-
>1_Stegastes_partitus_XP_008302527.1 .
LTSDCFYNSE--GYRFGISVFPNGRDSAYP-----------------------DYVAMTF
HLCSGENDAVMQ----------WPAENRQATIVAMDQDPDVKLRM----SSTRSFTTDT-
------------NPLWNKPTATSGALWDENCQCY----RTRDYGWSTFISHQHLQR----
---RSFLK--DD--DLII-
>1_Takifugu_rubripes_XP_003976949.1 .
IKSQCFVNPE--GYSFGISVYPNGRDLDYP-----------------------DYVSMTM
HLCSGENDAILE----------WPVKNRQVTIIAMDQDPDTKLRM----SSARSFTTDT-
------------DARWNKPTDSSGAVWDIGCQCF----RSKDYGWSTFISHKQLNR----
---RSFLK--NN--DLII-
>1_Oryzias_latipes_XP_004083677.1 .
LKSKCFYNSE--GYSFGISVYPNGRDSNYS-----------------------DYVGIAF
HLCSGENDGVME----------WPVQNRQVTVIVMDQDPDVKLRM----SSTKSFTTDN-
------------NTRWERPTASSGAAWDESCLCF----RSVDFGWSTFMSHNHLYR----
---KNYLK--NN--DLIL-
>1_Cynoglossus_semilaevis_XP_008335464.1 .
LKSRCFYNSE--GYSYSIGVYPNGRNKTYE-----------------------DYVGLTF
HLCSGENDAVLQ----------WPAENRQVTVVTMDQDPDVKLRM----SNTRSFTTDS-
------------STRWNKPTNDSGATWDESCRCY----RTSDYGWNTFISHTQLHK----
---RSFLK--NN--DLII-
>1_Oncorhynchus_mykiss_CDR00512.1 .
IRSKPFYSAEG--YAYGISLYPKGIDGTYP-----------------------DYVGVTF
HLCSGENDGVME----------WPVINRQATVTAMDQDPDAKLRM----SATRSFTTDTT
------------NPYWVKPTSTSGAEWDASSNCY----RGSEYGWTTFLSHDQLHR----
---RSFLK--ND--DLIIV
>1_Danio_rerio_NP_001122199.1 .
VQSERFYNSE--GYAYGINVYPNGRVNSSK-----------------------EFVGITF
NLFGGENDAVLE----------WPAVNRQVTVTAKDQNPDATLQM----SNSRSFTTDA-
------------DMRWNKPSTFE--QWDDSCLCF----RGPEFGWGTFISHDQLRR----
---RDFLK--ND--DLII-
>1_Astyanax_mexicanus_XP_007245448.1 .
--SDCFYNSE--GYGYGIDMYPNGRINASA-----------------------DYVGVTF
HLCSGEDDAVLE----------WPAINRQATITIMDQDPDATLQM----SNSRSFTTDE-
------------SELWNKPSIFG--TWDDTCNCF----RGPEFGWSTFISHQQLKR----
---RSFLK--ND--DLIV-
>1_Anolis_carolinensis_XP_003215410.1 .
ITSPRFYSQE--GYGFGITVAPRGSRDSAFA----------------------NYTRISF
HLVSGENDGILE----------WPALHRQVTITVLDQNPNAKKRM----SAERSFTTDTT
Q----VFPDKNNSSRWGKPSLLG--KFDTSCNCS----RNGGWGWSKFISHALLRR----
---KNFLK--NG--DLII-
>1_Chrysemys_picta_bellii_XP_008161308.1 .
MRSPRFYSSE--GYGYGITLYPRGTSNSYFS----------------------DYARISF
HLCSGENDDVLQ----------WPAENRRAIITVLDQHPDIRKRM----SSSRSFTTDKS
Q----VLPDKNDTSMWDKPSVVG--TFDASCNCN----RSLDWGWSNFISHKQLRQ----
---RNFLK--ND--DLIIF
>1_Chelonia_mydas_XP_007061788.1 .
MRSPRFYSSE--GYGYGISLYPRGTSNSYFP----------------------DYTRISF
HLCSGENDDALQ----------WPAENRQAILTVLDQYPDIRNRM----SSSRTFTTDKS
Q----VLPDKNDTSMWDKPSIVG--TFDPSCNCN----RSLDWGWSNFISHKHLRQ----
---RNFLK--ND--DLIIF
>1_Alligator_sinensis_XP_006035352.1 .
MLSPRFYSSE--GYGYGISLFPHGLINSTYE----------------------NYSRISF
HLCSGDNDAVLE----------WPAENRQAILTVIDQDPDIRKRM----SASRSFTTDKT
Q----VLLDKNDTSMWDKPSLVG--KYDDSCKCF----RSLDWGWSTFISHKQLTQ----
---RSFLK--HD--NLIIF
>1_Alligator_mississippiensis_XP_006275821.1 .
MRSPRFYSSE--GYGYGISLFPHGLINSTYE----------------------NYSRISF
HLCSGDNDAVLE----------WPAENRQAILTVIDQDPDIRKRM----SASRSFTTDKT
Q----VLLDKNDTSIWDKPSLVG--KYDDSCKCF----RSLDWGWSTFISHKQLTQ----
---RSFLK--HD--NLIIF
>1_Pelodiscus_sinensis_XP_006120755.1 .
IFSPRFYSSE--GYGYGITLYPRGTSSYP------------------------NYCRIAF
HLCSGENDEALK----------WPVENRQAIVTVLDQHPDIRSRM----SPSRSFTTDRS
Q----IMPGTNGTSMWDKPSLVG--KFDPSCNCN----RSLDWGWSTFISHKMLRQ----
---RNFLK--ND--DLIIF
>1_Xenopus_laevis_NP_001091342.1 .
IVSRCFSSPE--GYGYGVSIYPHGQVSSLYV----------------------NYTGIFF
HMCSGEDDDVME----------WPALNRQAIITVLDQDPNVQLRM----SASRSFTTLSS
Q----VIESMNNISRWERPSLVG--AYDPECDCY----RSLEFGWNTFISQSQLHR----
---RSFLK--ND--DLILF
>1_Xenopus_laevis_NP_001087439.1 .
--SPE-------GYGYAVSIYPHGQESSPYV----------------------NYTGISF
HMCSGEDDDVME----------WPALNRQAIITILDQDPNVQLRM----SSSRSFTTLSS
Q----VIESMNNISRWERPSLIG--KYDVTCDCY----RTLDFGWSTFISHSQLHR----
---RSFLK--ND--NLILF
>1_Xenopus_Silurana_tropicalis_NP_001015767.1 .
IMSNPFYSPE--GYAYGITIYPHGQASSPYV----------------------NYTGISF
HMISGEDDDVME----------WPALNRQAIITVLDQDPNVQHRM----SSSRSFTTLSS
Q----IIESMNNISRWERPSLIG--TFDPTCDCY----RTPDFGWSTFISHSQLHR----
---RNFLK--ND--DLILF
>1_Latimeria_chalumnae_XP_006003740.1 .
LSSPRFYSPE--GYSYGVLLHPHGPNPSYK-----------------------NYTGIFF
HLISSENDGVLE----------WPAGNRQVTITVLDQDPDIRLRM----SSSRSFTTDKN
-----KLLSDKKTFMWDKPSISG--RFDSICNCF----RTTSWGWSTLISHSDLHR----
---RSFLK--ND--DLIVF
>1_Geospiza_fortis_XP_005418468.1 .
--SPRFYSPE--GYGFGISVLPNYQNS--------------------------SYARVAF
HLCSGENDAVLE----------WPALNRQVTLTVLDQDPDVLKRM----SSSKSFTTSKD
-----HVSSDSGTIIWDKPSIAG--RFDESCNCN----RSVARGWSNFISHSQLRR----
---RSFLK--ND--DLII-
>1_Zonotrichia_albicollis_ADD70315.1 .
VESPRFYSPE--GYGFGISVLPNYQNS--------------------------SYARVAF
HLCSGENDAVLE----------WPALNRQVTLTVLDQDPDVLKRM----SSSRSFTTSKD
-----HVSSGSGTIIWDKPSVAG--RFDESCNCY----RSVTRGWNNFISHSQLRR----
---RSFLK--ND--DLIIF
>1_Ficedula_albicollis_XP_005044382.1 .
IESPRFYSPE--GYGFGITVLPNYQNS--------------------------GYARVAF
HLCSGENDAVLE----------WPALNRQATLTVLDQDPDVLKRM----SSSKSFTTSKD
-----HVVSGSGNIIWDKPSIAG--RFDESCNCN----RSVNWGWNNFISHSQLRQ----
---RSFLK--ND--DLIIF
>1_Pseudopodoces_humilis_XP_005521873.1 .
IESPRFYSPE--GYGFGISVFPNYQNT--------------------------GYARIAF
HLCSGENDAVLE----------WPALNRQVTLTVLDQDPDILKRM----SSSKSFTTSKD
-----HIDSSNGTIIWDKPSIAG--IFDESCNCN----RSVAWGWSNFISHSQMRR----
---RSFLK--ND--DLIIF
>1_Taeniopygia_guttata_XP_002189330.2 .
--SPRFYSPE--GYGFGISVFPNYPYS--------------------------SYVRVAF
HLCSGENDAVLE----------WPALNHQVTLTVLDQDPDVLKRM----SSSKSFTTSKD
-----HVNSDSGSIMWDKPSTAG--RFDELCNCY----RSVNWGWNNFISHSQLRR----
---RNFLK--ND--DLIIF
>1_Gallus_gallus_XP_420065.2 .
IQSPRFYSPE--GYAYGISLYPQSNSN--------------------------GYTRVAF
HLCSGENDAVLE----------WPALNRQAMLTVLDQDPDVLKRM----SASRSFTTNRD
Q----TSS-VNGTLLWERPSING--KFDASCNCY----RTRDWGWNNFISHSQLRR----
---RSFLK--ND--NLII-
>1_Meleagris_gallopavo_XP_003204704.1 .
IQSPRFYSPE--GYAYGISLHPQSSSS--------------------------GYTRVAF
HLCSGENDAVLE----------WPALHRQAMLTVLDQDPDVLKRM----SASRSFTTSRD
Q----SKC-VNGTLIWERPSITG--SFDASCNCY----RTTAWGWNNFISHSQLRQ----
---RSFLK--ND--DLII-
>1_Anas_platyrhynchos_EOA97043.1 .
IQSPRFYSPE--GYAYGISLYPQSSTS--------------------------GYTRIAF
HLCSGENDAVLE----------WPALNRQAMLTVLDQDPDILKRM----SSSRSFTTNKD
Q----VISSSNGTIIWGKPSTTG--KFDSSCNCY----RTVDWGWNSFISHSQLRR----
---RSFLK--ND--DLIIF
>1_Columba_livia_EMC80533.1 .
IQSPRFYSPE--GYGFGVSLYPHSRTS--------------------------GYSRIAF
HLCSGENDGVLE----------WPALNRQATLTVLDQDPDVLKRM----SSSRSFTTSTD
H----INSDANGTLIWEKPSIVG--TFDASCNCY----RTVNWGWNTFISHSQLRR----
---RSFLK--ND--DLIIF
>1_Falco_peregrinus_XP_005239243.1 .
IQSPRFYSPE--GYGFGVSLYPHSTIS--------------------------GYTRIAF
HLCSGENDGVLE----------WPALNRQAVLTVLDQDPDVLKRM----SSSKSFTTSNN
Q----FISGTNGTLIWEKPSIVG--KFDASCNCY----RSVTWGWTNFISHSQMRR----
---RSFLK--ND--DLIIF
>1_Falco_cherrug_XP_005441614.1 .
IQSPRFYSPE--GYGFGVSLYPHSTIS--------------------------GYTRIAF
HLCSGENDGVLE----------WPALNRQAVLTVLDQDPDVLKRM----SSSKSFTTSNN
Q----FISGTNGTLIWQKPSIVG--KFDASCNCY----RSVTWGWTNFISHSQMRR----
---RSFLK--ND--DLIIF
>1_Calypte_anna_XP_008488938.1 .
IQSPRFYSPE--GYGFGISLHPRSTIS--------------------------GYSRIAF
HLCSGENDGVLE----------WPALNRQAVLTVLDQDPDVSKRM----SSSKSFTTRKD
H----LSSGDNKTLIWDKPSLTG--IFDASCNCY----RSRSWGWTNFISHSQMRR----
---RSFLK--ND--DLIIF
>1_Melopsittacus_undulatus_XP_005146486.1 .
IQSPRFYSPE--GYGFGISLHPHSRIS--------------------------GYSRIAF
HLCSGENDGVLE----------WPALNRQAVLTVLDQDPDVLKRM----SSSKSFTTSAD
D----ISSGKXXTSIWEKPSIVG--NFDVSCNCY----RSVSWGWSNFISHSQLRR----
---RSFLK--ND--DLIIF
>1_Poecilia_formosa_XP_007557360.1 .
IYSKRQFSKD--GYAYRVATILYK-----------------------------TYIGMYV
QLLSSQNDDQLQ----------YPCLQRHMIFQLLDQTPNKQLQM----SKESTFVTDKT
-----QVLSGTNTSIWDNPRETG--VALFYEDGELVYGGRVLWGSNPFTTLQELQS----
---REFLKG----------
>1_Poecilia_formosa_XP_007557357.1 .
IYSKRQFSKD--GYAYRVATILYK-----------------------------TYIGMYV
QLLSSQNDDQLQ----------YPCLQRHMIFQLLDQTPNKQLQM----SKESTLVSDKT
-----QVRPGTNTSIWDNPRETG--IALFYDKRELVYGGRVLWGSNPFTTLQELQS----
---REFLKG----------
>1_Poecilia_reticulata_XP_008429431.1 .
IYSPXQYSKD--GYAYXVAXILX------------------------------TYIGMXV
QLLSGKNDDQLQ----------FPCLQRHMIFQLLDQTPNKQLQM----SKESTFVSD--
-----ITQVASGTSIWDNPRETG--VALFFDNEELVYGGRVLWGVNPFTTVQELQS----
---REFLKG----------
>1_Poecilia_formosa_XP_007564768.1 .
MYSPRQFSKD--GYAYRVAASISG-----------------------------PNVFMYV
QLLSSQNDDRLQ----------YPCLQRLIILQLLDQTPNKQLQM----SKERTLVTD--
-----------GYFYWNNPREIS--QETFYENGELVY-AGYLLVVLST-TSEELSS----
---REFLKG-ES--AIVM-
>1_Poecilia_reticulata_XP_008429466.1 .
IYSPRLYSKD--GYAYRVAAILYK-----------------------------TYVGMYV
QLLSGKYDSQLT----------WPCLQREMSFTLLDQTPNMQLQM----SKQQSFVSLQ-
-----THTDSSGTIVWDNPRETG--AALFYENGELVY-GGLLYGYGKFATLEELRS----
---REVLKG----------
>1_Poecilia_formosa_XP_007553836.1 .
IYSPRRYSKE--GYAYRVAAILYK-----------------------------TYVGMFV
QLLSGKYDSQLT----------WPCLQREMSFTLLDQNPNMQLQM----SKQQSFASLQ-
-----THTSSSGTNVWDNPRETG--TALFYENGELVY-GGLFYGYGNFATLEELRS----
---REVLKG----------
>1_Poecilia_formosa_XP_007553840.1 .
IYSPRRYSKE--GYAYRVAAILYK-----------------------------TYVGMFV
QLLSGKYDSQLT----------WPCLQREMSFTFLDQTPNMQLQM----SKQQSFVSLQT
-----HTDSSSGTNVWDNPRETG--TALFYENGELVY-GGLLYGYGNFATLEELRS----
---REVLKG----------
>1_Poecilia_reticulata_XP_008429469.1 .
IYSPRHYSKE--GYAYRIGAILYQ-----------------------------SFVGLYV
QLLSGDYNAQLE----------WPCLRRQMTLQLLDQTPNMQKKM----SKQISFVTEQ-
-----THM-TSGINWWDNPLKTY--RTDFFENGELVY-GGFLVGYPFLASLEELQT----
---REFLKG----------
>1_Poecilia_formosa_XP_007553837.1 .
IYSPRQYSKE--GYAYRVAAILYQ-----------------------------SFVGMYV
QLLSGDNNDQLE----------WPCLQKQMTFQLLDQTPNMQKQM----SKQIGFVTHQ-
-----SHM-SWGIHWWDNPLTSP--WTYVFENGEFLF-GGPLVGYPYLASMEELQT----
---REFLKG----------
>1_Poecilia_formosa_XP_007553841.1 .
IYSPRQYSKE--GYAYRIAAVLYK-----------------------------TFLGMYV
EILSGDNDDQLE----------WPCLQKQVTFQMLDQTPDMKMQM----SKQWSEVTHE-
-----THNLSNGISWWDNPRKNG--SIVFHENGEAVY-GGILVGYHYFAFLEELQT----
---REFLKG----------
>1_Poecilia_reticulata_XP_008429468.1 .
IYSPRQYSKE--GYAYRIVIGLYQ-----------------------------TFLGMYV
EILSGDNDDQLK----------WPCLQKQATFQMLDQTPNMKMQM----SKQWSEVTQE-
-----THKLSNGISAWANPRKNG--SIVFHENDEAVY-GGIIFGYKYFAFLEELQT----
---REFVKG----------
>1_Oryzias_latipes_XP_004078291.1 .
IYSSRQYSSE--GYAFRFGALFFG-----------------------------THFGLFM
QFLSGDYDDQLK----------WPSLRKQMTFQMLDQTPNIQQQM----AKRWSFTTNE-
-----YHVDQNGVNYFDNPRKIG-SPVFIDDKNKQVY-GGVLYGLYVFSTLEEMQN----
---REFLKG----------
>1_Oryzias_latipes_XP_004078326.1 .
IYSSRQYSSE--GYAYRFAVIFYK-----------------------------TYFKLSV
QLLSGDYDNQLE----------WPCLGRQMTFQMLDQTPSIQQQM----TNQRSFTSS--
----------AGTSWWNNPRQTG-IQQFVDEKNQIVY-GGPLVGFTSFAYLEETQE----
---RELLKG----------
>1_Cynoglossus_semilaevis_XP_008322484.1 .
IFSPRQYSKD--GYAYRFAVVLSV-----------------------------SYIGLGV
QLVSGKYDNQLQ----------WPSLHKQVTLQMVDQTPNPRMQM----SMRRSFTSDP-
-----VTDTSEGSRWYENPREVG--EQYVDKNNETSY-GGLVYGRSSFADLDTMKT----
---RDFIKG----------
>1_Stegastes_partitus_XP_008302147.1 .
VYSPRQYSRE--GYAYRVAVRLSR-----------------------------TYIGMYV
QLLSGDYDDQLE----------WPCPQRQVTFQMLDQNPKVQLQM----SKQRSITTDA-
-----NLSGSSGTFYWDNPRKIG--TQIKDENGELMF-AGPLMGRSYFASLEEMKS----
---RDFLKA-ES--AIFI-
>1_Oreochromis_niloticus_XP_003460282.2 .
IYSPRQYSSE--GYAYRVALNLRQ-----------------------------TDFGVYV
HLVSGVYDDQLE----------WPCPQRQFTVQMVDQNPNIQLQM----SRQNSLTTDP-
-----NLLSSSGVLIWGKPREVG--SQIVDENNETIY-VNTLYGYRNFASLKDIQS----
---RDYLKG----------
>1_Oreochromis_niloticus_XP_005466729.1 .
IYSPRQYSSE--GYAYRVALNPRQ-----------------------------TDFGVYV
QLVSGVYDDQLK----------WPCPQRQFTVQMVDQNPNIQLQM----SRQISITTDP-
-----N-LLYNGVLIWGKPREVG--SQIVDKNNEIIY-VNTLYGYKNFASLEDIQS----
---RDYLKG-ES--AIFI-
>1_Oreochromis_niloticus_XP_005466295.1 .
IYSPRQYSSE--GYAYRVALKLYQ-----------------------------SYFGVFV
QLVSGVYDDQLQ----------WPCQQRQFTVQMVDQNPNIQLQM----SKQMSITTDP-
-----NLLTSSGVSTWGKPREVG--SPIVDENNETIY-VNTLSGRNNFASLEDIKS----
---RDYLKG----------
>1_Oreochromis_niloticus_XP_005455408.1 .
IYSPRQYSSE--GYAYRVALYLRQ-----------------------------TDFGVYV
HLVSGVYDDQLQ----------WPCPQRQFTVQMLDQNPNIQLQM----SRQMSLTTDP-
-----NLLTTSGVPAWGKPRDVG--TQIVNENNELIY-ANNLYGRYNFASLEDIQS----
---RNYIKG----------
>1_Haplochromis_burtoni_XP_005953468.1 .
IYSPRQYSSE--GYAYRVALYLRQ-----------------------------TDFGVYV
HLVSGVYDDQLQ----------WPCPQRQFTVQMVDQNPNIQLQM----SRQMSLTTDP-
-----NLLTTTGVPFWGKPRDVG--IQIVDENNELIY-ANNLYGRYYFASLEDIKS----
---RDYLKG----------
>1_Maylandia_zebra_XP_004551164.1 .
IYSPRQYSSE--GYAYRVALYLRQ-----------------------------TDFGVYV
HLVSGVYDDQLK----------WPCPQRQFTVQMVDQNPNIQLQM----SRQMSLTTDP-
-----NLLTTTGVPFWGKPRDVG--TQIVDENNELIY-ANNLYGRYYFASLEDIKS----
---RDYLKG----------
>1_Pundamilia_nyererei_XP_005736211.1 .
IYSPRQYSSE--GYAYRVALYLRQ-----------------------------TDFGAYV
QLVSGVYDDQLQ----------WPCPQRQFTVQMVDQNPNIQLQM----SRQMSLTTDP-
-----NLLTFTGVPFWGKPRDVG--TQIVDENNETIY-VNNLYGRYYFASLEDIKS----
---RDYLKG----------
>1_Neolamprologus_brichardi_XP_006808258.1 .
IYSPRQYSSE--GYAYRVALYLRQ-----------------------------TDFGVYV
QLVSGVYDDQLQ----------WPCPQRQFTVQMVDQNPNIQLQM----SRQTSLTTDP-
-----NLLTSTGVPAWGKPRDVG--TQIVDENNETIY-VNNLYG-RYFASLEDIQS----
---RDYLKG----------
>1_Tetraodon_nigroviridis_CAF95506.1 .
IYSPRLYSPG--GYAYRVGILLQA-----------------------------PSFALFV
QLLSGENDERLE----------WPCPRRQVTSTMLDQSSNIQQHM----SKQRSFTSDL-
-----STSTVNGSYLWDNPRKIG--NPFTDKNNETIY-GGPWLSFGHFSSLTEIRE----
---REFVKG----------
>1_Oncorhynchus_mykiss_CDQ80865.1 .
VYSPRYYSPE--GYAYQIAIYLRE-----------------------------MLFGVYV
RLVSGKYDDQLQ----------WPYHHRQVTIQLLDQNPHTQQRM----SKQISITTEP-
-------SLQDDYDSWNNPRKVG--MLENRGDKS-FY-VNPAVGYLKFLTLTQLKH----
---REFLKG-GN--IFFL-
>1_Astyanax_mexicanus_XP_007231218.1 .
MYSPLFYSPE--GYRYQAVLQLSE-----------------------------EIISVSV
RLVSGLYDEFLL----------WPCPWRQVTFVLLDQNPDVRQRM----SSQDSITTDP-
------KEVFGDNYLWNKPSVVG--TPYITADKEVVN-VTASKSFNIKLNKIRLND----
---REFVKG-GD--LILL-
>1_Poecilia_reticulata_XP_008406036.1 .
LYSPRFLSPS--GYSFQVGVYLNGRSGTP------------------------GYMATYF
HLTSGPNDHNLK----------WPCPWQQNNIALMDQQSDVRQQM----NMHRMVTTDPN
-----KMSSDGTEFYWDDPSKVG--SKVTGSDGSSYY-RGPGYGTSTFISHSRLRS----
---RSFTKG-GD--AFFL-
>1_Poecilia_formosa_XP_007554716.1 .
LYSPRFLSPS--GYSFQVGVYLNGRSGTS------------------------GYLATYF
HLTSGPNDHNLK----------WPCPWQQVTMALMDQQSDVRQQM----NMHRMVTTDPN
-----KMSSDGTEFYWDDPRKVG--SEVTGSDGSSYY-RGPGXGTSTFISHSRLRS----
---RSFIKG-DD--AFFL-
>1_Xiphophorus_maculatus_XP_005813084.1 .
LYSPRFLSPA--GYSFQVGVYLNGQSSTP------------------------GYMAIYF
HLTSGPNDHNLK----------WPCPWQQATMALMDQKSDVRQQM----NMHRMVTTDPN
-----KMSSDGTEFYWDDPMKVG--SEVTGSDGSSYY-RGPGYGTSTFISHSGLRS----
---RSFIKG-DD--AFFL-
>1_Oryzias_latipes_XP_004068216.1 .
LYSPRYLSPA--GYSFQVGVYLNGISSRP------------------------GYMAMYL
HLTSGPNDPNLK----------WPCPWQQATLVLMDQQSDIRQQM----NMHRMVTTDPD
-----KMSSDGTEFFWDDPSKVG--SKVTTADGSFYY-RGPGYGTSTFITHSRLKS----
---RKFIKG-DD--AFFL-
>1_Stegastes_partitus_XP_008291088.1 .
LYSPRFLSPT--GYSFQVGVYLNGRSDSP------------------------GKMATYF
HLTSGPNDHNLK----------WPCPWHQATMALMDQQSDIRQHM----SMHRMVTTDPN
-----KMSSDGTEYYWDNPQKVG--SKVTESDGSYYY-RGAGYGTSAFITHDRLKS----
---RNFIKG-DD--AFFL-
>1_Cynoglossus_semilaevis_XP_008335741.1 .
IYSPRFLSPT--GYSFQVGVYLNGRSDRP------------------------GYVAVYL
HLTSGPNDHLLK----------WPCPWHQATMALMDQQSDIRQHM----NMHRMVTTDPK
-----KMSSDGTEFYWDNPRKVG--SKVTDPDGNVYY-RGPGSGTSTFITHTRLRS----
---RKFIKE-NS--TFFL-
>1_Takifugu_rubripes_XP_003978456.1 .
LYSPRFLSPT--GYSFQVGVYLNGKSSRP------------------------GYMGIYF
YLTSGPNDHNLQ----------WPCPWHQATMVLMDQQSDIRQQM----NMHRMVTTDPG
KMS--SDGTGKTAFYWDDPRKVG--SKVSVSDGSFYY-RGPGLGTSSFLAHNRLKS----
---RNFIKG-DN--AFFL-
>1_Oreochromis_niloticus_XP_005451320.1 .
--SPRFLSPT--GYTFQVGVYLNGQSSNP------------------------GYMAIYF
HLTSGPNDDNLK----------WPCPWHQVTMTLMDQQSDIRQHM----NMNRMITTDPE
-----RKSSDGTEFFWDNPKIVG--SKITESDGSYYY-RGPGLGTSSFITHDRLRS----
---RYFIKG-DD--AFFL-
>1_Neolamprologus_brichardi_XP_006790580.1 .
MSSPRFVSPT--GYTFEVGVYLNGQSSNP------------------------GYMAIYF
HLTSGPNDDNLK----------WPCPWHQVTMTLMDQQSDIRQHM----NMNRMITTDPA
-----KMSSDGNEFFWDNPKIVG--SKITESDGSYYY-RGPGLGTSSFITHDRLRS----
---RYFIKG-DD--AFFL-
>1_Haplochromis_burtoni_XP_005919919.1 .
MSSPRFVSPT--GYTFQVGVYLNGQSSNP------------------------GYMAIYF
HLTSGPNDDNLK----------WPCPWHQATMTLMDQQSDIRQHM----NMNRMITTDPA
-----KMSSDGTEFFWDNPKIVG--SKITESDGSYYY-RGPGFGTSSFITHDRLRS----
---RYFIKG-DD--AFFL-
>1_Pundamilia_nyererei_XP_005727341.1 .
MSSPRFMSPT--GYTFQVGVYLNGQSSNP------------------------GYMAIYF
HLTSGPNDDNLK----------WPCPWHQATMTLMDQQSDIRQHM----NMNRMITTDPA
-----KMSSDGTEFFWDNPKIVG--SKITESDGSYYY-RGPGFGTSSFITHDRLRS----
---RYFIKG-DD--AFFL-
>1_Tetraodon_nigroviridis_CAG01597.1 .
-YSPRFLSST--GYSFQVGVYLNGVSSRP------------------------GYMAVYL
HLTSGPNDHKLR----------WPCPWHQGTMALLDQQSDIRQQM----S---MHRMVTT
DPK--MISSDGTEFYWDDPRKVG--SKITASDGSFYY-RGPGYGTSTFIAHSRLRS----
---RNFLKG-DD--AFFL-
>1_Callorhinchus_milii_XP_007910219.1 .
IFSPKYYSSD--GYAFQIVLFVNGTKHIP------------------------YHLSVFL
FLISGLYDNSLQ----------WPCPWKQVTISLMDQHPDIRHRM----SNQRSIIMDPE
DV---IDTGNQTFARWDRPDKVG--TRIKGPDGIEYR-IGEGKGSSMYISHQRLRS----
---RDFIKE-GN--VFFL-
>1_Ictidomys_tridecemlineatus_XP_005337528.1 .
LLSPPFYSPK--GYAFQIQFSLKPS----------------------------TDAQIYL
HLVSGGNDDYLK----------WPCPWQQITITLLDQNSDILRRM----SNQLSVTTD--
-----PFLLDDTKYFWDRPSKVG--IQTVYPNGTEYM-MNKGYGSSVFISHSRLHS----
---REFIKG-ND--VYIL-
>1_Gallus_gallus_XP_419181.2 .
IYSPPFYSST--GYAFQVGLYVNGTTDNP------------------------FNLAIYL
HLISGANDDQLQ----------WPCAWQQVTMILLDQHPDIRQRM----SNQRSVTTDPL
-----ELSGSSSNYFWDRPDKVG--SAASFPNGTMFM-RGPGRGTNAFLTHQRLRS----
---RDFIK--EG--GVYI-
>1_Meleagris_gallopavo_XP_003205072.1 .
IYSPPFYSSK--GYAFQVGLYVNGTDDNP------------------------FNLAIYL
HLISGGNDDQLQ----------WPCPWQQVTMILLDQHADIRQRM----SNQRSVTTDPL
-----ELSDSSPNYFWDRPDKVG--STASFPNGTTFM-RGPGRGTNAFLTHQRLRS----
---RDFIK--EG--GVYIL
>1_Anas_platyrhynchos_EOB02222.1 .
IYSPPFYSSK--GYAFQVGLYVNGTADSP------------------------FNLAIYL
HLISGANDDQLQ----------WPCAWQQGTMILLDQHPDIRQRM----SNQRSITTDPQ
-----KLTASSSNYFWDRPDKVG--STAYFPNGTAFM-RGPGSGTSAFLTHQRLRS----
---RDFIK--ED--GIYIL
>1_Falco_peregrinus_XP_005243799.1 .
IYSPPFYSSK--GYAFQVSLYINGTTDNP------------------------FNLAMYL
HLISGANDDQLQ----------WPCAWQQGTVILLDQHPDIRQRM----SNQRSITTDPL
-----KLSASSSAYFWDRPDKVG--STASFPNGTTFM-RGPGSGTSSFLTHQRLRS----
---RNFIK--ED--GVYIL
>1_Melopsittacus_undulatus_XP_005153675.1 .
IYSPPFYSSE--GYAFQVSLYVNGTIDNP------------------------FNLAIYF
HLISGANDDQLQ----------WPCAWQQGTMILLDQHPDIRQRM----SNQRSITTDPL
-----ELSESSSTYFWDRPDKVG--SIASFPNGTTFM-RGPGSGTSVFLTHQRLRS----
---RNFIK--ED--GIYIL
>1_Calypte_anna_XP_008495834.1 .
IYSPPFYSSE--GYAFQVGLDVNGTADNP------------------------FNLAIYF
HLISGANDDHLQ----------WPCAWQQVTMILLDQHPDIRRRM----SNQRSITTDPL
-----ELSDSSSTFFWDRPDKVG--SPASFPNGTMFM-RGPGSRISAFLTHERLRS----
---RKFIK--DD--SVYVL
>1_Ficedula_albicollis_XP_005042094.1 .
IYSPPFYSSK--GYAFQVSLYVNGTTDNP------------------------FNLGIYL
SLVSGANDAHLE----------WPCPWQQVTMILLDQHPDIRQQM----SNQRSITTDPQ
-----RLSGSSSNFTWDRPDEVG--SEATYPNGTKYM-RGPGVGTSAFLTHQRLRS----
---RNFIK--ED--GVYIL
>1_Taeniopygia_guttata_XP_002196096.1 .
VYSPPFYSSE--GYAFQVSLYVNGTIDSP------------------------FNLGIYL
SLISGANDDQLK----------WPCPWQQGTMILLDQHPDIRQQM----SNQRSITTDPL
-----KLSGSSSNYIWDRPDKVG--SEATFPNGTKYM-RGPGVGTSAFLTHERLRS----
---RNFIK--ED--GVYI-
>1_Pseudopodoces_humilis_XP_005517487.1 .
IYSPPFYSSK--GYAFQVSLYVNGTTGNP------------------------FNLGIYL
SLISGANDDHLK----------WPCPWQQGTMILLDQHPDIRQRM----SNQRSVTTDPL
-----RLSESSLNYTWDRPDKVG--SEATFPNGTKYM-RGPGVGTSAFLTHERLRS----
---RNFIK--ED--GVYIL
>1_Geospiza_fortis_XP_005418431.1 .
IYSPPFYSSE--GYAFQVSLYVNGTTDNP------------------------FNLGIYL
SLISGANDDHLK----------WPCPWQQGTMILLDQHPDIRQQM----SNQRSVTTDPQ
-----KFSASSSNYTWDRPDKVG--SEATFPNGTKYM-RGPGVGTSAFLTHERLRS----
---RNFIK--ED--GVYIL
>1_Zonotrichia_albicollis_XP_005479725.1 .
IYSPPFYSNE--GYAFQVSLYVNGTADNP------------------------FNLGIYL
SLISGANDDHLK----------WPCPWQQVTMILLDQHPDIRQQM----SNQRSVTTDPG
-----RLSESSSNYTWDRPDKVG--SEATFPNGTKYM-RGPGVGTSAFLTHERLRS----
---RNFIK--ED--GVYIL
>1_Columba_livia_EMC88189.1 .
IYSPPFYSSE--GYAFQVSLYLNGSTDNP------------------------FNVEMYF
HLISGANDDHLQ----------WPCPWQQATVILLDQHPDIRQRM----SNQRSITTDPL
-----QLSASSSSYFWDRPDKVG--SVASFSNGTTFM-RGPGMGTSAFLTHQRLRS----
---RNFVK--ED--GVYIL
>1_Pelodiscus_sinensis_XP_006113684.1 .
IFSPPFYSSK--GYAFQVGLYVNGTSDNP------------------------FTLAIYL
YLISGVNDDRLQ----------WPCVWQQVTMELLDQNPDIRQRM----SNQRSITTDT-
-----SVLTGSSSYFWDRPDKVG--APANFSNGTQFM-RGPGRGTSGYLTHQRLRS----
---LNFIK--DD--GVFIL
>1_Chelonia_mydas_EMP36721.1 .
IYSPPFYSSK--GYAFQVGLYVNGTSSNP------------------------FNLAIYL
HLISGVNDDHLQ----------WPCEWQQATMMLLDQNPDIRQRM----SNQRSVTTDL-
-----SVLTDSSSYFWDRPDKVG--SPANFANGTQFM-RGPGRGTSAFLTHERLRS----
---LNFIK--ED--GVYIL
>1_Chrysemys_picta_bellii_XP_008166807.1 .
IYSPPFYSSK--GYAFQVGLYVNGTSDNP------------------------FNLAIYL
HLISGVNDDHLQ----------WPCEWQQATMLLLDQNPDIRQRM----SNQRSVTTDL-
-----SVLTDSSSYFWDRPDKVG--SPANFANGTQFM-RGPGRGTSGFLTHERLRS----
---LNFIK--ED--GVYIL
>1_Alligator_mississippiensis_XP_006261478.1 .
IYSPPFYSSK--GYAFQIGLYVNGTSNNS------------------------HNLAIYL
HSISGANDDQLA----------WPCAWQQATMILLDQHPDIRQQM----SNQRSVTTDPS
Q----LLPGSLTSLFWDRPDKVG--SPSKFANGTEFR-RGPGSGTSGFLTHQRLRS----
---RDFIKG-DD--VYIL-
>1_Alligator_sinensis_XP_006036626.1 .
IYSPPFYSSK--GYAFQIGLYVNGTSNNS------------------------HNLAIYL
HSISGANDDQLA----------WPCAWQQTTMILLDQHPDIRQQM----SNQRSVTTDPS
Q----LLPGSLTSLFWDRPDKVG--SPSKFANGTEFR-RGPGSGTSGFLTHQRLRS----
---HDFIKG-DD--VYIL-
>1_Python_bivittatus_XP_007435515.1 .
LYSPPFYSPK--GYAFQIALYAKGTTDL-------------------------SSMAIYF
CLIRSTNHYHLQ----------WPCPWQQVTMVLLDQHRDIHQHT----SNQKSLTTDS-
-----QMLESSNVYTWGRPDKVG--VSVWFPKGTXVK-RGPKWRTYSFITHKRLRS----
---HEFIKX-DR---VFI-
>1_Anolis_carolinensis_XP_003223572.1 .
LYSPPFYSPE--GYAFQIALYVNGSSSP-------------------------FNLAIYV
HLISGENDNQLQ----------WPCAWKQITMVLLDQHPDIMQRM----SNLRSITTDPN
-----KVE-SSGLYSWDRPDKVG--TEATFPNGTKFM-RGPRSGTNAFLTHERLKS----
---RGFIK--DD--SIFI-
>1_Haplochromis_burtoni_XP_005912735.1 .
IFSPLFTSKE--GYTFQMMLYPSGREGYQ------------------------GQLSAYA
HLVAREGDTGQI----------WPCPWKQITMMLMDQHPHIQKRM----SNQRSITTDPN
-----MKAAGSDEFFWDDPRKVG--VEVTDTDGSKYF-RGPGYGTAAYLTHLRAKS----
---RDFIKG-GD--AIFL-
>1_Maylandia_zebra_XP_004543065.1 .
IFSPLFTSKE--GYTFQMMLYPSGREGYQ------------------------GQLSAYA
HLVAREGDTGQI----------WPCPWKQITMMLMDQHPHIQKRM----SNQRSITTDPN
-----MKAAGSDEFFWDDPRKVG--VEVTDTDGSKYF-LGPGYGTAAYLTHLRAKS----
---RDFIKG-GD--AIFL-
>1_Neolamprologus_brichardi_XP_006786488.1 .
IFSPLLTSKE--GYTFQMMLYPSGREGYQ------------------------GQLSAYA
HLVAREGDTEQI----------WPCPWKQITMMLMDQHPNIQKRM----SNQRSITTDPN
-----MKVAGSDEFFWDDPRKVG--VEVTDTDGSKYF-RGLGSGTAVYLTHLRAKS----
---RDFIKG-GD--AIFL-
>1_Oreochromis_niloticus_XP_005476425.1 .
IFSPLFTSKE--GYTFQMKLYPSGEEGYQ------------------------GQLSAYA
HLVAREGDTGQI----------WPCPWKQITMMLMDQHPHIQKRM----SNQRSITTDPN
-----MKAAGSDEFFWDDPRKVG--DEVTDTDGSKYF-RGPGSGTAAYLTHLRAKS----
---RDFIKG-GD--AIFL-
>1_Stegastes_partitus_XP_008295732.1 .
IFSPPFTSKE--GYTFQMQLFPSGRQGYP------------------------GELSAYA
HLVARQGDTGQT----------WPCPWKQITMMLMDQNPHIQKRM----SNQRSVTTDPN
-----KKATDSDQFFWDDPRKVG--QEFTDTDGSKYF-RGPGAGTAVYLTHLRAKS----
---RDFIKG-GD--AIFL-
>1_Poecilia_reticulata_XP_008432267.1 .
IFSPPFTSKE--GYTFQMQLYPSGTGGYS------------------------GQLSAYA
HLVAREGDTGQT----------WPCPWKQMTMMLMDQHPHIQKRM----SNQRSVTTDPT
-----MKAXDSELFFWDDPRKVG--TEVTDTDGSKYF-RGPGFGTPAYLTHLRAKS----
---RDFIKG-GD--AIFL-
>1_Poecilia_formosa_XP_007559526.1 .
IFSPPFTSKE--GYTFQMQIYPSGKEGYS------------------------GQLSAYA
HLVAREGDTGQT----------WPCPWKQMTMMLMDQHPHIQKRM----SNQRSVTTDPT
-----MKATDSELFFWDDPRKVG--TEVTDTDGSRYF-RGPGFGTAAYLTHLRAKS----
---RDFIKG-GD--AIFL-
>1_Xiphophorus_maculatus_XP_005796164.1 .
IFSPPFTSKE--GYTFQMQLYPSGKEDNS------------------------GQLSAYA
HLVAREGDTGQT----------WPCPWKQMTMMLMDQHPHIQKRM----SNQRSVTTDPT
-----MKATNSDLFFWDDPRKVG--TEVTDTDGSKYF-RGPGFGTPVYLTHLRARS----
---RDFIKG-GD--AIFL-
>1_Tetraodon_nigroviridis_CAF91596.1 .
IFSPPFKSKE--GYTFQMQLYPNGTDKYP------------------------GQLGAFA
HLVAREGDTGQE----------WPCPWKQMTMMLMDQHPHIQKRM----SNQRSVTTDPN
-----MTATDSDQFFWDDPRKVG--IEVKDTDGSTYF-RGPGAGTAVYLTHLRARS----
---RDFIKG-GD--AIFL-
>1_Takifugu_rubripes_XP_003975347.1 .
IFSPPFKSKE--GYTFQMQLYPNGTDRYP------------------------GQLSAFA
HLVAREGDAGQK----------WPCPWKQMTMMLMDQHPHIQKRM----SNQRSVTTDPN
-----MKAADSDQFFWDDPRKVG--TEVTDTNGSTYF-RGPGAGTAVYLTHLRAKS----
---RDFIKD-GD--AIFLL
>1_Oryzias_latipes_XP_004079420.1 .
IFSPPFTSKQ--GYTFQMQLYPNGVEGYP------------------------NELSAYS
HLVAREEDTGQT----------WPCPWKQMTMMLMDQHPHIQKRM----SNQRSVTTDPT
-----MKASDSDQFFWDDPRKVG--VEVTDTDGSKYF-RGPGAGTAVFLTHLRARS----
---RDFIKG-GD--AIFL-
>1_Cynoglossus_semilaevis_XP_008332522.1 .
IYSPPFTSKE--GYSFQMQLFPNGVESNP------------------------GEIAVYA
NLVALEGETGQI----------WPCPWKQMTMMLMDQNPHIQKRM----NNQRSVTTDPN
-----RKITETDNFFWDDPRKVG--PEVTAPDGLKYF-QGPRAGTPVYLTHLRARS----
---RDFIKN-GD--AIFLL
>1_Oncorhynchus_mykiss_CDQ68111.1 .
IYSPPFKSRE--GYTFQMGLYPSGKEGYA------------------------GELSAYA
HLVTMTGDTEVRK---------WPCPWKQMTMMLFDQNPDIMRRM----NNQRSVTTDPT
K----KLSETSELFFWDDPRKVG--VEVSAADGTKYF-RGPGAGTTAYLTHGRAKS----
---RDFIKG-GD--AIFL-
>1_Astyanax_mexicanus_XP_007259850.1 .
VYSPRFKSSY--GYSFQMGLYPNGTESSP------------------------GELGAYA
HLTSGDDVVDAGLV--------WPCPWKQMTMMLMDQHPDIRKRM----SNQRSATTEPE
-----ATIEGSGMFFWDDPRKVG--VEVTEEGGTKYF-RGPGAGTSVYLTQARALS----
---RDFIKG-GD--AFFL-
>1_Danio_rerio_XP_003197854.2 .
IYSPRFTSRL--GYSFQMGLYPNGTAGNP------------------------GEMGAYA
HLVSGDAAVDGGLV--------WPAQWKQMTMMMMDQNADIRRRM----SNQRSVTTDPN
-----MTVEGSLNLFWDDPRKVG--VKVTDDNGTEYF-RGPGAGTPVYLTQARALS----
---RDFIKG-GD--AIFL-
>1_Oncorhynchus_mykiss_CDQ82044.1 .
IYSPRFLSPS--GYSFMVSVYINGRSSP-------------------------GSMAIYF
HLTSGPKDDSLT----------WPCPWHQATMALMDQNPDIRQRM----SNHRMITTDPN
-----KLSSDGNDFYWDNPLKVG--SLVNGSDGSQFY-RGPGTGTSSYLTHSRLKS----
---RNFIKG-DD--AIFL-
>1_Astyanax_mexicanus_XP_007245387.1 .
--SPIFVSRE--GYSFQISLYVNGKSSSP------------------------DSMGIYF
HLTSGPHDSQLK----------WPCPWRQVTMALMDQNPNIQHRM----NNQRMITTDPS
KT---SNDEGEVEYFWDDPRKVG--SLIKNPDGTSYY-RGPGYGTSSFITHQRLKS----
---RDFIKG-DD--LIMF-
>1_Danio_rerio_NP_001070089.2 .
IYSPRLLSPD--GYSFQIGLYINGLKDSP------------------------DKMAIYL
HLTSGPHDDNLQ----------WPCPWRQASMEMMDQNPDIQRRM----NNIRMITTDPD
KTS--TDSSGNVEYFWDDPRKVG--SRVTDTDGSTFY-RGSGYGTSSFITHDRLKS----
---RSFIK--GD--DVIF-
>1_Lepisosteus_oculatus_XP_006643274.1 .
IYSPRFYSRA--GYAFQIGLYVNGTDDNP------------------------SNLAIYF
HLTSGTNSDRLQ----------WPCPWQQATMLLLDQHPDIRRRM----SNQRSITTDPT
EQK--TELNGSLYYFWDKPETVG--QLVRDPDGTEYY-RGPGRGTSAFLTHDRLRS----
---REFIKG-DD--VFFL-
>1_Latimeria_chalumnae_XP_006004111.1 .
IYSPRFQSSE--GYEFQIGLYINGTERNP------------------------SALAIYF
YLTSGKNDDQLQ----------WPCPWKQVTMMLMDQHPDIRHRM----SHQRSVTTNPT
-----ELQSNENNYLWDRPDKVG--KLVNDSDGTQFY-RGPGRGTSSFLTHDRLES----
---REFIKG-ND--VYFL-
>1_Xenopus_Silurana_tropicalis_NP_001096352.1 .
IYSPPLYSKD--GYAYQVQVRPNGPADSP------------------------YDLAIYF
HLISGANDDTLQ----------WPCSLRQAKMELMDQNPDIRKRM----SNQRSITTDP-
-----TQVASNGDLFWDKPAKVG--TSVTFPNGTQFF-RGPGYGTSAFISHDRLHS----
---RDFLKG-GD--AFFL-
>1_Sarcophilus_harrisii_XP_003759861.1 .
LISPPFYSPS--GYAFEVQLNIKDQ----------------------------TDVRIYF
SLISGANDEQLQ----------WPCPWQQATMTLLDQNPDIRQRM----SNQRSVTTDPF
R----TIDNNNEIFIWDKPSKVG--EPAIFPNG-TAY-SRGPKAGYVYITHQRMRS----
---RDFIKG-DN--VYML-
>1_Monodelphis_domestica_XP_007487255.1 .
LFSPPFYSPT--GYAFQVQLDISRQ----------------------------TNIGIYF
SLISGVNDEQLQ----------WPCPWQQATMTLLDQNPDIRQRM----SNQRSVTTDPF
M----TIDNGNGSLYWDKPSKVG--VTATFPNGTSYF-RGPHYGTSVYITHQRMQS----
---RDFIK--GD--NVYLL
>1_Sarcophilus_harrisii_XP_003759860.1 .
--SPPFYSHS--GYAFQVQLDVRNQ----------------------------TNVGIYF
FLISGANDEELA----------WPCPWHQATMTLLDQNPDIRRSM----SNERSITTDPL
K----TIDSDIENFFWDKPSKVG--VTTTFPNGTSYS-RSLAFGTSTYITHKWLQK----
---RDFIKG-DT--VYIL-
>1_Monod_domestica_XP_001380411.2 .
IFSPPFYSPK--GYAFQVHLNLTNE----------------------------DKIGIYF
SLISGANDEYLE----------WPCPWQQATVTLLDQNPDIRRSM----SHQRSVTTDPF
K----KIENSSETFFWDKPSKVG--VTATFPNGTSYS-RGPAFGIKDYIIHKWMQR----
---RDFAKG-DN--VYIL-
>1_Monodelphis_domestica_XP_007487295.1 .
IFSPPFYSPK--GYAFQVHLNLTNE----------------------------DKIGIYF
SLISGANDEYLE----------WPCPWQQATVTLLDQNPDIRRSM----SHQR--SVTTD
PFK--KIENSSETFFWDKPSKVG--VTATFPNGTSYS-RGPAFGIKDYIIHKWMQR----
---RDFAK--GD--NVYIL
>1_Sarcophilus_harrisii_XP_003759859.1 .
ILSPPFYSPT--GYAFQIQLDLYDQ----------------------------TRIGIYF
SLISGANDEKLQ----------WPCPWHQATMTLLDQNPDIRRRM----SNERSITTDP-
-----FQKIGAKNFFWDKPSKVG--KKEIFPNGTLYS-KSMGQGTSYYITHKWIHS----
---RDFIK--GD--NIYIL
>1_Ornithorhynchus_anatinus_XP_003428512.1 .
IFSPPFYSPK--GYAFQISLNISDP----------------------------VQVGIFF
YLISGANDDSLK----------WPCPWQQATLTLLDQNPDIRRRM----SNQRSVTTDP-
-----EEK-KGDTFYWDKPSTVG--REESFPNGTKFK-RGPGKGFSTFITQSRLRS----
---RDYIKG-DD--VYIL-
>1_Sorex_araneus_XP_004606185.1 .
LYSPPFYSSN--GYAYQISLKLSHA----------------------------TNAAIYF
HLISGHNDDQLQ----------WPCPWLQTTMTLLDQNPDIRRRM----SNLRGVTTDP-
-----MKKNDNGDYFWDRPSKVG--VDAVFPNGTRFK-RSQGFGTSAFITFQRLRS----
---RDYIK--GD-VVYFL-
>1_Condylura_cristata_XP_004684052.1 .
LYSPPYYSSK--GYAFQISLKLNHP----------------------------TDVAIYF
HLISGANDEQLQ----------WPCPWLQATMTLLDQNPDIRRRM----SNQRSITTDP-
-----FRTTGDGNYFWDKPSKVG--KDAFFPNGTKFK-RGPGLGTGSFITQMRLKS----
---RDFIKG-DD--VYIL-
>1_Erinaceus_europaeus_XP_007521024.1 .
LESPPFYSSK--GYAFQVTLDLSRE----------------------------TNAGIYF
SLISGANDDQLQ----------WPCSWLQATMTLLDQNPDIRRSM----SNQRSVTTDP-
-----LKTTGNGDYFWDKPSKVG--QVAVFPNGTQYR-RNTGYGTSAFITYSRLRS----
---RDYIKG-DD--VYIL-
>1_Capra_hircus_XP_005697065.1 .
LYSPPFYSSK--GYAFQIYLDLYSL----------------------------PKIGMYF
HLISGANDDQLE----------WPCPWQQVTMTILDQTPDIRQRM----SNQQSLTTDP-
-----FLTIDNGTYFWDRPSKVG--AQVIFPNGTQFQ-RGRGRGFHNFMTQELLKS----
---RDFIKG-DD--VYIL-
>1_Ovis_aries_XP_004020496.1 .
FYSPPFYSSK--GYAFQIYLDLYSL----------------------------PKIGMYF
HLISGANDDQLE----------WPCPWQQVTMTILDQTPDIRQRM----SNQQSLTTDP-
-----FLTIDNGNYFWDRPSKVG--AQVIFPNGTQFQ-RGRGRGFHNFMTQELLKS----
---RDFIKG-DD--VYIL-
>1_Pantholops_hodgsonii_XP_005960588.1 .
FYSPPFYSTK--GYAFQIYLNLNSL----------------------------PKIGMYF
HLISGANDDQLE----------WPCPWQQVTMTILDQTPDIRQRM----SNQQSLTTDP-
-----FLTIDNGTYFWDRPSKVG--AQVIFPNGTQFQ-RGRGRGFHNFMTQELLKS----
---RDFIKG-DD--VYIL-
>1_Bubalus_bubalis_XP_006054899.1 .
FFSPPFYSSK--GYAFQIYLDLYSL----------------------------PKIGMYF
HLISGANDDQLE----------WPCPWQQVTITILDQTPDIRQRM----SKQQSLTTDP-
-----FLTIDNGTYFWDRPSKVG--AQVIFPNGTQFQ-RGRGRGFHNFMSQEMLKS----
---RDFIKG-DD--VYIL-
>1_Bos_taurus_XP_005224069.1 .
FYSPPFYSSK--GYAFQIYLNLDSL----------------------------PKIGMYF
HLISGANDDHLE----------WPCPWQQVTITILDQTPDIRQRM----SKQQSLTTDP-
-----FLTIDNGNYFWDRPSKVG--AQVIFPNGTQFQ-RGRGRGFPNFMSQEMLKS----
---RDFIKG-DD--VYIL-
>1_Physeter_catodon_XP_007121303.1 .
VFSPSFYSSK--GYAFQIYLKLSSL----------------------------PNIGMYF
HLISGANDDQLE----------WPCPWQQVTMTILDQNPDIRQRM----SNMQSITTDP-
-----FMTTDNGTYFWDRPSKVG--AQVFFPNGTQFR-RGRGYGFSVFMTHERLKS----
---RDFIKG-DD--VYIL-
>1_Lipotes_vexillifer_XP_007455229.1 .
VFSPSFYSSK--GYAFQISLNLSSL----------------------------PNVGMYF
HLISGANDDQLE----------WPCPWQQVTMTILDQNPDIRQRM----SNQRSITTDP-
-----FMTTGNGNYFWDRPSKVG--VQGFFPNGTQFQ-RGRGYGYSAFMTHERLKS----
---RDFIKG-DD--VYIL-
>1_Tursiops_truncatus_XP_004319909.1 .
VYSPSFYSSK--GYAFQIRLNLSSL----------------------------PNVGMYF
HLISGANDDQLE----------WPCPWQQVTMTILDQNPDIRQRM----SNKRSITTDP-
-----FMTTGNGDYFWDRPSKVG--VQDFFPNGTQFQ-RGRGYGYSVFMTHERLKS----
---RDFMKG-DD--VYIL-
>1_Sus_scrofa_XP_003127931.1 .
LFSPPFYSSK--GYAFQIYMTLTNL----------------------------TKIGIYF
HLISGANDDQLQ----------WPCPWQQATMTILDQNPDIRQRM----SNGRSITTDP-
-----SLTSDDGTYFWDRPSKVG--TEAFFPNGTQFK-RSRGYGSSSFITYERLKS----
---RDFIKG-ND--VYIL-
>1_Vicugna_pacos_XP_006205206.1 .
---PPFYSSK--GYAFQVSLKLTNL----------------------------TNVGIYF
HLISGANDDQLQ----------WPCPWQQATMTILDQNPDIRRRM----SRELSITTEP-
-----FMISGNGNYFWDRPSKVG--GKAFFSNGTQFR-RGGGYGSSTFMTLEQLKG----
---RDFIKG-ND--VYIL-
>1_Camelus_ferus_XP_006187241.1 .
LFSPPFYSSK--GYAFQVSLKLTNL----------------------------TNVGIYF
HLISGANDDQLQ----------WPCPWQQATMTILDQNPDIRRCM----SRELSITTDP-
-----FMISGNGNYFWDRPSKVG--GKAFFSNGTQFR-RGGGYGSSTFMTLEQLKS----
---RDFIKG-ND--VYIL-
>1_Myotis_davidii_ELK28261.1 .
LYSPPFYSPK--GYAFQISLFLSHA----------------------------TNAGIYF
HLISGANDDQLE----------WPCPWQQATMTLLDQNPDIRRRM----SNQRSVTTDPL
L----STDDDGKSYFWDRPSKVG--EVAFFPNGTQFR-RGPGSGTSAFITHERLKS----
---RDFIKG-DD--VYIL-
>1_Myotis_lucifugus_XP_006091741.1 .
LYSPPFYSPK--GYAFQVSLTLSHP----------------------------SNAGIYF
HLISGANDDQLE----------WPCPWQQATMTLLDQNPDIRRRM----SNQRSVTTDPL
L----TTDDDGKSFFWDRPSKVG--EVDFFPNGTQFR-RGPGSGTSAFITHERLKS----
---RDFIKG-GD--VYIL-
>1_Myotis_brandtii_XP_005857141.1 .
LYSPPFYSPK--GYAFQISLILSHS----------------------------TNAGIYF
HLISGANDDQLE----------WPCPWQQATMTLLDQNPDIRRRM----SNQRSITTDPL
L----TTDDDGKSYFWDRPSKVG--EVAFFPNGTQFR-RGPPFGTSTFITHERLKS----
---RDFIKG-DD--VYIL-
>1_Eptesicus_fuscus_XP_008146580.1 .
LYSPPFYSPK--GYAFQISLTLSQP----------------------------TNAGIYF
HLISGANDEQLE----------WPCPWQQATMTLLDQHPDIRQRM----SNQRSVTTDP-
-----LLTTDDGSYFWDRPSKVG--QVASFPNGTQFR-RGRGWGTSAFITHERLKS----
---RDFIKG-DD--VYLL-
>1_Tupaia_chinensis_ELW64612.1 .
LHSPPFYSSK--GYAFQIKLDLTGS----------------------------TNAGIYF
HLVSGANDDQLE----------WPCPWQQATMTLLDQNPDIRQRM----SNQRSITTDP-
-----FLTTENGNYFWDRPSKVG--EVAIYPNGTQFI-RGMGLGTSAFITHERLKS----
---REFIKG-DE--VYIL-
>1_Mesocricetus_auratus_XP_005065277.1 .
IRSPPYYSPK--GYAYQIYLNLNSS----------------------------TNVGIYF
HLISGANDDQLQ----------WPCPWQQATMTLLDQNPDIRQRM----SNQRSITTDP-
-----TMTNDDGSYFWDRPSKVG--SVAIFPNGTQFS-RGRGYGTSAFITHKRLIS----
---REFIKG-DD--VYIL-
>1_Cricetulus_griseus_XP_007645343.1 .
IHSPPYYSPK--GYAYQIYLKLNSL----------------------------PNVGIYF
HLISGANDDQLQ----------WPCPWQQATMTLLDQNPDIRQRM----SNQLSITTDP-
-----TMTNDDGSYFWDRPSKVG--NVALFPNGTQFR-RGRGYGTSAFITHKRLTS----
---REFIKG-DD--AYIL-
>1_Peromyscus_maniculatus_bairdii_XP_006970296.1 .
VYSPPFYSPD--GYAYQIYLTLNSS----------------------------TNVGIYF
HLISGANDDQLQ----------WPCPWRQATMTLLDQNPDIRQRM----SNQQSITTDP-
-----TMTDDNGGYFWDRPSKVG--VAAYFPNGTQFS-RGRGYGTSAFITQKRMKS----
---REFIKG-DD--VYIL-
>1_Microtus_ochrogaster_XP_005372485.1 .
VYSPPYYSPE--GYAYQVYLDLNSS----------------------------TNVGIYF
YLISGANDDQLQ----------WPCPWQQATMTLLDQNPDIRQRM----SNQRSITTDP-
-----TMTNGNESYFWDRPSKLG--NTAFFPNGTQYY-RTRGYGTSAFITYERLKS----
---REFIKG-DD--VYIL-
>1_Microtus_ochrogaster_XP_005355895.1 .
VYSPPYYSPE--GYAYQVYLDLNSS----------------------------NRVGIYF
YLISGANDDQLQ----------WPCPWQQATMTLLDQNPDIRRRM----SNELSITTDP-
-----TMNDGNGNYFWDRPSNVG--NVASFPNGTQYY-RSIGYGTWAFITYERLKS----
---RKFVKG-DD--VYIL-
>1_Rattus_norvegicus_P28826.3 .
VYSPPFYSSK--GYAFQINLDLTSP----------------------------TNVGLYF
HLISGANDDQLQ----------WPCPWQQATMTLLDQNPDIRQRM----SNQRSITTDP-
-----KMTDDNGSYLWDRPSKVG--VEAFFPNGTQFS-RGRGYGTSVFITQERLKS----
---REFLKG-DD--VYIL-
>1_Mus_musculus_NP_032612.2 .
VYSPPFYSSK--GYAFQIYMDLRSS----------------------------TNVGIYF
HLISGANDDQLQ----------WPCPWQQATMTLLDQNPDIRQRM----FNQRSITTDP-
-----TMTSDNGSYFWDRPSKVG--VTDVFPNGTQFS-RGIGYGTTVFITRERLKS----
---REFIKG-DD--IYIL-
>1_Oryct_cuniculus_XP_002713491.1 .
LYSPPFYSPK--GYAYQIYLNLEST----------------------------TNVGIYF
HLISGANDDQLQ----------WPCPWQQATMTFLDQNPDIQQRM----SNQRSITTDP-
-----FMTTDDGNYLWDRPSRVG--QVVVFPNGTEYS-RGRGYGTSAFITYERLRS----
---RDFIKG-DD--AFIL-
>1_Ochotona_princeps_XP_004579758.1 .
LYSPPFYSPK--GYAYQVFLDLRSS----------------------------TNVGIYF
HLISGANDDQLQ----------WPCPWQQATMTFMDQNPDILQRM----SNQRSITTDP-
-----FMTTDDGNYLWDRPSKVG--QVVVFPNGTEYS-RGTGYGTSAFITYGRLRS----
---RDFLKG-DD--AFIL-
>1_Elephantulus_edwardii_XP_006899629.1 .
LESPPFYSSK--GYAFQISLTLNHS----------------------------TNVGIYF
HLISGDNDDQLQ----------WPCPWQQATMTLLDQNPDIQQRM----SNQRSITTDP-
-----LMIADNGGYFWDRPSKVG--TVVLFPNGTQYH-RGPGFGTSAFITHERLKS----
---RDFIKG-ND--VYIL-
>1_Loxodonta_africana_XP_003406796.1 .
LYSPPFYSSK--GYAFQIYLNLNHS----------------------------TDVGIYF
HLISGANDDQLQ----------WPCPWQQATMTLLDQNPDIRQRM----SNQRSITTDP-
-----FMTIDNGIYVWDRPSKVG--GVAFFTNGTQFR-RGIGLGTSVFITHERLQS----
---RDFIKG-ND--VYIL-
>1_Trichechus_manatus_latirostris_XP_004386958.1 .
LYSPPFYSSK--GYAFQIQLTLNNS----------------------------TNVGIYF
HLISGANDDQLQ----------WPCPWQQATMTLLDQNSDIRQRM----SNQRSITTDP-
-----SMISDNGNYFWDRPSKVG--ALAVFTNGTQFR-RGVGFGTSAFITHERLQS----
---RDFIKG-ND--VYIL-
>1_Chrysochloris_asiatica_XP_006835194.1 .
LYSPPFYSSK--GYAFQIYLTLNHL----------------------------TNVGIYF
HLISGANDDQLQ----------WPCPWQQATMTLLDQNPDIRQRM----STQRSITTDP-
-----FMTTDNGNYFWDRPSKVG--NVAFFPNGTQFR-RSQGYGTSAFITHERLKS----
---RDFIKG-ND--VYIL-
>1_Panthera_tigris_altaica_XP_007093122.1 .
IYSPPFYSSK--GYAFQIQLNLNHS----------------------------TNAGIYF
HLISGANDDQLQ----------WPCPWQQATMTLLDQNPDIRQRM----SNQRSITTDP-
-----FMTTDNGNYFWDRPSKVG--LVAFFPNGTEFR-RGMGFGTAAFITYKRLKS----
---RDFIKG-DD--VYIL-
>1_Tarsius_syrichta_XP_008049492.1 .
LYSPAFYSSK--GYAFQIHLNLSHL----------------------------TDAGIYF
HLISGANDDQLQ----------WPCPWQQATMTLLDQNPDIRQRM----SNQRSVTTDP-
-----FMTTDNGSYFWDRPSKVG--TVAFFPNGTEFR-RGRGYGTSTFITHERLKS----
---RNFIKG-ND--VFIL-
>1_Dasypus_novemcinctus_XP_004479061.1 .
LYSPPFYSSK--GYAFQIQLNLNVS----------------------------TNVGIYF
HLISGANDDQLQ----------WPCPWQQATMTLLDQNPDIRQRM----SNQRSVTTDP-
-----FMITENGTYFWDRPSKVG--EVAFFHNGTQFR-RGRGYGTSAFITVERLKS----
---RDFIKG-SD--AYIL-
>1_Echinops_telfairi_XP_004703136.1 .
VYSPPFYSPK--GYAFQVQLNLNHL----------------------------TNVGIYF
HLISGANDDQLQ----------WPCPWQQATMTLLDQNPDIRQRM----SNQRSVTTDP-
-----FMTTDNGNYFWDRPSKVG--EVANFPNGTQFR-RSRGYGTSAFITYQRLRS----
---RDFIKG-ND--VYLL-
>1_Equus_caballus_XP_001916288.1 .
LYSPPFYSSK--GYAFQIFLNLNHL----------------------------TNAGIYF
HLISGANDDQLQ----------WPCPWQQATMTLLDQNPDIRQRM----SNQRSITTDP-
-----FMTTDNGNYFWDRPSNVG--EVAFFPNGTQFR-RGRGYGTSAFITHERLKS----
---RDFIKG-DD--VYIL-
>1_Equus_przewalskii_XP_008529512.1 .
LYSPPFYSSK--GYAFQIFLNLNHL----------------------------TNAGIYF
HLISGANDDQLQ----------WPCPWQQATMTLLDQNPDIRQRM----SNQRSITTDP-
-----FMTSDNGNYFWDRPSNVG--EVAFFPNGTQFR-RGRGYGTSAFITHERLKS----
---RDFIKG-DD--VYIL-
>1_Ceratotherium_simum_simum_XP_004422486.1 .
LYSPPFYSSK--GYAFQIFLNLNHS----------------------------TSAGIYF
HLISGANDDQLQ----------WPCPWQQATMTLLDQNPDIRERM----SNQRSITTDP-
-----FMTTDDGNYFWDRPSKVG--EVAFFSNGTQFR-RGGGYGTSAFITYERLKS----
---RDFIKG-ND--VYIL-
>1_Pteropus_alecto_ELK05673.1 .
LYSPPFYSSK--GYAFQIYLNLNHS----------------------------TYAGIYF
HLISGANDDQLQ----------WPCPWQQATMTLLDQNPDIRQRM----SNERSITTDP-
-----FMTTDNETYFWDRPSKVG--KVAFFPNGTEFR-RGGGYGTSAFITHERLKS----
---RDFIKG-NE--VYIL-
>1_Octodon_degus_XP_004623761.1 .
LYSPPFYSPK--GYAFQIYMDLRSL----------------------------TNIGLYF
HLISGANDDQLQ----------WPCPWQQATMTLLDQNPDIRHRM----SNQRSITTDP-
-----LMTTDNENYFWDNPSKVG--KVAFFPNGTQFS-RGGGYGTSAFITRERMKS----
---RDFIKG-ND--VYIL-
>1_Chinchilla_lanigera_XP_005372810.1 .
LYSPPFYSPK--GYAFQIYLDLRSL----------------------------TNVGIYF
HLISGANDDQLQ----------WPCPWQQATMTLLDQNPDIRQRM----SNQRSITTDP-
-----LMTSDNGNYFWDNPSKVG--SVAFFPNGTQFS-RGGGYGTSAFITQQRMKS----
---RDFIKG-ND--VYIL-
>1_Heterocephalus_glaber_EHB15913.1 .
LYSPPFYSPK--GYAFQIYLNLQSL----------------------------PNVGIYF
HLISGANDDQLQ----------WPCPWQQATMTLLDQNPDIRQRM----SNQRSITTDP-
-----FMTTDNGNYFWDNPSKVG--KLAFFPNGTQFS-RGGGYGTSVFITEKRIKS----
---RDFIKG-ND--VYIL-
>1_Cavia_porcellus_XP_003474058.1 .
LYSPPFYSPK--GYAFQIYLDLRSL----------------------------TNVGIYF
HLISGANDDHLE----------WPCPWQQATMTLLDQNPDIRQRM----SNQRSLTTDP-
-----FMTSDNGNYFWDNPSKVG--KVAFFPNGTQFS-RGEGYGTSAFITQERMKS----
---RDFLKG-ND--VFIL-
>1_Jaculus_jaculus_XP_004666852.1 .
VYSPPFYSTK--GYAFQIYLDLRPL----------------------------TNVGIYF
HLISGANDDQLQ----------WPCPWQQATMTLLDQNPDIRQRM----SNQRSITTDP-
-----FMTTDNGNYFWDMPSKVG--QVAFFPNGTQFN-RTRGYGTNAFISHERLKS----
---REFMKG-ND--VYIL-
>1_Otolemur_garnettii_XP_003784872.1 .
LYSPPFYSSK--GYAFQIHLDLSQL----------------------------TNVGIYF
HLISGANDDQLQ----------WPCPWQQATMTLLDQNPDIRQRM----SNQRSITTDP-
-----FMTTDNGNYFWDRPSKVG--EVALFPNGTEFR-RNRGYGTSAFITHERLKS----
---RDFIKG-ND--VFIL-
>1_Callithrix_jacchus_XP_002757232.1 .
LYSPPFYSSK--GYAFQIFLNLTDV----------------------------TNAGIYF
HLISGANDDQLE----------WPCPWQQATMTLLDQNPDIRQRM----SNQRSITTDP-
-----FMTTDNGNYFWDRPSKVG--AVAFFPNGTEFR-RGRGYGTSAFITHERLKS----
---RDFIKG-ND--VYIL-
>1_Saimiri_boliviensis_boliviensis_XP_003924800.1 .
LYSPPFYSSK--GYAFQIFLDLADV----------------------------TNAGIYF
HLISGANDDQLQ----------WPCPWQQATMTLLDQNPDIRQRM----SNQRSITTDP-
-----FMTTGNGIYFWDRPSKVG--AVAFFPNGTEFR-RGRGYGTSAFITHERLKS----
---RDFIKG-ND--VYIL-
>1_Leptonychotes_weddellii_XP_006744145.1 .
LYSPPFYSPK--GYAFQIHLNLSHS----------------------------TNAGIYF
HLISGANDDQLQ----------WPCPWQQATMTLLDQNPDIRQRM----SNQRSVTTDP-
-----FMTTDNGNYFWDRPSKVG--EVAFFPNGTQFR-RGQGSGTSAFITHKRLKS----
---RDFIKG-DD--VYIL-
>1_Odobenus_rosmarus_divergens_XP_004412992.1 .
LYSPPFYSPK--GYAFQIHLNLSHS----------------------------TNAGIYF
HLISGANDDQLQ----------WPCPWQQATMTLLDQNPDIRQRM----SNQRSVTTDP-
-----FMTTDNGNYFWDRPSKVG--EVAFFPNGTQFR-RGQGFGTSAFITYKRLKS----
---RDFIKG-DD--VYIL-
>1_Canis_lupus_familiaris_XP_005623043.1 .
LYSPPFYSSK--GYAFQIHLNLSHS----------------------------TNAGIYF
HLISGANDDQLQ----------WPCPWQQATMTLLDQNPDIRQRM----SNQRSVTTDP-
-----FMTTDNGNYFWDRPSKVG--EVAFFPNGTQFR-RGRGYGTSAFITHTRLKS----
---RDFIKG-GD--VYIL-
>1_Ailuropoda_melanoleuca_EFB20378.1 .
LYSPPFYSPK--GYAFQIHLHLSDS----------------------------TNAGIYF
HLISGANDDQLQ----------WPCPWQQATMTLLDQNPDIRQRM----SNQRSVTTDP-
-----FMTTDNGNYFWDRPSKVG--EVAFFPNGTQFS-RGRGFGTSAFITHKRLKS----
---RDFIKG-DD--VYIL-
>1_Mustela_putorius_furo_XP_004803805.1 .
LYSPPFYSSK--GYAFQIYLNLNHS----------------------------TNAGIYF
HLISGANDDQLQ----------WPCPWQQATMTLLDQNPDIRQRM----SNQRSVTTDP-
-----SMTTDNGNYFWDRPSKVG--AVAFFPNGTQFR-RGPGYGTSAFITHNRLKS----
---RDFIKG-DD--VYIL-
>1_Macaca_mulatta_XP_001100668.1 .
LYSPPFYSSK--GYAFQIYLNLTHV----------------------------TNAGIYF
HLISGANDDQLQ----------WPCPWQQATMTLLDQNPDIRQRM----SNQRSITTDP-
-----FMTTNNGSYFWDRPSKVG--AVAVFPNGTQFR-RGGGYGTSAFITHERLKS----
---RDFIKG-DD--VYIL-
>1_Macaca_fascicularis_XP_005587011.1 .
LYSPPFYSSK--GYAFQIYLNLTHV----------------------------TNAGIYF
HLISGANDDQLQ----------WPCPWQQATMTLLDQNPDIRQRM----SNQRSITTDP-
-----FMTTNNGSYFWDRPSKVG--AVAVFPNGTQFR-RGGGYGTSAFITHERLKS----
---GDFIKG-DD--VYIL-
>1_Papio_anubis_XP_003914333.1 .
LYSPPFYSSK--GYAFQIYLNLAHV----------------------------TNAGIYF
HLISGANDDQLQ----------WPCPWQQATMTLLDQNPDIRQRM----SNQRSITTDP-
-----FMTTDNGSYFWDRPSKVG--AVAVFPNGTQFR-RGGGYGTSAFITHERLKS----
---RDFIKG-DD--VYIL-
>1_Nomascus_leucogenys_XP_003262005.1 .
LYSPPFYSSK--GYAFQIYLNLIHV----------------------------TNAGIYF
HLISGANDDQLQ----------WPCPWQQATMTLLDQNPDIRQRM----SNQRSITTDP-
-----FMTTDNGNYFWDRPSKVG--AVAFFPNGTQFR-RGGGYGTSAFITHERLKS----
---RDFIKG-DD--VYIL-
>1_Pongo_abelii_XP_002828200.1 .
LYSPPFYSSK--GYAFQIYLNLAHV----------------------------TNAGIYF
HLISGANDDQLQ----------WPCPWQQATMTLLDQNPDIRQRM----SNQRSITTDP-
-----FMTTDNGNYFWDRPSKVG--AVAFFPNGTQFR-RGGGYGTSAFITHKRLKS----
---RDFIKG-DD--VYIL-
>1_Homo_sapiens_EAX01284.1 .
LYSPPFYSSK--GYAFQIYLNLAHV----------------------------TNAGIYF
HLISGANDDQLQ----------WPCPWQQATMTLLDQNPDIRQRM----SNQRSITTDP-
-----FMTTDNGNYFWDRPSKVG--TVALFSNGTQFR-RGGGYGTSAFITHERLKS----
---RDFIKG-DD--VYIL-
>1_Pan_paniscus_XP_003830299.1 .
LYSPPFYSSK--GYAFQIYLNLAHV----------------------------TNAGIYF
HLISGANDDQLQ----------WPCPWQQATMTLLDQNPDIRQRM----SNQRSITTDP-
-----FMTTDNGNYFWDRPSKVG--TVALFPNGTQFR-RGGGYGTSAFITHERLKS----
---RDFIKG-DD--VYIL-
>1_Pan_troglodytes_XP_523904.2 .
LYSPPFYSSK--GYAFQIYLNLAHV----------------------------TNAGIYF
HLISGANDDQLQ----------WPCPWQQATMTLLDQNPDIRQRM----SNQRSITTDP-
-----FMTTDNGNYFWDRPSKVG--TVALFPNGTQFR-RGGGYGTSAFITHERLKS----
---RDFIKG-DD--VYIL-
>1_Ailuropoda_melanoleuca_XP_002923373.1 .
VYSPSLQVS---GLCWRLKVYPDGNGVVRG-----------------------YYLSVFL
ELSAGLP---------------ETSKYEY-RVEMVHQSCNDPT-----------------
---------KNIIREFASDFEVG--E---------------CWGYNRFFRLDLLAN----
---EGYLNRQND--TVIL-
>1_Sus_scrofa_XP_003131710.1 .
VYSPPLQVS---GLCWRLKVYPDGNGVVRG-----------------------YYLSVFL
ELSAGLP---------------ETSKYEY-RVEMVHQSCNDPT-----------------
---------KNIIREFASDFEVG--E---------------CWGYNRFFRLDLLAN----
---EGYLNRQND--TVIL-
>1_Pan_troglodytes_XP_003315693.1 .
VYSPPLQVS---GLCWRLKVYPDGNGVVRG-----------------------YYLSVFL
ELSAGLP---------------ETSKYEY-RVEMVHQSCNDPT-----------------
---------KNIIREFASDFEVG--E---------------CWGYNRFFRLDLLAN----
---EGYLNPQND--TVIL-
>1_Meleagris_gallopavo_XP_003211861.1 .
VYSPPLQVS---GLCWRLKVYPDGNGVVRG-----------------------YYLSVFL
ELSAGLP---------------ETSKYEY-RVEMVHQSTNDPT-----------------
---------KNIIREFASDFEVG--E---------------CWGYNRFFRLDLLAN----
---EGYLNRQND--TVIL-
>Monod_domestica_XP_001362861.1 .
VYSPPLQVS---GLCWRLKVYPDGNGVVRG-----------------------YYLSVFL
ELSAGLP---------------ETSKYEY-RVEMVHQSSNDPT-----------------
---------KNIIREFASDFEVG--E---------------CWGYNRFFRLDLLAN----
---EGYLNRQND--TVIL-
>Xenopus_tropicalis_NP_001090733.1 .
VYSPPLQVS---GLCWRLKVYPDGNGVVRG-----------------------YYLSVFL
ELSAGLP---------------ETSKYEY-RVEMVHQSSNDPA-----------------
---------KNIIREFASDFEVG--E---------------CWGYNRFFRLDLLAN----
---EGYLNRTND--TVIL-
>1_Ornithorhynchus_anatinus_XP_001509422.1 .
VYSPPLQVS---GLCWRLKVYPDGNGVVRG-----------------------YYLSVFL
ELSAGLP---------------ETSKYEY-RVEMVHQSSNDPA-----------------
---------KNIIREFASDFEVG--E---------------CWGYNRFFRLDLLAN----
---EGYLNRQND--TVIL-
>1_Leiolepis_reevesii_BAI50380.1 .
VYSPPLQVS---GLCWRLKVYPDGNGVVRG-----------------------YYLSVFL
ELSAGLP---------------ETSKYEY-RVEMVHQSTNDPA-----------------
---------KNIIREFASDFEVG--E---------------CWGYNRFFRLDLLAN----
---EGYLNRQND--TVIL-
>1_Anolis_carolinensis_XP_003228674.1 .
VYSPPLQVS---GLCWRLKVYPDGNGVVRG-----------------------YYLSVFL
DLSAGLP---------------ETSKYEY-RVEMVHQSTNDPA-----------------
---------KNIIREFASDFEVG--E---------------CWGYNRFFRLDLLAN----
---EGYLNRQND--TVIL-
>1_Danio_rerio_XP_003199407.1 .
VYSPPLQIS---GLCWRLKVYPDGNGVVRG-----------------------NYLSVFL
ELSAGLP---------------ETSKYEY-RVEMVHQASSDPT-----------------
---------KNIIREFASDFEVG--E---------------CWGYNRFFRLDLLAS----
---EGYLNMQTD--TLVL-
>1_Tetraodon_nigroviridis_CAF97325.1 .
VYSPPLQIS---GLCWRLKVYPDGNGVVRG-----------------------NYLSVFL
ELSAGLP---------------ETSKYEY-RVEMVHQASSDPT-----------------
---------KNIIREFASDFEVG--E---------------CWGYNRFFRLDLLAS----
---EGYLNMQSD--TLVL-
>1_Pediculus_humanus_XP_002424293.1 .
VYSPPLHIN---GLCWRLKVYPDGNGVVRG-----------------------NYLSVFL
ELSAGLS---------------ETSKYEY-RVEMIHQGSRDAS-----------------
---------KNIIREFASDFEIG--E---------------CWGYNRFFRLDLLAS----
---EGYLNTTTD--TLIL-
>1_Tribolium_castaneum_EFA13414.1 .
VYSTPLHCN---GLCWRLKVYPDGNGVVRG-----------------------NYLSVFL
ELSAGYP---------------ETSKYEY-RVEMIHQASRDSS-----------------
---------KNIVREFASDFEVG--E---------------CWGYNRFFRLDLLAS----
---EGYLNVASD--TLVL-
>1_Nasonia_vitripennis_XP_001604793.1 .
VYSAPLLVN---GLCWRLKVYPDGNGVVRG-----------------------NYLSVFL
ELSAGLP---------------ETSKYEY-RVEMIHQGSRDTS-----------------
---------KNIVREFASDFEIG--E---------------CWGYNRFFRLDLLAT----
---EGYLNTELD--TLIL-
>1_Apis_mellifera_XP_396821.3 .
VYSAPLHVN---GLCWRLKVYPDGNGVVRG-----------------------NYLSVFL
ELSAGLP---------------ETSKYEY-RVEMIHQGSRDTS-----------------
---------KNIVREFASDFEIG--E---------------CWGYNRFFRLDLLAT----
---EGYLNTELD--TLIL-
>Acromyrmex_echinatior_EGI60707.1 .
VYSTPLHVN---GLCWRLKVYPDGNGVVRG-----------------------NYLSVFL
ELSAGLP---------------ETSKYEY-RVEMIHQGSRDTS-----------------
---------KNIVREFASDFEIG--E---------------CWGYNRFFRLDLLAT----
---EGYLNTELD--TLIL-
>1_Saccoglossus_kowalevskii_XP_002737603.1 .
VYSPPLNVS---GLSWRLKVYPDGNGVVRG-----------------------NYLSVFL
ELSAGLP---------------ETSKYEY-RVEMVHQASPDSS-----------------
---------KNIVREFASDFEVG--E---------------CWGYNRFFRLDLLAS----
---EGYLL--DD--VLIL-
>Schistosoma_mansoni_XP_002576048.1 .
VYSQPLHVG---GLSWRLKVYPDGNGVVRG-----------------------NYLSVFL
ELSAGLL---------------EASKYEY-RVEMVHQQSRDPS-----------------
---------RNIVREFASHFEVG--E---------------CWGYNRFFRLDLLVN----
---EGYLNSETD--SILL-
>1_Ciona_intestinalis_NP_001071893.1 .
VYSKPLNVT---GLSWRLKIYPDGNGVVRG-----------------------QYLSVFL
ELTSGLN---------------EASKYEY-RIEMVHLASGDPT-----------------
---------KNIVREFASEFDIG--E---------------CWGYNRFFRLDLLTR----
---EGYLDSNSD--TLVL-
>1_Strongyl_purpuratus_XP_791708.2 .
VYSPPLMVA---GLSWRLKVYPDGNGVVRG-----------------------NYLSVFL
ELSSGLP---------------ETSKYEY-RVEMIHQASHDNS-----------------
---------RNIVREFASDFEVG--E---------------CWGYNRFFRLDLLSG----
---EGYLK--DD--TLIL-
>1_Daphnia_pulex_EFX87658.1 .
IYSPPLVVD---GLKWRLKVYPDGNGIVRG-----------------------NYLSVFL
ELTSGVS---------------EPAKYEY-RVELIYQGPNNASGG----LSTN-------
---------RNIVREFASEFDAG--E---------------CWGYNRFFRLDLLAS----
---EGYLRPESN--SLIL-
>1_Naegleria_gruberi_XP_002672193.1 .
IYSDPITIN---GLQWRLKVYPNGTGVAKG-----------------------VFISVFL
EMFKGLT---------------EPKKYHY-KVEMVNKRDTS-------------------
---------KNIERSFASIFESG--E---------------CWGYNRFYRVSELAG----
---NGFIDVDDD--VLNL-
>1_e3_Acyrthosiphon_pisum_XP_001947213.1 .
IYSLPIGCN---GVSWRLKVYPNGNGIVRD-----------------------RYLSVFL
ELTSGPA---------------GVSRYDY-RIEMVNQLDEKLNDN----S----------
---------KNVLREFTSDFEIG--E---------------CWGYNRFFRLDMLIN----
---EGFLH--QD--TLNL-
>1_Paramecium_tetraurelia_XP_001454813.1 .
VYSDHLITN---GIKWRLKIYPHGNGNAKN-----------------------IYISIFL
EMDSKYS---------------EIRRYEY-KIEMINQKSG--------------------
---------QSVIREFASDFEGG--E---------------CWGYNRFFRIDLLLK----
---DGYLV--ND--NLLF-
>1_Paramecium_tetraurelia_XP_001457187.1 .
VYSDHLITN---GIRWRLKIYPHGNGNAKN-----------------------IYISIFL
EMDSKYA---------------EIRRYEY-KIEMINQKNG--------------------
---------LSVIREFASDFEGG--E---------------CWGYNRFFRIDLLQK----
---DGYLV--ND--KLLF-
>1_Batrachochytrium_dendrobatidis_EGF82012.1 .
IYSDTISVS---GLEWRLKVYCSGNGVCRN-----------------------ESLSVFV
ELVKGVA---------------QPSKYQY-RVDLINQSRGVIKK----------------
---------RNISREFKSEFSVG--E---------------CWGYNRFYNLDLIEQ----
---EGFYDSDSD--SIKL-
>Culex_quinquefasciatus_XP_001850653.1 .
VYSSPLYVN---GLCWRLKVYPGGNGAVRK-----------------------EYLSVFL
ELTVGYP---------------ETSNALL-SSFNMNSYVSHVNVQ----PS---------
---------PTVSSESGSKVAVG--A---------------SSGTNERFKNSNLS-----
---ISYSSP-NLQSNALL-
>1_Trichoplax_adhaerens_XP_002114465.1 .
LYSRMLDTH---GLKWRLKVYPNGSGSSSG-----------------------EFLSVFL
ELHAG-----------------PQRTSKY-GIILPNFKSTKK------------------
---------INFPSQLASDFDVG--E---------------SWGYNRFFRLDLLSR----
---EGYLV--ND--SIQL-
>1_Physcomitrella_patens_XP_001772133.1 .
VYSKPICAS---GVAWRLKVYPNGSGASQG-----------------------THLSVFL
EMVKGGH---------------EPATYEY-GIELLHPTRPN-------------------
---------QRIIRKFSSDFEMG--A---------------CWGYCQFFRIDLLEK----
---EGYLQPTED--TIVM-
>Physcomitrella_patens_XP_001781808.1 .
YLNFPIRGS---GITWRLKVYPNGSGASLG-----------------------THLSVFL
EMVDGGN---------------EAVTYEY-GIELLHQTRPN-------------------
---------QRIVRKFSSDYEAS--LSAWLCILNHHVGA--CWGYYQFFRIDLLEK----
---EGYLQPDED--TITL-
>1_Physcomitrella_patens_XP_001752674.1 .
VYSEPICGS---GVIWRLKVYPNGSGASQG-----------------------THLSVFL
EMVDGGN---------------EPATYEY-GIELLHRTRPN-------------------
---------QRIVRKFSSDFEAG--A---------------CWGYYQFFRIDLLEK----
---EGYILPDED--TITL-
>Tetrahymena_thermophila_XP_001017371.1 .
-YSETLYAH---GNEWRLKVYLNGKDKAKD-----------------------SFLSVFV
EMTKGSV---------------KPSNFEY-RVEMINQVNPD-------------------
---------LRVTREFISPFETG--A---------------TWGYEKFFKLSQLES----
---EGYLLPESD--MLIF-
>1_Trichomonas_vaginalis_XP_001304447.1 .
IYSKKIPCY---GNKWRAKIYPNGNGNGLG-----------------------THLSFFV
ELLSGPV---------------ELTPYQY-RVEVIPTNPGA-------------------
---------AQIWKQYSSDYIST--D---------------SWGWNKAASLSTITT----
---PDYIDK-NE--TLTL-
>1_Trichomonas_vaginalis_XP_001308618.1 .
IYTPEFKAF---GARWRGKLYPNGNGNGAG-----------------------THISMFL
EVLKGFD---------------RPFQFNY-QVKIIHPTQD--------------------
---------TVLERHFVSEFQNL--D---------------SWGWNRLASLNVVKN----
---NGYIFP-DN--KLRI-
>1_Hordeum_vulgare_BAJ90220.1 .
IASETFTVG---GYQWAIYFYPDGKNPEDNS----------------------AYVSVFI
ALASEG----------------TDVRALF-ELTLQDQSGKGKHKI----HS---------
-----HFDRSLESGPYTLKYRGS------------------MWGYKRFFRRTALET----
---SDFLK--DD--CLKI-
>Hordeum_vulgare_BAJ93826.1 .
IASETFAVG---GYQWAIYFYPDGKNPEDNS----------------------AYVSVFI
ALASEG----------------TDVRALF-ELTLQDQSGRGKHKV----HS---------
-----HFDRALDAGPYTLKYRGS------------------MWGYKRFFRRTALET----
---SDFLK--DD--CLKI-
>1_Oryza_sativa_NP_001051524.1 .
IASETFTVG---GYQWAIYFYPDGKNPEDNS----------------------AYVSVFI
ALASEG----------------TDVRALF-ELTLLDQSGKAKHKV----HS---------
-----HFDRSLESGPYTLKYRGS------------------MWGYKRFFRRTALET----
---SDFLK--DD--CLKI-
>1_Oryza_sativa_NP_001058976.1 .
IASETFSVG---GYQWAVYFYPDGKNPEDNS----------------------AYVSVFI
ALASEG----------------TDVRALF-ELTLLDQSGKGKHKV----HS---------
-----HFDRSLESGPYTLKYRGS------------------MWGYKRFFRRTALET----
---SDFLK--DD--CLKI-
>1_Zea_mays_NP_001150930.1 .
IASETFSVG---GYQWAVYFYPDGKNPEDNS----------------------VYVSVFI
ALASDG----------------TDVRALF-ELTLLDQSGKGKHKV----HS---------
-----HFDRSMESGPYTLKYRGS------------------MWGYKRFFRRTALEL----
---SDYLK--DD--CLKI-
>Zea_mays_ACG37150.1 .
IASETFTVG---GYQWAIYFYPDGKNPEDNS----------------------TYVSVFI
ALASDG----------------TDVRALF-ELTLLDQSGKGKHKV----HS---------
-----HFDRSLESGPYTLKYRGS------------------MWGYKRFFRRTALEQ----
---SDFLK--DD--CLKI-
>1_Sorghum_bicolor_XP_002463757.1 .
IASETFTVG---GYQWAIYFYPDGKNPEDNS----------------------NYVSVFI
ALASDG----------------TDVRALF-ELTLLDQSGKGKHKV----HS---------
-----HFDRSLESGPYTLKYRGS------------------MWGYKRFFRRNALEL----
---SDFLK--DD--CLKI-
>1_Zea_mays_NP_001141107.1 .
IASDTFTVG---GYQWAIYFYPDGKNPEDNS----------------------GYVSVFI
ALASDG----------------TDVRALF-ELTLLDQSGKGKHKV----HS---------
-----HFDRSLESGPYTLKYRGS------------------MWGYKRFFRRNALEQ----
---SDFLK--DD--CLKI-
>1_Arabidopsis_thaliana_NP_566212.2 .
IASDTFTVG---GYQWAIYFYPDGKNPEDNS----------------------AYVSVFI
ALASDG----------------TDVRALF-ELSLLDQSGKGKHKV----HS---------
-----HFDRALESGPYTLKYRGS------------------MWGYKRFFRRLMLET----
---SDFLK--DD--CLKI-
>1_Picea_sitchensis_ABK24368.1 .
IASETFTVG---GYQWAIYFYPDGKNAEDNS----------------------LYVSVFI
ALASEG----------------TDVRALF-ELTLVDQSGKGKNKV----HS---------
-----HFDRALESGPYTLKYRGS------------------MWGYKRFFRRAVLET----
---SDYLK--DD--CLKL-
>1_Selagin_moellendorffii_XP_002970063.1 .
IASNTFTVG---GYQWAIYFYPDGKNAEDNS----------------------LYVSVFI
ALASDG----------------TDVRALF-ELTLVDQSGKGKHKV----HS---------
-----HFDRSLEGGPYTLKYRGS------------------MWGYKRFFRREALEM----
---SDYLN--ND--SLDI-
>1_Capsicum_annuum_ACM67640.1 .
IASDTFTIG---GHQWAIYFYPDGKNPEDNS----------------------THVSVFI
ALASEG----------------TDVRALF-ELTLVDQSGKGKHKV----HS---------
-----HFDRSLESGPYTLKYRGS------------------MWGYKRFFRRALLET----
---SDYLK--DD--CLKI-
>1_Ricinus_communis_XP_002533853.1 .
IASDNFTVG---GYQWAIYFYPDGKNPEDNS----------------------AYVSVFI
ALASEG----------------TDVRALF-ELTLVDQSGNGKHKV----HS---------
-----HFDRALESGPYTLKYRGS------------------MWGYKRFFRRALLET----
---SDFLK--DD--CLKI-
>1_Vitis_vinifera_XP_002277148.1 .
IASDNFTVG---GYQWAIYFYPDGKNPEDNS----------------------TYVSVFI
ALASEG----------------NDVRALF-ELTLLDQSGKGKHKV----HS---------
-----HFDRSLESGPYTLKYRGS------------------MWGYKRFFRRALLET----
---SDFLK--DD--CLKI-
>Vitis_vinifera_XP_002277085.1 .
IASENFTVG---GYQWAIYFYPDGKNPEDHS----------------------TYVSVFI
ALASEG----------------TDVRALF-ELTLVDQSGKGKHKV----HS---------
-----HFDRSLESGPYTLKYRGS------------------MWGYKRFFRRAMLES----
---SDFLK--DD--CLKI-
>1_Selagin_moellendorffii_XP_002961582.1 .
IASDTFTVG---GYQWAIYFYPDGKNTEDNS----------------------LYVSVFI
ALASEG----------------TDVRALF-ELTLLDQSGKNKHKI----HS---------
-----HFDRSLESGPYTLKYRGS------------------MWGYKRFFRRAVLET----
---SDFLK--DD--SLSI-
>Selagin_moellendorffii_XP_002976951.1 .
ISSNTFSVG---NYQWAVYFYPDGKNTEDSS----------------------LYVSVFI
ALASEG----------------TDVRALF-ELTLLDQSGKDKHKV----HS---------
-----HFDRSLESGPYTLKYRGS------------------MWGYKRFFRRAVLET----
---SDYLK--DD--SLSI-
>1_Physcomitrella_patens_XP_001772248.1 .
IASESFFVG---GYQWAIYFYPDGKNAEDNS----------------------LYVSVFI
ALASEG----------------TDVRALF-ELTLLDQSGKGKHKV----HS---------
-----HFDRSLESGPYTLKYRGS------------------MWGYKRFFRRAVLET----
---SDFLK--ND--SLAI-
>1_Physcomitrella_patens_XP_001776409.1 .
IASESFSVG---GYQWAIYFYPDGKNAEDNS----------------------LYVSVFI
ALASEG----------------TDVRALF-ELTLLDQSGKGKHKV----HS---------
-----HFDRSLESGPYTLKYRGS------------------MWGYKRFFRRAVMET----
---SDFLK--ND--SLAI-
>1_Physcomitrella_patens_XP_001783005.1 .
IASESFSVG---GYQWAIYFYPDGKNAEDNS----------------------LYVSVFI
ALASEG----------------TDVRALF-ELTLLDQSGKGKHKV----HS---------
-----HFDRSLESGPYTLKYRGS------------------MWGYKRFFRRAVLET----
---SDFLK--ND--SLAI-
>1_Medicago_truncatula_ABD28533.1 .
IASETFTVG---GYQWAIYFYPDGKNPEDNS----------------------AYVSVFI
ALASEG----------------TDVRALF-ELTLLDQSPNCKHKV----HS---------
-----HFDRSLESGPYTLKYRGS------------------MWGYKRFFKRAQLEA----
---SSFLK--DD--CLKI-
>1_Oryza_sativa_EAY92144.1 .
IASETFTVG---GCQWAIYFYPDGKNPEDNS----------------------AYISVFI
ALISDG----------------IDVRVLF-ELKLLDQSGKAKHKG----HS---------
-----QFDRSLESSPYTLKNRGS------------------MWGYKRFFRRTALET----
---SDFLK--DD--CLKI-
>1_Arabidopsis_lyrata_XP_002875616.1 .
IASDNFSVG---GYQWTIFVYPDGKNPEDNS----------------------SYVSVFI
VLASEG----------------TEVRALF-ELALVDQSGKGKHKV----HS---------
-----HFDRSLDGGPYTLKYRGS------------------MWGYKRFFRRSLLET----
---SDYLK--DD--CLKI-
>Arabidopsis_thaliana_NP_189956.2 .
IASDNFSVG---GYQWTIFVYPDGKNPEDNS----------------------SYVSVFI
VLASEC----------------TEVRALF-ELSLVDQSGKGKHKV----HS---------
-----HFNRSLDGGPYTLKYRGS------------------MWGYKRFFRRSLLET----
---SDYLK--DD--CLKI-
>1_Arabidopsis_thaliana_AAK68819.1 .
IASDNFSVG---GYQWGIFFYPDGKNPEDNS----------------------SYVSVFI
ALASEG----------------TEVRALF-ELALVDQSGKGKHKV----HS---------
-----HFERSLDGGPYTLKYRGS------------------MWGYKRFFRRSILET----
---SDYLK--DD--CLII-
>1_Arabidopsis_thaliana_AAM61175.1 .
IASDNFSIG---GYQWGIFFYPDGKNPEDNS----------------------SYVSVFI
ALASEG----------------TEVRALF-ELALVDQSGKGKHKV----HS---------
-----HFERSLDGGPYTLKYRGS------------------MWGYKRFFRRSILET----
---SDYLK--DD--CLII-
>1_Arabidopsis_lyrata_XP_002879815.1 .
IQSDVFSVG---GYDWAIYFYPDGKNPEDQS----------------------LYISLFI
ALASDS----------------NDIRALF-ELTLMDQSGKGKHKV----HS---------
-----HFDRALEGGPYTLKYKGS------------------MWGYKRFFKRSALET----
---SDYLK--DD--CLVI-
>Arabidopsis_thaliana_NP_030522.1 .
IQSDIFSVG---GYDWAIYFYPDGKNPEDQS----------------------SYISLFI
ALASDS----------------NDIRALF-ELTLMDQSGKGKHKV----HS---------
-----HFDRALEGGPYTLKYKGS------------------MWGYKRFFKRSALET----
---SDYLK--DD--CLVI-
>1_Glycine_max_ACU18674.1 .
IMSDTFTVG---GYDWAIYFYPDGKNPEDNS----------------------MYVSVFI
ALASDG----------------TDVRALF-KLTLVDQSEKGNDKV----HS---------
-----HFDRPLESGPYTLKYKGS------------------MWGYKRFFRRTQLET----
---SEYLK--ND--CLVM-
>Vitis_vinifera_XP_002282536.1 .
ISSDTFTVG---GYDWAIYFYPDGKNAEDNS----------------------MYVSVFI
ALASEG----------------TDVRALF-ELTLLDQSGKGKHKV----HS---------
-----HFDRALESGPYTLKYRGS------------------MWGYKRFFRRTTLET----
---SDFIK--DD--CLAM-
>1_Populus_trichocarpa_XP_002316266.1 .
IPSDVFNVG---GYDWGVYFYPDGKNPEDSS----------------------MYVSVFI
ALASEG----------------TDVRALF-ELTLVDQSGKGKHKV----HS---------
-----HFDRALESGPYSLKYRGS------------------MWGYKRFFRRTTLET----
---SDYLK--DD--CLIM-
>1_Ricinus_communis_XP_002524218.1 .
IASDIFTVG---GYDWAIYFYPDGKNPEDSS----------------------MYVSVFV
ALASEG----------------TDVRALF-ELTLVDQSGNGKHKV----HS---------
-----HFDRALESGPYTLKYRGS------------------MWGYKRFFRRTTLEN----
---SDYIK--DD--CLIM-
>1_Picea_sitchensis_ABR16952.1 .
LASETFNVG---GYDWAIYFYPDGKNPEDNS----------------------LYVSVFV
ALVSEG----------------TDVRAKF-ELRLIDQSGRGKHKV----HS---------
-----HFERSLERGPYTLKYHGS------------------MWGYKRFYRRAQLES----
---SDFVK--DD--TLKI-
>1_Hordeum_vulgare_BAJ94248.1 .
LSSDTFAVG---GYDWAVYLYPDGKNQEDNA----------------------NYVSVFV
ALASEG----------------TDVRALF-ELTLLDQSGRARHKV----HS---------
-----HFDRSMQAGPYTLKYRGS------------------MWGYKRFYRRTQLEA----
---SDFLK--DD--CLVM-
>Oryza_sativa_EEE66420.1 .
VSSDTFAVG---GYHWAVYLYPDGKNPEDNA----------------------NYVSVFV
ALASDG----------------ADVRALF-ELTLLDQSGRGRHKV----HS---------
-----HFDRSLQAGPYTLKYRGS------------------MWGYKRFYRRSLLES----
---SDFLK--DD--CLVM-
>1_Sorghum_bicolor_XP_002461292.1 .
LASDIFAVG---GYHWAVYFYPDGKNAEDNS----------------------NYVSVFV
ALASDG----------------IDVRALF-DLTLLDQSGRGRHKI----HS---------
-----HFGRKLDSGPYTLKYRGS------------------MWGYKRFYKRSLLEA----
---SDFLK--ND--CLVM-
>1_Zea_mays_NP_001142069.1 .
LASDVFAVG---GYHWAVYLYPDGKNAEDNS----------------------NYVSVFV
ALASDG----------------IDVRALF-ELTLLDQSGRGCHKV----HS---------
-----HFDRSLKFGPYTLKYRGS------------------MWGYKRFYKRTLLEE----
---SDFLK--ND--CLVM-
>1_Populus_trichocarpa_XP_002315535.1 .
IASDTFYIG---GYAWAIYFYPDGKSPEDNA----------------------TYVSLFI
ALASEG----------------TDVRALF-ELSLMDQSGKERHKV----HS---------
-----HFGRALESGPYTLKYRGS------------------MWGYKRFYRRNQLET----
---SDYLK--DD--TLLV-
>1_Ricinus_communis_XP_002524811.1 .
IASDTFNVG---GYSWAIYFYPDGKSVEDNA----------------------TYVSLFI
ALASLG----------------TDVRALF-ELTLLDQSGKERHKV----HT---------
-----HFGRTLETGPYTLKYRGS------------------MWGYKRFLKRTLLES----
---SDYLK--DD--CLQV-
>1_Vitis_vinifera_CBI32329.3 .
IASDTFVVG---GYAWAIYFYPDGKSVEDNA----------------------AYVSLFI
ALASEG----------------TDVRALF-ELTLLDQSGKERHKV----HS---------
-----HFGRPLESGPYTLKYRGS------------------MWGYKRFFKRTALET----
---SDYLK--DD--CLSV-
>1_Vitis_vinifera_XP_002279548.1 .
IASDTFMVG---GYAWAIYFYPDGKSVEDNA----------------------QYVSLFI
ALASEG----------------TDVRALF-ELSLLDQSGKDRHKV----HS---------
-----HFGRFLESGPYTLKYRGS------------------MWGYKRFFKRTALET----
---SDYLK--ND--CLLI-
>1_Ricinus_communis_002516797.1 .
IPSDTFFVG---GYAWAIYFYPDGKSPEDNA----------------------AYVSVFI
ALASEG----------------TDVRALF-ELSLIDQSGKENHKV----HT---------
-----HFGRALESGPYTLKYRGS------------------MWGYKRFFKRTQLET----
---SDYLK--DD--TLVI-
>1_Arabidopsis_lyrata_XP_002871853.1 .
VASDTFMVG---GYSWAIYFYPDGKSPEDNS----------------------SYVSLFI
ALASEG----------------ADVRALF-ELTLVDQSGNGKHKV----HS---------
-----HFGRALESGPYTLKYRGS------------------MWGYKRFFRRSSLES----
---SDYLK--EN--SLLV-
>1_Arabidopsis_thaliana_NP_197401.2 .
VASDTFMVG---GYSWAIYFYPDGKSPEDNS----------------------SYVSLFI
ALASEG----------------ADVRALF-ELTLVDQSGNGKHKV----HS---------
-----HFGRALDSGPYTLKYRGS------------------MWGYKRFFRRSSLES----
---SDYLK--EN--SLLV-
>Arabidopsis_thaliana_NP_566275.1 .
VASDTFMVG---GYSWAIYFYPDGKSPEDNS----------------------VYVSLFI
ALASEG----------------ADVRALF-ELTLVDQSGNERHKV----HS---------
-----HFGRTLESGPYTLKYRGS------------------MWGYKRFFKRSLLES----
---SDYLK--DN--GLLV-
>1_Oryza_sativa_EEC82594.1 .
IASECFTVG---GYDWAIYFYPDGKSPEDGA----------------------AYVSLFI
ALASEG----------------TDVRALF-ELTLVDQSGKGQDKV----HT---------
-----HFGRSLEGGPYTLKYRGS------------------MWGYKRFFKRSALET----
---SDYLK--DD--CLLV-
>Hordeum_vulgare_BAJ97789.1 .
IASESFTVG---GFEWAIYFYPDGKSAEDGA----------------------AYVSLFI
ALASEG----------------TDVRALF-ELTLVDQSGKGQDKV----HT---------
-----HFGRSLEGGPYTLKYRGS------------------MWGYKRFFKRSGLET----
---SDYLK--DD--CLLV-
>1_Zea_mays_NP_001130519.1 .
IASESFNVG---GFDWAIYFYPDGKSAEDGA----------------------AYVSLFI
ALASEG----------------TDVRALF-ELTLVDQSGKGQDKV----HT---------
-----HFGRSLESGPYTLKYRGS------------------MWGYKRFFKRTALET----
---SDYLK--DD--CLLV-
>1_Sorghum_bicolor_XP_002463303.1 .
IASESFNVG---GFDWAIYFYPDGKSGEDGA----------------------AYVSLFI
ALASEG----------------TDVRALF-ELTLVDQSGKGQDKV----HT---------
-----HFGRSLESGPYTLKYRGS------------------MWGYKRFFKRTALET----
---SDYLK--DD--CLLV-
>1_Zea_mays_NP_001140355.1 .
IASESFNVG---GFDWAIYFYPDGKSGEDGA----------------------AYVSLFI
ALASEG----------------TDVRALF-ELTLVDQSGKGQDKV----HT---------
-----HFGRSLESGPYTLKYRGS------------------MWGYKRFFKRVALET----
---SDYLK--DD--CLLV-
>1_Chlamyd_reinhardtii_XP_001695750.1 .
IASERFVVG---GHEWVLLFYPDGKRSSSEGPMGNGGGDGGHPGQLPLPIGANEYAALFV
ALIGEGPNPQGVVSTTEG----KVVRAFH-RFTLVDQTGQGRDLT----KGRTR------
-----DAGAVKISCARQDPNARN------------------CHGYRKFVKRSLLEDAG--
---KGYLA--ND--TLVI-
>Ostreococcus_tauri_XP_003083136.1 .
IASDRFMVG---GHEWVLLFYPDGKRSMSDGGAPPTQQDD-------------PYAALFV
ALIGEGPRPLGVVQSGQG----RVVRAFH-RFTLVDQS----------------------
-----GNGAVKISCARQDPQARN------------------CHGYRKFVRRSVLEASG--
---SGYLV--DD--VVVI-
>1_Micromonas_pusilla_XP_003059939.1 .
IASDRFTVG---GHEWVLLFYPDGKKGT-DAAAQARGDED-------------PYAALFV
ALIGEGPRPQGVVTSSSGQ---RVVRAFH-RFTLVDQKRVNGGGTDIT-KGRQR------
-----DQGAVKISCAKQDPNARN------------------CHGYRKFVRRSVLEKPE--
---NGYLV--DD--TIVI-
>1_Micromonas_sp_XP_002505377.1 .
IASDRFTVG---GHEWVLLFYPDGKRSISETQQAPPPNDD-------------PYAALFV
ALIGEGPRPQGVVHSSSG----RVVRAFH-RFTLVDQTGTGNRDIT---KGRQR------
-----DQGAVKISCARQDPNARN------------------CHGYRKFVRRSVLENPQ--
---NGYLV--DD--TIVI-
>1_Oryct_cuniculus_XP_002711831.1 .
VLSPPCFVR---NLPWKIMVMPRFYPDRPHQ----------------------KSVGFFL
QCNAESDSTS------------WSCHAQA-VLKIINYRDDEK------------------
-----SFS-RRISHLFFHKEN--------------------DWGFSNFMAWSEVTDSE--
---KGFID--DD--KV---
>1_Homo_sapiens_BAH14812.1 .
VLSPPCFVR---NLPWKIMVMPRFYPDRPHQ----------------------KSVGFFL
QCNAESDSTS------------WSCHAQA-VLKIINYRDDEK------------------
-----SFS-RRISHLFFHKEN--------------------DWGFSNFMAWSEVTDPE--
---KGFID--DD--KV---
>1_Mus_musculus_Q6A4J8.1 .
VLSPPCFVR---NLPWKIMVMPRFYPDRPHQ----------------------KSVGFFL
QCNAESDSTS------------WSCHAQA-VLKIINYRDDDK------------------
-----SFS-RRISHLFFHEEN--------------------DWGFSNFMAWSEVTDPE--
---KGFID--DD--KV---
>1_Rattus_norvegicus_NP_001019961.1 .
VLSPPCFVR---NLPWKIMVMPRFYPDRPHQ----------------------KSVGFFL
QCNAESDSTS------------WSCHAQA-VLKIINYRDDDK------------------
-----SFS-RRISHLFFHKEN--------------------DWGFSNFMAWSEVTDPE--
---KGFID--DD--KV---
>1_Sus_scrofa_NP_001129152.1 .
VLSPPCFVR---NLPWKIMVMPRFYPDRPHQ----------------------KSVGFFL
QCNAESDSTS------------WSCHAQA-VLKIINYRDDEK------------------
-----SFS-RRISHLFFHKEN--------------------DWGFSNFMAWSEVTDLE--
---KGFID--DD--XV---
>1_Xenopus_laevis_NP_001121282.1 .
VLSPPCFVR---NLPWKIMVMPRFYPDRPHQ----------------------KSVGFFL
QCNAESDSTS------------WSCHAQA-VLKIINFKDEEK------------------
-----FFS-RRISHLFFHKEN--------------------DWGFSNFMAWSEVTDPE--
---KGFME--DD--KV---
>1_Xenopus_tropicalis_XP_002939495.1 .
VLSPPCFVR---NLPWKIMVMPRFYPDRPHQ----------------------KSVGFFL
QCNAESDSTS------------WSCHAQA-VLKIINYKDEEK------------------
-----FFS-RRISHLFFHKEN--------------------DWGFSNFMAWSEVTDPE--
---KGFIE--DD--KV---
>1_Gallus_gallus_NP_989802.1 .
VLSPPCFVR---NLPWKIMVMPRLYPDRPHQ----------------------KSVGFFL
QCNAESDSTS------------WSCHAQA-VLKIINYKDDEK------------------
-----SFS-RRISHLFFHKEN--------------------DWGFSNFMAWSEVTDPE--
---KGFIE--ED--KV---
>1_Ornithorhynchus_anatinus_XP_001506396.1 .
VLSPPCFVR---NLPWKIMVMPRFYPDRPHQ----------------------KSVGFFL
QCNAESDSTS------------WSCHAQA-VLKIINYKDDEK------------------
-----SFS-RRISHLFFHKEN--------------------DWGFSNFMAWSEVTDPE--
---KGFIE--DD--KV---
>Tetraodon_nigroviridis_CAG02702.1 .
VLSPSCFVR---NLPWKIMVMPRFYPDRPHQ----------------------KSVGFFL
QCNAESDSTS------------WSCHAQA-MLKIINYKDDEK------------------
-----SFS-RRISHLFFHKEN--------------------DWGFSNFMSWSDVTDPE--
---RGFID--DD--KV---
>1_Danio_rerio_XP_691215.4 .
VLSPPCFVR---NLPWKIMVMPRFYPDRPHQ----------------------KSVGFFL
QCNAESDSTS------------WSCHAQA-MLKIINYKDDEK------------------
-----SFS-RRISHLFFHKEN--------------------DWGFSNFMSWSDVTDPE--
---RGFVE--DD--KV---
>1_Branchiost_floridae_XP_002589345.1 .
-LSPPVFIR---NLPWKIMAMPRHNPNAERPNN--------------------KSLGFFL
QCNADSDSS-------------WSCSASA-ELRLIPQKDGVE------------------
-----TFN-RKIQHIFYSKEN--------------------DWGFAHFMPWHEVGDPA--
---KGFIK--DD--RILL-
>1_Daphnia_pulex_EFX71348.1 .
VLSPPCYIR---NLPWKIMVMPRNTSPQQDRAPQ-------------------KFLGFFL
QCNGESESSS------------WSCNAVA-DLRLLSQKEGVE------------------
-----DFS-RKIQHLFFSKEN--------------------DWGFSHFMNWTEVLDPE--
---RGYCK--DD--TITL-
>1c_Pediculus_humanus_XP_002428266.1 .
-LSKPCYVR---NLPWKIMIMQRTSQTQERQPQ--------------------RALGFFL
QCNGESESTS------------WSCYASA-ELRLLSQKEDGE------------------
-----PFC-RKISHLFYCKEN--------------------DWGFSHFLAWQDVLEPE--
---KGYIK--DD--TIIL-
>1_Ixodes_scapularis_XP_002404581.1 .
VLSPATQVR---NLPWKIMVMPRTNAGNDRTPT--------------------KSLGFFL
QCNGESESST------------WSCNATA-ELRIISQKEGVD------------------
-----NFV-RKIQHLFYSKEN--------------------DWGFSHFMTWTDVLDPE--
---KGFIL--DD--TIIL-
>1_Tribolium_castaneum_XP_974951.1 .
-LSPACYVR---NLPWKIMVMPRNSHGQDRTAQ--------------------RSLGFFL
QCNGESESSS------------WSCYAVA-ELRLLSVRPDVE------------------
-----PFS-RKIQHLFYSKEN--------------------DWGFSHFMAWNEVLDPE--
---KGYIK--DD--AITL-
>1_Apis_mellifera_XP_003250090.1 .
-LSPPCYVR---NLPWKIMVMPRSSQTQDRAPQ--------------------KSLGFFL
QCNGESESS-------------WSCYAVA-DLRLLSCKEGQE------------------
-----PFS-RKIQHLFYSKEN--------------------DWGFSHFMTWQDVLDPD--
---KGFIK--DD--SITL-
>1a_Nasonia_vitripennis_NP_001177866.1 .
-LSPPCFVR---NLPWKIMVMPRSSQTQERQPQ--------------------RSLGFFL
QCNGESESSS------------WSCYATA-ELRLLSCKDGQD------------------
-----PFS-RKIQHLFYSKEN--------------------DWGFSHFMTWQDVLDPE--
---KGYIK--DD--AITL-
>1_Solenopsis_invicta_EFZ17462.1 .
-LSPACYVR---NLPWKIMVMPRSSQTQERQPQ--------------------KSLGFFL
QCNGESDSTS------------WSCYAVA-ELRLLSCKGQE-------------------
-----PFS-RKIQHLFYSKEN--------------------DWGFSHFMTWQDVLDPD--
---RGFIK--DD--SITL-
>1_Acromyrmex_echinatior_EGI70458.1 .
-LSPACYVR---NLPWKIMVMPRSSQTQERQPQ--------------------RSLGFFL
QCNGESESTS------------WSCYAVA-ELRLLSCKEAQE------------------
-----PFS-RKIQHLFYSKEN--------------------DWGFSHFMTWQDVLDPD--
---RGFIK--DD--SITL-
>1_Harpegnathos_saltator_EFN84413.1 .
-LSPACYVR---NLPWKIMVMPRSSQTQERQPQ--------------------RSLGFFL
QCNGESESTS------------WSCYAVA-ELRLLSCKEGQE------------------
-----PFS-RKIQHLFYSKEN--------------------DWGFSHFMTWQDVLDPD--
---RGFIK--DD--SITL-
>1_Camponotus_floridanus_EFN60413.1 .
-LSPACYVR---NLPWKIMVMPRSSQTQERQPQ--------------------RSLGFFL
QCNGESESTS------------WSCYAVA-ELRLLSCKEGHE------------------
-----LFS-RKIQHLFYSKEN--------------------DWGFSHFMTWQDVLDPD--
---KGFIK--DD--SITL-
>1_Acyrthosiphon_pisum_XP_001948017.2 .
-LSPPCYVR---DLPWKIMIMHRVSQDNRSAKPAQ------------------PSVGFFL
QCNGDSENTS------------WSVNASA-ELRVISQKEGIS------------------
-----NVE-RKIQHLFYPKEN--------------------DWGFSFFMSWEDITDEA--
---KGFIK--ND--TVIF-
>1_Culex_quinquefasciatus_XP_001861802.1 .
VLSQAYYVR---NLPWKIMAMRRTNDTTSPPS---------------------KGLGFFL
QCNGESDTAN------------WSCSASA-ELRLLSVIPNRD------------------
-----PFV-RKIRHVFSRVEN--------------------DWGFSFFMNWNDILNPE--
---NGYIQ--ND--AITL-
>1_Anopheles_darlingi_EFR20628.1 .
VLSPAYYVR---NLPWKILTMPRTNENAVSPG---------------------KGLGFFI
QCNGESSSNN------------WNCSASA-ELRLLRVDPHAE------------------
-----PFI-RRIRHTFCMQEN--------------------DWGFSTFMNWQEILDPA--
---NGFIE--ND--TITL-
>1_Anopheles_gambiae_XP_316911.4 .
ILSPPVYVR---NLPWKILAMPRNNDNSVSPA---------------------KGLGFFL
QCNGESTSNN------------WNCSASA-ELRLLKADRSAE------------------
-----PFI-RRIRHTFCMQEN--------------------DWGFSSFMNWQEILDPA--
---NGFIE--ND--TITL-
>1_Hydra_magnipapillata_XP_002166763.1 .
VLSEPVIIR---NLPWRIMLMPRYSVNQSNERS--------------------KSAGVFV
QCDPDSDVAS------------WSCQAHA-KITLKSHKGE--------------------
-----DVV-RKISHLFFAKEN--------------------DWGYSTFVPWNDLIDVH--
---KGYCK--ND--IITL-
>1_Nematostella_vectensis_XP_001626845.1 .
ILSDPIYVR---NLPWRIMLMPRYSSHGHERV---------------------KSLGFFL
QCNPETETLS------------WSCQASA-RLTLVSQKEGVE------------------
-----DFS-RKISHLFFAKEN--------------------DWGFSHFVAWSDVLDPS--
---KGYIS--KD--SITV-
>1_Oikopleura_dioica_CBY23280.1 .
--SPPHFIR---GLPWKILVMPRPNREGQT-----------------------VSVGFFL
QCNSDSDSIT------------WSCSATA-HLRILAHDPSNDNIDQE-------------
-----KCS-KRISHIFHSKEN--------------------DWGFSHFLSWEDATDPT--
---KGYCS--PD--GTLI-
>Caenorhabditis_briggsae_CAP37853.2 .
--SKPKSIE---GVSWKIMVMPKQHMVQKKQQ---------------------KCMGFFL
QCAPERAYSDQ-----------WSVHAVA-DMRMISYKPNVP------------------
-----HFA-RRTTHTYTSKEN--------------------DWGYSCFMTWADIIDEG--
---QGYIR--DD--TVVL-
>1_Trichinella_spiralis_ABK41433.1 .
VLSDPIYVR---GLPWKIMAIPREIGRNQ------------------------RSLGYFL
QCNSD-----------------SDCPATL-RLKSQKEGGN--------------------
-----DCE-KTISHVFYPKEN--------------------DWGYSCFLRWEDVMEPE--
---HGYLK--DD--TLIL-
>1_Ascaris_suum_ADY40304.1 .
-LSRPVYVR---GLPWRILAMPREQTRVNMDRRTTA-----------------RAFGFFL
QCNGEAEAIS------------WSCTASA-VLIVLSQKFGIE------------------
-----NHV-RRINHTFYQKEN--------------------DWGYSQFLPCETLLNPD--
---NGFIK--DD--TIKL-
>1b_Brugia_malayi_XP_001899078.1 .
-LSEPIFVR---GLPWRILAMPREQNRFQSERRSAG-----------------RAFGFFL
QCNGEAEAIS------------WSCTASA-ILTVLSQKPGVE------------------
-----NHV-RRINHTFYQKEN--------------------DWGYSQFLPCETLLNPE--
---SGYIK--DD--TIKL-
>1_Trichoplax_adhaerens_XP_002110123.1 .
VLSEPVHAR--NIPWRIMLMPRHSGQDKT------------------------KHIGFFL
QCAPETDSLS------------WTCSASA-ILMLVNQSNKEA------------------
-----SII-RKIHHVFFPKEN--------------------DWGFSQFISWNDTMDPS--
---KGFIK--ND--TIIL-
>1_Drosophila_grimshawi_XP_001983568.1 .
-LSPPVYVR---TLPWRILLKPND-----------------------------SNLGFFL
QCNGENNSSS------------WSCYAKA-ELRLKCHKLDAPA-----------------
-----ARK-RPIKHIFCAKAN--------------------DFGYMNFISMSELLNPD--
---NHFMD--NG--SITL-
>1_Drosophila_erecta_XP_001978396.1 .
-LSPPVYVR---MLPWRIMVIPND-----------------------------RALGFFL
QCNGENDSPT------------WSCNAIA-ELRLKCHKPDAQP-----------------
-----FSR-ARIKHLFYSKEN--------------------DYGYSNFITWQELQDAD--
---KSYVH--NN--SITL-
>1_Drosophila_yakuba_XP_002099855.1 .
-LSPPVYVR---MLPWRIMVIPND-----------------------------RALGFFL
QCNGENDSPT------------WSCNAIA-ELRLKSHKPDAQP-----------------
-----FSR-ARIKHLFYSKEN--------------------DYGYSNFITWPELQDSD--
---KSYVH--NN--SITL-
>1_Drosophila_melanogaster_NP_572779.2 .
-LSPPVYVR---MLPWRIMVIPND-----------------------------RALGFFL
QCNGENDSPT------------WSCNAIA-ELRLKCHKPDAQP-----------------
-----FTR-ARIKHLFYSKEN--------------------DYGYSNFITWQELKDSE--
---KSYVH--NN--SITL-
>1_Drosophila_simulans_XP_002106750.1 .
-LSPPVFVR---MLPWRIMVIPND-----------------------------RALGFFL
QCNGENDSPT------------WSCNAIA-ELRLKCHKPDAQP-----------------
-----FTR-ARIKHLFYSKEN--------------------DYGYSNFITWQELKDSE--
---KSYVH--NN--SITL-
>1_Drosophila_pseudoobscura_XP_001354685.2 .
-LSPPVYVR---MLPWKIMVIPND-----------------------------RALGFFL
QCNGENDSPT------------WSCNAIA-ELRLKCHKAESQP-----------------
-----FTR-ARIKHLFYSKEN--------------------DYGYSNFITWQELQDSE--
---KSYIH--NN--SITL-
>1_Drosophila_willistoni_XP_002071627.1 .
-LSPPVYVR---MLPWKIMVIPND-----------------------------RALGFFL
QCNGENDSPT------------WSCNAIA-ELRLKCHKPDAQP-----------------
-----FTR-ARIKHLFYSKEN--------------------DYGYSNFITWQELQDAD--
---KCYVL--NN--SITL-
>1_Drosophila_ananassae_XP_001966137.1 .
-LSPPVYVR---MLPWKIMVIPND-----------------------------RALGFFL
QCNGENDSPT------------WSCNAIA-ELRLKCHKPDAQP-----------------
-----FTR-AKIKHLFYSKEN--------------------DYGYSNFITWQELQDPE--
---KTYVH--NN--SITL-
>1_Drosophila_grimshawi_XP_001991731.1 .
-LSPPVYVR---MLPWKIMVIPND-----------------------------RALGFFL
QCNGENDSPT------------WSCNAIA-ELRLKCHKADSPP-----------------
-----FTR-AKIKHLFYSKEN--------------------DYGYSNFITWQELQDPD--
---KYYVH--NG--SITL-
>1_Drosophila_mojavensis_XP_002010846.1 .
-LSPPVYVR---MLPWKIMVIPNE-----------------------------RALGFFL
QCNGENDSPT------------WSCNAIA-ELRLKCHKPDAPP-----------------
-----FTR-ARIKHLFYSKEN--------------------DYGYSNFITWQELQDPD--
---KYYVH--NG--SITL-
>1_Drosophila_virilis_XP_002060137.1 .
-LSQPVYVR---MLPWKIMVIPND-----------------------------RALGFFL
QCNGENDSPT------------WSCNAIA-ELRLKCHKPDAPP-----------------
-----FTR-ARIKHLFYSKEN--------------------DYGYSNFITWQELQDPD--
---KYYVN--NG--SITL-
>1a_Branchiost_floridae_XP_002607685.1 .
-FSPAIFVR---NLPWKILTQPEHKDNK-------------------------KSLGVYL
QCDVDSNIL-------------WSCRASF-QLRLIPQKTGVL------------------
-----TYE-RNHQHVFYNKEK--------------------GRGYPEFIPWDAVSDPQ--
---KGYIK--DD--KIIL-
>1e_Branchiost_floridae_XP_002607687.1 .
-LSPATFIR---NLPWKIEAVSEEDPNSQPPNN--------------------KTLGVFL
KCDVNSDNL-------------WSCRASV-ELRLIPQKKGIK------------------
-----TVQ-KEFEHVFYSDED--------------------NWGFQDFMPWHEVCDPK--
---KGYIK--DD--KVIL-
>1_Branchiost_floridae_XP_002611471.1 .
-LSPAVFIR---NLPWRICVKPWSDSSK-------------------------KSLGVFV
KCDADSKSL-------------WSCRASG-ELRLIPQKNGVQ------------------
-----TFT-ENVDQVFYNKGK--------------------SWGRRQFIPWHEVCDPQ--
---KGYIK--DD--KIVL-
>1_Branchiost_floridae_XP_002607686.1 .
-----VFIR---NLPWKILTRPDYKDNK-------------------------KSLAFYL
QCDADLKSL-------------WSCRASV-ELRLIPQKDRVQ------------------
-----TYK-QNYQHVFYNKGK--------------------SWGFPEFIPWDEVCDPQ--
---KGYIK--DD--KIIL-
>1b_Branchiost_floridae_XP_002607688.1 .
-VSPAVFIR---NLPWKIETRPEHNDNK-------------------------KSLAFFM
KCNDGSKSL-------------WSCKASV-VMRLIPQKDGVQ------------------
-----TYE-RKYEVVFYNKGN--------------------SWGYAGFFPWDELCDPQ--
---KGYIK--DD--KIIL-
>1_Populus_trichocarpa_XP_002323743.1 .
-YSQVYLAG---GHEWKLKLFPNGHIKQRG-----------------------KYLSLFV
ELDDCTNYHTG-----------WKLFVEF-TLRIKDQVQSQ-------------------
-----HRE-KTFHKWFSASEN--------------------NWGLVSFISLSDIKNPS--
---NNFIV--ND--TLIV-
>1_Populus_trichocarpa_XP_002323744.1 .
-YSQVYLAG---GHEWKLKLFPKGHIKQRG-----------------------KYLSLFL
ELDDCTKSHTG-----------WKLFVEF-TLRIKDQVQSH-------------------
-----HHE-KTIHKWFSASEN--------------------NWGLVSFISLSDIKNPS--
---NNFIV--ND--TLIV-
>Vitis_vinifera_CBI22427.3 .
IYSEIFTVK---DFKWKLVVYPKGNYKAKN-----------------------KSLSLFL
ELANRGTLHHQ-----------RKLYTEF-ELLVKEQCNGGHVKPS--------------
-----HVK-LNGQTWFCDSIK--------------------DWGFSNMISLSDLKDKS--
---NHFIL--ND--TLIV-
>1_Populus_trichocarpa_XP_002304380.1 .
-KSQVFSFG---GYKWALLVYPKGNSTEKG-----------------------KSLSIYL
KMEDFETLPCG-----------RTTYAEY-MLRVKDQLFGK-------------------
-----HIE-KKAYSHFSYSIK--------------------DWGHLNFMSLDDVNALP--
---KGFLV--ND--TLAV-
>1_Populus_trichocarpa_XP_002326770.1 .
-KSQVFATG---GHKWTLLVYPKGNSTFKG-----------------------KSLSIFL
TLEDSETLPSG-----------RTMYAEF-TLRVRDQLFGK-------------------
-----HVE-KTANCHFSNSIN--------------------DWGHFNFMSLDELNTLA--
---KGFLV--NN--TLVV-
>1_Caenorhabditis_briggsae_CAP29430.2 .
LKSSTFSAGCNDKLKWCLRINPKGLDEESR-----------------------DYLSLYL
LLVQCNK---------------SEVRAKF-KFSILNAKREETK-----------------
-----AME-SQRAYRFVQGK---------------------DWGFKKFIRRDFLLDEA--
---NGLLP--GD--RLSI-
>1_Caenorhabditis_remanei_XP_003113078.1 .
LKSSTFSAGCNDKLKWCLRINPKGLDEESR-----------------------DYLSLYL
LLVQCNK---------------SEVRAKF-KFSILNAKREETK-----------------
-----AME-SQRAYRFVQGK---------------------DWGFKKFIRRDFLLDET--
---NGLLP--GD--RLSI-
>1_Ascaris_suum_ADY40768.1 .
LKSSTFSAGSNDKLKWCLRINPKGLDEESK-----------------------DYLSLYL
LLVQCAK---------------NEVRAKF-KFSILNAKREETK-----------------
-----AME-SQRAYRFVQGK---------------------DWGFKKFIRRDFLLDEA--
---NGLLP--ED--RLSI-
>Schistosoma_mansoni_XP_002576689.1 .
VKSSFFSCGPNDKLKWCLRINPKGLDEESR-----------------------EYLSLYL
LLVNCGTK--------------SEARAKF-KFSILNAKREETK-----------------
-----AME-SQRAYRFVQGK---------------------DWGFKKFIRRDVLMDEA--
---NGLLP--ND--RLTI-
>1_Acyrthosiphon_pisum_XP_001952667.2 .
LKSSTFSAGINDKLKWCLRVNPKGLDEESK-----------------------DYLSLYL
LLVSCNK---------------TEVRAKF-KFSILNAKREETK-----------------
-----AME-SQRAYRFVQGK---------------------DWGFKKFIRRDFLLDEA--
---NGLLP--DD--KLTI-
>1_Acromyrmex_echinatior_EGI62536.1 .
LKSSTFSAGANDKLKWCLRVNPKGLDEESK-----------------------DYLSLYL
LLVSCNK---------------SEVRAKF-KFSILNAKREETK-----------------
-----AME-SQRAYRFVQGK---------------------DWGFKKFIRRDFLLDEA--
---NGLLP--DD--KLTI-
>1_Ixodes_scapularis_XP_002435294.1 .
LKSSTFSAGANDKLKWCLRVNPKGLDEESK-----------------------DYLSLYL
LLVSCNK---------------SEVRAKF-KFSILNAKREETK-----------------
-----AME-SQRAYRFVQGK---------------------DWGFKKFIRRDFLLDEA--
---NGLLP--DD--KLTL-
>1_Nematostella_vectensis_XP_001641588.1 .
LKSSTFSAGANDKMKWCLRVNPRGLDEESK-----------------------DYLSLYL
LLLLCNK---------------SEVRAKF-KFSILNANREETK-----------------
-----AME-SQRAYRFVQGK---------------------DWGFKKFIRRDFLLDEA--
---NGLLP--ND--TLTL-
>1_Tetraodon_nigroviridis_CAG12645.1 .
IKSSTFSSGANDKLKWCLRVNPKGLDEESK-----------------------DYLSLYL
LLVSCPK---------------AEVRAKF-KFSILNAKGEETK-----------------
-----AME-SQRAYRFVQGK---------------------DWGFKKFIRRDFLLEEA--
---NGLLP--DD--KLTL-
>Dicentrarchus_labrax_CBN81407.1 .
IKSSTFSSGANDKLKWCLRVNPKGLDEESK-----------------------DYLSLYL
LLVSCPK---------------AEVRAKF-KFSILNAKGEETK-----------------
-----AME-SQRAYRFVQGK---------------------DWGFKKFIRRDFLLDEA--
---NGLLP--DD--KLTL-
>1_Callithrix_jacchus_XP_002748495.1 .
IKSSTFSSGANDKLKWCLRVNPKGLDEESK-----------------------DYLSLYL
LLVSCPK---------------SEVRAKF-KFSILNAKGEETK-----------------
-----AME-SQRAYRFVQGK---------------------DWGFKKFIRRDFLLDEA--
---NGLLP--DD--KLTL-
>1_Pongo_abelii_NP_001126893.1 .
IKSSTFSSGANDKLKWCLRVNPKGLDEESK-----------------------DYLSLYL
LLVSCPK---------------SEIRAKF-KFSILNAKGEETK-----------------
-----AME-SQRAYRFVQGK---------------------DWGFKKFIRRDFLLDEA--
---NGLLP--DD--KLTL-
>Callithrix_jacchus_XP_002749517.1 .
LKSSTFSSGPSDKMKWCLRVNPKGLDDESK-----------------------DYLSLYL
LLVYCTK---------------NEVRAKF-KFSLLNAKREETK-----------------
-----AME-SQRAYRFEQGK---------------------DWGFKKFIRRDFLLDEA--
---NGLLP--DD--KLTL-
>1_Nasonia_vitripennis_XP_001606154.1 .
LESTTFSADSCDSLKWRMQFYPSGNNQENK-----------------------DYVSLFL
HLVSCDK---------------PAVKVDF-RFCILDKDGREVN-----------------
-----ERK-TTEKWQFYQGR---------------------QSGFPKFVKRDIVLDPA--
---SGLLL--AD--QLRV-
>1_Schistosoma_mansoni_XP_002571005.1 .
IESPTFSSGAGDKNRWSLKIHPNGMDEESE-----------------------GYLSVYL
TLLSRPR---------------RPVWAKF-QFWIIDSEGEKTQ-----------------
-----GMK-SPRFFRFQQNQ---------------------QWGFRKFIPRHSLLAQE--
---PWLLE--DN--ELSL-
>1_Mus_musculus_683751.2 .
ITSPVFSSEENKEVAWCLRVYPKGADKESK-----------------------DYLSVYL
VLLSHLQ---------------IPVWAKF-KFWIINSQGEKYQ-----------------
-----KIK-SPTVECFLTNE---------------------QNGFKKFLPRDLLLSHR--
---NCLLP--ED--QLTI-
>1_Mus_musculus_NP_001007223.2 .
IKSPVFSLEANEEVAWCLRVHPNGFDEESK-----------------------DYLSVYL
VLVNCPK---------------RQVRAKF-EFWIKNSQGEKYQ-----------------
-----YTQ-SLNVPSFQRKQ---------------------NWGFSKFILRDSLLSHR--
---NWLLP--KD--KLTL-
>Mus_musculus_NP_001139579.1 .
ITSPKFSLEASDKVEWCLRVHPNGSDEESK-----------------------DYLSVYL
GLLHCQK---------------SPVWAKY-EFWIINSQGEKYQ-----------------
-----SME-RTNVVSFQKNQ---------------------YRGFKKFILRDFLLSNP--
---PWLLP--ED--QLTL-
>1_Rattus_norvegicus_XP_001053863.2 .
ITSPVFSLEGNEEVQWCLRIFPNGVDEESK-----------------------DYLSVSL
GLHSCPK---------------SPVLAKV-QFWIINAQGEKHQ-----------------
-----IKE-IPNILSFSPKH---------------------QWGLRKFILREFLLSRR--
---HGLLP--ED--QLIL-
>1_Rattus_norvegicus_XP_001053975.2 .
ITSPVFSLEANEEVQWCLRIYPNGVNEESK-----------------------DYLSVSL
GLLNCPK---------------SPVLAKL-QFWIINAQGEKHQ-----------------
-----ITK-NPNVLRFPPNE---------------------QWGLRKFILRDFLLSHR--
---HWLLP--EE--QLIL-
>1_Rattus_norvegicus_XP_345238.1 .
IASPVFSLEASEEVQWCMRIHPNGVDEESK-----------------------DYLSVYL
SLVSCPE---------------SPVWAKV-QFWIINAQGEKHQ-----------------
-----VKK-IPNVLRFLPKE---------------------QWGYKKFILRDFLLSHR--
---DWLLP--EN--QLTL-
>1_Rattus_norvegicus_XP_002729124.1 .
VTSPRFSLEASEEMQWCLRIFPNGVDEESK-----------------------NYLSVYL
GLLSCPK---------------SPVWAKV-QFWIINAQGEKYL-----------------
-----LTK-MSNVLRFLLNQ---------------------YWGYKKFILRDFLLSHR--
---HRLLP--ED--QFTL-
>1_Rattus_norvegicus_NP_001094455.1 .
VTSLRFSLEASEE-QWCLRIFPNGVDEESK-----------------------DYLSVYL
GLLSCPK---------------SPVWAKV-QFWIINAQGEKYL-----------------
-----ITK-MSNVLRFLPNQ---------------------YWGYKKFILRDFLLSHR--
---HRLLP--ED--QFTL-
>1_Nasonia_vitripennis_XP_001602264.1 .
VKSSVFTMGANKEYQWRLRMYPHGCDEEDS-----------------------NHLSLFL
QLVSPTD---------------TPVSAKF-DFSIIKPDGQKH------------------
-----TLA-SHKIRSYTQWK---------------------SLGYHELIERSHLLDER--
---TGYMS--DD--TLKV-
>1_Nasonia_vitripennis_XP_001606204.1 .
VYSPIFSVGDDAALKWRLDLFPMGFNNP-------------------------EWISLYL
HLRRTYY---------------RAITAEF-RFSILNHRGEVAY-----------------
-----QLP-WSPKHTFTESD---------------------VWGFEDFIKRRDLLRDA--
---KILLP--AD--KLTI-
>1_Populus_trichocarpa_ABG37644.1 .
LWSKYFEVG---GYDCRLLIYPKGDSQALP-----------------------GYISIYL
QIMDPRGTSSSK----------WDCFASY-RLSIVNPLDDSK------------------
-----TIH-RDSWHRFSSKKK--------------------SHGWCDFTPASTVFDSK--
---LGYLF--NND-CVLI-
>1_Ricinus_communis_XP_002515491.1 .
LWSKYFEVG---GYDCRLLIYPKGDSQALP-----------------------GYISIYL
QIMDPRGTSSSK----------WDCFASY-RLSIVNLIDDSK------------------
-----TIH-RDSWHRFSSKKK--------------------SHGWCDFTPSNTIFDSK--
---LGYLFNSNND-SVLI-
>Vitis_vinifera_XP_002282789.1 .
LWSKYFEVG---GFDCRLLIYPKGDSQALP-----------------------GYISVYL
QIMDPRGSSSSK----------WDCFASY-RLAIVNHADDSK------------------
-----SIH-RDSWHRFSSKKK--------------------SHGWCDFTPSTTLFDSK--
---SGYLF--NND-SVLI-
>1_Arabidopsis_thaliana_NP_180105.1 .
LWSKYFDVG---GYDCRLLVYPRGDSQALP-----------------------GSISIYL
QIIDPRGTSSSL----------WDCFASY-QLSIINHVDDSL------------------
-----TIR-KNSWHRFSNKKR--------------------SHGWCDFTLNSSVLDPK--
---MGFLF--NND-SLLI-
>1_Arabidopsis_thaliana_AAD23659.1 .
LWSKYFDVG---GYDCRLLVYPRGDSQALP-----------------------GYISIYL
QIMDPRGTTSSR----------WDCFASY-RLSIVNLVDDSL------------------
-----TIH-KDSWHRFSSKKK--------------------SHGWCDFTLNSSILDPK--
---MGFLF--NND-SLLI-
>1_Arabidopsis_lyrata_XP_002880674.1 .
LWSKYFDVG---GYDCRILVYPRGDSQALR-----------------------GYISIYL
QIIDPRGTTSSL----------WDCFSSY-RLSIVNHVDDSF------------------
-----TIH-KESWHRFSSKKR--------------------SHGWCDFTLNSSILDPK--
---IGFLF--NND-FLLI-
>1_Physcomitrella_patens_XP_001769898.1 .
LWSRYFEVG---GYDCRLLVYPRGDSQALP-----------------------GYLSIYL
QVTDPRGSSSSK----------WDCFASY-RLCVVNQKDETK------------------
-----SIQ-RDSWHRFSGKKK--------------------SHGWCDFTPSSTVLDGK--
---GGFVV--NE--AVLI-
>Selagin_moellendorffii_XP_002974057.1 .
LWSKYFQVG---GYDCRLLVYPRGDSQALP-----------------------GYLSIYL
QVTDPSSSSK------------WDCFASY-RLCVVNQRDESK------------------
-----SIQ-RDSWHRFSVKKK--------------------SHGWCDFTPSTVVLDPK--
---SGFLV--NE--SVLI-
>1_Oryza_sativa_EEC73586.1 .
-YSRYFEVG---GFDCRLLLYPRGDSQALP-----------------------GYLSLYL
QVLDPKTPTSSSSATTTSSSSKWECFLSY-RLSVAHPSPDPSK-----------------
-----SLA-RDSWHRFSSKKR--------------------SHGWCDFAPSAAAA-----
---YLFPP--HD--SLVI-
>1_Sorghum_bicolor_XP_002454171.1 .
-YSRYFEVG---GFDCRLLLYPRGDSQALP-----------------------GYLSLYL
QVLDPKTPVSSSSSTTTTTSSKWDCFLSY-RLSVVHPTDPAK------------------
-----SLG-RDSWHRFSSKKR--------------------SHGWCDFAPSSAAA-----
---FLFQP--HD--ALVI-
>1_Vitis_vinifera_CAN62592.1 .
-YSPYFTIG---GFDFRFMVYPRGDLVALP-----------------------GHCSLYL
QVMDPRSAK-------------FDCFVSY-TLKFLNHIDDSM------------------
-----SVC-RESWLRFSPKKK--------------------SHGWSDFAQSSIVLDTK--
---FGFLV--ND--TMTI-
>1_Chlamyd_reinhardtii_XP_001700533.1 .
LRSNVFDVG---SYKWYILVYPQGCDVC-------------------------NHLSLFL
CVADYDKLLPG-----------WSHFAQF-TIAVVNKDPKK-------------------
-----SKY-SDTLHRFCKKEH--------------------DWGWKKFMELSKVL-----
---DGFTV--AD--TLVI-
>Volvox_carteri_XP_002956877.1 .
LRSNVFDVG---NYKWYILVYPQGCDVC-------------------------NHLSLFL
CVADYDKLLPG-----------WSHFAQF-TIAVVNKEPKK-------------------
-----SKY-SDTLHRFCKKEH--------------------DWGWKKFMELSKVL-----
---DGFTV--AD--TLVI-
>1_Micromonas_sp._XP_002508492.1 .
LRSNVFEVG---SYKWYILVYPQGCDVH-------------------------NHLSLFL
CVADYDKLLPG-----------WSHFAQF-TIAVVNKDPKK-------------------
-----SKY-SDTLHRFCKKEH--------------------DWGWKKFMELSKVL-----
---DGFTV--AD--TLVI-
>1_Physcomitrella_patens_XP_001772289.1 .
LRSNVFEVG---GYKWYILVYPQGCDVC-------------------------NHLSLFL
CVADYDKLLPG-----------WSHFAQF-TIAVVNKDPKK-------------------
-----SKY-SDTLHRFCKKEH--------------------DWGWKKFMELSKVL-----
---DGFTV--AD--TLVI-
>1_Ostreococcus_lucimarinus_XP_001417860.1 .
LRSNVFEVG---GYKWYILVYPQGCDVS-------------------------NHLSLFL
CVADYDKLLPG-----------WSHFAQF-TIAVVNKDPKK-------------------
-----SKY-SDTLHRFCKKEH--------------------DWGWKKFMELTKVL-----
---DGFTV--AD--TLVI-
>1_Selagin_moellendorffii_XP_002974359.1 .
LRSNVFEVG---GYKWYILVYPQGCDVC-------------------------NHLSLFL
CVADYDKLLPGR----------WSHFAQF-TIAVVNKDPKKS------------------
-----KYS-ADTLHRFCKKEH--------------------DWGWKKFMELSKVA-----
---DGFTV--GD--TLVI-
>Chlorella_variabilis_EFN57893.1 .
LRSNMFEVG---SYKWYLLVYPHGCDVA-------------------------NHLSLFL
CVADYDKLLPG-----------WSHFAQF-TIAVVNQDPKK-------------------
-----SKY-SDTLHRFCKKEH--------------------DWGWKKFMELSKVL-----
---DGFTF--DD--TLVI-
>1_Vitis_vinifera_CBI26383.3 .
LRSNAFEVG---GYKWYILIYPQGCDVC-------------------------NHLSLFL
CVANHDKLLPG-----------WSHFAQF-TIAVVNKDPKK-------------------
-----SKY-SDTLHRFWKKEH--------------------DWGWKKFMELSKVL-----
---DGFID--AD--TLII-
>1_Populus_trichocarpa_XP_002312577.1 .
LRSNAFEVG---GYKWYILIYPQGCDVC-------------------------NHLSLFL
CVANHDKLLPG-----------WSHFAQF-TIAVVNKDPKK-------------------
-----SKY-SDTLHRFWKKEH--------------------DWGWKKFMELSKVS-----
---DGFLDA-AD--TLII-
>1_Populus_trichocarpa_XP_002314643.1 .
LRSNAFEVG---GYKWYILIYPQGCDVC-------------------------NHLSLFL
CVANHDKLLPG-----------WSHFAQF-TIAVVNKDAKK-------------------
-----SKY-SDTLHRFWKKEH--------------------DWGWKKFMELSKVS-----
---DGFLDA-TD--TLII-
>1_Oryza_sativa_EEE53538.1 .
LRSNSFDVG---GYKWYILIYPQGCDVC-------------------------NHLSLFL
CVANHDKLLPG-----------WSHFAQF-TIAVINRDPKK-------------------
-----SKY-SDTLHRFWKKEH--------------------DWGWKKFMELTKLH-----
---EGFVV--DD--VLTI-
>1_Arabidopsis_thaliana_NP_199169.1 .
---DVFEVG---GYKWYILIYPQGCDVC-------------------------NHLSLFL
CVAHHEKLLPG-----------WSHFAQF-TIAVSNKDPKK-------------------
-----SKH-SDTLHRFWKKEH--------------------DWGWKKFIELPKLK-----
---EGFID--DSG-CLTI-
>Arabidopsis_lyrata_XP_002865415.1 .
---DVFEVG---GYKWYILIYPQGCDVC-------------------------NHLSLFL
CVAHHEKLLPG-----------WSHFAQF-TIAVSNKDPKK-------------------
-----SKH-SDTLHRFWKKEH--------------------DWGWKKFIESPKLK-----
---EGFID--DYD-CLTI-
>1_Arabidopsis_thaliana_NP_001184907.1 .
-RSNVFEAG---GYKWYILIYPQGCDVC-------------------------NHLSLFL
CVANYDKLLPG-----------WSQFAQF-TISVLSQDLKK-------------------
-----SKF-SDTLHRFWKKEH--------------------DWGWKKFMELPKLK-----
---DGFID--ESG-CLTI-
>Arabidopsis_lyrata_XP_002892207.1 .
-RSDNFEAG---GYKWYILIYPQGCDVC-------------------------NHLSLFL
CVANYDKLLPGSFAILEAG---WSHFAQF-TISVLNKDLKK-------------------
-----TKF-SDTLHRFWKKEH--------------------DWGWKKFMELPKLK-----
---DGFID--DSG-CLTI-
>1_Arabidopsis_lyrata_XP_002865908.1 .
-RSNWFEAG---GYNWYILIYPEGCDVS-------------------------NYLSLFL
CVANYDKLLPG-----------WSQFAQF-TISVVHKDPKK-------------------
-----SKS-ADTLHRFWKKEH--------------------DWGWKKFMELPKLH-----
---DGFID--DFG-SLTI-
>1_Arabidopsis_thaliana_200046.1 .
--SSVFEIG---GYSWHILMYPEGCDVS-------------------------NHLSLFL
CVANHDELLPG-----------WSQLAQF-TISVMHKDPKK-------------------
-----SKF-SDTLHRFWKKEH--------------------DWGWKKFMELPKLR-----
---DGFID--DSG-CLTI-
>1_Sorghum_bicolor_002458580.1 .
-KSEPFEAG---GYKWYILVYPQGCDVS-------------------------NHLSLFL
CVADHEKLLPG-----------WSHFAQF-TIAVGNLDPKK-------------------
-----VKY-SDTLHKFWKKEH--------------------DWGWKKFMELSKIQ-----
---DGFLV--DD--VLEI-
>1_Hordeum_vulgare_BAK02706.1 .
-KSEPFEAG---GYKWYILVYPQGCDVS-------------------------NHLSLFL
CVANHDKLLPG-----------WSHFAQF-TIAVGNMDPKK-------------------
-----IKY-SDTLHRFWKKEH--------------------DWGWKKFMELSKIQ-----
---DGFLV--DD--VLEI-
>Oryza_sativa_EAY76010.1 .
-KSEPFEAG---GYKWYILVYPQGCDVS-------------------------NHLSLFL
CVANHDKLLPG-----------WSHFAQF-TIAVGNLDPKK-------------------
-----VKY-SDTLHKFWKKEH--------------------DWGWKKFMELSKIQ-----
---DGFLV--DD--VLEI-
>1_Gibberella_zeae_XP_387558.1 .
---PVFQAG---GFPWRILLFPHGNNI--------------------------DQCSIYL
EHGFETDEVPDN----------WSCCVQF-ALVLWNPNDPSL------------------
-----YIH-HTAHHRFTKEEG--------------------DWGFTRFVEHRRMFNVPWE
G-SSRPLCE-ND--TANI-
>1_Nectria_haematococca_XP_003050365.1 .
---PIFQAG---GFPWRILLFPHGNNI--------------------------DQCSIYL
EHGFEADDVPDN----------WSCCVQF-ALVLWNPNDPSL------------------
-----YVH-HAAHHRFTKDEG--------------------DWGFTRFVEHRRMFNVPWE
G-GSRPLCE-ND--TANI-
>Metarhizium_anisopliae_EFY97317.1 .
---PIFQAG---GYPWRILLFPHGNNT--------------------------DQCSIYL
EHGFEADAVPDN----------WSACVQF-ALVLWNPNDPSL------------------
-----YVH-HAAHHRFTKEEG--------------------DWGFTRFVEHRRMFNVPWE
H-GTRPLCE-ND--AANI-
>1_Glomerella_graminicola_EFQ28003.1 .
---PVFQAG---GYPWRILLFPHGNNV--------------------------DQCSIYL
EHGFEPSNIPEN----------WSCCVQF-ALVLWNPNDPSL------------------
-----YSH-HTAHHRFTKEES--------------------DWGFTRFLELRKMFNVPWE
G-GSRPLCE-NE--TANI-
>1_Verticillium_albo_atrum_XP_003008571.1 .
---PIFHAG---GYPWRILLFPFGNNV--------------------------DQCSIYL
EHGFEPNEVPEN----------WSCCVQF-ALVLSNPNDPSL------------------
-----YTH-HVAHHRFTKEEA--------------------DWGFTRFYELRKMFNVPYE
N-GSRPLCE-ND--TANI-
>1_Neurospora_crassa_XP_961186.2 .
---PIFHAG---GFPWRILLFPYGNNV--------------------------DQCSIYL
EHGFEADEMPEK----------WSCCVQF-ALVLWNPNDPSV------------------
-----FHH-HSAHHRFTKEES--------------------DWGFTRFLELRRLFSQPYD
G-SSRPLGE-NE--SVNI-
>1_Sordaria_macrospora_CBI51694.1 .
---PVFQAG---GFPWRILLFPYGNNV--------------------------DQCSIYL
EHGFEADEMPEK----------WSCCVQF-ALVLWNPNDPSV------------------
-----FHH-HSAHHRFTKEES--------------------DWGFTRFLELRRLFNQPYD
G-STRPLGE-ND--SVNI-
>1_Grosmannia_clavigera_EFX03969.1 .
---PVFKAG---GYPWRILLFPYGNNV--------------------------DHCSVYL
EHGFDANEIPDD----------WVCCVQF-SLVVWNPNDPSI------------------
-----YTH-HTAHHRFTKEEG--------------------DWGFTRFVELRRMLHKSEG
--RSRPLIE-ND--TVNI-
>1_Ajellomyces_dermatitidis_XP_002628485.1 .
---PVFECG---GAPWRVLFFPFGNGV--------------------------EHASFYL
EHGYEKSPPDG-----------WYACVQF-ALVLWNKNDPSL------------------
-----YIT-HVAHHRFNAEEA--------------------DWGFTRFCELRKLFQQSFN
E-KGTPLVE-NE--AANL-
>1_Leptosphaeria_maculans_CBY01612.1 .
---PIFDCG---GHPWRILFFPYGNNV--------------------------DFASFYL
EQAYEENQMPED----------WYACVQF-MLVLWNPKDPTM------------------
-----YIT-HTANHRFTAEEG--------------------DWGFTRFAELRRLFSNSWD
D-RGRPMVE-DN--CCNV-
>1_Pyrenophora_tritici_repentis_XP_001939848.1 .
---PIFECG---GHPWRILFFPYGNNV--------------------------DFASFYL
EQAYEEKQMPED----------WYACVEF-MLVLWNPKDPTI------------------
-----FTT-HTAHHRFTAEEG--------------------DWGFTRFAELRKLFANSWE
D-RGRPMVE-DN--TANV-
>1_Puccinia_graminis_XP_003320436.1 .
VTSDTFTAG---GHEWNILLFPQGNSNGQAN----------------------DMVSIYL
NYGDPKKQPEG-----------WHVCAQF-ALAISNPHDGTC------------------
-----YIQ-SQAQHRFTNDEQ--------------------DWGFTRFVELRKLFTPADS
--RVKPIIE-ND--ETII-
>1_Cryptococcus_neoformans_XP_572460.1 .
---PEFSCG---GHKWRILLFPQGNANGQPN----------------------DMVSVYL
DYANPKTAPEG-----------WHACAQF-CLAISNPWDPTI------------------
-----QTS-SHAHHRFVAEEC--------------------DWGFTRFVDLRKLYTADPA
NGKNRPTIE-ND--EVEI-
>1_Coprinopsis_cinerea_XP_001833368.2 .
LTSPEFECG---GHKWRILLFPFGNSNAPPN----------------------DTVSVYL
DYAEPKKSPEG-----------WHACAQF-ALVISNIHDPTI------------------
-----YTV-SHAHHRFIAEEC--------------------DWGFTRFSELRKLFQVEG-
--QPRPTIE-NG--SADI-
>Schizophyllum_commune_XP_003035227.1 .
ITSEEFECG---GHSWRILLFPFGNSNAPPN----------------------DTVSVYL
DYAEPKKAPEG-----------WHACAQF-ALVISNIHDPTI------------------
-----YTV-SHAHHRFIAEEC--------------------DWGFTRFSELRKLFNVQEG
--HSRPIIE-EE--SAMV-
>1_Ajellomyces_dermatitidis_EGE78443.1 .
--SPKFECG---GSKWRILLYPRGNNQD-------------------------QHLSIYL
KHGFDDGEMPEH----------WHACVQF-AVVLWNTNSPES------------------
-----YIS-QNANFRFSSNDP--------------------DWGFTKFCELRRLLGHLG-
--DKPSLLG-ND--EANI-
>Ajellomyces_capsulatus_EER37008.1 .
---PKFECG---GSRWRILLHPYGNQQN-------------------------QHLSIYL
KHGFDEGELPVH----------WNACVQF-SLVLWNTTSPEA------------------
-----YIS-QQANFRFTVDNP--------------------DWGFTKFCELRKLLGRLG-
--DKPSLLG-ND--EANI-
>1_Paracoccidioides_brasiliensis_XP_002796666.1 .
--SPKFECG---GSKWRILLYPHGNRHN-------------------------QHLSVYL
KHGYDEGEMPGH----------WSACVQF-ALVLWNTESPSS------------------
-----YIS-KNAKFRFSTDGP--------------------DWGFTKFCELRKLLGYLG-
--DKPSLLG-NE--EANI-
>1_Meyerozyma_guilliermondii_XP_001484173.1 .
IRGPTFKCG---GYEWNVLLFPRGNNN--------------------------THISIYL
EPHKILDDKNMRADD-------WYVCAQF-ALDIWNPSYPEC------------------
-----HLP-SGSFHRFNKNET--------------------DWGFSTFIDLGQLNSTRRF
N-NGHAILE-KN--TLNI-
>1_Chlamyd_reinhardtii_XP_001700098.1 .
QTSETFEIG---TYLWRMLCFPRQNATPH------------------------RHVSVFL
EYPEASFTPNH-----------LSPKASF-KLIIKNFKDPSK------------------
-----NFE-KSADHTFESHQV--------------------DWGFSQMLPLQDLN-----
---SGYLRE-DG--AMVI-
>1_Chlamyd_reinhardtii_XP_001700099.1 .
QVSPTFVIG---GSSWRMLCFPRQNATPH------------------------QNVSVFL
EYPEASFTPNH-----------LSPTASF-KLIIKNFKDPSK------------------
-----NFE-KSADNTFKSHQE--------------------DWGFSQMLPLQDLNKE---
---SGYLRE-DG--AMVV-
>Ostreococcus_tauri_XP_003075167.1 .
AHGETFTCG---DAKWRLMMYPFGTERVRAESLDD------------------CSVSLFL
DTVDRPRREDELSKE-------WRRHCKF-ELQMLHPKDASM------------------
-----MVS-RDATHSFCETES--------------------DWGFTSFVSRKDVYE----
---KGYVDA-EG--CVTF-
>1_Micromonas_pusilla_XP_003064838.1 .
HYSDVVRVA---GCPWRLSLYPRGNARVDGAVGAGAGKGTPGKN---------EHVGLYL
EATDAGSAPSG-----------WRRHVEF-KLEVVNQLDPSR------------------
-----SVW-RSGVHAFDADTSDG------------------TWGFALFVSCAAVRATD--
---SGFLSD-DG--AETL-
>Micromonas_sp_XP_002504361.1 .
HYSSTFMAG---GCPWRLSLYPRGNASMKGSR---------------------DHVALYL
EAADATSAPVG-----------WRRFVEF-KLAIVNHKDSLK------------------
-----TIW-RSGSHEFNGDTSDG------------------TWGYSQFAVTNVVTSKD--
---GGFVG--DG--TDGE-
>1_Chlorella_variabilis_EFN52320.1 .
VLSEPFEIG---GYSWQLLVYPSGNNRT-------------------------DALALYL
AVAEDDQAAFQ-----------LQRFAHF-KLILLSQVEGGD------------------
-----VV--KDTQHTFTSRET--------------------DWGFTTFVPLAELRDPA--
---RGLLV--DD--TIRV-
>Capsaspora_owczarzaki_EFW40957.1 .
FHTEPVKID---GNQWRLLIFPQGQDANP------------------------PHLSVFL
ECCDIKDHPAK-----------FRKCVIF-SITVKSALGDQV------------------
-----SFS-KDTRHVYTAAEQ--------------------DWGYKSFVPLAELRDPE--
---KQFIV--ND--TVTL-
>1_Physcomitrella_patens_XP_001760452.1 .
-YSETFTVG---GYKWRVLLFPKGNNV--------------------------DHLSIYL
DVADSAQLPYG-----------WSRFAHF-TLAVVNQIDPKL------------------
-----TVK-KDTQHQFNVRES--------------------DWGFTSFMPLHDLNDPS--
---RGFVV--ND--TLIV-
>Physcomitrella_patens_XP_001770295.1 .
-YSETFTVG---GYKWRVLLFPKGNNV--------------------------DHLSVYL
DVADSAQLPYG-----------WSRFAHF-TLAVVNPYDPKL------------------
-----TVK-KDTQHHFNVRES--------------------DWGFTSFMPLPDLYDPS--
---RGFLM--ND--TLIV-
>1_Selagin_moellendorffii_XP_002984646.1 .
-YSDPFVIG---GYKWRILVFTQGNNV--------------------------DCLSMYL
DVADSASLSYG-----------WSRFAQF-NLAVINQFDPKL------------------
-----SIR-KDTQHHFNAKES--------------------DWGFTSFMPLHDLYDPG--
---RGYLV--ND--TLIL-
>1_Selagin_moellendorffii_XP_002985473.1 .
-YSDTFIIG---GYKWRILVFPKGNNV--------------------------DHLSIYL
DVADSATLPYG-----------WTRFAQF-SLAVINQFEQKL------------------
-----SMR-KDTQHQFNSRES--------------------DWGFTSFMSLHELYDSS--
---RGYLV--ND--TVCI-
>1_Physcomitrella_patens_XP_001768627.1 .
-YSDPFVVG---GYKWRVLLFPRGNNV--------------------------DQLSIYL
DVADSNQLPSG-----------WTRFAHF-NLAVLNQYEPKM------------------
-----SVR-KDTQHQFNARES--------------------DWGFTSFMPLHELYDLS--
---KGFLV--ND--TLVI-
>1_Sorghum_bicolor_XP_002458573.1 .
-YSDDFIVG---GYKWRVLVFPRGNNG--------------------------DHLSMYL
DVADSNLLPPG-----------WSRNAQF-SLAVVNQLDSKA------------------
-----SLR-KEAIHQFNSRES--------------------DWGFTSFMPLLDLYDSS--
---KGYVV--ND--KCII-
>Oryza_sativa_EEE55453.1 .
LYSDVFVVG---GHKWRVLVFPTGNSV--------------------------QSLSMYL
DIADANEQPHG-----------WSKYAQF-SLAVINQLDSKY------------------
-----SLR-KEAAHHFSTRES--------------------DWGFTSFMHLGDLYDPT--
---KGYIV--ND--KCII-
>1_Glycine_max_ACU01868.1 .
LFSDIFCVG---GYKWRILIFPKGNGA--------------------------GHLSMYI
DVADSATLPYG-----------WSRYAHF-NLTVVNQIHSKY------------------
-----SIR-KDSQHQFNARES--------------------DWGFINFMPLAELYDPA--
---RGYLV--ND--TCIV-
>1_Ricinus_communis_XP_002527560.1 .
VYSEIFTAG---KSKWRLLIFPKGNNV--------------------------DHLSIYI
EVADSTSLPNG-----------WSRDAAF-GLAVINQFNNSA------------------
-----TVR-KDTQHVFNARES--------------------DWGFTSFLPLSKLKDPA--
---VGYLV--ND--TLTV-
>Hordeum_vulgare_BAK01801.1 .
LYSETFVVG---GYKWRVLIFPRGNNV--------------------------EFLSMYL
DVADSAVLPYG-----------WTRYAQF-SLSVVNQIHNKF------------------
-----TIR-KETQHQFSARES--------------------DWGFTSFMPLSELYNPS--
---RGYLV--ND--TCVI-
>Oryza_sativa_EEC81563.1 .
LYSEIFVVG---GYKWRILIFPRGNNV--------------------------EYLSMYL
DVADSAVLPYG-----------WTRYAQF-SLSVVNQMHNKF------------------
-----TIR-KETQHQFSARES--------------------DWGFTSFMPLGDLYNPS--
---RGYLV--ND--TCIV-
>1_Arabidopsis_thaliana_NP_568171.1 .
-YSDVFVVG---GYKWRILIFPKGNNV--------------------------DHLSMYL
DVSDAASLPYG-----------WSRYAQF-SLAVVNQIHTRY------------------
-----TVR-KETQHQFNARES--------------------DWGFTSFMPLSELYDPS--
---RGYLV--ND--TVLV-
>1_Arabidopsis_lyrata_XP_002873269.1 .
-YSDVFVVG---GYKWRILIFPKGNNV--------------------------DHLSMYL
DVSDAASLPYG-----------WSRYAQF-SLAVVNQIHSRY------------------
-----TIR-KETQHQFNARES--------------------DWGFTSFMPLSELYDPS--
---RGYLV--ND--TVLV-
>Eutrema_halophilum_BAJ34172.1 .
-YSDVFVVG---GYKWRILIFPKGNNV--------------------------DHLSMYL
DVSDAASLPYG-----------WSRYAQF-SLAVVNQIHTRY------------------
-----TIR-KETQHQFNARES--------------------DWGFTSFMPLSELYDPS--
---RGYLV--ND--TVFV-
>1_Arabidopsis_lyrata_XP_002884872.1 .
-YSDVFVVG---GYKWRILIFPKGNNV--------------------------DHLSMYL
DVADAANLPYG-----------WSRYSQF-SLAVVNQVNNRY------------------
-----SIR-KETQHQFNARES--------------------DWGFTSFMPLSELYDPT--
---RGYLV--ND--TVLI-
>1_Arabidopsis_thaliana_AAF23207.1 .
-YSDVFVVG---GYKWRILIFPKGNNV--------------------------DHLSMYL
DVADAANLPYG-----------WSRYSQF-SLAVVNQVNNRY------------------
-----SIR-KETQHQFNARES--------------------DWGFTSFMPLSELYEPT--
---RGYLV--ND--TVLI-
>Nicotiana_tabacum_ACJ04334.1 .
LYSDVFHVG---GYKWRILIFPKGNNV--------------------------DHLSMYL
DVADSPALPYG-----------WSRHAQF-SLAVLNRVHNKF------------------
-----TVR-KDTQHQFNARES--------------------DWGFTSFMPLSELYDPI--
---RGYLV--DD--TVIV-
>1_Populus_trichocarpa_XP_002310965.1 .
LYSDVFVVG---GYKWRILIFPKGNNV--------------------------DHLSMYL
DVADSATLPYG-----------WSRYAQF-SLTVINQLHQKY------------------
-----SIR-KDTQHQFNARES--------------------DWGFTSFMPLGELYDPG--
---RGYLV--ND--TCVV-
>1_Ricinus_communis_XP_002514434.1 .
LYSDVFIVG---GYKWRILIFPKGNNV--------------------------DHLSMYL
DVADSATLPYG-----------WSRYAQF-SLCVVNQIHQKY------------------
-----SIR-KDTQHQFNARES--------------------DWGFTSFMPLGELYDPG--
---RGYLV--ND--TCVV-
>1_Populus_trichocarpa_XP_002316470.1 .
LYSDVFVVG---GYKWRILVFPKGNNV--------------------------DHLSMYL
DVADSTNLPYG-----------WSRYAQF-SLTVINQLHQKY------------------
-----SIR-KDTQHQFNARES--------------------DWGFTSFMPLGELYDPG--
---RGYLV--ND--SCIV-
>1_Vitis_vinifera_CBI24991.3 .
LYSDVFYVG---GYKWRVLIFPKGNNV--------------------------DHLSMYL
DVADSATLPYG-----------WSRYAQF-SLAVINQIHNKF------------------
-----TIR-KDTQHQFNARES--------------------DWGFTSFMPLGELYDPA--
---RGYLV--ND--TCIV-
>1_Lotus_japonicus_BAF98601.1 .
LYSEVFVVG---GYKWRVLIFPKGNNV--------------------------DYLSMYL
DVADSTNLPYG-----------WSRYAQF-SLAVVNQIQNKY------------------
-----TVR-KDTQHQFNARES--------------------DWGFTSFMPLGELYDPS--
---RGYLL--ND--TLVV-
>Oryza_sativa_ABA94399.1 .
-YSDAFVVG---GYKWRVLIFPKGNNV--------------------------DHFSMYL
DVADSANLPYG-----------WSRYAQF-SLAVVNQIQQKY------------------
-----TIR-KDTQHQFNARES--------------------DWGFTSFMPLSELYDPS--
---RGYLV--DD--TVVV-
>Vitis_vinifera_XP_002277700.1 .
-YSENFIVG---GYKWRVLIFPKGNNV--------------------------EHLSMYL
DVADSSSLPYG-----------WSRYAQF-SLAVVNQIHNKY------------------
-----TVR-KDTQHQFNARES--------------------DWGFTSFMPLSELYDPG--
---RGFLV--SD--TCIV-
>Vitis_vinifera_XP_002267555.1 .
-YSEIFVVG---GFKWRVLIFPKGNNV--------------------------DHLSMYL
DVADSATLPYG-----------WSRYAQF-SLSVVNQIHNKY------------------
-----SIR-KDTQHQFNARES--------------------DWGFTSFMPLSDLYDPG--
---RGYLV--ND--TCII-
>Ricinus_communis_XP_002524120.1 .
-YSDVFVVG---GYKWRILIFPKGNNV--------------------------DHLSMYL
DVSDSSTLPYG-----------WSRYAQF-SLAVVNQIHNKY------------------
-----SIR-KDTQHQFNARES--------------------DWGFTSFMPLSDLYDPS--
---RGYLV--ND--TVIV-
>Populus_trichocarpa_XP_002322753.1 .
-YSDIFIVG---SYKWRVLIFPKGNNV--------------------------DHLSMYL
DVADSTALPYG-----------WSRYAQF-SLAVVNQIHNKY------------------
-----SIR-KDTQHQFNARES--------------------DWGFTSFMPLSELYDPS--
---RGYLV--ND--TVVI-
>Populus_trichocarpa_XP_002309275.1 .
-YSDVFIVG---SYKWRVLIFPKGNNV--------------------------DHLSMYL
DVADSTTLPYG-----------WSRYAQF-SLAVVNQIHNKY------------------
-----SIR-KDTQHQFNARES--------------------DWGFTSFMPLSELYDPS--
---RGYLV--ND--TVVI-
>Hordeum_vulgare_BAK02366.1 .
-YSDMFVVG---GFKWRVLIFPKGNNV--------------------------DHLSMYL
DVADSGNLPYG-----------WSRYAQF-SLAIVNQIHQKY------------------
-----TAR-KDTQHQFNARES--------------------DWGFTSFMPLSELYDPS--
---RGYLV--ND--TVVV-
>Sorghum_bicolor_XP_002442151.1 .
-YSDVFVVG---GYKWRVLIFPKGNNV--------------------------DHFSMYL
DVADSGNLPYG-----------WSRYAQF-SLAVVNQIHPKY------------------
-----TIR-KDTQHQFNARES--------------------DWGFTSFMPLSDLYDPS--
---RGYLV--ND--TVVV-
>Oryza_sativa_EEC69300.1 .
-YSEPFVVG---GFKWRVLIFPKGNNV--------------------------DHFSMYL
DVADSVNLPYG-----------WNRYAQF-SLAVVNQIHPKY------------------
-----TIR-KDTQHQFNARES--------------------DWGFTSFMPLSDLYDPS--
---RGYLV--ND--TVVV-
>Sorghum_bicolor_XP_002450997.1 .
-YSEVFVVG---GFKWRVLIFPKGNNV--------------------------DHFSMYL
DVADSANLPYG-----------WSRYAQF-SLAVVNQIQPKY------------------
-----TIR-KDTQHQFNARES--------------------DWGFTSFMPLSDLYDAS--
---RGYLV--ND--TVVV-
>1_Xenopus_Silurana__tropicalis_XP_002938036.2 .
LYSQPFYTGYF-GYKMCARVYLNGDGMGKG-----------------------THLSLFF
VIMRGEYDALLP----------WPFKQKV-SLMLMDQGPSRR-------------HLGDA
-----FKP-DPNSSSFKKPTGEM--N--------------IASGCPVFVAQTVLEN----
---GTYIK--DD--TIFI-
