# Supplementary material for: Origin and Diversification of Meprin Proteases
Source: PLoS One. 2015 Aug 19;10(8):e0135924. doi: 10.1371/journal.pone.0135924 (PMC4545420; doi:10.1371/journal.pone.0135924)
Supplement: S4 Table — (FASTA) [file pone.0135924.s004.fasta]

>1_Myotis_brandtii_XP_005868415.1 .
CTFEQD-------ECAFTQ---ERR-------------NRSSWHRRRGETP-----TSYT
GPKG-DHTTGV----------GYYMYI-----------EAS---HMVYGQKAHLSSGSLR
GVAGKH-----------C--LAF-FYHMYGAG-------TGLLSVYLKKEG---------
-----------DSEESLLWRRRGEQS---------ISWLRALIEYSCE----------RQ
HQIIFEAIRGMSIR---SDIAIDDVK----FQAGPC----
>1_Myotis_lucifugus_XP_006086860.1 .
CTFEQD-------ECAFTQ---ERR-------------NRSSWHRRRGETP-----TSYT
GPKG-DHTTGV----------GYYMYI-----------EAS---HMVYGQKAHLSSGPLR
GVAGKH-----------C--LAF-FYHMYGAG-------TGLLSVYLKKEG---------
-----------DSEESLLWRRRGEQS---------ISWLRALIEYSCE----------RQ
HQIIFEAIRGMSIR---SDIAIDDVK----FQAGPC----
>1_Eptesicus_fuscus_XP_008140330.1 .
CTFEQD-------ECAFTQ---ERR-------------NRSSWHRRRGETP-----TSYT
GPKG-DHTTGV----------GYYMYI-----------EAS---HMVYGQKAHLSSGPLR
GVTGKH-----------C--LAF-FYHMYGAG-------TGLLSVYLKKEG---------
-----------DSEESLLWRRRGEQS---------ISWLRALIEYSCE----------RQ
HQIIFEAIRGMSIR---SDIAIDDVK----FQAGPC----
>1_Myotis_davidii_ELK29061.1 .
CTFEQD-------ECSFTQ---ERR-------------NRSSWHRRRGETP-----TSYT
GPKG-DHTTGV----------GYYMYI-----------EAS---HMVYGQKAHLSSGPLR
GVAGKH-----------C--LAF-FYHMYGAG-------TGLLSVYLKKEG---------
-----------DSEESLLWRRRGEQS---------ISWLRALIEYSCE----------RQ
HQIIFEAIRGMSIR---SDIAIDDVK----FQAGPC----
>1_Ceratotherium_simum_simum_XP_004440688.1 .
CTFEQD-------ECAFTQ---ERR-------------NRSSWHRRRGETP-----TSYT
GPKG-DHTTGV----------GYYMYI-----------EAS---HMVYGQKARLLSWPLR
GVAGKH-----------C--LTF-FYHMYGAG-------TGLLSVYLKKEG---------
-----------DSEESLLWRRRGEQS---------ISWLRALIEYSCE----------RQ
HQIIFEAIRGVSIR---SDTAIDDVK----FQAGPC----
>1_Pteropus_alecto_ELK07053.1 .
CNFEQD-------ECAFTQ---EKR-------------NRSSWHRRRGETP-----TSYT
GPKG-DHTTGV----------GYYMYI-----------EAS---HMVYGQKAHFLSGPLR
GVTGKH-----------C--LTF-FYHMYGAG-------TGLLSVYLKKEG---------
-----------DSEEFLLWRRRGEQS---------ISWLRALIEYSCE----------RQ
HLIIFEAIRGVSIR---SDIAIDDVK----FQAGPC----
>1_Ictidomys_tridecemlineatus_XP_005324153.1 .
CTFDQD-------ECAFTQ---EKR-------------NRSSWHRRRGETP-----TSYT
GPKG-DHTTGV----------GYYMYI-----------EAS---HMVYGQKAHLRSKPLR
GIPGKH-----------C--LTF-FYHMYGAG-------TGLLSVYLKKEE---------
-----------DSEESLLWRRRGEQS---------ISWLRALIEYSCM----------QQ
HQIIFEAIRGASIR---SDIAIDDVK----FQAGPC----
>1_Pongo_abelii_XP_002819899.1 .
CTFEQD-------ECTFTQ---EKR-------------NRSSWHRRRGETP-----TSYT
GPKG-DHTTGV----------GYYMYI-----------EAS---HMVYGQKARLLSRPLR
GVSGKH-----------C--LTF-FYHMYGGG-------TGLLSVYLRKEE---------
-----------DSEESLLWRRRGEQS---------ISWLRALIEYSCE----------RQ
HRIIFEAIRGISIR---SDIAIDDVK----FQAGPC----
>1_Nomascus_leucogenys_XP_003267443.1 .
CTFEQD-------ECTFTQ---EKR-------------NRSSWHRRRGETP-----TSYT
GPKG-DHTTGV----------GYYMYI-----------EAS---HMVYGQKARLLSRPLR
GVSGKH-----------C--LTF-FYHMYGGG-------TGLLSVYLKKEE---------
-----------DSEEFLLWRRRGEQS---------ISWLRALIEYSCE----------RQ
HQIIFEAIRGVSIR---SDIAIDDVK----FQAGPC----
>1_Saimiri_boliviensis_boliviensis_XP_003935680.1 .
CTFEQD-------ECAFTQ---EKR-------------NRSSWHRRRGETP-----TSYT
GPKG-DHTTGV----------GYYMYI-----------EAS---HMVYGQKARLLSRPLR
GVSGKH-----------C--LTF-FYHMYGGG-------TGLLSVYLKKEE---------
-----------DSEESLLWRRRGEQS---------ISWLRALIEYSCE----------RQ
HQIIFEAIRGVSIR---SDIAIDDVK----FQAGPC----
>1_Callithrix_jacchus_XP_002742916.1 .
CTFEQD-------ECAFTQ---EKR-------------NRSSWHRRRGETP-----TSYT
GPKG-DHTTGV----------GYYMYI-----------EAS---HMVYGQKARLLYRPLR
GVSGKH-----------C--LTF-FYHMYGGG-------TGLLSVYLKKED---------
-----------DSEESLLWRRRGEQS---------ISWLRALIEYSCE----------RQ
HQIIFEAIRGVSIR---SDISIDDVK----FQAGPC----
>1_Homo_sapiens_AAH15417.1 .
CTFEQD-------ECTFTQ---EKR-------------NRSSWHRRRGETP-----TSYT
GPKG-DHTTGV----------GYYMYI-----------EAS---HMVYGQKARLLSRPLR
GVSGKH-----------C--LTF-FYHMYGGG-------TGLLSVYLKKEE---------
-----------DSEESLLWRRRGEQS---------ISWLRALIEYSCE----------RQ
HQIIFEAIRGVSIR---SDIAIDDVK----FQAGPC----
>1_Macaca_fascicularis_EHH62262.1 .
CTFEQD-------ECTFTQ---EKR-------------NRSSWHRRRGETP-----TSYT
GPKG-DHTTGV----------GYYMYI-----------EAS---HMVYGQKARLLSRPLR
GVSGKH-----------C--LTF-FYHMYGGG-------TGLLSVYLKKEE---------
-----------DSEESLLWRRRGEQS---------ISWLRALIEYSCE----------RQ
HRIIFEAIRGVSIR---SDIAIDDVK----FQAGPC----
>1_Tupaia_chinensis_XP_006152532.1 .
CTFEQD-------ECAFTQ---EKR-------------NRSSWHRRRGETP-----TSYT
GPKG-DHTTGV----------GYYMYI-----------EAS---HMVYGQKAQLLSRPLR
GIPRKH-----------C--LSF-FYHMYGAG-------TGLLSVYLKKEK---------
-----------DNEEFLLWRRRGEQS---------ISWLQALIEYSCE----------RQ
HQIIFEAIRGLSIR---SDIAIDDVK----FQAGPC----
>1_Jaculus_jaculus_XP_004653198.1 .
CTFDQD-------ECAFTQ---EKR-------------NRSSWHRGRGETP-----TSYT
GPKA-DHTTGV----------GYYMYI-----------EAS---HMVYGQKARLLSQPLR
GVPGKH-----------C--LTF-FYHMYGAG-------TGLLSVYLKREE---------
-----------DNEESLLWRRRGEQS---------ISWLRALIEYSCT----------RQ
HRIIFEAIRGVSVR---SDIAIDDVK----FQAGPC----
>1_Mus_musculus_EDL41602.1 .
CTFDQD-------ECAFTQ---EKR-------------NRSSWHRGRGETP-----TSYT
GPKG-DHTTGV----------GYYMYI-----------EAS---HMVYGQKAHLLSQPLR
GVPGKH-----------C--LTF-FYHMYGAG-------TGLLSVYLKREE---------
-----------DSEESLLWRRRGEQS---------ISWLRALVEYSCR----------RR
HQIIFEATRGVSIR---SDIAIDDVK----LQAGPC----
>1_Rattus_norvegicus_AAH79474.1 .
CTFDQD-------ECAFTQ---EKR-------------NRSSWHRGRGETP-----TSYT
GPKG-DHTTGV----------GYYMYI-----------EAS---HMVYGQKAHLLSQPLR
GVPGKH-----------C--LIF-FYHMYGAG-------TGLLSVYLKREE---------
-----------DSKESLLWRRKGEQS---------ISWLRALVEYSSR----------RQ
HQIIFEAIRGVSIR---SDIAIDDVK----FQAGPC----
>1_Microtus_ochrogaster_XP_005352126.1 .
CTFDQD-------ECAFTQ---EKR-------------NRSSWHRGRGETP-----TSYT
GPKG-DHTTGV----------GYYMFI-----------EAS---HMVYGQKAHLLSQPLR
GIPGKH-----------C--LTF-FYHMYGGG-------TGLLSVFLKMEE---------
-----------EHKETLLWRRHGEQS---------ISWLRALVEYSCR----------RQ
HQIIFEAIRGVSIR---SDIAIDDVK----FQAGPC----
>1_Cricetulus_griseus_XP_003513574.2 .
CTFDQD-------ECAFTQ---EKR-------------NRSSWHRGRGETP-----TSYT
GPKG-DHTTGV----------GYYMYI-----------EAS---HMVVGQKAHLLSWPLR
GVPGKH-----------C--LTF-FYHMYGAR-------TGLLSVFLKIEE---------
-----------ESKESLLWRRRGEQS---------ISWLRARVEYSCR----------TQ
HQIIFEAIRGGSIR---SDIAIDDVK----FQAGPC----
>1_Mesocricetus_auratus_XP_005063796.1 .
CTFDQD-------ECAFTQ---EKR-------------NRSSWHRGRGETP-----TSYT
GPKG-DHTTGV----------GYYMYI-----------EAS---HMVYGQKAHLLSWPLR
GVPGKH-----------C--LTF-FYHMYGAG-------TGLLSVFLKTEE---------
-----------DSKESLLWRRRGEQS---------ISWLRALVEYSSR----------TQ
HQIIFEAIRGVSIR---SDIAIDDVK----FQSGPC----
>1_Peromyscus_maniculatus_bairdii_XP_006985438.1 .
CTFDQD-------ECAFTQ---EKR-------------NRSSWHRGRGETP-----TSYT
GPKG-DHTTGV----------GYYMYI-----------EAS---HMVYGQKAHLLSWPLR
GVPGKH-----------C--LTF-FYHMYGAG-------TGLLSVFLKTEE---------
-----------ESKESLLWKRQGEQS---------ISWLRALVEYSCR----------RQ
HQIIFEAIRGVSIR---SDIAIDDVK----FQAGPC----
>1_Peromyscus_maniculatus_bairdii_XP_006978165.1 .
CTFDQD-------ECAFTQ---EKR-------------NRSSWHRGRGETP-----TSYT
GPKG-DHTTGV----------GYYMYI-----------EAS---HMVYGQKAHLLSWPLR
GVPGKH-----------C--LTF-FYHMYGAG-------TGLLSVFLKTEE---------
-----------ESKESLLWRRQGEQS---------ISWLRALVEYSCR----------RQ
HQIIFEAIRGVSIR---SDIAIDDVK----FQAGPC----
>1_Oryctolagus_cuniculus_XP_002708240.1 .
CTFEQD-------ECAFTQ---EKR-------------NRSSWHRRRGETP-----TSYT
GPKG-DHTTGV----------GYYMYI-----------EAS---HMVYGQKALLSSRPLR
GVPGKH-----------C--LTF-FYHMYGAG-------TGLLSVYLKKDG---------
-----------GHEESLLWRRRGEQS---------ISWLRALVEYSCA----------RQ
HQIIFEAIRGVSIR---SDIAIDDVK----FQAGPC----
>1_Equus_caballus_XP_001489371.1 .
CTFEQD-------ECAFTQ---ERR-------------NRSSWHKRRGETP-----TSYT
GPKG-DHTTGV----------GYYMYI-----------EAS---HMVYGQKAQLVSWSLR
GVTGKH-----------C--LTF-FYHMYGAG-------TGLLSVYLKKEG---------
-----------DSGESLLWRRRGEQS---------ISWLRALVEYSCD----------RQ
HQIIFEAIRGVSIR---SDIAIDDIK----FQAGPC----
>1_Cavia_porcellus_XP_003472251.1 .
CTFDHD-------ECAFTQ---EKR-------------NWSSWHRRRGETP-----TSYT
GPKG-DHTTGV----------GYYMYI-----------EAS---HMVYGQKARLLSRPLR
GVPGKH-----------C--LTF-FYHMYGAG-------TGLLSVYLKKEK---------
-----------DSAESLLWRRRGEQS---------VSWLQAPIEYSCT----------QP
HQIIFEATRGMSIR---SDIAIDDVK----FQAGPC----
>1_Heterocephalus_glaber_EHB01034.1 .
CTFDQD-------ECAFTQ---EKR-------------NRSSWHRRRGETP-----TSYT
GPKG-DHTTGV----------GYYMYI-----------EAS---HMVYGQKARLLSRPLR
GVPGKH-----------C--LTF-FYHMYGAG-------TGLLSVYLKKEE---------
-----------HSEESLLWRRRGEQS---------ISWLQAPIEYSCP----------HP
HQIIFEATRGVSIR---SDIAIDDVK----FQAGPC----
>1_Chinchilla_lanigera_XP_005388613.1 .
CTFDQD-------ECAFTQ---EKR-------------NRSSWHRRRGETP-----TSYT
GPKG-DHTTGV----------GYYMYI-----------EAS---HMVYGQKALLLSRPLR
GVPGKH-----------C--LTF-FYHMYGAG-------TGLLSVYVKEEG---------
-----------DREGSLLWRRGGEQS---------ISWLRALIEYSCP----------QP
HQIIFEATRGVSIR---SDIAIDDVK----FQAGPC----
>1_Octodon_degus_XP_004637221.1 .
CTFDQN-------ECAFTQ---EKR-------------NRSSWHRRRGETP-----TSYT
GPKG-DHTTGV----------GYYMYI-----------EAS---HMVYGQKALLLSGPLR
GVPGKH-----------C--LTF-FYHMYGAG-------TGLLSVYLRKEK---------
-----------AGDESLLWRRRGEQS---------VSWLRALVEYSCP----------QP
HQIIFEATRGVSIR---SDTAIDDIK----FQAGPC----
>1_Elephantulus_edwardii_XP_006894467.1 .
CTFEQD-------ECEFTQ---EKR-------------NRSSWHRRRGETP-----TSYT
GPKG-DHTAGV----------GYYMYI-----------EAS---NMVYGQQARLLSRPLR
GVPGKH-----------C--LTF-FYHMYGAG-------TGLLSVYLKRED---------
-----------KSEELLLWRRKGEQS---------ISWLQAQIEYSCE----------RQ
HQIIFEAVRGISIR---SDTAIDDIK----FQAGPC----
>1_Dasypus_novemcinctus_XP_004454832.1 .
CTFEQD-------ECAFTQ---ERR-------------NRSSWHRRRGDTP-----TSYT
GPRG-DHTTGV----------GYYMYI-----------EAS---NMVYGQKAHLLSRPLR
GVTGKH-----------C--LTF-FYHMYGAG-------TGLLSVYLKRED---------
-----------YSDEHLLWRRRGEQS---------ISWLRALVEYSCE----------RQ
HQIIFEAVRGVSIR---SDIAIDDIK----FQAGPC----
>1_Orycteropus_afer_afer_XP_007936613.1 .
CTFEED-------ECMFTQ---ERR-------------NRSSWHRRRGETP-----TSYT
GPKG-DHTTGV----------GYYMYI-----------EAS---NMVYGQKARLLSRPLR
GVTGKH-----------C--LTF-FYHMYGAG-------TGLLSVYLKKED---------
-----------DSEESLLWRRSGEQS---------ISWLRVPIEYSCE----------RQ
HQIIFEAIRGVSIR---SDIAIDDIK----FQAGPC----
>1_Loxodonta_africana_XP_003407461.1 .
CTFEQD-------ECVFTQ---ERR-------------NRSSWHRRRGETP-----TSYT
GPKG-DHTTGV----------GYYMYI-----------EAS---NMVYGQKARLQSQPLR
GVTGKH-----------C--LTF-FYHMYGAG-------TGLLSVYLKKED---------
-----------NSEESLLWRRSGEQS---------ISWLRALIEYSCE----------RQ
HQIIFEAIRGVSIR---SDIAIDDVK----FQAGPC----
>1_Chrysochloris_asiatica_XP_006834975.1 .
CTFEQD-------ECAFTQ---ERR-------------NRSSWHRRRGETP-----TSYT
GPKG-DHTTGV----------GYYMYI-----------EAS---NMVYGQKARLLSKPLR
GVTGKH-----------C--LTF-FYHMYGAG-------TGLLSVYLKKEH---------
-----------DREESLLWRRRGEQS---------ISWLRVLIEYRCE----------RQ
HQIIFEAIRGLSIR---SDIAIDDIK----FQAGPC----
>1_Trichechus_manatus_latirostris_XP_004375856.1 .
CTFEQD-------ECAFTQ---ERR-------------NRSSWHRRRGETP-----TSYT
GPKG-DHTTGV----------GYYMYI-----------EAS---NMVYGQKARLLSGPLR
GVTGKH-----------C--LTF-FYHMYGAG-------TGLLSVYLEKEH---------
-----------YSDESLLWRRKGEQS---------ISWLRALIEYRCE----------RQ
HQIIFEAIRGVSIR---SDIAIDDVK----FQAGPC----
>1_Ailuropoda_melanoleuca_XP_002914784.1 .
CTFEQD-------ECAFTQ---ERR-------------NRSSWHRRRGETP-----TSYT
GPKG-DHTTGV----------GYYMYI-----------EAS---HMVYGQKAQLLSWPLR
GVTGKQ-----------C--LTF-FYHMYGAG-------TGLLSVYLKREG---------
-----------ESEESLLWRRRGEQS---------ISWLRALIEYSCE----------RQ
HQVIFEAIRGLSIR---SDIAIDDIK----FQAGPC----
>1_Canis_lupus_familiaris_XP_851100.1 .
CTFEQD-------ECAFTQ---ERR-------------NRSSWHRRRGETP-----TSYT
GPKG-DHTTGV----------GYYMYI-----------EAS---HMVYGQKAQLLSWSLR
GVTGKH-----------C--LTF-FYHMYGAG-------TGLLSVYLKREG---------
-----------ESEESLLWRRRGEQS---------ISWLRALIEYSCE----------RQ
HQVIFEAIRGVSIR---SDIAIDDVK----FQAGPC----
>1_Felis_catus_XP_003995435.1 .
CTFEQD-------ECAFTQ---ERR-------------NRSSWHRRRGETP-----TSYT
GPKG-DHTTGV----------GYYMYI-----------EAS---HMVYGQKAHLLSWPLR
GVTGKH-----------C--LTF-FYHMYGAG-------TGLLSVYLKRAG---------
-----------DSEESLLWRRRGEQS---------ISWLRALIEYSCE----------SQ
HQVIFEAIRGVSIR---SDIAIDDVK----FQAGPC----
>1_Mustela_putorius_furo_XP_004769289.1 .
CTFEQD-------ECAFTQ---ERR-------------NRSSWHRRRGETP-----TSYT
GPKG-DHTTGV----------GYYMYI-----------EAS---HMAYGQRAQLLSWPLR
GVTGKQ-----------C--LTF-FYHMYGAG-------TGLLSVYLKREG---------
-----------ESEGSLLWRRRGEQS---------ISWLRALIEYSCE----------KQ
HQVIFEAIRGLSLR---SDIAIDDVK----FQAGPC----
>1_Odobenus_rosmarus_divergens_XP_004397596.1 .
CTFEQD-------ECAFTQ---ERR-------------DRSSWYRRRGETP-----TSYT
GPKG-DHTTGV----------GYYMYI-----------EAS---HMVYGQKAQLLSWPLR
GVARKQ-----------C--LTF-FYHMYGAG-------TGLLSVYLKREG---------
-----------ESEESLLWRRRGEQS---------ISWLRGLIEYSCE----------RQ
HQVIFEAIRGPSVR---SDIAIDDVK----FQAGPC----
>1_Condylura_cristata_XP_004677662.1 .
CTFEQD-------ECTFTQ---ERR-------------NRSSWHRRRGETP-----TSYT
GPKG-DHTTGV----------GYYMYI-----------EAS---HMVYGQKAQLLSSPLR
GVIGKQ-----------C--LTF-FYHMYGAG-------TGLLNVYLKKEG---------
-----------DSEESLLWRRRGEQS---------ISWLQGLIEYSCE----------TQ
CQIIFEAIRGVSIR---SDIAIDDIK----FQAGHC----
>1_Orcinus_orca_XP_004276458.1 .
CTFEQD-------ECAFTQ---ERR-------------NRSSWHRRRGETP-----TSYT
GPKG-DHTTGV----------GYYMYI-----------EAS---HMVYGQKARLLSRPLR
GVTGKH-----------C--LTF-FYHMYGAG-------TGLLNVYLKKEG---------
-----------DSEESLLWRRKGEQS---------ISWLRVPIEYTCE----------RR
HQIIFEAIRGVSIR---SDIAIDDVK----FQAGSC----
>1_Lipotes_vexillifer_XP_007446122.1 .
CTFEQD-------ECAFTQ---ERR-------------NRSSWHRRRGETP-----TSYT
GPKG-DHTTGV----------GYYMYI-----------EAS---HMVYGQKARLSSRPLR
GVTGKH-----------C--LNF-FYHMYGAG-------TGLLNVYLKKEG---------
-----------DSEESLLWRRRGEQS---------ISWLRVLIEYTCE----------RR
HQIIFEAIRGVSIR---SDIAIDDVK----FQAGSC----
>1_Balaenoptera_acutorostrata_XP_007182310.1 .
CTFEQD-------ECAFTQ---ERR-------------NRSSWHRRRGETP-----TSYT
GPKG-DHTTGV----------GYYMYI-----------EAS---HMVYGQKARLLSRPLR
GVTGKH-----------C--LTF-FYHMYGAG-------TGLLNVYLKKEG---------
-----------DSEEALLWRRRGEQS---------ISWLRALIEYTCE----------RR
HQIIFEAIRGVSIR---SDIAIDDVK----FQAGSC----
>1_Vicugna_pacos_XP_006209458.1 .
CTFEQD-------ECAFTQ---ERR-------------NRSSWHRRRGETP-----TSYT
GPKG-DHTTGV----------GYYMYI-----------EAS---HMVYGQKAQLLSRPLR
GVAGKH-----------C--LTF-FYHMYGAG-------TGLLNVYLKKEG---------
-----------DSEETLLWRRGGEQS---------ISWLRALIEYSCE----------RQ
HQIIFEAIRGMSVR---SDIAIDDVK----FQAGPC----
>1_Camelus_ferus_XP_006172832.1 .
CTFEQD-------ECAFTQ---ERR-------------NRSSWHRRRGETP-----TSYT
GPKG-DHTTGV----------GYYMYI-----------EAS---HMVYGQKAQLLSGPLR
GVTGKH-----------C--LTF-FYHMYGAG-------TGLLNVYLKKEG---------
-----------DSEETLLWRRGGEQC---------ISWLRALIEYSCE----------RQ
HQIIFEAIRGMSVR---SDIAIDDVK----FQAGPC----
>1_Capra_hircus_XP_005683777.1 .
CTFEQD-------ECVFTQ---ERR-------------NRSSWQRRRGETP-----TSYT
GPKG-DHTTGV----------GYYMYI-----------EAS---HLVYGQKARLLSRPLR
GVTGKH-----------C--LTF-FYHMYGAG-------TGLLNVYLKKEG---------
-----------DSEESLLWRRRGEQS---------ISWLRALIEYSCE----------RQ
HQIIFEAIRGVSVR---SDIAIDDIK----FQAGSC----
>1_Ovis_aries_XP_004004372.1 .
CTFEQD-------ECVFTQ---ERR-------------NRSSWQRRRGETP-----TSYT
GPKG-DHTTGV----------GYYMYI-----------EAS---HLVYGQKARLLSGPLR
GVTGKH-----------C--LTF-FYHMYGAG-------TGLLNVYLKKEG---------
-----------DSEESLLWRRRGEQS---------ISWLRALIEYSCE----------RQ
HQIIFEAIRGVSVR---SDIAIDDIK----FQAGSC----
>1_Pantholops_hodgsonii_XP_005961200.1 .
CTFEQD-------ECAFTQ---ERR-------------NRSSWQRRRGETP-----TSYT
GPKG-DHTTGV----------GYYMYI-----------EAS---HLVYGQKARLLSRPLR
GVTGKH-----------C--LTF-FYHMYGAG-------TGLLNVYLKKEG---------
-----------DSEESLLWRRRGEQS---------ISWLRALIEYSCE----------RQ
HQIIFEAIRGVSVR---SDIALDDIK----FQAGSC----
>1_Bubalus_bubalis_XP_006080675.1 .
CTFEQD-------ECIFTQ---ERR-------------NRSSWQRRRGETP-----TSYT
GPKG-DHTTGV----------GYYMYI-----------EAS---HLVYGQKARLLSRPLR
GVTGKH-----------C--LTF-FYHMYGAG-------TGFLNVYLKKEG---------
-----------DSEESLLWRRRGEQS---------ISWLRALIEYSCE----------RQ
HQIIFEAIRGMSVR---SDIAIDDIK----FQAGSC----
>1_Bos_taurus_XP_002689685.1 .
CTFEQD-------ECIFTQ---ERR-------------NRSSWQRRRGETP-----TSYT
GPKG-DHTTGV----------GYYMYI-----------EAS---HLVYGQKARLLSRPLR
GVTGKH-----------C--LTF-FYHMYGAG-------TGLLNVYLKKEG---------
-----------DSEESLLWRRRGEQS---------ISWLRALIEYSCE----------RQ
HQIIIEAIRGMSVR---SDIAIDDIK----FQAGSC----
>1_Bos_mutus_XP_005897534.1 .
CTFEQD-------ECIFTQ---ERR-------------NRSSWQRRRGETP-----TSYT
GPKG-DHTTGV----------GYYMYI-----------EAS---HLVYGQKARLLSRPLR
GVTGKH-----------C--LTF-FYHMYGAG-------TGLLNVYLKKEG---------
-----------NSEESLLWRRRGEQS---------ISWLRALIEYSCE----------RQ
HQIIIEAIRGMSVR---SDIAVDDIK----FQAGSC----
>1_Erinaceus_europaeus_XP_007531159.1 .
CTFEQD-------ECAFTQ---ERR-------------NRSSWYRRRGETP-----TSYT
GPKG-DHTTGV----------GYYMYI-----------EAS---HMVHGQRARLLSRPLR
GVPGKH-----------C--LAF-FYHMYGAG-------TGLLSVYLKKEG---------
-----------DHEETLLWRRRGEQS---------ISWLRGLVEYSCE----------RP
HQIIFEAIRGVSIR---SDIAIDDVK----FQAGSC----
>1_Otolemur_garnettii_XP_003782984.1 .
CTFEQN-------ECAFTQ---EKR-------------NRSSWHRRRGETP-----TSYT
GPKG-DHTTGV----------GYYMYI-----------EAS---HMVYGQKARLSSGALR
GVSGKH-----------C--LTF-FYHMYGAG-------TGVLNVYLKKEE---------
-----------DSEESLLWRRKGEQS---------ISWLRALIEYSCE----------RQ
HQIIFEAIRGVSVR---SDIAIDDVK----FQGGPC----
>1_Tarsius_syrichta_XP_008058241.1 .
CTFEQD-------ECAFTQ---EKR-------------NRSSWHRGRGETP-----TSYT
GPKG-DHTAGV----------GYYMYI-----------EAS---HMVYGQKARLFSRPLR
GVFGKH-----------C--LTF-FYHMYGAG-------TGLLNVYLKKEQ---------
-----------DSEEYLLWRRRGEQS---------ISWLRALVEYSSE----------RQ
HQIIFEAIRGVSIR---GDIAIDDVK----FQAGPC----
>1_Echinops_telfairi_XP_004713882.1 .
CTFEQD-------ECAFTQ---ERR-------------NRSSWHRKRGETP-----TSYT
GPKG-DHTTGV----------GYYMYI-----------EAS---NMVYGQKARLLSMPLR
GAAGKH-----------C--LTF-FHHMYGTG-------TGLLSIYLRRKG---------
-----------DRGESLLWKRRGEQS---------ISWLRVLLEYSCD----------RQ
HQIIFEATRGISIR---SDIAIDDVK----FQAGPC----
>1_Sorex_araneus_XP_004600175.1 .
CTFEQD-------ECAFTQ---ERR-------------DRGSWHRKRGGTP-----TSYT
GPRG-DHTTGV----------GHYMYI-----------EAS---HMVYGQKAQLVSRPLH
GVSGKH-----------C--LTF-FYHMYGSG-------TGLLSVYLKKED---------
-------------QESLLWRRRGEQS---------ISWLRGWIEYSCE----------RQ
HQIIFEAIRGVSIR---SDIAIDDVK----FQAGPC----
>1_Monodelphis_domestica_XP_001365421.1 .
CTFEQD-------ECTFTQ---ERR-------------NRSSWHRRRGETP-----TSYT
GPKG-DHTTGV----------GFYMYI-----------EAS---NMVYGQKAQLVSTTLR
GVIGKH-----------C--LTF-FYHMYGAG-------TGLLNVYLKREG---------
-----------YKEESLLWRRRGEQS---------ITWLRGLVEYSSE----------RQ
HQIVFEAIRGVSIR---SDIAVDDIK----FQAGPC----
>1_Ornithorhynchus_anatinus_XP_007653734.1 .
------------------------------------------------------------
----------------------YYMYI-----------EAS---NMVYGQKARLASKSLR
GVSGKH-----------C--LTF-FYHMYGAG-------TGLLNVYLKMEG---------
-----------YSGETLLWRRRGEQS---------ISWLRGLIEYNCE----------KQ
HQVIFEAIRGMSIR---SDIAIDDVT----LLAGPC----
>1_Alligator_sinensis_XP_006022694.1 .
CTFEKG-------ECAFTQ---ERR-------------NRSSWHRRRGQTP-----TSYT
GPKG-DHTTGV----------GYYMYI-----------EAS---NMMYGQKARLTSRSLR
GISGKQ-----------C--LTF-FYNMFGAG-------TGILNVYMKKEG---------
-----------DSEETLLWRRRGEQS---------ITWLRGLIEYGCD----------TY
HQIVFEAIRGVSIR---SDIAIDDIV----FQAGPC----
>1_Alligator_mississippiensis_XP_006265259.1 .
CTFEKG-------ECAFTQ---ERR-------------NRSSWHRRRGQTP-----TSYT
GPKG-DHTTGV----------GYYMYI-----------EAS---NMIYGQKARLTSRSLR
GISGKQ-----------C--LTF-FYNMFGAG-------TGILNVYMKKEG---------
-----------DSEETLLWRRRGEQS---------ITWLRGLIEYGCD----------TY
HQIVFEAIRGVSIR---SDIAIDDIV----FQAGPC----
>1_Pelodiscus_sinensis_XP_006137981.1 .
CTFEKD-------ECEFTQ---ERR-------------NRSSWHRRRGQTP-----TSYT
GPKG-DHTTGV----------GFYMYI-----------EAS---NMVYGQKARLTSRTLR
GISGKQ-----------C--LTF-FYHMYGAG-------TGYLNVYVKKEG---------
-----------ASKETLLWRRRGEQS---------ITWLRGLIEYECD----------KY
HQIIVEAVRGVSIR---SDIAIDDIL----FQAGPC----
>1_Chrysemys_picta_bellii_XP_005297835.1 .
CTFEKD-------ECAFTQ---ERR-------------NRSSWHRRRGQTP-----TSYT
GPKG-DHTTGV----------GYYMYI-----------EAS---NMIYGQKARLTSRSLR
GISGKQ-----------C--LTF-FYHMHGAG-------TGLLNVYVKKEG---------
-----------DSEETLLWRRRGEQS---------ITWLRGLIEYECD----------KY
HQIIFEAVRGVSLR---SDIAIDDIL----FQAGPC----
>1_Chelonia_mydas_EMP30444.1 .
CTFEKD-------ECAFTQ---ERR-------------NRSSWHRRRGQTP-----TSYT
GPKG-DHTTGV----------GYYMYI-----------EAS---NMIYGQKARLTSRSLR
GISGKQ-----------C--LTF-FYHMHGAG-------TGLLNVYVKKEG---------
-----------DSEETLLWRRRGEQS---------ITWLRGLIEYECD----------KY
HQIIVEAVRGVSIR---SDIAIDDIL----FQAGPC----
>1_Ochotona_princeps_XP_004591900.1 .
CTFEQD-------ECVFTQ---EEK-------------NRSSWHRRRGETP-----TSYT
GPQG-DHTTGV----------GYYMYI-----------EAS---HMVYGQKALLSSKPLR
GVPGTH-----------C--LTF-FYHMYGAG-------TGLLSVYLREEG---------
-----------GRGEALLWRKRGEQS---------ISWLRAQVQYSGP----------RR
HQIIFEAIRGMSIR---SDIAIDDVK----FQAGPC----
>1_Gallus_gallus_XP_003643063.1 .
CTFEKD-------ECMFTQ---KKR-------------GRGSWQRRRGPTP-----TSYT
GPKG-DHTTGV----------GYYMYI-----------EAS---NMVYGQRAYLISRSLR
GTSGKQ-----------C--LTF-FYHMYGAG-------TGLLSVYLKREG---------
-----------DDEDIPLWRRTGEQS---------ISWLRAVIEYESG----------RN
YQIIFEAIRGVSIR---SDTAIDDIL----FQAGPC----
>1_Melopsittacus_undulatus_XP_005155007.1 .
CNFEKD-------ECVFTQ---KKR-------------GRGSWHRRRGPTP-----TSYT
GPKG-DHTTGV----------GYYMYI-----------EAS---DMVYGQRAYLVSRSLR
GVSGKQ-----------C--LTF-FYNMYGAG-------TGLLSVYLKREG---------
-----------DEDEIPLWRRTGEQS---------ISWLRGLIEYESD----------RN
YQIIFEAIRGVSIR---SDTAIDDIL----FQAGPC----
>1_Anas_platyrhynchos_XP_005017441.1 .
CTFEKD-------ECMFTQ---KKR-------------GRGIWHRRRGPTP-----TSYT
GPKG-DHTTGV----------GYYMYI-----------EAS---DMVFGQRAYLISRSLR
GVSGKQ-----------C--LTF-FYNMYGAG-------TGLLSVYLKKEG---------
-----------DDEEIPLWRRTGEQS---------ISWLRALIEYESD----------RT
YQIIFEAIRGVSIR---SDMAIDDIL----FQAGPC----
>1_Falco_peregrinus_XP_005240754.1 .
CTFEKD-------ECVFTQ---KRR-------------GRGSWHRWRGPTP-----TSYT
GPKG-DHTTGV----------GYYMYI-----------EAS---NMVYGQRAYLVSRSLR
GTSGKQ-----------C--LTF-FYHMYGAG-------TGLLSVYLRKEG---------
-----------DDEEIPLWRRTGEQS---------ISWLRGLIEYESD----------RN
YQIIFEAIRGVSMR---SDTAIDDIL----FQAGPC----
>1_Columba_livia_XP_005504285.1 .
CTFEKD-------ECVFTQ---KKR-------------GRGSWHRRRGPTP-----TSYT
GPKG-DHTTGV----------GYYMYI-----------EAS---NMVYGQRAYLVSRSLR
GTSGKQ-----------C--LTF-FYHMYGAG-------TGLLSVYLKKEG---------
-----------DDEEIPLWRRTGEQS---------ISWLRGLIEYESD----------RN
YQIIFEAIRGVSMR---SDTAIDDIL----FQAGPC----
>1_Pseudopodoces_humilis_XP_005532937.1 .
CTFEKD-------ECVFTQ---KKR-------------SRGSWHRKRGPTP-----TSYT
GPKG-DHTTGV----------GYYMYI-----------EAS---NMVYGQRAYLVSRSLR
GTSGKQ-----------C--LTF-FYHMYGSG-------TGLLSVYLKKEG---------
-----------DDEEIPLWRRTGEQS---------ISWLRGLIEYESD----------TN
YQIIFEAIRGVSIR---SDTAIDDIL----FQTGPC----
>1_Ficedula_albicollis_XP_005061230.1 .
CTFEKD-------ECVFTQ---KKR-------------GRGSWHRKRGPTP-----TSYT
GPRG-DHTTGV----------GYYMYI-----------EAS---NMVYGQRAYLVSRLLR
GTSGKQ-----------C--LTF-FYHMYGAG-------TGLLSVYLKKEG---------
-----------DDEEIPLWRRTGEQS---------ISWLRGLIEYESD----------TN
YQIIFEAIRGVSIR---SDTAIDDIL----FQAGPC----
>1_Zonotrichia_albicollis_XP_005489703.1 .
CTFEKD-------ECVFTQ---K-R-------------GRGSWHRKRGPTP-----TSYT
GPKG-DHTTGV----------GYYMYI-----------EAS---NMVYGQRAYLVSRSLR
GTSGKQ-----------C--LTF-FYHMYGAG-------TGLLSVYLKKEG---------
-----------EDEEIPLWRRTGEQS---------ISWLRGLIEYESD----------TN
YQIIFEAIRGVSIR---SDTAIDDIL----FQAGPC----
>1_Geospiza_fortis_XP_005430506.1 .
CTFEKD-------ECVFTQ---KKR-------------GRGSWHRKRGPTP-----TSYT
GPKG-DHTTGV----------GYYMYI-----------EAS---NMVYGQRAYLVSRSLR
GTSGKQ-----------C--LTF-FYHMYGAG-------TGLLSVYLKKEG---------
-----------DDEEIPLWRRTGEQS---------ISWLRGLIEYESD----------TN
YQIIFEAIRGVSIR---SDTAIDDIL----FQAGPC----
>1_Taeniopygia_guttata_XP_002191921.2 .
CTFEKD-------ECMFTQ---KKR-------------GRGSWHRKRGPTP-----TSYT
GPKG-DHTTGV----------GYYMYI-----------EAS---NMVYGQRAYLVSRSLR
GTSGKQ-----------C--LTF-FYHMYGAG-------TGLLSVYLKKEG---------
-----------DDEEIPLWRRTGEQS---------ISWLRGLIEYESD----------TN
YQIIFEAIRGVSIR---SDTAIDDIL----FQAGPC----
>1_Anolis_carolinensis_XP_008101505.1 .
CTFERN-------ECGFMQ---QKR-------------NRSGWHRRRGHTP-----TSYT
GPKG-DHTTGV----------GYYMYI-----------EAS---HMIYGQKARLISRLLR
RTFGYQ-----------C--LMF-FYHMYGAG-------TGILNVYVKKHG---------
-----------GKEETLIWRRRGEQS---------ITWLRGIIEYTYD----------KS
HQIIFEAVRGVSIR---SDIAIDDIL----FQRGPC----
>1_Ophiophagus_hannah_ETE67807.1 .
CTFEKN-------ECAFTL---QPR-------------NRHGWHRRRSPTP-----TSYT
GPIG-DHTTGV----------GHYMYI-----------EAS---NMIYGQKAQLISRLLR
KTFGHQ-----------C--LIF-FYHMYGRG-------TGLLNVYLKMHG---------
-----------SKKEILIWRRRGEQS---------ISWLRGLIEYTCD----------KS
HQIIFEAIRGISVR---SDIAIDDIS----FQRGPC----
>1_Xenopus_Silurana_tropicalis_NP_001072841.1 .
CTFEKN-------DCGFQQ---EWQ-------------RRGIWHRIQGRTP-----TFYT
GPNG-DHTSGV----------GYYMYI-----------EAT---NMVFGQKARLISKQLR
AFTGKQ-----------C--LTF-FYHMYGAG-------TGLLNVYLSKES---------
----------DINKDTLLWTRKGEQS---------ITWLKAQIEYESE----------QQ
HKIVFEAVRGISIR---SDIGIDDIM----FQNGPC----
>1_Xenopus_laevis_AAI70263.1 .
CTFEKN-------DCGFEQ---EWQ-------------RRGIWHRIQGRTP-----TFYT
GPNG-DHTSGV----------GYYMYI-----------EAT---NMVFGQKAKLISRPLR
AVAGKQ-----------C--LTF-YYHMYGAG-------TGLLNVYLTKEG---------
----------DINKDTLLWTRKGEQS---------ITWLKAQMDYESE----------QQ
HKIVFEAVRGISIR---SDIAIDDIL----FQNGPC----
>1_Xenopus_laevis_NP_001079067.1 .
CTFEKN-------DCGFGA---GMA-------------KEGYLAQNTREDP-----TFYT
GPNG-DHTSGV----------GYYMYI-----------EAT---NMVFGQKAKLISRPLR
AVAGKQ-----------C--LTF-YYHMYGAG-------TGLLNVYLTKEG---------
----------DINKDTLLWTRKGEQS---------ITWLKAQMEYESE----------QQ
HKIVFEAVRGISIR---SDIAIDDIL----FQNGPC----
>1_Latimeria_chalumnae_XP_006013789.1 .
CDFELN-------ECGYSQ---ERK-------------DKSSWHRMRGRTP-----TSYT
GPNG-DHTSGV----------GYYMYI-----------EAS---NMNYGKKARLISKELW
GFSGQQ-----------C--LTF-FYHMHGSG-------MGLLSVYLKKKG---------
-----------ENREILLWRRRGEQG---------ISWLKGLIEYESS----------KA
HQIVFEAIRGLSIR---SDIAIDDIL----FQEGSC----
>1_Lepisosteus_oculatus_XP_006627035.1 .
CNFEVD-------DCGYTQ---DSN-------------DRGNWFRLRGQTP-----TSYT
GPKG-DHTSGV----------GYYMYI-----------EAS---HMVPGHHARLLSKELR
GFLNRQ-----------C--LVF-YYHMYGSG-------TGLLSVYLKKAW---------
-----------ERGETLLWRRRGEQS---------ISWMKGMVEYECD----------HN
HQIVFEAIRGISIR---SDIAIDDIG----FQKGPC----
>1_Callorhinchus_milii_XP_007904768.1 .
CSFDVG-------SCGFIQ---DNK-------------DKSNWHRRSGMTP-----TSFT
GPKG-DHTTGV----------GHYMYI-----------EAS---HMRRGYNARLLTWQLR
EFTGRQ-----------C--LTF-FYHMYGLG-------TGSLNVYLIKEK---------
------------TQETLMWNRKGEQS---------ISWLKAFVDYECE----------KN
HQIVFEAVRGRAIS---SDIAIDDIL----FKKGPC----
>1_Cynoglossus_semilaevis_XP_008333837.1 .
CNFESG-------ICGYIQ---DKNG------------DKADWLRVRGHTP-----TSYT
GPRG-DHTTGV----------GYFMYI-----------EAS---LMQPGHKARLLTSDLR
GSSQPQ-----------C--LIF-YYHMHGSG-------TGILSVLLHKGS---------
-----------IDQNKLLWRRRGEQN---------ISWMKAMVDYHCD----------VR
HQIVFEAIRGPTLR---SDIAIDDIQ----FKRGPC----
>1_Stegastes_partitus_XP_008282564.1 .
CNFEGG-------VCGFIQ---DKKG------------DKADWLRVQGHTP-----TSYT
GPRG-DHTTGV----------GYFMYI-----------EAS---LMRPGDRARLLTSDLR
GSSSLQ-----------C--LIF-YYHMYGSG-------TGILTVFLRHGS---------
-----------KEQDTLLWRRRGEQS---------VGWMRAMVDYSCD----------AQ
HQIIFEAIRGPSLR---SDIAIDDIL----FKRGPC----
>1_Oncorhynchus_mykiss_CDQ64146.1 .
CNFEMG-------HCGYIQ---DKED------------DKGDWVLVRGPTP-----TSYT
GPKG-DHTTGV----------GYYMHI-----------EAS---NMLPGQNARLLSSPLR
GSSGPQ-----------C--LRF-FYQMYGSG-------TGELSIHLRQDG---------
-------------KDVLLWKHTGEQS---------ITWLKATVEYQSX----------LK
HPVVFEAIRGSSIR---SDIAIDDIV----FESGPCP---
>1_Astyanax_mexicanus_XP_007244014.1 .
CYFETG-------DCGYTQ---EKRS------------KKGHWLRIRGHTP-----TSYT
GPKG-DHTLGV----------GYFMYI-----------EAS---YMLPGQSARLLSPELR
GSIGPQ-----------C--LTF-FYHMYGSG-------TGTLSILLRRGD---------
-----------SLKERLLWSRRGEQS---------ISWMKATVDYECS----------IR
HKIIFEAVRGSSIR---SDIAIDDIV----FKNGPC----
>1_Danio_rerio_NP_001123869.1 .
CNFETG-------DCGYTQ---KKKA------------KKGHWLRIRGQTP-----TSYT
GPKG-DHTLGV----------GYFMYI-----------EAS---HMLPKQSAQLMSTELR
GSSIPQ-----------C--LIF-FYHMYGSG-------TGTLSILLRKGD---------
-------------KERLLWSRQGEQS---------VSWMKAMVDYECY----------TR
HWVIFEATRGSSIR---SDIAIDDVV----FKKGPC----
>1_Danio_rerio_XP_005155642.1 .
CDFESG-------LCGFSQ---DKVG------------DSGDWYLARGPTP-----TSYT
GPGG-DHTTGL----------GHYMHI-----------EAS---VMLAGHKARLLSSTLR
GTRETQ-----------C--LQF-YYHMYGSG-------IGQLSVYLQTGQ---------
-----------ENDDRLLWTSHGEQG---------ISWLRASLNYHYD----------QQ
HQIVFEATRGASVR---SDIAVDDII----FERGPC----
>1_Astyanax_mexicanus_XP_007255102.1 .
CNFETG-------LCGYTQ---DKHG------------DEADWVLAKGPTP-----TSYT
GPIG-DHTTGV----------GHYLHI-----------EAS---QMFAGHRARLVSSVLR
GSKGPQ-----------C--LQF-FYHMYGSG-------TGTLSVLLSSDL---------
-----------EEEDRVLWVHSGEQG---------ISWVRASVSYQYD----------HS
HQIVFEALRGPSLR---SDIAIDDII----FQKGPC----
>1_Pundamilia_nyererei_XP_005725622.1 .
CDFEAG-------LCGYTQ---DKKS------------DAADWERRRGATP-----TSYT
GPRG-DHTAGL----------GYYLHL-----------EAS---PMLPGQNARLMSRTVR
GTRGRH-----------C--ISF-FYHMYGSG-------TGQLNVRINKYG---------
-------------KEELLWQRSGEQS---------IAWLKAQVEYQCH----------SQ
HQIVFEAIRGSSIR---SDIAIDDVI----LEGGPCP---
>1_Maylandia_zebra_XP_004538529.1 .
CDFEAG-------LCGYTQ---DKKS------------DAADWERRRGATP-----TSYT
GPRG-DHTAGL----------GYYLHL-----------EAS---PMLPGQNARLMSRTVR
GTRGRH-----------C--VSF-FYHMYGSG-------TGQLNVRINKYG---------
-------------KEELLWQRSGEQS---------IAWLKAQVEYQCH----------SQ
HQIVFEAIRGSSIR---SDIAIDDVI----LEGGPCP---
>1_Haplochromis_burtoni_XP_005921774.1 .
CDFEAG-------LCGYTQ---DKKS------------DAADWERRRGATP-----TSYT
GPRG-DHTAGL----------GYYLHL-----------EAS---PMLPGQNARLMSRTVR
GTRGRH-----------C--ISF-FYHMYGSG-------TGQLNVHINKYG---------
-------------KEELLWQRSGEQS---------IAWLKAQVEYQCH----------SQ
HQIVFEAIRGSSIR---SDIAIDDVT----LEGGPCP---
>1_Neolamprologus_brichardi_XP_006803537.1 .
CDFEAG-------FCGYTQ---DKKS------------DAADWERRRGPTP-----TSYT
GPRG-DHTAGL----------GHYLHV-----------EAS---PMLPGQNARLLSRPVR
GTRGRH-----------C--ISF-FYHMYGSG-------TGQLNVRINKYG---------
-------------KEELLWQRSGEQS---------IAWLKAQVEYQCH----------SQ
HQVVFEAIRGSSIR---SDIAIDDVI----LEGGPCP---
>1_Oreochromis_niloticus_XP_005470632.1 .
CDFEAG-------MCGYTQ---DKKS------------DAADWERRRGPTP-----TSYT
GPRG-DHTTGP----------GYYLHL-----------EAS---PMLPGQNARLLSRPVR
GTRGRH-----------C--ISF-FYHMYGSG-------TGQLNVHINKYG---------
-------------KEELLWQRSGEQS---------IAWLKAQVEYECH----------SQ
HQIVFEAIRGSSIR---SDIAIDDVV----LEGGPCP---
>1_Stegastes_partitus_XP_008274608.1 .
CDFEAG-------LCGYTQ---DKLS------------DAADWEWRRGNTP-----TSYT
GPRG-DHTTGL----------GYYLYM-----------EAS---PMLPGQNVRLLSRPVR
GTRGPQ-----------C--LRF-FYHMYGSG-------TGQLKVHIDKDG---------
-------------EDELLWQRSGEQS---------IAWLRAQVEYQCD----------SQ
HQIVFEATRGTSVR---SDIAIDDII----LEGGPCP---
>1_Cynoglossus_semilaevis_XP_008322528.1 .
CDFESG-------LCGYTQ---DKQT------------DTTDWQWRRGPTP-----TSYT
GPRG-DHTSGL----------GYYLHM-----------EAS---PMLPGQNVRLLSRTLR
GSRGPQ-----------C--LTF-FYHMYGSG-------CGQLSVHLDKGG---------
-------------EETLLWRRSGEQS---------ITWLRARVEYQSD----------RQ
HQLVFEATRGSSVR---SDIAIDDIV----LEGGPCP---
>1_Takifugu_rubripes_XP_003965179.1 .
CDFERS-------LCDYSQ---DKED------------NGADWERRRGPTP-----TSYT
GPRG-DHTTGL----------GHYLHM-----------EAS---TMLPGQSIRLLSRPLR
GSRGPQ-----------C--LHF-YYHMYGSG-------TGQLKVHLKYDS---------
-------------GDQLLWQQSGEQS---------IAWLRATVEFQCD----------SQ
HQIVFEATRGASVR---SDIAIDDIV----LESGPC----
>1_Tetraodon_nigroviridis_CAG12300.1 .
CDFEAG-------LCDYSQ---DKQD------------DGADWEWRRGPTP-----TSYT
GPRG-DHSTGL----------GYYLYM-----------EAS---ATLPGQSIRLLSRPLR
GFRGSQ-----------C--LQF-YYHMYGSG-------TGELNLHLKYDS---------
-------------GEKLLWQQSGEQS---------ISWLRATVEFQHD----------SQ
HXIVFEATRGASVR---SDIAIDDIV----LEGGPC----
>1_Oryzias_latipes_XP_004075147.1 .
CDFEAG-------LCGYSQ---EKEK------------DAADWQRRRGPTP-----TSYT
GPRA-DHTSGL----------GYYLHM-----------EAS---PMLPGQSARLLSRSVR
GGRGPQ-----------C--LQF-FYHMYGSG-------TGELRVLLNGEG---------
-------------QEALLWQQSGEQS---------VAWLRGQVQYQCF----------CL
HQIIFEATRGSSVR---SDIAIDDII----LQGGPCP---
>1_Poecilia_formosa_XP_007575902.1 .
CDFEAG-------LCGYSQ---DKHR------------DAAAWHQRRGPTP-----TSYT
GPRG-DHTTGL----------GYYMYI-----------EAS---PMLPGQSARLLSRPVR
GTRGPQ-----------C--LRF-FYHMYGSG-------TGKLRVLADKDG---------
-------------EEVLLWQRSGEQS---------VAWLRAQVEYQSQ----------SH
HQIVFEATRGSSVR---SDIAIDDIM----LDSGPCP---
>1_Poecilia_reticulata_XP_008423019.1 .
CDFEAG-------LCGYSQ---DKHR------------DAAAWHQRRGPTP-----TSYT
GPRG-DHTTGL----------GYYMYI-----------EAS---PMLPGQSARLRSRPVR
GTRGPQ-----------C--LRF-FYHMYGSG-------TGKLRVLADKDG---------
-------------EEVLLWQRSGEQS---------IAWLRAQVEYQSQ----------SH
HQIVFEATRGSSVR---SDIAIDDIM----LDSGPCP---
>1_Xiphophorus_maculatus_XP_005811713.1 .
CDFEAG-------LCGYSQ---DKHR------------DAAAWHQRRGPTP-----TSYT
GPRG-DHTTGL----------GYYMYI-----------EAS---PMLPGQSARLRSRPVR
GTRGPQ-----------C--LRF-FYHMYGSG-------TGKLRVLADKDG---------
-------------EEVLLWQRSGEQS---------IAWLRAQLEYQSQ----------SH
HQIVFEATRGSSVR---SDIAIDDIM----LDSGPCP---
>1_Oryzias_latipes_XP_004080081.1 .
CDFNQDSSP----FCSFRQ---DNT-------------DNSDWIRHTGGTP-----TPNT
GPSG-DYPDGE----------GYYIYH-----------EGD---NVSNGQKARLLSPAFS
TAASQI-----------C--VQF-VYYMYGTD-------YTNVLRVLKKTD---------
------------SAEEEIWKRTGSIS---------PSWLNGAVTVSKPSS--------QS
VTVVFEAQRGLSSS---CDSALDNIV----ITEGAC----
>1_Maylandia_zebra_XP_004574873.1 .
CDFNQDSGP----FCDFIQ---DST-------------DSSDWTRHRGPTP-----TTGT
GPSG-DYPDGE----------GYYIYH-----------EGD---NVSNGQKARLLSPPIT
SSASEI-----------C--VQF-NYYMYGID-------NTNNLRILAKLP---------
------------SSEAEVWKRTGFQS---------PNWLNGSVTVSKASS--------QS
ITIVFEAQRGLSSS---CDSALDNIV----ITEGACP---
>1_Poecilia_formosa_XP_007567962.1 .
CDFNEDSEP----FCSFTQ---DTS-------------DNSDWTRHKGPTP-----TEHT
GPSG-DYPDGN----------GYYIYH-----------ECD---NVANGQKARLLSSVIS
SPASKI-----------C--VNF-RYYMYGTD-------TNNELKVLSKTS---------
------------GGESEVWKKTGSQS---------SAWLGESITVSKASS--------ES
VTIVFEAKRGLSSS---CDSALDNIV----ITEGEC----
>1_Oncorhynchus_mykiss_CDQ64005.1 .
CDFNQESTP----FCQFQQ---DGA-------------DNSDWTRHKGATP-----TPGT
GPPG-DYPDGN----------GFYIYH-----------ECD---NVANGQKARLLSPALT
SPSAQI-----------C--VQF-RYYMYGSD-------NQNHLRVLAKRP---------
------------SSEDNVWEKTGIQS---------PSWLGASITVAKPAG--------QS
LNIVFEAQRGLSDS---CDSALDNIV----ISEGACP---
>1_Cynoglossus_semilaevis_XP_008320519.1 .
CDFNQDSQP----LCRFTQ---DTE-------------DQSDWTRHKGPTP-----TPGT
GPSG-DYPDGK----------GYYIYH-----------ECD---NVANQNKARLLSPALT
TSASEM-----------C--VQF-RYYMYGVD-------DKNTLKVLAKKP---------
------------GGETELWKKTGIQS---------PSWLEASITVSNTRD--------QS
IRIVFEAQRGFSSS---CDTALDNIV----ISEGACP---
>1_Takifugu_rubripes_XP_003966819.1 .
CDFNQDSTP----YCQFTQ---DTA-------------DDNDWTRHFGPTP-----TNHT
GPSG-DYPDRK----------GFYIYH-----------ECD---NVSNGKKARLLSPLIS
STSSQI-----------C--VQF-RYYMYGID-------SDNLLRVLTKRP---------
------------GGEEENWNRTGIQS---------PAWLPGSVTVSKSTT--------EQ
ITMVFEAQRGRTSY---CDTALDNIV----ISEGACP---
>1_Astyanax_mexicanus_XP_007248222.1 .
CDFNNDAQP----FCSFRQ---DSA-------------DDSDWIRHKGPTP-----TPGT
GPSG-DYPDGT----------GYYIYH-----------EAD---NVANGKKARLLSPVIN
TAPAKI-----------C--VQF-NYFMYGSD-------TSNTLTVLAKRP---------
-----------TT-EETLWQKVGIQS---------PSWLGAAITVDKPAG--------QP
VEIVFEAMRGFSPS---CDSALDNID----ITEGACP---
>1_Lepisosteus_oculatus_XP_006627382.1 .
CDFNNNSSP----FCDFRQ---DVQ-------------DHSDWIRHRGATP-----TEGT
GPSG-DFPDGN----------GYYIYH-----------EAD---NVVSGQGARLLSPVLR
PRDSQL-----------C--VQF-WFYMYGLE-------SDNRLALLVQKP---------
-----------GAVEQLLWERQGIQS---------HSWLGEAVTVPASPG--------QD
LTVVFEAVRGFSAS---CDTALDNIT----ISSGACP---
>1_Callorhinchus_milii_XP_007910285.1 .
-------------LCEWSQ---ATN-------------DQGDWKRISGSTP-----TEIT
GPEG-DYPDGT----------GYYIYQ-----------EAD---DFTDGQAAKLNSPSVT
VSGDV------------C--VQF-RYFMYGI--------DSTNALNVYVET---------
------------STIEKKWSSKGIQS---------NVWLLGTIDLNYMTS--------TS
IKVIFESVRGATNS---ADSALDNIL----IRRGTC----
>1_Latimeria_chalumnae_XP_005999885.1 .
-------EP----FCEWTQ---SKG-------------DDGDWKRQFGPTP-----TTGT
GPPG-DYPDGK----------GHYIYQ-----------EAD---DIGAGQSVKLESPIIV
TPVNL------------C--VEF-RYYMYGTS-------QGSELNVQVLNA---------
------------SSSLVVWKQQGIQS---------SSWLYGSVTVPYSNW--------HS
TRVVFEAIRGSTNL---FDIALDNVA----VKKGVC----
>1_Pelodiscus_sinensis_XP_006132716.1 .
-------DP----LCGWAQ---PQD-------------DDGEWIHTNQPTP-----TEET
GPPG-DYPHGE----------GYYIYA-----------EAG---SLRPGQSMHLESQDYC
LPAAA------------C--VEF-YYYMSGVVH------TETQLRVLARGP---------
-----------SGPPQTLWTRTSIQT---------PAWLLGAITIPAGRL--------QP
TKIIFEVVRGNLPY---LDVALDNLS----VRRGPCP---
>1_Ornithorhynchus_anatinus_XP_007662362.1 .
CDFEDDADP----LCGWTQ---MPG-------------DDGDWTRTDGHTP-----TEST
GPPG-GYPNGE----------GYYLHM-----------EAG---EFSKGGMTQLLSPPLS
ESGPV------------C--VEF-AYHMFGLPDSS----QGFQLKLLLKGPG--------
-----------SGPPTLLWNRTASQS---------PSWLRAAITVTPAYP--------RP
MELIFEAVRGNTPY---LDIALDSVS----IHSGSC----
>1_Echinops_telfairi_XP_004706016.1 .
-------------LCDWTQ---VSA-------------NDGNWTRAKGPGH-----TETT
GPPG-GYPNQE----------GYYMLM-----------DAR---AFRQGGVARLSSPPLS
YPGPL------------C--VHF-AYHMFGLS-------WGAQIKLLLLPS---------
---------AEGAQPRLLWKHRNIQS---------TSWMPTAVTVPAGLA--------QP
SRLVFEAVRGSTTS---LDIALDALS----VFRGPC----
>1_Trichechus_manatus_latirostris_XP_004386851.1 .
CDFEDDSNP----LCNWTQ---VSA-------------DDGDWTRTKGSEH-----NDTT
GPPG-GYPNKE----------GYYLHM-----------DPR---AFRQGGVARLRSPTVW
EAGPL------------C--VHF-AYHMFGLS-------WGAQLKLLLLPS---------
---------TQGGRPRLLWKHRNTQS---------TSWMPTAVTVPAGLA--------RP
GRLMFEAVRGSTAY---LNIALDALS----VLQGAC----
>1_Orycteropus_afer_afer_XP_007954084.1 .
CDFEDDTNP----LCGWTQ---GSE-------------DDGDWTRARGSKH-----TDTT
GPPG-GYPNKQ----------GYYLLM-----------DAR---VFRRGGVARLRSPVVK
EPGPL------------C--VHF-AYHMFGLS-------WGAQLKLLLLPS---------
---------TQDGRPHLLWRHANTQS---------TSWVPTAVTVPGRLT--------QP
SRLMFEAVRGSNAY---LDIALDALS----ILRGAC----
>1_Erinaceus_europaeus_XP_007534893.1 .
-------------ICDWTQ---VAS-------------DDGDWSRTSGPSP-----MGRT
GPSG-GYPDGE----------GHYLYM-----------DPS---SFHQGGVARLRSPAIW
DQGPL------------C--VHF-AYHMFGLS-------WGAQLRLLLSRG---------
---------RADKHPYVIWKQMDTQS---------QSWVPTAVTVPVTLT--------LP
SELVFEGMQGSTSY---LNIALDAIT----VRRGSC----
>1_Pan_troglodytes_XP_003318570.1 .
CDFEDDAKP----LCDWSQ---VSA-------------DDGDWVRASGPSP-----TGST
GAPG-GYPNGE----------GSYLHM-----------ESN---SFHRGGVARLLSPDLW
EQGPL------------C--VHF-AYHMFGLS-------WGAQLRLLLLSG---------
---------EEGRRPDVLWKHWNTQR---------PSWMLTTVTVPTGFT--------LP
TRLMFEGTRGSTAY---LDIALDALS----IRRGSC----
>1_Homo_sapiens_AAK01435.1 .
CDFEDDAKP----LCDWSQ---VSA-------------DDEDWVRASGPSP-----TGST
GAPG-GYPNGE----------GSYLHM-----------ESN---SFHRGGVARLLSPDLW
EQGPL------------C--VHF-AHHMFGLS-------WGAQLRLLLLSG---------
---------EEGRRPDVLWKHWNTQR---------PSWMLTTVTVPAGFT--------LP
TRLMFEGTRGSTAY---LDIALDALS----IRRGSC----
>1_Pan_paniscus_XP_003812977.1 .
CDFEDDAKP----LCDWSQ---VSA-------------DDGDWVRASGPSP-----TGST
GAPG-GYPNGE----------GSYLHM-----------ESN---SFHRGGVARLLSPDLW
EQGPL------------C--VHF-AYHMFGLS-------WGAQLRLLLLSG---------
---------EEGRRPDVLWKHWNTQR---------PSWMLTTVTAPTGFT--------LP
TRLMFEGTRGSTAY---LDIALDALS----IRRGSC----
>1_Pan_troglodytes_ABD14562.1 .
CDFEDDAKP----LCDWSQ---VSA-------------DDGDWVRASGPSP-----TGST
GAPG-GYPNGE----------GSYLHM-----------ESN---SFHRGGVARLLSPDLW
EQGPL------------C--VHF-AYHMFGLS-------WGAQLRLLLLSG---------
---------EEGRRPDVLWKHWNTQR---------PSWMLTTVTVPTGFT--------LP
TRLMFEGTRGSTAY---LDIALDALS----ICRGSC----
>1_Gorilla_gorilla_gorilla_XP_004045982.1 .
CDFEDDAKP----LCDWSQ---VSA-------------DNGDWVRASRPSP-----TGST
GAPG-GYPNGE----------GSYLHM-----------ESN---SFHHGGVARLLSPYLW
EQGPL------------C--VHF-AYHMFGLS-------WGAQLRLLLLSG---------
---------EEGRRPDVLWKHWNTQR---------PSWMLTTVTVPAGFT--------LP
TRLMFEGTRGSTAY---LDIALDALS----IRWGSC----
>1_Nomascus_leucogenys_XP_003278176.1 .
CDFEDDAKP----LCDWSQ---VSA-------------XDGDWVQASGPSP-----TGSI
GPPG-GYPNGE----------GSYLHM-----------ESN---SFHCGGVARLHSPDPW
EQGPL------------C--VHF-AYHMFGLS-------WGAQLR-LLLSG---------
---------EEGRHPDVLWKHRNTQR---------PSWMPTTVTVPAGFT--------LP
TRLMFEGTRGSTAY---LDIALDALS----IRRGSC----
>1_Macaca_nigra_ABD14597.1 .
CDFEDDAKP----LCDWSQ---VSA-------------DDGDWVRASGPSP-----TGTT
GPPG-GYPNGE----------GSYLHM-----------ESN---NFHRGGVARLRSPNLW
EQGPL------------C--VNF-AYHMFGLS-------WGAQLRLLLLSG---------
---------EEGRRPHVLWKHRNTQR---------PSWMLTTVTVPAGFT--------LP
TRLMFEGTRGSTAY---LDIALDALS----IRRGSC----
>1_Macaca_fascicularis_XP_005549314.1 .
CDFEDDAKP----LCDWSQ---VSA-------------DDGDWVRASGPSP-----TGTT
GPPG-GYPNGE----------GSYLHM-----------ESN---NFHRGGVARLRSPNLW
EQGPL------------C--VNF-AYHMFGLS-------WGAQLRLLLLSG---------
---------EEGRRPHVLWKHRNTQR---------PSWMPTTVTVPAGFT--------LP
TRLMFEGTRGSTAY---LDIALDALS----IRRGSC----
>1_Saimiri_boliviensis_boliviensis_XP_003934336.1 .
CDFEDDTKP----LCDWSQ---VSA-------------DDGDWVRASGPSP-----AGTT
GPPG-GYPNGE----------GSYLHM-----------ESN---NFHRGGVARLRSPDLW
EQGPL------------C--VSF-AYRMFGLS-------WGAQLRLLQLLS---------
---------EQGHRPHVLWKHRNTER---------PSWMPTSVTVPAGFT--------LP
TRLMFEGTRGNTAY---LDIALDSLS----IRRGSC----
>1_Callithrix_jacchus_XP_003732226.1 .
CDFEDDTKP----LCDWSQ---VSA-------------DDGDWVRASGPSP-----AGTT
GPPG-GYPNGE----------GSYLHM-----------ESN---NFHRGGVARLRSPDLW
ERGPL------------C--VRF-AYRMFGLS-------WGAQLRLLQLLG---------
---------EQGHRPHVLWKHRNTQR---------PSWMPTSVTVPAGFT--------LP
TRLMFEGTRGSTAY---LDIALDTLS----VRRGSC----
>1_Otolemur_garnettii_XP_003798951.1 .
CDFEDESKP----LCDWSQ---ASA-------------DDGDWIRANGSSP-----TGTT
GPPG-GYPDGE----------GNYLHM-----------ESN---SFRRGGVARLRSPYLW
VQGPL------------C--VHF-AYHMFGLS-------WGAQLRLLLVPG---------
---------AHSKHTGVLWKQRNTQS---------PSWMPTTVTVPAGFS--------LP
SRLIFEGTRGSTAY---LDISLDALS----IRRGSC----
>1_Oryctolagus_cuniculus_XP_008256210.1 .
CDFEDNSKP----LCDWSQ---VSA-------------DDGDWIRASGPSL-----TGTT
GPPG-GYPNGD----------GYYLHM-----------NSS---HFPQGGVARLRSPDLW
EQGPL------------C--VHF-AYHMFGLS-------WGAQLRLLLLAG---------
---------NQGKRPSVLWKHVNTQS---------PSWMPTAVTMPAELA--------LP
SRLIFEGTRGNTAY---LDIALDALS----IHRGTCNH--
>1_Ochotona_princeps_XP_004600016.1 .
CDFEDDSRP----LCDWSQ---VSA-------------DDGDWTRASGPSP-----VGTI
GPTG-GYPDGD----------GYYLHM-----------DFN---NFRRGGVARLRSPDLW
EQGPL------------C--VHF-AYHMFGQS-------WGAQLRLLLLSG---------
---------TQGKRPSVLWKHTNTES---------PSWMPTTVTMPAELA--------QP
SRLMFEATRGTTTY---LDIALDALS----VKRGTCNH--
>1_Microtus_ochrogaster_XP_005371524.1 .
CDFEDNTRP----LCDWSQ---MSA-------------DDGDWIRTTGPSP-----TGTS
GPPG-GYPNGE----------GYYLHM-----------DAS---TFPRGGVARLRSPDIW
EQGPL------------C--IHF-AFHMFGLS-------WGAQLRLMLLKG---------
---------WRYHRPNVLWKYVNTQS---------PSWMPTMVTVPADRD--------IP
SWLMFEGMRGNTAY---LDISLDGLS----I---------
>1_Peromyscus_maniculatus_bairdii_XP_006971450.1 .
CDFEDNSRP----FCDWSQ---MSA-------------DDGDWVRTTGPSS-----TGTS
GPPG-GYPNGE----------GYYLHM-----------DAN---NFPRGGVARLRSPDIW
EQGPL------------C--IRF-AYHMFGLS-------WGAQLRLLLLRG---------
---------RKHPRPNVLWKHLNTQS---------PSWMPTAVTVPADRD--------IP
SWLMFEGMRGNTAY---LDISLDGLS----I---------
>1_Cricetulus_griseus_XP_007617555.1 .
CDFEDDTRP----FCDWSQ---MSS-------------DDGDWIRTTGPSS-----TGTS
GPPG-GYPNGE----------GYYLHM-----------DAS---TFPRGGVARLRSPDIW
EQGPL------------C--IHF-AFHMFGLS-------WGAQLRLLLLRG---------
---------RNHRRPNILWKHINTQS---------LSWMPTTVNVPANRD--------IP
SWLMFEGMRGNTAY---LDISLDGLS----I---------
>1_Mesocricetus_auratus_XP_005080535.1 .
CDFEDDTRP----FCDWSQ---MSA-------------DDGDWVRTTGPSP-----TGTS
GPPG-GYPNGE----------GYYLHM-----------DAN---TFPRGGVARLRSPDIW
EQGPL------------C--IHF-AFHMFGLS-------WGAQLRLLLLRG---------
---------RKHRRPNVLWKHVNTQS---------PSWMPTTVNVPANRD--------IP
SWLMFEGMRGNTAY---LDISLDGLS----I---------
>1_Tupaia_chinensis_XP_006155746.1 .
CNFEDDAKP----LCDWSQ---MSE-------------DNGDWIRVNGSSP-----NGTT
GPPG-GYPDGE----------GNYLQM-----------EPN---SFQEGEVARLRSPDLW
EQGPL------------C--VRF-AYHMFGLS-------WGSQLRLLLLPG---------
---------TQGGRPTVLWKHVNTQS---------PSWVPTTVTVPARLA--------LP
RRLVFEGMRGSTAY---LDIALDALS----ILRGTC----
>1_Cavia_porcellus_XP_003470193.1 .
CDFEDNSKP----LCEWSQ---VSA-------------DNGDWTRTRGLAR-----ASTS
GPPG-GFPNGE----------GYYLRM-----------ESG---SFPRGGVARLLSPMLW
ESGPL------------C--LRF-AYHMFGLS-------SGSQLRLLLLTG---------
---------SQNTQPTVLWKVENTQS---------PSWMPTAVTIPVELA--------LP
SQLIFEGMRGSTAY---LDISLDSIS----IHRGTC----
>1_Chinchilla_lanigera_XP_005413746.1 .
CDFEDDSKP----FCDWSQ---VSA-------------DDGDWIRTSGLAP-----TGTS
GPPG-GYPNGE----------GHYLHM-----------EPG---SFPRGGVARLLSPVLW
EAGPL------------C--LRF-AYHVFGLS-------WGTQLRLLLLPG---------
---------TQNARPTVLWKLENTES---------PSWMPTAVTIPVELS--------PP
SQLVFEGVRGSTAY---LDISLDALS----IRRGTC----
>1_Sorex_araneus_XP_004617251.1 .
CDFEDDIKP----LCGWSQ---GSR-------------DDGDWTRDKMSFP-----RSDI
GPPG-GYPSGD----------GYYLHM-----------LSS---TFPRRGVARLRSPPIW
EQGPL------------C--LHF-VYRLFGLS-------WGAQLRLLLLQA---------
------RGRDQNQHPNTLWKHLNSQS---------PSWTPTTVSVPAVEFNLTASNLSLP
RRLVFEGMLGSTSY---LDIALDSIS----LHRGSC----
>1_Condylura_cristata_XP_004691681.1 .
CDFEDDSKP----LCDWTQ---EST-------------DDGDWTRVSGPSP-----NGST
GPPG-GYPNGE----------GYYLNM-----------DSS---AFQPGGVARLRSGPIW
EKGPL------------C--VHF-VYHMFGLS-------WGAQLKLLLLMG---------
------------PKSTLLWKHLNTQS---------PSWMPTAVTVPKGHI--------LP
SRLVFEGVRGHTAY---LDIALDSIS----IHRGSC----
>1_Myotis_lucifugus_XP_006081570.1 .
CDFEDNSKP----FCDWTQ---IST-------------NYGNWIRASGPSI-----MGST
GPTG-GYPNGQ----------GFYLHL-----------DFG---TSHRGWVARLLSSPIW
EQGPL------------C--VHF-AYYMFGLS-------WGAQLKLLLLTG---------
---------TNNRHPNLLWKHINVQS---------PSWMPTTVTVPKGNV--------LP
TQLIFEGVRGSPAF---LDISLDSVS----IRRGSC----
>1_Myotis_davidii_ELK29545.1 .
CDFEDNSKP----FCDWTQ---IPT-------------NYGNWIRASGPSI-----MGST
GPTG-GYPNGQ----------GWYLHL-----------DFG---TSHQGWVARLLSSPIW
EQGPL------------C--VHF-AYYMFGLS-------WGAQLKLLSLTG---------
---------TKNRHPNLLWKHINIQS---------PSWMPTTVTVPKGHV--------LP
TQLIFEGVRGSTAF---LDISLDSVS----IRRGSC----
>1_Eptesicus_fuscus_XP_008139933.1 .
CDFEDNSKP----FCDWTQ---IST-------------NYGNWIRASGPSI-----MGST
GPTG-GYPNGE----------GYYLHL-----------DFG---TSPQGRVARLLSSPIW
EQGPL------------C--VHF-AYYMFGLS-------WGAQLKLLLLPG---------
---------TKSRHPNLLWKHINIQS---------PSWMPTTVTVPKGHV--------LP
TQLIFEGVRGSPAS---LDISLDSVS----VRRGSC----
>1_Ceratotherium_simum_simum_XP_004442958.1 .
CDFEDDSKP----LCDWTQ---VST-------------DDGDWARASRLSA-----SGST
SPPG-GYPDGE----------GYYLHM-----------DSN---TFPRGGAAGLRSPPIW
EQGPL------------C--VHF-AYHMFGLS-------RGAQLKLLLLMG---------
---------TKGRRPKLLWKHMNTQS---------PSWVPTTVTVPARLALGGGPS--SL
PQLIFEGVRGSTAY---LDIALDAVS----IRRGSC----
>1_Ailuropoda_melanoleuca_XP_002927357.1 .
CDFEDDSKP----LCDWTQ---AST-------------DDGDWIQASGPSP-----TGST
GPPG-GYPDGE----------GCYLHM-----------ESS---TFHRGGVARLRSPPIW
EQGPL------------C--VHF-AYHMFGLS-------WGAQLRLLLLRD---------
---------TKKKHPSLLWKHINTQS---------PSWMPTAVTVPMGLV--------LP
SQVMFEGVRGSTAY---LDISLDAIS----IHRGSC----
>1_Mustela_putorius_furo_XP_004761608.1 .
CDFEDNSKP----LCDWTQ---AST-------------DDGDWIRASGPSP-----TGTT
GPPG-GYPNGE----------GHYLHM-----------ESS---TFHRGGVARLRSPPIW
EQGPL------------C--VHF-AYHMFGLS-------WGAQLRLLLLRD---------
---------SKEKHPSVLWKHINTQS---------PSWMPTAVTVPMGLV--------LP
SQVMFEGVRGSTAY---LDISLDAIS----IHRGSC----
>1_Odobenus_rosmarus_divergens_XP_004399188.1 .
CDFEDDSKP----LCDWTQ---VST-------------DDGDWIRTSGPPP-----TGST
GPPG-GYPNGE----------GYYLHM-----------NSS---TFHRGGVARLRSPPIW
EQGPL------------C--VHF-AYHMFGLS-------WGAQLRLLLLRD---------
---------TKKKHPSLLWKHINTQS---------PSWTPTTVTVPMGLV--------LP
SRVVFEGVRGSTAY---LDISLDAIS----IHRGSC----
>1_Canis_lupus_familiaris_XP_005621232.1 .
CDFEDDAKP----LCDWTQ---EST-------------DDGDWIRTSGPSP-----TGST
GPPG-GYPNGE----------GHYLHM-----------DSN---TFHRGGVARLQSPPLW
VQGPL------------C--VYF-AYHMFGLS-------WGAQLKLLLLRD---------
---------TKKKHPSLLWKHINTQR---------PSWMPTAVTVPMGLV--------LP
SRLTFEGMRGSTAY---LDISLDAIS----IHRGSC----
>1_Pteropus_alecto_ELK06921.1 .
CDFEDNSKP----FCDWTQ---VST-------------DDGDWTRTSGPSP-----TGST
RPPG-GYPNGE----------GYFLYM-----------DSS---TFPRGGVTRLRSPRIW
EQGPL------------C--VHF-AYHMFGLS-------WGAQLKLLLFRG---------
---------TKDKHPHLLWKHLNTQS---------LSWMPTAVTVPIGHA--------LP
SRLVFEGVRGSTAY---LDISLDAIS----VHRGSC----
>1_Felis_catus_XP_006942066.1 .
CDFEDNSNP----LCDWTQ---GST-------------DDGDWTRASGPSP-----TGST
GPPG-DYPNGE----------GYYLHM-----------ASS---TFHRGGVARLRSPPIW
EQGPL------------C--VHF-AYHLFGLS-------WGAELKLLLLRD---------
---------TKKKRPSLLWKHTNTQS---------PSWIPTAVTVPMGLA--------LP
SQVMFEGVRGSTAY---PDIALDAIS----IHRGSC----
>1_Vicugna_pacos_XP_006219224.1 .
CDFEDDSRP----LCDWTQ---GSM-------------DDGDWIRASEPSP-----TDST
GPPG-GYPNGE----------GYYLYM-----------VPN---HFHPGGVARLHSPPIW
EQGPL------------C--VHF-AYYMFGLS-------WGAQLRLLRTTG---------
---------TKGKRPIVLWKHTNTQS---------PSWMPTAVSVPTGLV--------LP
SRLIFEGVRGSTAY---LGIALDAIS----IRRGSC----
>1_Bos_mutus_XP_005910861.1 .
CDFEDDSRP----LCDWSQ---ATK-------------DDGDWTRESRPFL-----ASGT
APPG-GYPSGE----------GYYLHM-----------DSS---AFHPGGVARLRSPPIW
EQGPL------------C--VRF-AYFMFGLS-------WGAQLKLWLASG---------
---------AKGKHPNLLWKHVNTQS---------PSWIPTAVTVPLGLV--------LP
SRLTFEGVWGSTTY---LDIALDAIS----IHRGSC----
>1_Bubalus_bubalis_XP_006046520.1 .
CDFEDDSRP----LCDWSQ---ATK-------------DDGDWTRESRPFL-----ASGT
APPG-GYPSGE----------GYYLHM-----------DSS---AFHPGGVARLRSPPIW
DQGPL------------C--VRF-AYFMFGLS-------WGAQLKLWLASG---------
---------AKGKHPNLLWKHVNTQS---------PSWIPTAITVPLGLV--------LP
SRLTFEGVWGSTTY---LDIALDAIS----IHRGSC----
>1_Pantholops_hodgsonii_XP_005956298.1 .
CDFEDDSRP----LCDWSQ---ATK-------------DDGDWTRESRPSF-----ASGT
APPG-GYPSGE----------GYYLHM-----------DSS---AFHPGGVARLRSPPIW
EQGPL------------C--VRF-AYYMFGLS-------WGAQLKLWLASG---------
---------AKGKHPNLLWKHVNTQS---------PSWIPTAVTVPLGLV--------LP
SRLTFEGVWGSTTY---LDIALDAIS----IHRGSC----
>1_Balaenoptera_acutorostrata_XP_007187086.1 .
CDFEDDSRP----LCDWSQ---VSK-------------DDGAWTRASEPSP-----TSST
GPPG-RYPNGE----------GYFLHM-----------DSN---TFRPGGVARLRSPPVW
EQGPL------------C--VRF-AYYMFGLS-------WGAQLKLLLTTG---------
---------PKGKRPNVLWKHMNTQS---------PSWIPTAVTVPMGLI--------LP
SRLTFEGVRGSTAY---LDIALDAIS----IRRGSC----
>1_Lipotes_vexillifer_XP_007468959.1 .
CDFEDDSRP----LCDWSQ---VSK-------------DDGAWTRASEPSP-----TSST
APPG-GYPNGE----------GYYLHM-----------DSN---IFRPGGVARLRSPPVW
EQGLL------------C--VRF-AYYMFGLS-------WGAQLKLLLTTD---------
---------PKGKRPNVLWTHRNAQS---------PSWIPASVTVPIGRI--------LP
SWLTFEGVRGSTAY---LDIALDATS----IRRGSC----
>1_Physeter_catodon_XP_007110696.1 .
-------------LCDWSQ---VSK-------------DDGAWTRASEPSP-----TSST
APPG-GYPNGE----------GYYLHT-----------DSN---TFRPGGLARLRSAPVR
EQGPL------------C--VRF-AYYLFGLS-------WGAQLKLLLTTG---------
---------PKGKRPNMLWKRRNTQS---------PSWVPTAVTVPIGRV--------LP
SRARPEAHQGSTAY---LDIALDAIS----IRRGSC----
>1_Tursiops_truncatus_XP_004318817.1 .
CDFEDDSKP----LCDWSQ---VSK-------------DDGAWTRASEPSP-----TSST
APPG-GYPNGK----------GYYLRM-----------DSN---TFRPGGVARLRSPPVW
EQGLL------------C--VRF-AYYMFGPS-------WGAQLKLLLTTD---------
---------PKGKRPNVLWKHRNTQS---------PSWIPTAVTVPIGRI--------LP
SRLTFEGVRGSTAY---LDIALDAIS----IRRGSC----
>1_Orcinus_orca_XP_004269075.1 .
CDFEDDSKP----LCDWSQ---VSK-------------DDGAWTRASEPSP-----TSST
APAG-GYPNGK----------GYYLHM-----------DSN---TFRPGGVARLRSPPVW
EQGLL------------C--VRF-AYYMFGPS-------WGAQLKLLLTTD---------
---------PKGKRPNVLWKHRNTQS---------PSWIPTAVTVPIGRI--------LP
SRLTFEGVRGSTVY---LDIALDAIS----IRRGSC----
>1_Ciona_intestinalis_XP_004226516.1 .
CNFE---------DCDLIE---LDN-------------DDFDWTKTRSATL-----SDNT
GPSI-DHTYKGSSPRTR----GSYLYI-----------EAS---DPSRGWVSAMVSTPPL
VATTGS-----------C--LRF-WYHMYGSN-------IGSLNVYAHDNV---------
------------TGLVMVWNKDGPQV---------NAWQEGYATIINE----------YS
HTIVFEAVKGKNWE---SDIAIDDII----IYRGQC----
>1_Nematostella_vectensis_XP_001630340.1 .
CDFERS-------TCIWRN---VYG-------------DDFDWTRHRGTTG-----SYGT
GPSG-DHT--TGS--------GYYMYT-----------ETS--LRNPNDTAILRASLRSN
TTLNQ------------C--LTF-WYHMYGSG-------MGTLRVKING-----------
---------------VTRWQRSGSQG---------NYWRFQEILYSVF----------GY
YDIEFQGIRGNDFT---SDIAIDDLR----SSCTQVP---
>1_Haplochromis_burtoni_XP_005948620.1 .
CNFEQD-------LCQWNQ---LIT-------------DAFDWTRNSGSTP-----TINT
GPST-DHTTGG----------GHYLYI-----------EAN---SASYGDTARLISSECS
DSGPQ------------C--LQF-WYHMYGSAD------TMGLHVYLLQN----------
------------RTANQVWRKQNDQG---------NMWHLAQVDIEPT----------TP
FQIIIEGRRGSNDE---SDVAIDDLK----LSQGRC----
>1_Pundamilia_nyererei_XP_005721602.1 .
CNFEQD-------LCQWNQ---LIT-------------DAFDWTRNSGSTP-----TINT
GPST-DHTTGG----------GHYLYI-----------EAN---SASYGDTARLISSECS
DSGPQ------------C--LQF-WYHMYGSAD------TMGLHVYLLQN----------
------------RIANQVWRKQSDQG---------NMWHLAQVDIEPT----------TP
FQIIIEGRRGSNDE---SDVAIDDLK----LYHGRC----
>1_Maylandia_zebra_XP_004543052.1 .
CDFEQD-------LCQWNQ---MIT-------------DAFDWTRQSGSTP-----TINT
GPSS-DHTTGG----------GHYLYI-----------DAN---SASYGDTARFISSECS
DSGPQ------------C--LQF-WYHMYGSAD------TMGLHVYLLQN----------
------------RIANQIWRKQNDQG---------NMWHLAQVDITAT----------DT
FQIIFEGRRGSNTQ---SDVAVDDVS----LYHGRC----
>2_Takifugu_rubripes_XP_003975647.1 .
CNFDRH-------LCSWSQ---TVT-------------DAFDWTWQSGSTP-----TPMT
GPSA-DHT-GG----------GRYLYI-----------EAS---SVTHGDTARLISAECS
NSGPK------------C--LQF-WYHMYGSAD------TMGLHVYLVQN----------
------------NLARNVWRMTNDQG---------NMWRLAEVELTTT----------GV
FQIIFEGRRGSNEE---SDVAIDDVK----LYHGEC----
>1_Cynoglossus_semilaevis_XP_008332168.1 .
CSFDRD-------LCNWNQ---MMT-------------DVIDWKWHLGSTP-----TQMT
GPSA-DHT-GG----------GHYLYI-----------EAS---GATHGDTARLISPECY
DPGPQ------------C--LQF-WYHMHGSGD------TMGLQVYLVQN----------
------------RTANAVWLKRNDQG---------NVWNLAQVDFSTS----------GA
FQIIFEGRRGSNEQ---SDVAIDDIS----LRRGHC----
>1_Oncorhynchus_mykiss_CDQ69754.1 .
CAFEQD-------LCGFTQ---LMT-------------DVFDWTRHSGSTP-----TAMT
GPSA-DHTKGSPF--------GHYLYI-----------EAN---SVSNGDTARLLSSECS
DPGPQ------------C--LQF-WYHMSGSAE------TMGLHVYLLQG----------
------------RYVDEVWGKKNNQG---------DSWQRAQVDLMTT----------GP
FQIIFEGHRGTTDQ---SDVTIDDVS----LHRGRC----
>1_Salmo_salar_NP_001117060.1 .
CTFEED-------LCSFTQ---LMT-------------DSFDWTRHSGSTP-----TAMT
GPSA-DHTKGDI---------GHYLYI-----------EAS---NVSNGDTARLLSSECS
DPGLQ------------C--LQF-WYHMSGSAK------TMGLHVYILQD----------
------------RSADRVWWKRNNQG---------DCWQLAQVDLRTT----------GP
FQIIFEGRRGTTDQ---SDVAIDDVS----LHRGQC----
>1_Oncorhynchus_mykiss_CDQ88201.1 .
CTFEED-------LCSFTQ---LMT-------------DSFDWTRHSGSTP-----TAMT
GPSA-DHTKGDV---------GHYLYI-----------EAS---NVSNGDTARLLSSECS
DPGLQ------------C--LQF-WYHMSGSAE------TMGLHVYILQD----------
------------RSADRVWWKRNNQG---------DSWQLAQVDLRTT----------GP
FQV-------------------------------------
>1_Poecilia_reticulata_XP_008432052.1 .
CDFEKD-------FCQWSQ---MLT-------------DVFDWERRNGSTP-----TLIT
GPLS-DHTTGD----------GHYLHL-----------DPS---MASLGDTARLISTECS
DTGPQ------------C--LTF-WYHMSGSD-------XMGLHVYLLQD----------
------------KRATILWGRRNNQG---------NMWHLAQVDVVGN----------GT
FQIIFEGRRGTNE----SGVALDDVK----LYHGGC----
>1_Xiphophorus_maculatus_XP_005796125.1 .
CDFEKD-------FCQWSQ---MLP-------------DVFDWERRNGSTP-----TLIT
GPLS-DHTTGD----------GHYLHI-----------DAS---MASLGDTARLIGTECS
DTGPQ------------C--LTF-WYRMSGSD-------TMGLHVYLLQD----------
------------KQATILWRRRNDQG---------NVWHLAQVDLVGN----------GT
FQIIFEGRNGTTE----SGVALDDIK----LHRGGC----
>1_Poecilia_formosa_XP_007568043.1 .
CDFEKD-------FCQWSQ---MLT-------------DVFDWERRNGSIP-----TLIT
GPLS-DHTTGD----------GHYLHL-----------DAS---MASLGDTARLISTECS
DTGPQ------------C--LTF-WYHMSGSD-------TMGLHVYLLQD----------
------------RKATILWRR-NDQG---------NVWHLAQVDVVGN----------GT
FQIIFEGQRGTNE----SGVALDDIK----LHRGGC----
>2_Oryzias_latipes_XP_004079381.1 .
CNFEED-------LCQWTQ---QL--------------DVFDWKRHSGPTQ-----STIS
-ASS-NSKQG-----------GHYIYI-----------EAK---SVPFGETARLISSECS
AAGPH------------C--LQF-WYLMDDSAG------EVGLDVYLLND----------
------------GNTDSLWRKREGQG---------IVWNLAQVNFVTT----------GT
FQVIFEGR-GSDQ-----SVAIDDIS----LHRGFC----
>2_Xiphophorus_maculatus_XP_005796125.1 .
CSFQNG-------LCTWRQ---MIT-------------DAFDWERNYGSTP-----TEMT
GPSS-DHTGGND---------GHYIYI-----------EST---NVTYGDTARLISSQCA
NTGPQ------------C--LQF-WYHMYGSAD------RMGLNIYLFEN----------
------------NVAKAVWNEMNNHG---------NMWHLAQVDLNTT----------AV
FQIIFEGQRGSNDQ---SDVAIDDIT----LHQGRC----
>2_Poecilia_reticulata_XP_008432052.1 .
CSFQNG-------LCTWQQ---MIT-------------DAFDWERNNDSTP-----TEMT
GPSG-DHT-GD----------GHYIYI-----------EST---NATYGDTARLISSQCA
NTGPQ------------C--LQF-WYHMYGSAD------TMGLNIYLLEN----------
------------KVAKAVWQKRNNRG---------DMWHLAQVDLNTT----------AV
FQIIFEGRRGSNDQ---SDVAVDDIA----LHQGRC----
>2_Poecilia_formosa_XP_007568043.1 .
CSFQNG-------LCTWRQ---MIT-------------DAFDWERNNGSTP-----TEMT
GPSS-DHT-GD----------GHYIYI-----------EST---NTTHGDAARLISSQCA
NIGPQ------------C--LQF-WYHMYGSAD------AMGLNIYLLEN----------
------------KVAKAVWQKRNNHG---------DMWHLAQVDLNTT----------AV
FQIIIEGRRGSNDQ---SDVAIDDIA----LHQGRC----
>1_Astyanax_mexicanus_XP_007232375.1 .
CNFDNN-------LCKWNQ---LVT-------------DVFDWTRHSGSTP-----TPRT
GPSF-DHTTGS----------GHYIYI-----------EGD---SATHGDTARLLSEECS
DQQPQ------------C--LQF-WYHMYGSSW------TMGLSVYLLHG----------
------------NQAREIWRIRENQG---------DTWHQALVDITPQ----------GN
FKIIFEGRRGASAL---SDVAVDDVS----LHRGTC----
>3_Astyanax_mexicanus_XP_007232375.1 .
CNFDNN-------LCNWNQ---LLT-------------DVFDWTRHSGSTP-----TPQT
GPSF-DHTTGS----------GHYIYI-----------EGD---SATHGDTARLLSDECS
DQQPQ------------C--LQF-WYHMYGSSW------TMGLSVYLLYG----------
------------NQAQEIFRMRENQG---------DTWHQALVDITPQ----------NN
FNILFEGRRGASAF---SDVAVDDVS----LHRGTC----
>9_Danio_rerio_XP_001919987.4 .
CDFEND-------ICAWTQ---LPT-------------DVFDWTRQRGSTP-----TPLT
GPSS-DHTTGS----------GFYMYI-----------EGD---SAVHGDTARLLSAQCA
DPQPQ------------C--LQF-WYHMYGSSW------TMGLTVYLLQYG---------
------------NVAKEVWRKREDQG---------NMWQLAQVDLRPD----------DN
FQVIFEGRIGSSAR---SDVAIDDVS----LHRGAC----
>8_Danio_rerio_XP_001919987.4 .
CDFESD-------ICSWTQ---MVT-------------DVFDWTRHRGSTP-----TSMT
GPSF-DHTTGS----------GFYMYI-----------EGD---SALHGDTARLLSAQCA
DPQPQ------------C--LQF-WYHMYGSSW------TMGLSVYLLQYG---------
------------NVAKEVWRKREDQG---------NMWHLAQVDLRPD----------VK
FQVIFEGRRGSSER---SDVAIDDIS----LHRGPC----
>1_Danio_rerio_XP_001919987.4 .
CDFEKD-------VCTWTQ---LAT-------------DVFDWTRQRGTTP-----TPLT
GPSS-DHTTGS----------GFYMYI-----------EGD---SALHGDTARLLSAQCA
DPQPQ------------C--LQF-WYHMYGSSW------TMGLSVYLLQYG---------
------------NVAKEVWRKREDQG---------NMWHLAQVDLSPD----------VK
FQVIFEGRRGSSSR---SDVAIDDIS----LHRGPC----
>5_Danio_rerio_XP_001919987.4 .
CDFEKD-------VCTWTQ---LAT-------------DVFDWTRQRGSTP-----TPLT
GPSF-DHTTGS----------GFYMYI-----------EGD---SALHGDTARILSAQCA
DPQPQ------------C--LQF-WYHMYGSSW------TMGLSVYLLQYG---------
------------NVAKEVWRKREDQG---------NMWHLAQVDLRPD----------VK
FQVIFEGRRGSSDR---SDVAIDDIS----LHRGAC----
>2_Danio_rerio_XP_001919987.4 .
CDFEKD-------ICTWTQ---LAT-------------DVFDWTRQRGSTL-----TPLT
GPSS-DHTTGS----------GFYMYI-----------EGD---SALHGDTARLLSAQCA
DPQPQ------------C--LQF-WYHMYGSSW------TMGLSVYLLQYG---------
------------NVAKEVWRKREDQG---------NMWHLAQVDLRPD----------VK
FQVIFEGRRGSSSR---SDVAIDDIS----LHRGPC----
>3_Danio_rerio_XP_001919987.4 .
CDFEKD-------ICTWTQ---LAT-------------DVFDWTRQRGSTP-----TQLT
GPSS-DHTTGS----------GFYMYI-----------EGD---SALHGDTARLLSAQCA
DPQPQ------------C--LQF-WYHMYGSSW------TMGLSVYLLQYG---------
------------NVAKEVWRKREDQG---------NMWHLAQVDLRPD----------DK
FQVIFEGRRGSSAR---SDVAIDDIS----LHRGPC----
>6_Danio_rerio_XP_001919987.4 .
CDFEKD-------ICTWTQ---LAT-------------DVFDWTRQRGSTP-----TQLT
GPSS-DHTTGS----------GFYMYI-----------EGD---SALHGDTARLLSAQCA
DPQPQ------------C--LQF-WYHMYGSSW------TMGLSVYLLQYG---------
------------NVAKEVWRKREDQG---------NMWHLAQVDLRPD----------VK
FQVIFEGRRGSSAR---SDVAIDDIS----LHRGPC----
>4_Danio_rerio_XP_001919987.4 .
CDFEKD-------ICTWTQ---LAT-------------DVFDWTRQRGSTP-----TPLT
GPSS-DHTTGS----------GFYMFI-----------EGD---SALHGDTARLLSAQCA
DPQPQ------------C--LQF-WYHMYGSSW------TMGLSVYLLQYG---------
------------NVAKEVWRKREDQG---------NMWHLAQVDLRPD----------DK
FQVIFEGRRGSSAR---SDVAIDDIS----LHRGPC----
>7_Danio_rerio_XP_001919987.4 .
CDFEKD-------FCTWTQ---LAT-------------DVFDWTRQRGSTP-----TPLT
GPSS-DHTTGS----------GFYMYI-----------EGD---SALHGDTARLLSAQCV
DPQPQ------------C--LQF-WYHMYGSSW------TMGLSVYLLQYG---------
------------NVAKEVWRKREDQG---------NMWHLAQVDLRPD----------DK
FQVILEGRRGSSAR---SDVAIDDIS----LHRGPC----
>1_Lepisosteus_oculatus_XP_006637815.1 .
CNFDSD-------LCGWTQ---LLT-------------DSFDWTRQHGPTP-----TEFT
GPLQ-DHTTGD----------GYYMYI-----------EGD---RVYTGDSARVISPQCN
ATGQLL-----------C--LQF-WYHMYGTAN------AMALNVYLLKD----------
------------KRAIKLWSRKDNQG---------DIWHRADLEIKDM----------GT
LQFIFEGIRGTDTE---TDIAVDDIS----IKFGPC----
>2_Salmo_salar_NP_001117060.1 .
CNFDNS-------ECGWEQ---IVQ-------------DSFDWRRQRGPTP-----SDLT
GPTQ-DHTTGG----------GSYMYI-----------EGN---GVYYGDSARMISPKCQ
KGATNY-----------C--LRF-WYHMYGQAK------AMILNVYQLDER---------
------------NKHRKLWSKANNQG---------STWYLAKVDINTD----------GS
FQIIMEGIRGSDPQ---SDVAFDDVS----IHYGSC----
>2_Oncorhynchus_mykiss_CDQ88201.1 .
CNFDNS-------ECGWEQ---IVQ-------------DSFDWRRQRGPTP-----SDLT
GPTQ-DHTTGG----------GSYMYI-----------EGN---GVYYGDSARMISPKCQ
KGATKY-----------C--LRF-WYHMYGQAK------AMILNVYQLDEH---------
------------NKHRKLWSKANNQG---------STWYLAKVDINVD----------GS
FQIIMEGIRGSDPQ---SDVAFDDIS----IHYGSC----
>2_Oncorhynchus_mykiss_CDQ69754.1 .
CNFDKS-------ECGWEQ---IIQ-------------DSFDWRRLRGPTP-----SDLT
GPTQ-DHTTGG----------GSYMYI-----------EGD---GVYHGDSARMMSPKCQ
NGPGKY-----------C--LRF-WYHMYGQAT------AMALNVYQLDQH---------
------------NRNKKLWSKANNQG---------STWYPAEVDIIID----------GS
FKIIMEGIRGSDPR---SDVAFDDVS----IHYESC----
>10_Danio_rerio_XP_001919987.4 .
CNFDQD-------ECGWEQ---LIQ-------------DSFDWTRWSGSTP-----SNFT
GPNG-DHTTGS----------GFYMYI-----------EGD---SVVHGDSARIMSPDCH
TSGQQ------------C--LSF-WFHMYGPAH------FMSLNLYKFEN----------
------------NRATKIWSRENNHG---------NRWIQGQVEIKPQ----------NP
FQIIIEGIRGSDPR---SDVAIDDVT----ITHGAC----
>2_Astyanax_mexicanus_XP_007232375.1 .
CTFDQN-------ECGWEQ---IVQ-------------DSFDWTRWSGPTP-----SNYT
GPPS-DHTTGR----------GHYMYI-----------EAD---GVHYGDSARILSPVCD
TVGTQ------------C--LSF-WYHMYGSAI------AMALNVYKLEG----------
------------NRATKIWSRVNNQG---------NSWHQARIEINIS----------GP
SKIFFEGIRGSNAR---SDVALDDIT----VTFGGC----
>1_Oryzias_latipes_XP_004079381.1 .
CNFDEN-------LCGWEQ---VIK-------------DSCDWTRYSGPTP-----SNLT
GPNQ-DHTSGD----------GFYLHL-----------ESN---GVSHGNSASLQSSLCS
YSGPL------------C--LHF-WYYLYGSAV------GMTLNIFLLKD----------
------------NKAVKLWSVVNNQG---------PKWHLASVDLRVS----------GS
FQIIIEGVRGASDQ---SDVALDDIS----TSLGTC----
>3_Poecilia_formosa_XP_007568043.1 .
CSFDTN-------MCGWEQ---LIQ-------------DSFDWTRHSGSTP-----SDLT
GPNQ-DHTTGA----------GFYMYL-----------EGD---DVTYGDPARLLSPSCQ
LDGPI------------C--FHF-WYHMLGSAT------SMVLNVYQLQG----------
------------NKATRVWTTVDNKG---------PEWQLGLADLRIS----------GP
FKLIIEGIRGSTAQ---SDLAIDDIA----ITSGSC----
>1_Poecilia_formosa_XP_007568041.1 .
CSFDTN-------MCGWEQ---LIQ-------------DSFDWTRHSGSTP-----SDLT
GPNQ-DHTTGA----------GFYMYL-----------EGD---DVTYGDPARLLSPSCQ
LDGPI------------C--FHF-WYHMLGSAT------SMVLNVYQLQG----------
------------NKATRVWTTVDNKG---------PEWQLGLADLRIS----------GP
FKLIIEGIRGSTAQ---SDLAIDDIA----ITSGSC----
>3_Poecilia_reticulata_XP_008432052.1 .
CSFDTN-------MCGWEQ---LIQ-------------DSFDWTRHSGSTP-----SDLT
GPNQ-DHTTGS----------GFYMYL-----------EGD---DVTHGDPARLLSPSCQ
LDGPI------------C--FHF-WYHMLGSAT------SMVLNVYQLQG----------
------------NKATRVWNTVDNKG---------PEWQLGLADLKIS----------GP
FKLIIEGIRGSTAQ---SDLAIDDIA----ITSGSC----
>3_Xiphophorus_maculatus_XP_005796125.1 .
CSFDTS-------ICGWEQ---LIQ-------------DSFDWTRHSGSTP-----SNFT
GPNQ-DHTTGA----------GYYMYL-----------EGD---DVTHGDSARLLSQSCQ
LDGPI------------C--FHF-WYYMLGSAT------SMVLNVYQLQG----------
------------NKATKVWGIIDNKG---------SEWQLGKADLKIS----------GP
FKLIIEGIRGSTAQ---SDLAIDDIA----ITSGSC----
>1_Takifugu_rubripes_XP_003975647.1 .
CNFEND-------LCGWEQ---LIQ-------------DSFDWTRHSGPTP-----SDLT
GPDQ-DHTTGA----------GFYMYI-----------EGN---SVTHGDSARLLSSSCL
YNGPL------------C--LEF-WYHMFGSAT------AMALNIYLLKD----------
------------NRATKVWSAKNNRG---------PMWHQAQIDIGAT----------AP
FKIIVEAIRGSNAE---SDVAIDDIS----IHAGSC----
>1_Stegastes_partitus_XP_008279441.1 .
CNFENN-------FCGWQQ---LIQ-------------DSFDWKRHSGPTP-----SNLT
GPNQ-DHTTGA----------GFYAYL-----------EGN---SATHGDSARLLSSVCH
VKGPL------------C--LQF-WYNMHGSAT------AMALNMYLLKG----------
------------NKATKVWSMSNNQG---------PEWHQGNVDIADF----------GP
FQIIIEGIRGSTAE---SDVAIDDIS----IHYGSCP---
>1_Neolamprologus_brichardi_XP_006787061.1 .
CNFEKD-------LCGWEQ---LMQ-------------DTFDWTKHSGPTP-----TNLT
GPNQ-DHTTGA----------GFYMYL-----------EGD---SVTRGDSARLMSSACN
FNGPL------------C--LYF-WYHMYGSAT------AMALNIYLLKD----------
------------SKATKLWSMMDNQG---------PEWHLGRADVKVS----------GP
FQIIIEGIRGSNYQ---SDVAIDDIS----VHFGSC----
>1_Oreochromis_niloticus_XP_005476610.1 .
CNFEKD-------LCGWEQ---LMQ-------------DTFDWTKHSGPTP-----TNLT
GPNQ-DHTTGA----------GFYMYL-----------EGD---SVTHGDSARLMSSACN
FNGPL------------C--LYF-WYHMYGSAT------AMALNIYLLKD----------
------------SKTTKLWSMMDNQG---------PEWHLGRADVKVS----------GP
FQIIIEGIRGSNYQ---SDVAIDDIS----IHFGSC----
>2_Maylandia_zebra_XP_004543052.1 .
CNFEKD-------LCGWEQ---LMQ-------------DTFDWTKHSGPTP-----TNLT
GPNQ-DHTTGA----------GFYMYL-----------EGD---SVTHGDSARLMSSACN
FNGSL------------C--LYF-WYHMYGSAT------AMALNIYLLKD----------
------------SKTTKLWSMMDNQG---------PEWHLGRADVKVS----------GP
FQIIIEGIRGSNYQ---SDVAIDDIS----VHFGSC----
>2_Haplochromis_burtoni_XP_005948620.1 .
CNFEKD-------LCGWEQ---LMQ-------------DTFDWTKHSGPTP-----TNLT
GPNQ-DHTTGA----------GFYMYL-----------EGD---SVTHGDSARLMSSACN
FNGPL------------C--LYF-WYHMYGSAT------AMALNIHLLKD----------
------------SKTTKLWSMMDNQG---------PEWHLGRADVKVS----------GP
FQIIIEGIRGSNYQ---SDVAIDDIS----VHFGSC----
>2_Pundamilia_nyererei_XP_005721602.1 .
CNFEKD-------LCGWEQ---LMQ-------------DTFDWTKHSGPTP-----TNLT
GPNQ-DHTTGA----------GFYMYL-----------EGD---SVTHGDSARLMSSACN
FNGPL------------C--LYF-WYHMYGSAT------AMALNIYLLKD----------
------------SKTTKLWSMMDNQG---------PEWHLGRADVKVS----------GP
FQIIIEGIRGSNYQ---SDVAIDDIS----VHFGSC----
>1_Xenopus_Silurana_tropicalis_XP_002934094.2 .
CSFGQD-------FCGWQQ---SKS-------------DTLDWERWSGPTP-----SDLT
GPSS-DHS-GD----------GYYLYV-----------DGR---DAEMNDFAQLESAYCD
VQGPN------------C--FSL-WYHMYGASE------DTELNVYVLTN----------
------------QGLENVISLYGDGR---------DVWHFQQVELRNS----------ER
IKIFIE-VRLFEEDRP-IDIAIDDIS----FAKGYC----
>1_Callorhinchus_milii_XP_007909445.1 .
CNFDTD-------LCSWSQ---STT-------------DRMDWTRISGETP-----SGNT
GPSY-DHTTGG----------GHYIYI-----------EGN---DGILGDTAQLVSVPCP
SRGPH------------C--LRF-WYHMFGAAH------EMELRVYLAEG----------
------------GSTILKWSETGNKG---------NKWRSGEVDLYFS----------GN
SKIIVEAMQGGEYR---SDVAVDDIS----FHSGLC----
>1_Anolis_carolinensis_XP_008119312.1 .
CSFDAD-------FCSWMQ---SDT-------------DSFDWTRHKGPTS-----SSTT
GPSF-DHTSGE----------GFFIYL-----------KSN---KANPGDMAHLLSPTCA
SKGPR------------C--FHF-WYHMYGVAR------TMALHVYVVLDG---------
------------GSPELVWSETGNQG---------DRWKKAEVSIAHT----------GR
LQIILEGVRGEDFR---SDVAVDDIY----MTRGYCP---
>2_Anolis_carolinensis_XP_008119312.1 .
CSFDAD-------FCSWMQ---SDT-------------ESFDWTRHKGPTS-----SSTT
GPSF-DHTTGE----------GFFIYL-----------KSN---EANRGDVAHLLSPTCA
SNGPR------------C--FRF-WYHMYGVAR------TMALHVYVVLDG---------
------------GSPELVWSETGNHG---------DRWKKAEVSIAHT----------GR
LQIILEGVRGEDFR---SDVAVDDIY----VTDGYCP---
>1_Python_bivittatus_XP_007445461.1 .
CSFEED-------FCSWTQ---SST-------------DSFDWRRHKGPTS-----SPDT
GPSY-DHTTAG----------GYFIYL-----------DGN---DANFGDVAHLVSPTCI
LQRPL------------C--FRF-WYHMYGVAH------AMALRFYVLLDD---------
------------APPFLVWSETGNKG---------NRWQTAEFSVAHT----------GR
VKILLEGMRGEDFR---SDVAVDDIS----VEDGYC----
>1_Chrysemys_picta_bellii_XP_008169455.1 .
CSFDTD-------FCDWTQ---SVS-------------DSLDWKRHRGPTS-----SPNT
GPSY-DHTTGD----------GYFIYL-----------QGS---EAGSGAVTHLESPVCS
ANGPH------------C--FRF-WYHMYGVAR------TMALTVYVTED----------
------------AAPRLVWSERGNKG---------DRWNFAAVTVYNR----------GD
MQILLEGMRGEDFR---SDVAVDDVS----LVDGYCP---
>1_Columba_livia_XP_005513319.1 .
CTFDVD-------FCGWEQ---ATN-------------DNFDWIRHKGPTP-----TPNT
GPSH-DHTTGE----------GYYIYL-----------QGS---EHEPSDVARLVSPECS
SEGPH------------C--FRF-WYHMYGEAE------AMALRVYVVHD----------
------------ETSTLEWKVAGNKG---------DTWNLAEITVFSE----------GN
MRIVLEGMIGEDFR---SDIALDDLS----IKKGSC----
>1_Melopsittacus_undulatus_XP_005141227.1 .
CTFDVD-------FCEWEQ---ATN-------------DNFDWTRHKGPTP-----TPNT
GPSH-DHTTGE----------GYYIYL-----------QGS---KQEPGEVAQLVSPVCS
SEGPH------------C--FRF-WYHMYGAAE------AMALRVYVVHN----------
------------ETSTLEWKETGNKG---------DRWNFGEVTVHIK----------GN
MQIVLEGMIGEDLR---SDIALDDLS----IEKGYC----
>1_Falco_cherrug_XP_005443757.1 .
CTFDND-------FCEWVQ---ADY-------------NSIDWIRNKGPTP-----TQDT
GPSS-DHTTGD----------GYYIYL-----------QGS---NALPGFSAHLLSPVCS
SEGPH------------C--FRF-WYHMYGAAE------QMALRVYVTKG----------
------------EDLALLWSAAGNHG---------DQWNLGEITVHST----------GN
LQIVLEGEWGEDAR---SDVALDDLS----IEKGTC----
>1_Falco_peregrinus_XP_005237858.1 .
CTFDND-------FCEWVQ---ADY-------------NSIDWIRNKGPTP-----TQDT
GPSS-DHTTGD----------GYYIYL-----------QGS---NALPGFSAHLLSPVCS
SEGPH------------C--FRF-WYHMYGAAE------QMALRVDVTKG----------
------------EDLALLWSAAGNHG---------DQWNLGEITVHST----------GN
LQIVLEGEWGEDAR---SDVALDDLS----IEKGTC----
>2_Melopsittacus_undulatus_XP_005141227.1 .
CTFDND-------FCEWVQ---ADY-------------SSIDWIRNKGPTP-----TQDT
GPSS-DHTTGD----------GYYIYL-----------QGN---DALPGFVAQLISPVCN
SEGPH------------C--FRF-WYHMYGTAE------TMALRVYVVKD----------
------------GDLELVWSSVGNHG---------DRWNMGEVTVHST----------GN
MQIVLEGEWGEDIR---SNVALDDLS----IEEGSC----
>1_Ficedula_albicollis_XP_005051415.1 .
CTFEKD-------FCGWVQ---EDY-------------SSIDWIRNKGPTP-----TPNT
GPSS-DHTTGD----------GYYIFL-----------QGG--DDALPGFVAHLVSPVCS
WEGTV------------C--FRF-WYHMYGTAQ------TMALGVYVKKD----------
------------GEQVLVWKKAGNQN---------DTWHLGQVTVHTT----------GN
MQILLEGEWGEDVR---SNIALDDIS----IEKGSC----
>1_Pseudopodoces_humilis_XP_005527178.1 .
CTFDKD-------FCGWVQ---EDY-------------SSIDWIRNKGPTP-----TPNT
GPSS-DHTTGD----------GYYIFL-----------QGS--DDTLPGFVAHLVSPVCS
WEGTL------------C--FRF-WYHMYGSAK------SMALRVYVRKD----------
------------DEPVLVWQEVGNHG---------DRWHLGEVTVHTT----------GN
MQILLEGEWGEDVR---SNIALDDVS----VEKGSC----
>1_Taeniopygia_guttata_XP_002189652.2 .
CTFDKD-------FCGWVQ---EDY-------------SSIDWIRNKGPTP-----TPNT
GPSS-DHTTGD----------GYYIFL-----------QGR--NDTFPGSVAHLVSPVCS
WEGTL------------C--FHF-WYHMYGTAK------TMALRVYVLKD----------
------------DEPVMVWEEVGNHG---------DRWHLGEVTVNTT----------GS
IKILLEGEWGEDVR---SNIALDDVS----VAKGSC----
>1_Ciona_intestinalis_XP_004227008.1 .
CSFDHPNL-----CLGWSQ---SWS-------------DQLTWRFRNKRTS-----SRNT
GPEY-EHTENK----------GYYAFV-----------EAD---TGTAGNPGVIFSPRIH
QKSNVTY----------C--FDF-WYHKRGELGA-----GGLLNVFKTSSKRS-------
------------TKRNLIKSFSEVH----------THWRHSLIEMNGEA---------KP
FIIGFEVILGNNN----SDIAIDDVA----MYEGNCP---
>1_Ciona_intestinalis_XP_002131377.1 .
CNFDDPIPL----CPGWSQ---LTG-------------DHFDWTFFRGPTP-----SRNT
GPTY-DHTTGGPY--------GRYAYI-----------EAS---NARNRNTAALRTPAII
SDQPY------------C--LRF-WYHNHGT---------GELHVVVISDN---------
------------YHGTVVAAYRNNTG---------PQWLNASLTIQDYN---------QT
IQIVFEAIRGRSFK---SDVAIDDVT----ISQGRCP---
>1_Ciona_intestinalis_XP_004226609.1 .
CSFDRQPQL----CPGWTQ---SQE-------------DSFDWTIIRGSTP-----TQGT
GPSS-DHTTGE----------GRYAYI-----------EAT---NITNGATALLLTPSLP
LDESPNY----------C--LDF-WYHIQGDK-------AGKLSVIQQKN----------
------------FVGEVLRSFEQRS----------SEWQNAKLPVLPSS---------NP
VQFVFEAIKGQGFR---SDIAIDDIQ----MLTEPCT---
>1_Danio_rerio_XP_005163522.1 .
CDFQEG-------LCDWVQ---ETE-------------DEFDWTHQMSGHVK----NPWL
GPLY-DHTVKNDR--------GFYLIV-----------NLS--GEHESSESA-VISASME
IQSSDV-----------C--VEF-WYYMLGAS-------VGNFDLLIETK----------
------------TMETIIWTRKGSQT---------SEWLNAQVSISTT----------DV
HRVKFSGSRAAGNS---GFIAIDDFR----VTAGAC----
>2_Poecilia_formosa_XP_007548807.1 .
CSFEKG-------LCNWVQ---EDT-------------DDINWTLSNGLQEE----GLWN
GPQY-DHTVDSGQ--------GFFLLV-----------NGS---GSKDGDKA-VTSVSVS
HLWPQS-----------C--VQF-WYYMLGPS-------VSTLNLLIQTS----------
------------SSEKLVWTRQGTQN---------PEWIKAQVAVSLT----------DA
LQIQFSGQRNIHSH---GFIAIDDIT----VRAGSC----
>2_Poecilia_reticulata_XP_008432794.1 .
CSFEKG-------LCNWVQ---EDT-------------DDINWTLSNGLQVE----GVWN
GPQY-DHTVDSGQ--------GFFLLV-----------NGS---GLKDGEKA-VTSVSVS
HLWPQS-----------C--VQF-WYYMLGPS-------VSTLNLLIQNS----------
------------SSEMLVWTRQGTQN---------PEWIKAQVAASLT----------DV
LQIKFSGKRNIHSH---GFIAIDDIT----VRAGSC----
>2_Latimeria_chalumnae_XP_005996620.1 .
CSFESN-------LCGWVQ---GAT-------------DSFDWERKVGPTD-----TLNT
GPSE-DHTTGT----------GYYLYI-----------ESS--NPRRVNDVAQFRSLLIP
PTGAEGY----------C--LTF-WYHMYGAT-------VGDLSVYLRRSQF--------
------------ESKRLVWQRRGTME---------DEWREAHRHVILQ----------EV
HEILIEATVGGTA----GDIAIDDIA----FTHGACP---
>1_Danio_rerio_XP_688254.4 .
CSFEKD-------LCGWIQ---GAA-------------EDLDWERWSGPTG-----TPNT
GPSG-DHTSGE----------GYYLYI-----------KSS--SHGRSGASAHLKSPLSP
PTGPDGY----------C--FTF-WYHMFGTT-------VGSLRMSVFDISS--------
------------NHITSMWQRKGSQG---------SEWQMAQSYVKVT----------QV
HQILIEASVGGLS----GHIAIDDLS----ITEGAC----
>2_Takifugu_rubripes_XP_003975514.1 .
CSFEDG-------LCGWTQ---GAE-------------DGLDWTSRSGPTE-----TPNT
GPAG-DHTTGK----------GKYLYI-----------NSS--SARVTGDVAHLKTPLLP
SGGRDGY----------C--FTF-WHHMFGAT-------VGSLRVLLQTTDP--------
------------RNKTMVWQKSGNQG---------DEWQLVQIHMTVQ----------SV
HQVILEATVGGKA----GDIAVDDIS----LTNGPC----
>3_Poecilia_formosa_XP_007548807.1 .
CTFEDG-------LCVWVQ---GAE-------------DELDWSSGSGPTE-----TPNT
GPTA-DHTTGT----------GKYLYI-----------ESS--HPSEKENTAQLKSLLLP
PAGENGY----------C--FTF-WYHMFGAT-------VGSLKMLLKSADS--------
------------SNKILVWQQSGSQG---------DEWLLVQSHVTLQ----------RV
HQVILEATVGGEA----GDIAIDDIS----FIHGPCP---
>5_Poecilia_reticulata_XP_008432794.1 .
CTFEDG-------LCVWVQ---GAE-------------DELDWSSGSGPTE-----TPNT
GPTG-DHTTGT----------GKYLYI-----------ESS--HPSEKENTAQLKSLLLP
PAGENGY----------C--FTF-WYHMFGAT-------VGSLKMLLKSADL--------
------------SNKILVWQQSGSQG---------DEWLLVQSHVTLQ----------RV
HQVILEATVGGEA----GDIAIDDIS----FIHGPCP---
>5_Cynoglossus_semilaevis_XP_008332746.1 .
CSFEEG-------LCVWMQ---GAE-------------DELDWFLMSGPTE-----TPNT
GPAG-DHTTSK----------GRYLYV-----------DSF--LPHTKGKMAQLKSLLLP
PAGEEGY----------C--FTL-RYHMFGAT-------VGSLKMFLQTANP--------
------------LKKTLVWQKSGNQE---------DEWLLMQSHVTLQ----------QV
HQVVLEASVGGRA----GDIAIDDIG----VSSGPCP---
>2_Maylandia_zebra_XP_004543081.1 .
CSFEDG-------LCAWVQ---GAE-------------DQLDWLSGAGPTQ-----TSNT
GPAG-DHTSSK----------GKYLYI-----------ESS--SPSIKGDSAQLKSSLLP
PAGEKGY----------C--FSF-WYHMFGAT-------VGSLKMFLQTSDP--------
------------LEKTLVWQKSGNQG---------DEWLQVQSHVNLQ----------KV
HQVVLEAAVGGEA----GDIAIDDIS----LSPGACP---
>2_Oreochromis_niloticus_XP_005476590.1 .
CSFEDG-------LCAWVQ---GAE-------------DQLDWLSGTGPTQ-----TSNT
GPAG-DHTSSK----------GKYLYI-----------ESS--SPSIKGDSAQLKSSLLP
PAGEKGY----------C--LSF-WYHMFGAT-------VGSLKMFLQTSDP--------
------------LEKTLVWQKSGNQG---------DEWLQVQSHVILQ----------KV
HQVVLEAAVGGEA----GDIAIDDIS----LSLGACP---
>2_Nematostella_vectensis_XP_001634417.1 .
CTFEDPG------LCGWIQ---AQN-------------DEMEWTRNRGSTP-----TGYT
GPGS-DHTGNSS---------RYYIYV-----------EVS----GRSSEKASLAVTPRF
QGNHEGL----------C-RVRF-FYHMYGWD-------TGQLRVLLVDW----------
------------FSTRTVWEKRGSQG---------QIWKRAEVTLLNTT---------RS
FRVIFEAEHTGNSAM--GDIALDDVS----FT--------
>1_Neolamprologus_brichardi_XP_006808886.1 .
CNFEQG-------MCFWRQ---QQD-------------DNGDWFRIRGPTF-----PTLT
GPSV-DHTLGNSS--------GFYIVT-----------SKS---PGQWEKSFRLDSLPLT
PSMQPM-----------C--LSF-WYHMFGQD-------VHQLRVRLLM-----------
------------ESDVTMFQKDGDYG---------DTWNYGQVTLNLT----------SE
AMVAFEALKKGGML---NDIALDDIT----LTSDAC----
>1_Maylandia_zebra_XP_004557055.1 .
CNFEQG-------MCFWRQ---QQD-------------DNGDWFRIRGPTF-----PTLT
GPSV-DHTLGNSS--------GFYIVT-----------SKS---PGQWEKSFRLDSLPLT
PSMQPM-----------C--LSF-WYHMFGQD-------VHQLRVRLLM-----------
------------ESDVTIFQKDGDYG---------DTWNYGQVTLNLT----------SE
AMVAFEALKKGGML---NDIALDDIT----LTSDAC----
>1_Pundamilia_nyererei_XP_005753293.1 .
CNFEQG-------MCFWRQ---QQD-------------DNGDWFRIRGPTF-----PTLT
GPSV-DHTLGNSS--------GFYIVT-----------SKS---PGQWEKSFRLDSLPLT
PSMQPM-----------C--LSF-WYHMFGQD-------VHQLRVRLLM-----------
------------ESDVTIFQRDGDYG---------DTWNYGQVTLNLT----------SE
AMVAFEALKKGGML---NDIALDDIT----LTSDAC----
>1_Oreochromis_niloticus_XP_003457028.1 .
CTFEQG-------MCFWRQ---QQD-------------DNGDWFRIRGPTF-----PSLT
GPSV-DHTLGNSS--------GFYIVT-----------SKS---PGQWEKSFRLDSLPLT
PSMQPM-----------C--LSF-WYHMFGQD-------VHQLRLWLLM-----------
------------ESDVTVFQKDGDYG---------DTWNYGQVTLNLT----------SE
AMVVFEALKKGGML---NDIALDDIT----LTSDAC----
>1_Poecilia_formosa_XP_007556591.1 .
CSFEDG-------VCFWRQ---QQD-------------DEGDWIRTSGPTF-----PSST
GPNS-DHTMGNSS--------GFYLVT-----------PMS---PGQWEKRFWLQSLPLT
PSPHPT-----------C--LSF-WYHMFGVD-------VHRLRVVLRPS----------
---------LPDADAIVLFQKDGNYG---------DTWNYGQVTLNLT----------SD
AMVEFEALKKGGMW---NDIALDDIT----LTPEPC----
>1_Xiphophorus_maculatus_XP_005803626.1 .
CSFEDG-------MCFWRQ---QQD-------------DEGDWIRISGATF-----PSST
GPNF-DHTLGNSS--------GFYLVT-----------PMS---PGQWEKSFRLQSLPLT
PPPQPT-----------C--LSF-WYHMFGVE-------VHRLRVVLRPS----------
---------LPDADAVVLFQKDGNYG---------DTWNYGQVTLNLT----------SD
AMVEFEAWKQGGRY---NDIALDDIT----LTPEPC----
>1_Takifugu_rubripes_XP_003970918.1 .
CTFEQG-------MCFWRQ---QPGE------------DDSDWIRIRGATF-----PPLS
GPSV-DHTLGNSS--------GFYIVT-----------PLS---PGQWQKSFRMHSPRLA
AAAAPM-----------C--LSF-WYHMFGED-------VHRLHVLLLQ-----------
------------NATTLVFQKEGNYG---------DRWNYGQVTLNLT----------TE
TTVVFEALKKGGMK---NDIALDDIT----LTSGPC----
>1_Tetraodon_nigroviridis_CAF97271.1 .
------------------------------------------------------------
GPSA-DHTLGNSS--------GFYLVT-----------PPS---PGQWQKSFRMRSLRLT
AAAAPA-----------C--LSF-WYHMFGED-------VHRLHVLLLQ-----------
------------PAVTLVFQKEGNYG---------DSWNYGQVTLNLT----------AD
TMVVFEALKKGGTR---NDIALDDIT----LTSGPC----
>1_Stegastes_partitus_XP_008303174.1 .
CSFENG-------MCFWRQ---PQD-------------DDSDWIRTSGSTF-----PPNT
GPSG-DHTLGNGS--------GFYIVT-----------PVS---PSQQPSSFRIHSLPLA
PPTRPM-----------C--LSF-WYHMFGEN-------VHRLRVLLLLAPT--------
---------QTESTATVLFQKDGNYG---------NTWNYGQVTLNLT----------SE
ATVTFEALKKGGFL---SDIALDDIT----LTSDAC----
>1_Oncorhynchus_mykiss_CDQ69971.1 .
CSFEEG-------LCFWRQ---EPE-------------DEGDWIRTNTPTF-----PPFT
GPNF-DHTFGNQS--------GYYIVT-----------PGS---PGQWEKNFKIRSLRLA
HSKEPM-----------C--LKF-WYHMYGEN-------VYRLRVLVERRSTS-------
--------LVREASVIVVFQKEGNYG---------DNWNFGQVTLNST----------AD
ATVVFEAQKKGGMK---NDIALDDIS----LTNGPC----
>1_Oryzias_latipes_NP_001098368.1 .
CSFDQG-------FCFWRQ---LQD-------------SFDTWIRTNVPTF-----PPLT
GPNF-DHTFGNSS--------GFYIVT-----------SLS---PGQWLKSFVINSLPLA
PSSHPT-----------C--LSF-WYHMFGED-------VYRLRVLLRPSQP--------
-----------ELTEVVLFHKEGNFG---------DNWNYAQITLNLS----------TE
STVVFEAQKEGGNQ---NDIALDDIS----LRSEGC----
>1_Astyanax_mexicanus_XP_007238377.1 .
CSFEDG-------FCYWRQ---DPM-------------DDADWVRTSGSTF-----PPLT
GPSF-DHTLGNQS--------GFYIVT-----------PSS---PGNWEKVFRLYSLPLS
SANGEI-----------C--LQF-WYHMYGVD-------VFRLAVMME------------
----------RGSLSTVLFQQEGNYG---------DNWNYGQITLNST----------AD
QTIVFEARKNGGLR---NDIALDDVT----LTSGPC----
>1_Danio_rerio_XP_001919639.2 .
CSFEED-------FCLWRK---ELN-------------DDGEWVRAQGETP-----PSDT
GPSF-DHTTGNQS--------GYYIVT-----------PRT---SGNWERKFRLYSLPLT
PTKELM-----------C--LQF-WYHMFGEH-------VRRLTVTSE------------
----------GRSTITVLFQKEGNYG---------DNWNYGQATLNIS----------AD
TVVVFEAQKSSGIL---NDIALDDIS----IVPGSC----
>1_Latimeria_chalumnae_XP_006012452.1 .
CDFEEG-------FCYWRQ---DSQ-------------DLGDWLRTDQPTF-----PPLT
GPTF-DHTHGNQALK------GFYIVT-----------PPG---SSSVIRSIKLSSLPLQ
ATSEPS-----------C--LSF-WYHMYGTQ-------VYQLNVQVP------------
---------SNTVEAKTVFHKEGNYG---------DNWNYGQVTLNET----------WE
FRVVFEALKNRGLH---SDIALDDIT----LKSGIC----
>1_Geospiza_fortis_XP_005428997.1 .
CTFEDG-------FCFWIQ---DLD-------------DDSDWDRVQGPTF-----PLMS
GPEF-DHTFGNLS--------GFYIST-----------PIG---LGFIEERVRILSLPLV
PSDTY------------C--LSF-WYFMYGAN-------VYRLRVSIS------------
---------DEHGQEKIIFEKEGNYG---------NNWNYGQVTLNET----------AD
FKVIFDAFKRRGP----SDIAVDDTG----LTKGKC----
>1_Ficedula_albicollis_XP_005038879.1 .
CTFEDG-------FCFWIQ---DLD-------------DDSDWERVQGPTF-----PLMS
GPEF-DHTFGNFS--------GFYIST-----------PIG---LGFIEERVRILSLPLV
PSDPY------------C--LSF-WYFMYGSN-------VYRLRVSIS------------
---------DEHGQEKIIFQKEGNYG---------NNWNYGQVTLNET----------SD
FKVIFDAFKRRGP----SDIAVDDIG----LTKGKC----
>1_Zonotrichia_albicollis_XP_005487242.1 .
CTFEDG-------FCFWIQ---DLD-------------DDSDWERVQGPTF-----PLMS
GPEF-DHTFGNFS--------GFYIST-----------PIG---LGFIEERVRILSLPLV
PSDTY------------C--LSF-WYFMYGDN-------VYRLRVSIS------------
---------NEGGKEKIIFKKEGNYG---------SNWNYGQVTLNET----------SD
FKVIFDAFKRRGP----SDIAVDDIG----LTKGKC----
>1_Pseudopodoces_humilis_XP_005524113.1 .
CTFEDS-------FCFWIQ---DLD-------------DDSDWARVQGPTF-----PLMS
GPEF-DHTFGNSS--------GFYIST-----------PIG---LGFREERVRILSLPLV
PSDTY------------C--LSF-WYFMYGDN-------VYRFRIRIS------------
---------DEHGQEKTIFEKQGNYG---------NNWNYGQVTLNET----------SD
FKVILDAFKRSGP----SDIAVDDIG----LTKGKC----
>1_Taeniopygia_guttata_XP_002193112.1 .
CTFEDG-------FCFWIQ---DLD-------------DDSDWDRVQGPTF-----PFMS
GPEF-DHTFGNFS--------GYYIST-----------PIR---PGFIEERVRILSLPLV
PSDTY------------C--LSF-WYFMYGDN-------VYRLRVSIS------------
---------DEHGQEKIIFKKEGNYG---------NNWNYGQVTLNET----------SH
FKVIFDAFKRRGR----SDIAVDDTG----LTKGKC----
>1_Anas_platyrhynchos_XP_005019931.1 .
CTFEDG-------FCYWRQ---DSD-------------DDSDWERVQGPTF-----PLMS
GPDF-DHTFGNIS--------GFYIST-----------PIG---FGYREERVRIQSLPLV
SSDPS------------C--LSF-WYYMYSPN-------VYRLIVSIS------------
---------DEQGVEKIIFEKEGNYG---------NYWNYGQVTLNET----------SD
FKVIIDAIKKNGA----SDIALDDIG----LTKGKC----
>1_Columba_livia_XP_005511598.1 .
CTFEDG-------LCYWIQ---DLD-------------DDSDWERVQGPNF-----PFMS
GPDF-DHTLGNES--------GFYIST-----------PIG---IGFIGERVRIRSLPLV
SPDPS------------C--LSF-WYFMYSPN-------VYRLRVIIS------------
---------NEHGSEKIIFQKEGNYG---------NNWNYGQVTLNET----------YD
FKVIFDAFKKPGQ----SEIALDDIS----LTKGKC----
>1_Falco_peregrinus_XP_005229845.1 .
CTFEDG-------FCYWIQ---DLD-------------DDSNWERVQGPTF-----PFMS
GPDF-DHTFGNMS--------GFYIST-----------PIG---LGFREERVRILSLPLN
SSDSS------------C--LSF-WYFMYSTN-------VYRLRVSVS------------
---------NKHGVEKIIFQKEGNYG---------NNWHYGQVTLNET----------SD
FKVIFDAFKKRGP----SDIALDDIG----LTKGKC----
>1_Falco_cherrug_XP_005435603.1 .
CTFEDG-------FCYWIQ---DLD-------------DDSNSERVQGPTF-----PFMS
GPDF-DHTFGNMS--------GFYIST-----------PIG---LGFREERVRILSLPLN
SSDSS------------C--LSF-WYFMYSTN-------VYRLRVSVS------------
---------NKHGVEKIIFQKEGNYG---------NNWHYGQVTLNET----------SE
FKVIFDAFKKRGP----SDIALDDIG----LTKGKC----
>1_Melopsittacus_undulatus_XP_005151834.1 .
CTFEES-------FCYWIQ---DLD-------------DDSDWERIQGPVF-----PPMS
GPDF-DHTFGNMS--------GFYIST-----------PIE---HAFREERVRILSLPLN
SSNLS------------C--LSF-WYFMYGAN-------VYCLRVSVS------------
---------NVYGLEKIIFEKKGNYG---------NNWNYGQITLNES----------SD
FKVIFDAFKRPGL----SDIAVDDIG----LTKGKC----
>1_Gallus_gallus_XP_425539.4 .
CTFEDG-------FCYWIR---DLD-------------DDLDWERYQGPTF-----PFMS
GPDF-DHTFGNMS--------GFYIST-----------PTG---LGVEEGRVRIQSLPLI
SSDPS------------C--LSF-WYYMYSPN-------IYRLCVSIR------------
---------SEYGLEKIILQKEGNYG---------KSWIYGQVTLNET----------SD
FKVIFDAFTRIAP----SEIALDDIS----LTEGKC----
>1_Python_bivittatus_XP_007421212.1 .
CTFEDG-------FCYWIQ---DLE-------------DDSEWERINGPTF-----PITS
GPDF-DHTFGNLS--------GYYIST-----------PIV---PGSIPVTVQLFSLPLD
PISDAF-----------C--LSF-WYHMHTIH-------EYHLTIKII------------
---------YDHYTEKIIFQKEGNYG---------NNWNYGQITLNET----------SK
FKVAFEALKKPGW----DNIAIDDIG----LFDGLC----
>1_Ophiophagus_hannah_ETE63965.1 .
CTFEDG-------FCYWIQ---HIK-------------YYNEWERANGSNF-----PPTS
GPDF-DHTFGNLS--------GYYIST-----------PII---RVNSVWRPQIFSLPLD
PISDAY-----------C--LSF-WYHMYGIN-------VYHLNVKII------------
---------YDDNSEKIIFQKEGNYG---------NNWNYGQITLNET----------SK
FKVAFEAFKRPGW----DDIAIDDIG----LLNGAC----
>1_Anolis_carolinensis_XP_008105860.1 .
CAFEDG-------FCYWIQ---DLA-------------DDDEWVRINGPTF-----PITS
GPDF-DHTFGNIS--------GHYIST-----------PTL---LGGIPVKVRIFSLPLI
PSSDAF-----------C--LNF-WYHMYGVH-------VYHLDVKII------------
---------YGNGSEKTVFKKEGNYG---------NNWNYGQITLNET----------YN
FKVAFDGFKRPGW----DNIAIDDIG----LTNGGC----
>1_Alligator_mississippiensis_XP_006278281.1 .
CNFEDG-------FCYWTQ---AFK-------------DDGEWERISGRTL-----PLMT
GPNF-DHTFGNLS--------GFYIST-----------PTE---LGGGQAIVQLFSLPLV
PASDPV-----------C--LSF-WYHMYGVN-------VYRLSVNIM------------
---------KSDMIKKTVFQKEGNYG---------NNWNYGQITLNET----------SD
FQVIFEAHKTRGL----SDIALDDIS----LTSGIC----
>1_Alligator_sinensis_XP_006022979.1 .
CSFEDG-------FCYWTQ---AFK-------------DDGEWERISGRTL-----PLMT
GPNF-DHTFGNLS--------GFYIST-----------PTE---LGGGQAIVQLFSLPLV
SASDPI-----------C--LSF-WYHMYGVN-------VYRLSVNIM------------
---------KSDMIKKTVFQKEGNYG---------NNWNYGQITLNET----------SD
FQVIFEAHKTRGL----SDIALDDIS----LTSGIC----
>1_Pelodiscus_sinensis_XP_006128902.1 .
CNFEDS-------FCYWSQ---DLE-------------DDGEWERISGPTF-----PFMS
GPDY-DHTYGNLS--------GFYIST-----------PIG---FTTRQQRVRLFSLPLV
PASDPF-----------C--LRF-WYHMYGTN-------VYRFSIKIT------------
---------NSNNMEKTVFQREGNYG---------NNWNYGQVTLNET----------SN
FKVIFDAFKNPGL----SDIALDDIG----LTSGKC----
>1_Chelonia_mydas_EMP29315.1 .
CNFEDG-------FCYWIQ---SLE-------------DDSEWERISGPTF-----PFMS
GPDY-DHTYGNLS--------GFYIST-----------PTG---FTARQERVRLFSLPLV
PASDQF-----------C--LSF-WYHMYGTN-------VYRLSINIM------------
---------NSSNMEKTVFQKEGNYG---------NNWNYGQVTLNET----------SD
FKVIIDAFKKQGQ----SDIALDDIG----LISGQC----
>1_Chrysemys_picta_bellii_XP_005294704.1 .
CNFEDG-------FCYWNQ---DLE-------------DDGEWERINGPTF-----PFMS
GPDY-DHTYGNLS--------GFYIST-----------PIG---LAARQQRVRLFSLPLV
PASDQF-----------C--LSF-WYHMYGTN-------VYRLSINIV------------
---------NSNNMEKTVFQKEGNYG---------NNWNYGQVTLNET----------SD
FKVIFDAFKKPGL----SDIALDDFG----LISGQC----
>1_Ornithorhynchus_anatinus_XP_007665279.1 .
CDFEDG-------FCYWIQ---DLQ-------------DEDEWERIQGYTF-----PPQT
GPSY-DHTFGNSS--------GFYIST-----------PVG---PGGRRERVRLLSLPLV
PASGPV-----------C--FSF-WYHMYGDA-------VYRLSVNIS------------
---------DEHNGEKTVFQKEGNYG---------DNWNYGQVTLNET----------VP
FQVAFDAHRNRGP----SDIALDDVG----LAAGSC----
>1_Mesocricetus_auratus_XP_005068173.1 .
CTFDDG-------FCFWIQ---DLD-------------DDNEWERIQGPQF-----PLFP
GPPF-DHTFANDS--------GFYIST-----------PTD---QGWRAERMGLSSLYLE
LTSEPV-----------C--LHF-WYYMCCEN-------VYNLSIHVS------------
---------SNETTDKTVFQRTGNYG---------MNWNYGQVTINET----------VE
FKVVFNAFRNRGW----STIALDDIS----LTNGIC----
>1_Cricetulus_griseus_ERE76878.1 .
CTFEDG-------FCFWTQ---DLD-------------DDNEWERIQGPQF-----PLFP
GPRF-DHTFGNDS--------GFYIST-----------PVD---QAWRGERMGLSSLYLE
LTSEPV-----------C--LHF-WYYMCCEN-------VYNLSIVIS------------
---------SDETTHKTVFQRTGNYG---------MNWNYGQVTINET----------ME
FKVVFNAFRFPGW----STIALDDIS----LTNGIC----
>1_Microtus_ochrogaster_XP_005360668.1 .
CTFEDG-------FCFWVQ---DLD-------------DDNEWARIRGPQF-----PLFT
GPSF-DHTFGNDS--------GFYIST-----------PTE---QCWRRERVGLLSLSLA
LASEPA-----------C--LHF-WYYMCCEN-------VYNLSIQIS------------
---------SDESTDKTVFQRTGNYG---------RNWNYGQVTFNET----------GK
FKVVFNAFRNPGF----STIGLDDIN----LTNGIC----
>1_Peromyscus_maniculatus_bairdii_XP_006991151.1 .
CAFDDG-------FCFWIQ---DLD-------------DDNEWERLQGSQL-----PPSP
GPDF-DHTFGNGS--------GFYIAT-----------PAE---RGWRNERVGLLSLSLE
LTAEPV-----------C--LHF-WYYMCCEN-------VYNLSIHIS------------
---------SNETTDKIVFQRKGNYG---------KNWNYGQVTLNET----------VE
FKVVFNAFRNPGL----SSIALDDIS----LTNGIC----
>1_Mus_musculus_BAC29973.1 .
CTFDDG-------FCFWTQ---DLD-------------DDNEWERIQVTTF-----PCYT
GPRF-DHTYGNGS--------GFYIST-----------PTE---QGWRSERVGLSSLSLD
LTSEPV-----------C--LHF-WYYMCCEN-------VYNLNIHIS------------
---------SAETTDKIVFQRKGNYG---------RNWNYGQVTLNET----------GE
FKVVFNAFRNRGC----STIALDDIS----LTNGIC----
>1_Rattus_norvegicus_NP_001099365.1 .
CTFDDG-------FCFWTQ---DLD-------------DDNEWERNQMARF-----PCYT
GPFS-DHTFGNES--------GFYIST-----------PAE---QAWKSERVGLSSLSLG
FTSEPV-----------C--LHF-WYYMCCEN-------VYNLNIHVS------------
---------STETTDKIVFQRQGNYG---------RNWNYGQVTLNET----------VE
FKVVFNAFRNRGC----STIALDDIS----LTNGIC----
>1_Erinaceus_europaeus_XP_007521346.1 .
CDFEDG-------FCFWIQ---DLN-------------DDNEWERIQGHTF-----PPLT
GPNF-DHTFGNVS--------GYYIST-----------PTG---PGGRRERVGLLSLPLH
PTLEPV-----------C--LSF-WYFMYGEK-------VYKLSVNIS------------
---------SDQNKEKTVFQKEGNYG---------DNWNYGQITLNET----------VD
FKVVFSAFKNQIQ----SDIALDDIS----LTQGIC----
>1_Echinops_telfairi_XP_004711363.1 .
CNFEDG-------FCFWIQ---DLN-------------DDNEWERVRGNTF-----PPLT
GPNV-DHTLGNTS--------GFYIST-----------PIG---PGWRSVRVRLLSLPLT
PTLKPI-----------C--LSF-WYYMYGED-------VYKFSINIS------------
---------SDQNMEKTIFQKEGNYG---------ANWNYGQVTINET----------VE
FKVAFDAFKRTLL----SDIALDDIS----LAYGVC----
>1_Eptesicus_fuscus_XP_008143830.1 .
CDFEDG-------FCFWIQ---DLN-------------DDNEWERVQGNTF-----PPFT
GPDW-DHTLGNVS--------GFYIST-----------PTG---PGGRPERVGLLSLPLN
PTLEPV-----------C--LSF-WYHMYGEN-------VYKLSINIS------------
---------SDQNMEKNIFQKEGNYG---------NNWNYGQVTINET----------VE
FKVSFNAFKNKFL----SDIALDDIS----LTYGIC----
>1_Ceratotherium_simum_simum_XP_004429559.1 .
CNFEDG-------FCFWVQ---DLN-------------DDNEWERVQGSTF-----PPFT
GPDF-DHTFGNVS--------GFYIST-----------PIG---PGGRQERVGLLSLPLD
PPLGPV-----------C--LSF-WYYMYGDN-------VYKLSINIS------------
---------NDQ-TEKIIFQREGNYG---------ESWNYGQVTLNET----------VE
FKVAFNGFKNPYL----SDIALDDIS----LTSGIC----
>1_Ochotona_princeps_XP_004588707.1 .
CTFEDG-------FCFWVQ---DLN-------------DDNEWERVQGSTY-----PPFS
GPDF-DHTFGNDS--------GFYIST-----------PTG---PGSRQETVVLLSLPLD
PVWEPV-----------C--LSF-WYYMYGVN-------VYKFSINIT------------
---------SDQSTEKTIFQRQGNYG---------ENWNYGQVTINET----------VE
FKIAFNGYKNQLM----SDIALDDIS----LTQGVC----
>1_Octodon_degus_XP_004639153.1 .
CDFEDG-------FCFWVQ---DLN-------------DDNEWERVQGSTF-----PPFT
GPNF-DHTFGNIS--------GFYIST-----------PTG---PGGRREQVGLLSLPLN
PSLSPV-----------C--LSF-WYHMYGEN-------VYRLRINIS------------
---------SGDYMEKTVFQKEGNYG---------ENWNYGQVTLNET----------VE
FKVAFNALKNPML----SDIALDDIS----LTHGIC----
>1_Leptonychotes_weddellii_XP_006727684.1 .
CNFEDG-------FCFWVQ---DLN-------------DDNEWERIQGNTF-----PPFT
GPNF-DHTFSNDS--------GFYIST-----------PTG---PGGRRERVGLLSLPLD
PTLEPV-----------C--LSF-WYYMYGEN-------VYKLSINIS------------
---------SDQNMEKTVFQKEGNYG---------ENWNYGQVTLNET----------VE
FKVAFNAFKNQIL----SDVALDDIS----LTYGIC----
>1_Odobenus_rosmarus_divergens_XP_004402608.1 .
CNFEDG-------FCFWVQ---DLN-------------DDNEWERTQGNTF-----PPFT
GPNF-DHTFGNDS--------GFYIST-----------PTG---PGGRRERVGLLSLPLD
PTLEPV-----------C--LSF-WYYMYGEN-------VYKLSINIS------------
---------SDQNMEKTVFQKEGNYG---------ENWNYGQVTLNET----------VE
FKVAFNAFKNQIL----SDIALDDIS----LTYGIC----
>1_Canis_lupus_familiaris_XP_544824.2 .
CSFEDG-------FCFWVQ---DLN-------------DDNEWERIQGSTF-----PPFT
GPNF-DHTFHNDS--------GFYIST-----------PTG---PGGRRERVGLLSLPLD
PTLEPV-----------C--LSF-WYYMYGEN-------VYKLSINIS------------
---------SDQHMEKTVFQKEGNYG---------ESWNYGQVTLNET----------VE
FKVAFNAFKNQIL----SDIALDDIS----LTYGIC----
>1_Mustela_putorius_furo_XP_004770577.1 .
CNFEDG-------FCFWVQ---DLN-------------DDNEWERIQGNTF-----PPFT
GPNF-DHTFGNES--------GFYIST-----------PTG---PGGRRERVGLLSLPLD
PTLEPV-----------C--LSF-WYYMYGEN-------VYKLSINIS------------
---------SGQNMEKIVFQKEGNYG---------ENWNYGQVTLNET----------VE
FKVAFNAFKNQIL----SDIALDDIK----LTYGIC----
>1_Panthera_tigris_altaica_XP_007080732.1 .
CDFEDG-------FCFWVQ---DLN-------------DDNEWERIQGNTF-----PPFT
GPNF-DHTFGNYS--------GFYIST-----------PTG---PGGRRERVGLLSLPLD
PTLEPV-----------C--LSF-WYYMYGEN-------VYKLSINIS------------
---------SNQNMEKTVFQKEGNYG---------ENWNYGQVTLNET----------VE
FKVAFNAFKNQFL----SDIALDDIS----LTYGIC----
>1_Sus_scrofa_NP_001001259.1 .
CNFEDG-------FCFWIQ---DLN-------------DDNEWERIQGTTF-----PPFT
GPNF-DHTFGNAS--------GFYIST-----------PTG---PGGRQERVGLLSLPLE
PTLEPV-----------C--LSF-WYYMYGEN-------VYKLSINIS------------
---------NDQNIEKIIFQKEGNYG---------ENWNYGQVTLNET----------VE
FKVAFNAFKNQFL----SDIALDDIS----LTYGIC----
>1_Pteropus_alecto_XP_006908345.1 .
------------------------------------------------------------
GPDF-DHTFGNIS--------GFYIST-----------PTG---PGGRQERVQLLSLPLD
PTLEPV-----------C--LSF-WYYMYGEN-------VYKLSINIS------------
---------NDQNMEKIIFQKEGNYG---------KNWNYGQVTINET----------VE
FKVAFNAFKNRLL----SDIALDDIS----LTDGIC----
>1_Equus_caballus_XP_003364265.1 .
CDFEDG-------FCFWVQ---DLN-------------DDNEWERVQGSTF-----PPFT
GPDF-DHTYGNVS--------GFYIST-----------PTG---PGGRRERVGLLSLPLD
PTLEPV-----------C--LSF-WYYMYGEN-------VYKLSINIS------------
---------SDQNMEKMIFQKEGNYG---------ETWNYGQVTLNET----------VE
FKVAFNAFKNQLL----SDIALDDIS----LTNGIC----
>1_Tupaia_chinensis_ELW68372.1 .
CTFEDG-------FCFWVQ---DLN-------------DDNEWERVQGNTF-----PPFT
GPNF-DHTFGNIS--------GFYIST-----------PTG---PGGRQERVGLLSLPLN
PTLEPV-----------C--LSF-WYYMYGEN-------VYKLSINIS------------
---------SDQNVEKTVFQKEGNYG---------ENWNYGQVTLNET----------VT
FKVSINAFKNKLL----SDIALDDIS----LTHGIC----
>1_Ailuropoda_melanoleuca_XP_002928043.1 .
CNFEDG-------FCFWVQ---DLN-------------DDDEWERIQGSTF-----PPFT
GPNF-DHTFGNDS--------GFYIST-----------PTG---PGGRQERVGLTSLPLD
PTLEPV-----------C--LSF-WYYMYGEN-------VYKLSVNIS------------
---------SDQNVEKTVFQKEGNYG---------ENWNYGQVTLNET----------VE
FKVAFNAFKNQIL----SDIALDDIS----LTHGIC----
>1_Tarsius_syrichta_XP_008053518.1 .
CNFEDG-------FCFWVQ---DLN-------------DDNEWERVQGNTY-----PPLT
GPNF-DHTFGNVS--------GFYIST-----------PTG---PGGRQERVGLLSLPLD
AMMEPV-----------C--LSF-WYYMYGKN-------VYKLSINIS------------
---------SDQNTEKTIFQKEGNYG---------ENWNYGQVTLNET----------VQ
FKVAFNAFKNQLL----SDIALDDIS----LTYGTC----
>1_Otolemur_garnettii_XP_003783951.1 .
CNFEDG-------FCFWVQ---DLN-------------DDNGWERIQGNTF-----PPLT
GPNF-DHTFGNIS--------GFYIST-----------PTG---PGGRQERVELRSLPLD
PTSEPV-----------C--LSF-WYYMYGEN-------VYKLSINIS------------
---------SGQNMEKTIFQREGNYG---------ENWNYGQVTLNET----------VE
FKVAFNAFKNRVL----SDIALDDIS----LTSGMC----
>1_Oryctolagus_cuniculus_XP_002716708.1 .
CNFEDG-------FCFWVQ---DLN-------------DDNEWERIQGNTF-----PPFT
GPNF-DHTFGNTS--------GFYIST-----------PTG---PGGRQETVVLLSLPLD
RTLEPV-----------C--LSF-WYYMYGEN-------VYKLSINIS------------
---------NAQNIEKTVFQKEGNYG---------ENWNYGQVTLNET----------ME
FKVAFNAFKRQLL----SDIALDDIT----LTQGVC----
>1_Camelus_ferus_XP_006184139.1 .
CNFEDG-------FCFWVQ---DLN-------------DDNEWERVQGNTF-----PPLT
GPNF-DHTFGNDS--------GFYIST-----------PTG---PGGRQERVGLLSLPLD
PTLEPV-----------C--LSF-WYYMYGEN-------VYKLNVNVS------------
---------SDQNMEKTIFQKEGNYG---------ENWNYAQVTLNET----------VE
FKVVFNAFKNAYL----SDIALDDIS----LTYGIC----
>1_Vicugna_pacos_XP_006216823.1 .
CNFEDG-------FCFWVQ---DLN-------------DDNEWERVQGNTF-----PPLT
GPNF-DHTFGNDS--------GFYIST-----------PTG---PGGRQERVGLLSLPLD
PTLEPV-----------C--LSF-WYYMYGEN-------VYKLNVNVS------------
---------SDQNMEKTIFQKEGNYG---------ENWNYGQVTLNET----------VE
FKVVFNAFKNAYL----SDIALDDIS----LTYGIC----
>1_Heterocephalus_glaber_XP_004842272.1 .
CNFEDG-------FCFWVQ---DLN-------------DDNEWERIQGITF-----PPFT
GPNS-DHTFGNIS--------GFYIST-----------PTG---PGGRTGRVGLFSLPLD
TSLNPV-----------C--LSF-WYYMYGDN-------VYKLSINVS------------
---------SSENMEKTIFQKEGNYG---------ENWNYGQVTLNET----------GE
FKVAFNAFKKQRL----SDIALDDIS----LTHGIC----
>1_Chinchilla_lanigera_XP_005376020.1 .
CNFEDG-------FCFWAQ---DLN-------------DDNEWERIQGSSF-----PPFT
GPNF-DHTFGNTS--------GFYVST-----------PTG---PGGRRERVGLLSLPLS
PSSNPV-----------C--LSF-WYYMYGDN-------VYKLSINIS------------
---------SDDNLEKTVFQKEGNYG---------ENWNYGQVTLNET----------VE
FKVAFNAFKNQQL----SDIALDDIS----LAYGIC----
>1_Cavia_porcellus_XP_003469358.1 .
CNFEDG-------FCFWAQ---DLN-------------ADNEWERVQGSTF-----PPLT
GPDF-DHTFGNTS--------GFYIST-----------PTG---PGGRSERVGLLSLPLS
PSSNPV-----------C--LSF-WYYMYGDY-------VYKLSINIS------------
---------SDETMEKTVFQKEGNYG---------QQWNYGQVTLNES----------VE
FKVAFNAFKNPML----SDIALDDIN----LTYGTC----
>1_Elephantulus_edwardii_XP_006889888.1 .
CDFEDG-------FCFWTQ---DLN-------------DDNEWERIQGYSF-----PPNS
GPNF-DHTFGNTS--------GFYIST-----------PTG---PGGRRERVRLLSLPLV
LTLEPA-----------C--LSF-WYYMYGEN-------VYKLSINIS------------
---------TDQDMEKTVFQKEGNYG---------ENWNYGQVTLNET----------VE
FKIAFDAFKNNIL----SDIALDDIG----LTNGIC----
>1_Loxodonta_africana_XP_003410227.1 .
CNFEDG-------FCFWIQ---DLN-------------DDNEWERVQGSTF-----PPFS
GPDF-DHTFGNTS--------GFYIST-----------PTG---PGGRQERVRLLSLPLV
LTGEPA-----------C--LSF-WYYMYGEK-------VYKLTINIS------------
---------TDQNMEKTIFQKEGNYG---------ENWNYGQVTLNET----------VE
FKVAFDGFKNGLL----SDIALDDIS----LTNGIC----
>1_Orycteropus_afer_afer_XP_007933100.1 .
CNFEDG-------FCYWIQ---DLN-------------DDNEWERIQGNSF-----PPFT
GPNF-DHTLRNIS--------GFYIST-----------PTG---PGGRRERVRLLSLPLV
LTWEPI-----------C--LSF-WYYMYGEN-------VYKLSINIS------------
---------SGQNMEKTIFQKEGNYG---------ENWNYGQVTLNET----------VE
FKIAFDAFKNNFL----SDIALDDIS----LTYGFC----
>1_Trichechus_manatus_latirostris_XP_004371409.1 .
CNFEDG-------FCFWIQ---DLN-------------DDNEWERIQGNTF-----PPFT
GPNF-DHTLGNIS--------GFYIST-----------PTG---PGGRKERVRLLSLPFV
LTSEPV-----------C--LSF-WYYMYGEN-------VYKLSINIS------------
---------TEQNMEKTIFQKEGNYG---------DSWNYGQVTLNET----------VE
FKVAFDAFKNTFL----SDIALDDIS----LTNGTC----
>1_Ictidomys_tridecemlineatus_XP_005324381.1 .
CDFEDG-------FCFWIQ---DLN-------------DDNEWERIQGSTY-----PPFT
GPNF-DHTFGNIS--------GFYIST-----------PTG---PGGRRERVGLLSLLLE
PTLEPA-----------C--LSF-WYYMYGEN-------VYKLSINIS------------
---------NDKNMEKTIFQKEGNYG---------ENWNYGQVTLNET----------EE
FKVVFSAIKNQIL----SDIALDDIS----LTHGIC----
>1_Macaca_mulatta_XP_002803225.1 .
CNFEDG-------FCFWVQ---DLN-------------DDNEWERIQGSTF-----PPFT
GPNF-DHTFGNAS--------GFYIST-----------PTG---PGGRKEHVGLLSLHLD
PTLEPA-----------C--LSF-WYHMYGEN-------VHKLSINIS------------
---------NDQNMEKTVFQKEGNYG---------ENWNYGQVTLNET----------VK
FKVGFHAFKNKIL----SDIALDDIS----LTHGIC----
>1_Macaca_fascicularis_XP_005548967.1 .
CNFEDG-------FCFWVQ---DLN-------------DDNEWERIQGSTF-----PPFT
GPNF-DHTFGNAS--------GFYIST-----------PTG---PGGRKEHVGLLSLHLD
PTLEPA-----------C--LSF-WYHMYGEN-------VRKLSINIS------------
---------NDQNMEKTVFQKEGNYG---------ENWNYGQVTLNET----------VK
FKVGFHAFKNKIL----SDIALDDIS----LTHGIC----
>1_Chlorocebus_sabaeus_XP_007964861.1 .
CNFEDG-------FCFWVQ---DLN-------------DDNEWERIQGSTF-----PPFT
GPNF-DHTFGNAS--------GFYIST-----------PTG---PGGRKEHVGLLSLPLD
PTLEPA-----------C--LSF-WYHMYGEN-------VYKLSINIS------------
---------NDQNMEKTVFQKEGNYG---------ENWNYGQVTLNET----------VK
FKVGFHAFKNKIL----SDIALDDIS----LTHGIC----
>1_Papio_anubis_XP_003895651.1 .
CNFEDG-------FCFWVQ---DLN-------------DDNEWERIQGSTF-----LPFT
GPNF-DHTFGNAS--------GFYIST-----------PTG---PGGRXEHVGLLSLPLD
PTLEPA-----------C--LSF-WYHMYGEN-------VHKLSINIS------------
---------NDQNTEKTVFQKEGNYG---------ENWNYGQVTLNET----------VK
FKVGFHAFKNKIL----SNIALDDIS----LTHGIC----
>1_Homo_sapiens_CAB90389.1 .
CNFEDG-------FCFWVQ---DLN-------------DDNEWERIQGSTF-----SPFT
GPNF-DHTFGNAS--------GFYIST-----------PTG---PGGRQERVGLLSLPLD
PTLEPA-----------C--LSF-WYHMYGEN-------VHKLSINIS------------
---------NDQNMEKTVFQKEGNYG---------DNWNYGQVTLNET----------VK
FKVAFNAFKNKIL----SDIALDDIS----LTYGIC----
>1_Gorilla_gorilla_gorilla_XP_004062661.1 .
CNFEDG-------FCFWVQ---DLN-------------DDNEWERIQGSTF-----SPFT
GPNF-DHTFGNAS--------GFYIST-----------PTG---PGGRQERVGLLSLPLD
PTLEPA-----------C--LSF-WYHMYGEN-------VRKLSINIS------------
---------NDQNMEKTVFQKEGNYG---------DNWNYGQVTLNET----------VK
FKVAFNAFKNKIL----SDIALDDIS----LTYGIC----
>1_Saimiri_boliviensis_boliviensis_XP_003934377.1 .
CNFEDG-------FCFWIQ---DLN-------------DDNEWERIRGSTF-----PPFT
GPNF-DHTFGNVS--------GFYIST-----------PTG---PGGRQEQVGLLSLPLD
PTLGPA-----------C--LSF-WYYMYGEN-------VYKLSINIS------------
---------NDQNMEKTIFQKEGNYG---------ENWNYGQVTLNET----------VK
FKVAFNAFKNKIL----SDIALDDIS----LTYGIC----
>1_Callithrix_jacchus_XP_002807810.1 .
CNFEDG-------FCFWIQ---DLN-------------DDNEWERIRGSTF-----PPFT
GPNF-DHTFGNVS--------GFYIST-----------PTG---PGGRQERVGLLSLPLD
PTLGPA-----------C--LSF-WYYMYGEN-------VYKLSINIS------------
---------DDQNIEKTIFQKEGNYG---------ENWNYGQVTLNET----------VK
FKVSFDAFKNKIL----SDIALDDIS----LIYGIC----
>1_Bos_taurus_XP_005201206.1 .
CNFEDG-------FCFWIQ---DLN-------------DDNEWERTQGSTF-----PPST
GPTF-DHTFGNES--------GFYIST-----------PTG---PGGRRERVGLLTLPLD
PTPEQA-----------C--LSF-WYYMYGEN-------VYKLSINIS------------
---------SDQNMEKTIFQKEGNYG---------QNWNYGQVTLNET----------VE
FKVSFYGFKNQIL----SDIALDDIS----LTYGIC----
>1_Bubalus_bubalis_XP_006059408.1 .
CNFEDG-------FCFWIQ---DLN-------------DDNEWERTQGSTF-----PPST
GPTF-DHTFGNES--------GFYIST-----------PTG---PGGRRERVGLLTLPLD
PTPEQA-----------C--LSF-WYYMYGEN-------VYKLSINIS------------
---------SDQNMEKTIFQKEGNYG---------PNWNYGQVTVNET----------VE
FKVAFYGFKNQIL----SDIALDDIS----LTYGIC----
>1_Ovis_aries_XP_004002863.1 .
CNFEDG-------FCFWIQ---DLN-------------DDNEWERTQGSTF-----PPST
GPTF-DHTFGNES--------GFYIST-----------PTG---PGGRRERVGLLTLPLD
PTPEQA-----------C--LSF-WYYMYGEN-------VYKLSINIS------------
---------SDQNTEKTIFQKEGNYG---------QNWNYGQVTLNET----------VE
FKVAFYGFKNQFL----SDIALDDIS----LTYGIC----
>1_Sorex_araneus_XP_004607035.1 .
CNFEDG-------FCFWIQ---DLN-------------DDNEWERIQGYTF-----PPST
GPNF-DHTFGNFS--------GYYIST-----------PPG---PGGRRERVGLLSLPLY
PMLEPV-----------C--LSF-WYYMYGIN-------VYKLSINIS------------
---------NDQNLEKTIFQKEGNYG---------QNWNYGQVTLNET----------ME
FKVAFYAFKNQVL----SDIALDDIS----LTRGIC----
>1_Physeter_catodon_XP_007102318.1 .
CNFEDG-------FCFWIQ---DLN-------------DDNEWERIQGNTF-----PPST
GPNF-DHTFGNDS--------GFYIST-----------PTG---PGGRQERVRLLSLLLD
PTLEPV-----------C--LSF-WYYMYGEN-------VCNLSINIS------------
---------SDENMEKTIFQKEGNYG---------ENWNYGQVTLNET----------ME
FKVAFNAFKNQFL----SDIALDDIS----LTYGIC----
>1_Orcinus_orca_XP_004264514.1 .
CNFEDG-------FCFWIQ---DLN-------------DDNEWERIQGNTF-----PPST
GPNF-DHTFGNDS--------GFYIST-----------PTG---PGGRRERVRLLSLLLD
PTLEPV-----------C--LSF-WYYMYGEN-------VYKLSISIS------------
---------SDQNMEKTIFQKEGNYG---------ENWNYGQVTLNET----------VE
FKVAFNAFKNQFL----SDIALDDIS----LTYGIC----
>1_Lipotes_vexillifer_XP_007467034.1 .
CNFEDG-------FCFWIQ---DLN-------------DDNEWERIQGNTF-----PPST
GPNF-DHTFGNDS--------GFYIST-----------PTG---PGGRRERVGLLSLLLD
PTLEPV-----------C--LSF-WYYMYGEN-------VYNLSINIS------------
---------NGQNMEKTIFQKEGNYG---------ENWNYGQVTLNET----------ME
FKVAFNAFKNQFL----SDIALDDIG----LTYGIC----
>1_Balaenoptera_acutorostrata_XP_007164194.1 .
CNFEDG-------FCFWIQ---DLN-------------DDNEWERIQGNTF-----PPST
GPNF-DHTFGNDS--------GFYIST-----------PTG---PGGRRERVGLLSLLLD
PTLEPV-----------C--LSF-WYYMYGEN-------VYNLSISIS------------
---------SDQNIEKTIFQKEGNYG---------ENWNYGQVTLNET----------ME
FKVAFNAFKNPFL----SDIALDDIS----LTYGIC----
>1_Nematostella_vectensis_XP_001622219.1 .
CEFELG-------MCNWTQ---TV--------------NGYQWIRKSFSTP-----SSNT
GPSG-DHSTGQ----------GYYLYA-----------EAS---NVAQGQKADLVSKAFL
ATSGR------------C--VRF-FYNMNGAA-------IGTLNVFVKDSV---------
-----------NGTETLIFTKSGNKG---------NSWIPGNGTITSS----------NK
YKIVFQAIRGVNYR---GDIAIDDVT----FKEHAC----
>1_Nematostella_vectensis_XP_001624975.1 .
CNFDKD-------MCFWEN---DWSST-----------PTFHWRRHRGHTP-----SRNT
GPVS-DHTSGM----------GYYIYL-----------ETS--WPARRAYTATLISKWLP
PSELK------------C--LTF-WYSMYGHS-------VGAMRVYIRDDF---------
------------EIKKLLWLRSGQQG---------MKWRKADINISSS----------SR
YRIIFEGVRGNGYT---GDIALDDIS----FTNGKC----
>1_Nematostella_vectensis_XP_001639577.1 .
CDFNKNT------FCDWSN---EKFT------------DKFDWRITKGRTG-----TSAT
GPPG-DHTGRQ----------GYYAFI-----------ESS--SPRRPGDTARLVSPIVC
GRV--------------C--LRF-YYNMYGTG-------TGALAVYRREGYGAT------
------------EKWDRVWQRLGDQG---------AAWRRDMVELNSDQ---------QC
YKVVIEATRGSTYL---GDTAIDGIL----VREGSC----
>1_Nematostella_vectensis_XP_001631500.1 .
-------------FCGWTN---YEK-------------DDFDWLLNTGRTG-----SSST
GPEH-DVSNNKT---------GYYALI-----------EGS--WPRQPGHVARLHSPPLT
GIR--------------C--MRF-YYSMYGYG-------IGDLRVFLVEG----------
------------KNIHFLWGRYRDQG---------QGWRKSNVTVYGD----------KG
YVVAFFGRRGKAYT---SDMAIDNIT----FVSGTCD---
>8_Nematostella_vectensis_XP_001639851.1 .
CNFEKD-------QCNWVN---TQVG------------DTYDWVRNKGPTP-----STGT
GPTV-DHTTNSVN--------GYYMYT-----------EVS--NRTGFYAAAHLASPLFR
LAGKT------------C-QFSF-WYHMYGPS-------IGYLQVYYRRN----------
------------GRDSQLFSLRGQQG---------NVWKKGTVSIPKCA---------ND
FQVVIKGNHYSLGAL--GDIAIDDLS----F---------
>1_Ciona_intestinalis_XP_004225997.1 .
CDFETD-------LCGWSN---VANID-----------GVMDWIWSSGATP-----SRYT
GPTV-DHTTNSAT--------GHYLYI-----------EST--GFSSEVTKVWVSSEIYP
ATGGA------------C--FKW-YYHMFGPT-------VGALSLYVQDVSEDISDIG--
------------TGKGRVWSQFGDHG---------DQWEYGEVDIQSQ----------TE
WRIIIEATKTSSLDF--GDIAIDDLD---LIIHQTCA---
>8_Ciona_intestinalis_XP_002120176.2 .
CDFEHG-------TCGYVN---ERSAV-----------DDLDWLRGRSADS-----AEII
GPEF-DHTTETPD--------GYSMFV-----------EMS---LGNTNDKAMLLSETFE
VNAASDR----------C--LTF-WYQIYGSGIPLNTG-VGTLNIYIYNAEN--------
------------QQNVKIWTISGSQG---------NIWIQQQLLIDQYPS--------NN
FWIVFEAVIASTI----GHIAIDDIT----VNLDGC----
>2_Danio_rerio_XP_688254.4 .
CDFEAN-------FCSWMN---VLEV------------DDGDWLRAQAGT------GNHT
RPSV-DHTTNSST--------GYYLFM-----------DSS---VGNWGDTAMILSETFS
PDSRGH-----------C--FTF-WYHMSGQK-------VGTLNVYTNNRTTHRSGQ---
------------KFGQIVWVETGDQG---------DVWRRANIYVAHR----------EH
FWFIFEVLKGEGAK---GSIALDDIN----IVPGPC----
>2_Astyanax_mexicanus_XP_007232584.1 .
CDFEVN-------MCGWRN---VLDE------------DDTDWLRDQGNTQ-----APST
GPSI-DHTTNSSV--------GYYLYV-----------DIT---VGKQGSRALLLSEIFP
ADSTESTGQ--------C--FTF-WYHIHGYK-------IGTLNLYINNRTTHSSGN---
------------KLGDLMWTESGDQG---------DVWWRSRVDIHYT----------EP
FWFVFQYQKGEGSA---GSVALDDLH----ITPGPC----
>5_Lepisosteus_oculatus_XP_006634407.1 .
CDFETN-------LCGWTN---IEVV------------DEGDWIRSRGNTP-----NINT
GP-------------------GYYVYA-----------DSS---VGSPGDRIMLVSEIFQ
PAVEGS-----------C--LSF-WYHMYGQN-------IGNLSLYINNRTLHTNGN---
------------KLGSLIWRKSGNQG---------NNWSEGMVTVDFW----------EP
YWFIFVYEKGLGLM---GDVALDDIQ----L---------
>2_Oncorhynchus_mykiss_CDQ69328.1 .
CDFQTN-------LCGWTN---VAMAGV----------DEGDWLRGRGASP-----NPNT
GPSV-DHTTNSSL--------GYYLYV-----------DSS---VGQWGDRSMLVSEILQ
ADSGGY-----------C--LTF-WFHMYGPH-------IGTLNLYRNDRKQHASG----
------------GAADVLWTESGSQG---------DVWLEGSVYVDYT----------QP
FWFVFMYWRGRAPG---GDVALDDIT----IHPGHC----
>1_Takifugu_rubripes_XP_003975514.1 .
CDFEIN-------MCSWSN---VGGV------------DEEDWLRGRGDQP-----NLNT
GPSI-DHTTNSSQ--------GYYLYV-----------DSS---VGEWGDRTFLISDVFH
PSTRGH-----------C--LTF-WYHMSGNH-------VGTLRVFLNDRKMHATGN---
------------EEGTLKWMESGNKG---------DKWQEASVHIKHD----------EA
FWFVFVYQRGMTPW---GAIALDDIG----VLPGDC----
>4_Poecilia_formosa_XP_007548807.1 .
CDFESS-------FCSWSN---LGGRV-----------DQGDWLLGAGASP-----NPNT
GPTV-DHTTNSSN--------GHYIYV-----------DSS---VGEWGDMSYLVSDVFQ
PSSRGH-----------C--LTF-WYHMYGSH-------IGTLTVYINDRKMHAGGN---
------------EEGYLKWTKAGNSG---------DQWLQDSVYIKHE----------EA
FWFVFVYERGKSIG---GDVALDDIT----IQPSSC----
>1_Poecilia_formosa_XP_007548806.1 .
CDFESS-------FCSWSN---LGGRV-----------DQGDWLLGAGASP-----NPNT
GPTV-DHTTNSSN--------GHYIYV-----------DSS---VGEWGDTSYLVSDVFQ
PSSRGH-----------C--LTF-WYHMYGSH-------IGTLNVYINDRKMHAGGN---
------------EEGHLKWTKAGNSG---------DQWLQDSVYIKHE----------EA
FWFVFVYERGKSIG---GDVALDDIT----IQPSSC----
>4_Poecilia_reticulata_XP_008432794.1 .
CDFESS-------FCSWSN---LGGRV-----------DQGDWLLGAGASP-----NPNT
GPTV-DHTTNSSN--------GHYIYV-----------DSS---VGEWGDMSYLVSDVFQ
PSSRGH-----------C--LTF-WYHMYGSH-------IGTLNVYINDRKMHDGGN---
------------EEGHLKWTKAGNSG---------DQWLQDSVSIKHX----------EA
FWFVFVYERGKGIG---GDVALDDIT----IQPSIC----
>3_Cynoglossus_semilaevis_XP_008332746.1 .
CDFEIN-------MCSWSN---LGDGV-----------DQGDWLRGSGGSS-----HPHT
GPSF-DHTTNTTH--------GHYLYV-----------DCT---VGEWGDRSFLVSEVFQ
WSTGGH-----------C--LTF-WYHMKGDH-------VGTLRVYINDRKMQNGGN---
------------EEGILKWTETGNKG---------DQWKMANVYFKHE----------EA
FWFVFVYQRGSNPS---GDVALDDIR----ISPGSC----
>2_Haplochromis_burtoni_XP_005912475.1 .
CDFEDT-------MCSWSN---LGEGV-----------DQGDWLRGSGGSP-----NPHT
GPSV-DHTTNSTQ--------GHYVYV-----------DSF---VGEWGVSSFLVSDVLQ
PSTRGH-----------C--LTF-WYHMYGNH-------VGTLRVYINNRKMQAGGD---
------------EVGLLKWTETGNRG---------EKWQMANVSVMHD----------EA
FWFVFVYQRGRMAG---GDVALDDIT----IVPGSC----
>3_Oreochromis_niloticus_XP_005476590.1 .
CDFENT-------MCSWSN---LGEGV-----------DQGEWLHGSGGSP-----NPHT
GPSV-DHTTNSTQ--------GHYVYV-----------DSF---VGEWGDSSFLVSDVLQ
PSTRGH-----------C--LTF-WYHMYGNH-------VGTLRVYINNWKMQAGGD---
------------EVGLLKWTETGNKG---------EKWQMANVSVTHD----------EA
FWFVFVYQRGRTAG---GDVALDDIT----IVPGSC----
>4_Maylandia_zebra_XP_004543081.1 .
CDFEDT-------MCSWSN---LGEGV-----------DQGEWLRGSGGSP-----NPHT
GPSV-DHTTNSTQ--------GHYVYV-----------DSF---VGEWGVSSFLVSDVLQ
PSTRGH-----------C--LTF-WYHMFGNH-------VGTLRVYINNRKMQAGGD---
------------EVGLLKWTETGNKG---------EKWQMANVSVTHD----------EA
FWFVFVYQRGRMAG---GDVALDDIT----IIPGSC----
>2_Pundamilia_nyererei_XP_005742648.1 .
CDFEDT-------MCSWSN---LGEGV-----------DQGDWLRGSGGSP-----NPHT
GPSV-DHTTNSTQ--------GHYVYV-----------DSF---VGEWGVSSFLVSDVLQ
PSTRGH-----------C--LTF-WYHMYGNH-------VGTLRVYINNRKMQAGGD---
------------EVGLLKWTETGNKG---------EKWQMANVSVTHD----------EA
FWFVFVYQRGRMAG---GDVALDDIT----IVPGSC----
>5_Nematostella_vectensis_XP_001639850.1 .
CDFENVQPPQ---YCGWTN---SKS-------------DNFDWTYQQGRTP-----SIST
GPKF-DHTFGDDR--------GHYMYI-----------EVS---SGSRGAKALLESSLFS
PGSGK------------C--LEF-WYHMYGSS-------IGQLNVYLKTGAS--------
------------LPSNPTWQRQKDQG---------NQWFIAQVPIQNIY---------TQ
MKVVFEGVRGFSYQ---GDIALDDIR----LKDGAC----
>1_Callorhinchus_milii_XP_007905686.1 .
CDFEHG-------FCDW-E---QSTR------------DDFDWTRCRYHTS-----SWET
GPNG-DHTKGQCKRKG-----GRYLYI-----------EAS--YPQQSGDRAALISPVIR
GPA--------------C--LLF-WYNMYGKH-------MGSLNVYSKYESAADW-----
---------------FRLWSTTGNQG---------RKWHRAQIDIRENQ---------ET
FQVIIEGVLGLSYQ---SDIAIDDVQ----IYTDSC----
>1_Ciona_intestinalis_XP_004226723.1 .
CHFEGVLS-----TCGWQH---DAT-------------SDFNWSRNKGNTV-----SSET
GPAY-DHTTLQNE--------GFYLYI-----------ETS--SPQTSGMKARILTPMLT
APSEGH-----------C--LEF-AYNMYGEN-------VDTLSVYQVTDDQITK-----
---------------KEIFKVSGNHGN--------NEWMESQISIFGN----------QK
YQLAFEGRRGSGYR---GDLAIDDVI----IYPWPC----
>1_Ateles_geoffroyi_ABD14657.1 .
CSFDIPND-----LCDWTW---IPTA------------SGAKWTQKKGPSG-----KPGV
GPDG-DFSSPGS---------GYYMLL-----------DPR---NARPGQKAILLSPV-S
PSSG-------------CLSLSF-HYILRGQSP------GAALHVYASVLGS--------
------------IRKHTLFS--GHPG---------PNWHAVSVSYTTVGR--------IQ
FMVVGVFGKTPE-----PAVAVDAIN----IAP-------
>1_Callithrix_jacchus_ABD14640.1 .
CSFDIPND-----LCGWTW---IPTA------------SGAKWTQKKGPSG-----KPGV
GPDG-DFSSPGS---------GYYMLL-----------DPR---NARPGQKAILLSPV-S
PSSD-------------CLSLSF-HYILRGQSP------GAALHIYASVLGS--------
------------IRKHTLFS--GHPG---------PNWQAVSVSYTTVGR--------IQ
FIVVGVFGKIPE-----PAVAVDAIS----IAP-------
>2_Tupaia_chinensis_XP_006155746.1 .
CNFDTSND-----LCGWSW---IPTA------------SGAKWTQKKGSSG-----QTGV
GPDD-DFSSPGS---------GFYMLL-----------DPK---NAKPGQKSALLSPL-S
QSRG-------------CLTLSF-HYILRGQSP------GAALNVYASVFGS--------
------------IRKHILFS--GQPA---------PNWKPVSVNFTAQGQ--------IQ
FTVEGVFGKVPE-----PAVAVDAIS----IA--------
>2_Pelodiscus_sinensis_XP_006132716.1 .
CDFDVLDA-----LCGWEN---PPGT------------STASWKQWVGSGD-----IAGV
GPQD-DFSKPGF---------GYYMLM-----------EFL---ELEAGGRALLRSPPFS
SPGG-------------CLALSF-YYIIHGKSP------SATLNIYAAPAGATEA-----
------------DLGTPLLSLKGDQG---------AAWQLGQVNYSGTNE--------I-
---QGSYSEMPE-----PGLAVDSVR----V---------
>1_Chrysemys_picta_bellii_XP_008175628.1 .
CDFDTLDD-----LCGWQN---TPGT------------GGALWGQWVGAGD-----QAGV
GPQD-DFSKPGI---------GYYMLM-----------EFL---ESEAGGSALLRSPPYP
SLGG-------------CLALSF-YYIVHGKSP------SATLNVYAAPAGVTGA-----
------------DLGTPLLSLRGDQG---------ADWQWGLVNYTGTSE--------IQ
FVFQGSYAEKPE-----PGLAVDSVR----V---------
>2_Oryzias_latipes_XP_004080081.1 .
CDFDKSGD-----LCGWET---HVDNP-----------DVYGFIQWSGQTD-----TPGT
GPDD-DFSTPGG---------GQYMLM-----------DSY---DTMPGESAQLRSPVIT
NSDG-------------CLELTF-YYYLYGT--------STTMKISVHTITDV-------
------------NPGPALFEVTGNQG---------QGWKLATVQYKGT----------SA
PRFVIMGTYGETPE---TDIAIDAVC----ITTCK-----
>1_Ciona_intestinalis_XP_004225943.1 .
CTFDGQAWGG-TSGCKYVQ---NQD-------------DNGDWQLSDGTGLSNGN-PVTS
GPSM-DHTPSAG---------GYFAMV-----------DVT---SLPPGSVVRFTTSKAM
PASTDI-----------C-TIRF-WYFMSGTEL------STILRTYVVESTG--------
-------------TRLLTSSFYGNTGS--------SDWQYASVVVSSN----------NL
FRVEFEAETGNYASSG-GVIAVDDVT----FT-DAC----
>2_Pundamilia_nyererei_XP_005738973.1 .
CSFNMEGDQW-KERCQLSQ---DPD-------------DDFDWRIGSSTE------TAGA
GPIT-DHSQGGG---------GNFLYI-----------NSA---IQHEGDVAKVTTRSPF
PASIGL-----------C-HLRF-WFFMHGSDR------MGTLKVFTVGPSG--------
-------------TRLLMWAATGNHG---------RQWTYANVIVSST----------VP
FRVTFEAQVGGDMW---TDIALDDIS----YT--------
>2_Haplochromis_burtoni_XP_005950358.1 .
CSFNMEGDQW-KERCQLSQ---DPD-------------DDFDWRIGSSTE------TPGA
GPIT-DHSQGGG---------GNFLYI-----------NSA---IQHEGDVAKVTTRSPF
PASIGL-----------C-HLRF-WFFMHGSDR------MGTLKVFTVGPSG--------
-------------TRLLMWAATGNHG---------RQWTYANVIVSST----------VP
FRVTFEAQVGGDMW---TDIALDDIS----YT--------
>2_Maylandia_zebra_XP_004546964.1 .
CSFNMEGDQW-KERCQLSQ---DPD-------------DDFDWRIGSSTE------TPGA
GPIT-DHSQGGG---------GNFLYI-----------NSA---IQHEGDVAKVTTRSPF
PASIGL-----------C-HLRF-WFFMHGSDR------MGTLKVFTIGPSG--------
-------------TRLLMWAATGNHG---------RQWTYANVIVSST----------VP
FRVTFEAQVGGDMW---TDIALDDIS----YT--------
>2_Neolamprologus_brichardi_XP_006795220.1 .
CSFNMEADQW-KERCQLSQ---DPD-------------DDFDWTIGSSTE------TPGA
GPIT-DHSQGGG---------GNFLYI-----------NSA---IQREGDVAKVTTRSPF
PASIGL-----------C-HLRF-WFFMHGSDR------MGTLKVFTVGPSG--------
-------------TRLLMWAATGNHG---------RQWTYANVIVSST----------VP
FRVTFEAQVGGDMW---TDIALDDIS----YT--------
>2_Oreochromis_niloticus_XP_005449181.1 .
CSFNMEGDQW-KERCQLSQ---DPD-------------DDFDWRIGPSTE------TPGA
GPIT-DHSQGGG---------GNFLYI-----------NSA---TQREGDVAKVTTRSPF
PASIGL-----------C-HLRF-WFFMHGSDR------MGTLKVFTVGPSG--------
-------------TRLLMWAATGNHG---------RQWTYANVIVSNT----------VP
FRVTFEAEVGGDMW---TDIALDDIS----YT--------
>2_Xiphophorus_maculatus_XP_005798674.1 .
CNFNMEDDRW-EQICQLSQ---DPD-------------DDFDWMIGHRTE-------IGV
GPQS-DHSPDGG---------GNFLYI-----------HSG---TQREGDVAKVMTMNPF
PASIGL-----------C-HLRF-WFFMYGSTT------MGTLKVYTVGPNG--------
-------------TPLLMWATTGNHG---------NQWTYANVILSNT----------KD
FRVTFQAKVGGDMW---TDIALDDIS----YT--------
>1_Poecilia_reticulata_XP_008394947.1 .
CDFNMEDDRW-EQICQLSQ---DPD-------------DDFDWRIGHKTE------T-GV
GPQS-DHSPDGG---------GNFLYI-----------DSA---TQREGDVAKVTTTTPF
PASIGL-----------C-HLRF-WFFMYGSPR------MGTLKVYTVGPNG--------
-------------TPLLMWATTGNHG---------NQWTYANIILSNT----------KD
FRVTFQAEVGGDMW---TDIALDDIS----YT--------
>2_Poecilia_formosa_XP_007555745.1 .
CDFNMEDDRW-EQVCQLSQ---DPD-------------DDFDWRIGHKTE------T-GV
GPQS-DHSPDGG---------GNFLYI-----------HSA---TQREGDVAKVTTTNPF
PASIGL-----------C-HLRF-WFFMYGSPK------MGTLKVYTVGANG--------
-------------TPLLMWATTGNHG---------NQWTYANVVLSNT----------KD
FRVTFQAEVGGDMW---TDIALDDIS----YT--------
>2_Oryzias_latipes_XP_004081348.1 .
CDFNMEEVEW-EERCQLFQ---DAD-------------DDFDWRISQRTE------TPGA
GPQT-DHSAEGA---------GSFLYI-----------HSA---PQREGDIAKVTTRNRF
PASIGV-----------C-HVRF-WYFMHGSDK------MGTLKVYTAGPSG--------
-------------TPLLMWAATGNHG---------NQWKYANVILSNT----------AP
FRVTFQAEVGGDMW---TDIALDDIS----YT--------
>2_Lepisosteus_oculatus_XP_006634407.1 .
CNFNMPSTESWEAVCHLTQ---NGN-------------DDFDWKIGSRTE------TEGT
GPTA-DHSPEGD---------GKFLYV-----------NSA---IQKEGDIAIITTSTPY
PASIGV-----------C-HLRF-WYYMYGSQN------MGTLKVYTVGSNG--------
-------------ISLLMWSVIGNQG---------NKWNYANVILSNN----------QP
FQVAFEAEIGGDSL---TDIALDDIS----FT--------
>1_Callorhinchus_milii_XP_007887989.1 .
CSFDGPDTGFCISDCGLVQ---NTD-------------DDFDWTIGYETI------STET
GPIT-DHTPGAR---------GMFAYV-----------NSL---AQREGDIARITTTHHF
PASLGV-----------C-HLRF-WIYMYGSRE------MGTLKVYTVGENG--------
-------------MHLLMWAVTGNE----------NRWKYVNVILSNN----------NP
FQVAFEAEVGGDNL---TDIAIDDIS----FS--------
>2_Xenopus_Silurana_tropicalis_XP_002933197.2 .
CNFEYTEDNN-PLECGLTQ---DQD-------------DDFDWSRGDRG---------MI
GLNT-DHTPGSG---------KHFLFI-----------NSS---LQQEGDIARILTSNDF
LVTNGT-----------C-RIRF-WYYIQGPPD------SSTLKLYIVTNHG--------
-------------LNFLYWSAAENTN---------MRWTYANVILSSN----------SP
YRVAFEAHVGGEQL---FDIALDDIS----FT--------
>1_Falco_peregrinus_XP_005228927.1 .
CNFETQHQEW-TTVCGLTQ---DPS-------------DDFDWNISNSAV------MGQT
GPDT-DHTPGKG---------QHFLYV-----------NSS---AQKEGNRARIITTKLF
PASLGI-----------C-RVRF-WFWMFASRQ------TGVLKVYMVEEHG--------
-------------TDILMWSSSRNEE---------NKWMYANVVLSSN----------SP
FRVAFEAEVGWSKP---TEFALDDIS----FT--------
>1_Falco_cherrug_XP_005432256.1 .
CNFETQHQEW-TTVCGLTQ---DPS-------------DDFDWNISNSAV------MGQT
GPDT-DHTPGKG---------QHFLYV-----------NSS---AQKEGNRARIITTKLF
PASLGI-----------C-RVRF-WFWMFASRQ------TGVLKVYMVEEHG--------
-------------TDIFMWSSSRNEE---------NKWMYANVVLSSN----------SP
FRVAFEAEVGWSKP---TEFALDDIS----FT--------
>2_Columba_livia_XP_005511659.1 .
CNFETQDQEW-TTACGLTQ---DPN-------------DDFDWNISNSVV------PGQM
DLDA-DHTPGKG---------QHFLYV-----------NSS---AQKEGNRARIITTKLF
PASLGV-----------C-RVRF-WFWMFASRQ------TGVLKVYAAEEHG--------
-------------MDILMWSSTRNEE---------NKWMYANVVLSSN----------SP
FRAVFEAEVGWSQP---TEFALDDIS----FT--------
>2_Melopsittacus_undulatus_XP_005153022.1 .
CNFETQDQEW-TTACGLTQ---DPR-------------DDFDWNISNNAI------MGQT
GPDI-DHTPGRG---------QQFLYI-----------NSS---AQKEGNIARIITTKPF
PASLGV-----------C-RIRF-WFWMFPSRQ------TGVLKVESTTEHG--------
-------------MDILMWSSSRNEE---------NKWMYANVALSSN----------IP
FRVAFEAEVGWSQP---TEFALDDIS----FT--------
>2_Geospiza_fortis_XP_005418712.1 .
CNFETQDQEW-TTVCGLTQ---DTT-------------DDFDWNISKSAV------TGQT
HPHT-DHTPGKG---------QRFLYV-----------NSS---AQKEGNRARITTTKFF
PPSLGV-----------C-RVRF-WFWMFPSRQ------TGVLKVYTVEEHG--------
-------------MDILMWSSSRNEE---------NKWMYGSVVLSSN----------SL
FRVAFEAEVGWSQP---TEFALDDIS----FT--------
>2_Zonotrichia_albicollis_XP_005480520.1 .
CNFETQDQEW-TTVCGLTQ---DTT-------------DDFDWSISNNAV------TEQT
HPHT-DHTPGKG---------QRFLYV-----------NSS---AQKEGNRARVTTTKFF
PPSLGV-----------C-RVRF-WFWMFPSRQ------TGILKVYTVEEHG--------
-------------MEILMWSSSRNEE---------NKWMYGSVVLSSN----------SL
FRVAFEAEVGWSQP---TEFALDDIS----FT--------
>2_Pseudopodoces_humilis_XP_005519171.1 .
CNFETQDQEW-TTVCGLTQ---DTT-------------DDFDWKISNSAV------TGQT
GPHT-DHTPGKG---------RSFLYV-----------NSS---AQKEGDRARITTTKFF
PASLGV-----------C-RVRF-WFWMFASRQ------TGVLKVYTVEEHG--------
-------------MEILMWSSSRNEE---------KKWMYGSAVLSSN----------SL
FRVAFEAEVGWSQP---TEFALDDIS----FT--------
>2_Ficedula_albicollis_XP_005040868.1 .
CNFETPDQEW-TAACGLTQ---DTT-------------DDFDWNISNSAV------TGQA
DPHT-DHTPGKG---------QSFLYV-----------NSS---AQKEGNRARITTSKFF
PASTGV-----------C-RVRF-WFWMFASRQ------TGLLKVYTVEEHG--------
-------------MEILMWSSSRNEE---------NKWMYGSAVLSSN----------SR
FRVAFEAEVGWSQP---TEFALDDIS----FT--------
>1_Meleagris_gallopavo_XP_003207096.1 .
CNFETQEQEW-TTVCGLTQ---DRG-------------DDFDWNVSSGGV------TGKM
SPDA-DHTPGKG---------QHFLYV-----------NST---AQEEGSRARIITTKFF
PASLGV-----------C-RVRF-WFWMFASRQ------RGVLKVYSVEEHG--------
-------------MDILMWSSSKNEE---------NKWMYANVVLSSN----------AP
FRVAFEAEVGQSEP---TEFALDDIS----FT--------
>1_Gallus_gallus_AGN95663.1 .
CNFETQEQEW-TTICGLMQ---DTG-------------DDFDWNVSNGSV------TEQM
SPDT-DHTPGKG---------QHFLYV-----------NST---AQEEGSRARITTTKFF
PASLGV-----------C-RVRF-WFWMFASRQ------TGVLKVYSVEEHG--------
-------------MDILMWSSSKNEE---------NKWMYANVVLSSN----------TP
FRVAFEVEVGKSEP---TEFALDDIS----FT--------
>1_Gallus_gallus_XP_418614.4 .
CNFETQEQEW-TTICGLMQ---DTG-------------DDFDWNVSNGSV------TEQM
SPDT-DHTPGKG---------QHFLYV-----------NST---AQEEGSRARITTTKFF
PASLGV-----------C-RVRF-WFWMFASRQ------TGVLKVYSVEEHG--------
-------------MDILMWSSSKNEE---------NKWMYANVVLSGN----------TP
FRVAFEVEVGKSEP---TEFALDDIS----FT--------
>2_Alligator_sinensis_XP_006028732.1 .
CNFETQDQEW-TVMCGFTQ---DVG-------------DTFDWSIGNSSV------TKQN
GPGA-DHTPGNG---------QHFLYV-----------NSS---SQKTGDTTRIVTTSFF
PASLGV-----------C-RIRF-WFWLCDSRQ------TGSLKVYTVEEHG--------
-------------MDILMWSSSRKKE---------RTWMYANVVLSSN----------SP
FKVAFEAEVGANEL---TEFALDDIS----FT--------
>2_Alligator_mississippiensis_XP_006264197.1 .
CNFETQDQEW-TVMCGFTQ---DVG-------------DTFDWSIGNSSI------TKQN
GSGA-DHTPGNG---------QHFLYV-----------NSS---SQKTGDTTRIVTTSFF
PASLGV-----------C-RIRF-WFWLCDSRQ------TGSLKVYTVEEHG--------
-------------MDILMWSSSRKKE---------RTWMYANVVLSSN----------SP
FKVAFEAEVGANEL---TEFALDDIS----FT--------
>2_Chrysemys_picta_bellii_XP_005308194.1 .
CNFETGDQDW-TIACGLKQ---DSI-------------NDFDWSIGNRVV------TGQS
GPDG-DHTPGNG---------QQFLYV-----------NSS---AQQEGNRARIITTKLF
PASLGV-----------C-RVRF-WFWLCDSRQ------TGTLKVYTVEEHG--------
-------------MHILMWSSSGNKG---------SRWTYANVVLSSN----------SP
FRVAFEAEVGGNEL---TEVALDDIS----FT--------
>2_Anolis_carolinensis_XP_008110895.1 .
CNFETQGQEW-SSVCGLRQ---DLE-------------DDFDWNIGSKIA------IEYG
DLIQ-DHTPGNG---------ANFLYI-----------NST---TQRKGNRARIVTTTYF
PASLGV-----------C-RLRF-WFWMYNSPQ------TGILKVYVVGKTG--------
-------------MDILMWAATGNKR---------NVWTYANVALSSN----------TP
FKVAFEAETGAHSL---LEFALDDIS----LT--------
>2_Dasypus_novemcinctus_XP_004472813.1 .
CNFETTSGPW-TTACGLTQ---DPQ-------------GDLVWAIGSRTT------AAVG
SPDS-DHTPGSG---------RHFLYV-----------NLA---GPKEGSTARITTSEYF
PASLGL-----------C-IVRF-WFYMVDPRS------MGILKVYTIEESG--------
-------------LNLLVWSLIGNQG---------PGWTYGHVSLSSH----------SP
FKVAFEADLGGAKD---IFIALDDIS----FT--------
>2_Peromyscus_maniculatus_bairdii_XP_006989989.1 .
CNFETASGDW-TAGCGLTQ---DPE-------------DDLDWAIGSTIP------TEVL
NQDS-DHTPGSG---------RHFLYV-----------NSS---VSKEGSTARIITSQFF
PASLGM-----------C-NVRF-WFYMVDPWI------MGILKVYIIEESG--------
-------------LNILMWSMIQNKN---------TGWTYAHVPLSSY----------SP
FKVAFEADLGGKED---IFIALDDIT----FT--------
>1_Rattus_norvegicus_XP_006222550.1 .
-----------------------------------------DWSIGSVIT------TEAL
SPDS-DHTPGSG---------RHFLFV-----------NSS---LSREGSTARVITSRFF
PASLGM-----------C-TVRF-WFYMVDPQI------MGILKVYLIEESG--------
-------------LNILMWSMMQNKN---------TGWTYAHVPLSSN----------SP
FKVAFEADLGGKED---IFIALDDIT----YT--------
>1_Cricetulus_griseus_XP_007622972.1 .
CNFETS-GDW-TVSCGLTQ---DPE-------------DDLDWAIGSTIP------AEAL
SEDS-DHTPGSG---------RNFLYV-----------NSS---VSKQGTSARITTSQFF
PASLGI-----------C-TVRF-WFYIADLKM------MGILKVYIIEESG--------
-------------LNILMWSMMQNKN---------TGWTYAHVPLSSN----------SP
FKVAFEADLGEKED---IFIALDDIT----FT--------
>2_Mus_musculus_XP_006543683.1 .
CNFETTSGDW-TVECGLTQ---DPE-------------DDLDWSIGSIIP------TEGL
SRDS-DHTPGSG---------RHFLYV-----------NTS---LAEEGSTARIITSHFF
PASLGI-----------C-TVRF-WFYMVDPHI------VGILKVYLIEKSG--------
-------------LNILMWSMMRNKN---------TGWTYAHVPLSSN----------SP
FKVAFEADLGGKED---IFIALDDIT----FTPT------
>1_Heterocephalus_glaber_XP_004899915.1 .
CSFDTGSGNW-TTACSLTQ---DSE-------------DDLDWAVGSRLP------AGTS
STDS-DHTPGSG---------RHFLYV-----------NSS---SPQEGSTARIITAKYF
PASLGM-----------C-MLRF-WFYVANPQS------MGILKVYTIEESG--------
-------------LDILVWSEIGNKR---------TGWTYGHVSLSSN----------SP
FKVAFEADLGGNED---IVIALDDIS----FT--------
>2_Chinchilla_lanigera_XP_005387294.1 .
CNFETTSGNW-TVACSLTQ---DSE-------------DDLDWAIGSRIP------TEAS
STDS-DHTPGGG---------HHFLYV-----------HSS---NPGEGSTARIITAEYF
PASLGM-----------C-TLRF-WFYMVDPQS------MGILKVYIIEESG--------
-------------LDILVWSETGNKR---------TGWTYGLVSLSSN----------SP
FKVAFEADLGGSED---IFIALDDIS----FT--------
>1_Erinaceus_europaeus_XP_007526775.1 .
CSFEAASGNW-TTACGLIQ---DAQ-------------EDSSWAIGSS--------TEAQ
TPDS-DHTPGSG---------RNFLYV-----------MSS---GHKEGYPARIITSQYF
PASLGL-----------C-AVRF-WFYMVDPKS------MGVLKVYTIEESG--------
-------------LNIVMWSVIRNKR---------MGWLYGHATLSSY----------GP
FKVAFEADLDGSEH---ILIALDDIS----FT--------
>1_Condylura_cristata_XP_004691168.1 .
CNFEITSENW-TTACGLIQ---DSQ-------------DDLDWAIGSR--------TENL
SPDS-DHTPGSG---------QNFLYV-----------NSS---GSKEGYTARIITSQYF
PASLGI-----------C-TVRF-WFYMVDPRN------EGILKVYIIEEFG--------
-------------LNILVWSSIGNTR---------TSWMYGHVSLSSN----------SP
FKVAFEADLSGMDY---IFTALDDIS----FT--------
>1_Oryctolagus_cuniculus_XP_008266860.1 .
CNFETTSENW-TTACSLTQ---DSE-------------DDLDWAIGSRIH------TEAL
NPDS-DHTPGSG---------QHFLYV-----------NSS---GPKEGSTARITTSKFF
PASHGM-----------C-SVRF-WFYTVDPGS------MGILKVYTVEESG--------
-------------LNILVWSVVGNKR---------TGWTYGHVSVSSN----------GP
FKVAFEADLGGNEN---IFIALDDIS----FT--------
>1_Ictidomys_tridecemlineatus_XP_005325874.1 .
CNFETTSGNW-TTACDLTQ---DSE-------------DGLVWDIGSEIS------AETL
SPDS-DHTPGSG---------RHFLYI-----------NSS---SPKEGATGRIITTKYF
PASLGM-----------C-AVRF-WFYMVDPRN------MGILKVYTIEESG--------
-------------LNILVWSAIGNKR---------TGWMYGHVPLSTN----------SP
FKVAFEADLGGNDN---IFIALDDIS----FT--------
>1_Loxodonta_africana_XP_003410764.1 .
CNFET-LGNW-TTVCSLTQ---DSQ-------------DNLDWVIGKRIP------AEAL
NPDA-DHMPGNG---------QHFLYV-----------NSS---GPKEGYTARITTSRYF
PASLGM-----------C-TVRF-WFYMVDPNN------MGILKVYTTEESG--------
-------------LNILVWSVIGNKR---------TGWTYGSVALSSS----------SP
FKVTFEADLAGDEN---IFIALDDIS----FT--------
>1_Trichechus_manatus_latirostris_XP_004380633.1 .
CNFEA-SGNW-TTVCSLTQ---DSQ-------------DDLDWVIGKRIP------AETW
EPDS-DHTPGNG---------QHFLYV-----------NSS---GPREGYTARITTSKYF
PASLGI-----------C-TVRF-WFYMVDPNN------MGILKVYTIEESG--------
-------------LNILVWSVIGNKR---------TGWIYGYVPLSSN----------SP
FKVAFEADLAGDED---IFIALDDIS----FT--------
>1_Chrysochloris_asiatica_XP_006869969.1 .
CNFET-VGHW-TTVCSLTQ---DSQ-------------DDLDWAIGKTIP------AEGL
SPDS-DHTPGNG---------QHFLYV-----------NSS---GPKE-YTARITTSKYF
PASLGM-----------C-TVRF-WFYMVDPNN------MGVLKVYIIGESG--------
-------------LNILVWSVIGNKR---------TGWLYGYIPLSSN----------SP
FKVAFEADLGGGEN---IFIALDDIS----FT--------
>1_Orycteropus_afer_afer_XP_007934543.1 .
CNFET-LGHW-TTACSLTQ---DSQ-------------DDLDWVTGTKIP------AETL
SPDS-DHTPGNG---------HHFLYV-----------NSS---DPK-GHTARIITSKYF
PASLGI-----------C-TVRF-WFYMLDPNS------MGILKVYTIEESG--------
-------------LNILVWSVIGNKR---------TGWTYGYVPLSSN----------TP
FKVAFEADLGGEKD---IFIALDDIS----FT-PECEH--
>2_Otolemur_garnettii_XP_003786924.1 .
CNFETNWENW-TTVCSLTQ---DSQ-------------DDLDWTIGTRIP------AEAL
APDS-DHTPGSG---------KHFLFV-----------NSS---GLKDGRAARITTSKYF
PASLGM-----------C-TVRF-WFYMVDPRS------MGVLKVYVIEESG--------
-------------LNILVWSVIGNKR---------TGWVYGYALLSSN----------SP
FKVSFEADLNGNED---LFIALDDIS----FT--------
>1_Odobenus_rosmarus_divergens_XP_004393043.1 .
CNFET-SGNW-TTACGLTQ---DSQ-------------DDLDWAIGTRIP------VETS
SPDI-DHTPGSG---------QHFLSV-----------SSS---GPEEGHTARITTSQYF
PASLGV-----------C-TVRF-WFYMVDPKS------MGILKVYTIEESG--------
-------------LNILVWSVIGSKR---------TGWMYGHVPLSSN----------SA
FKVAFEADLAGNEE---IFIALDDIT----FT--------
>1_Leptonychotes_weddellii_XP_006733092.1 .
CHFET-SGNW-TTACGLTQ---DSQ-------------DDLDWAIGTRIP------AETS
SPDI-DHTPGNG---------QHFLSV-----------SSS---GPKEGHTARITTSQYF
PASLGM-----------C-TVRF-WFYMVDPRS------MGLLKVYTIEESG--------
-------------LNILVWSVIGSKR---------TGWMYGHVPLSSY----------SA
FKVAFEADLAGNEE---IFIALDDIT----FT--------
>1_Ailuropoda_melanoleuca_XP_002913203.1 .
CNFETTSGNW-TTACGLT------Q-------------DDLGWAIGTRIP------VEAL
NPDF-DHTPGNG---------QHFLYI-----------NSS---RPQEGHTARISTSQYF
PASLGM-----------C-TVRF-WFYMVDPRS------MGVLKVYTIEESG--------
-------------LNILVWSVIGNKR---------TGWMYGHVPLSSN----------SA
FKVAFEADLAGEED---IFIALDDIT----FT--------
>1_Mustela_putorius_furo_XP_004757726.1 .
CNFEITSGNW-TTACSLTQ---DSE-------------DDLDWVIGTRIP------AEAL
SPDL-DHTPGSG---------RHFLYV-----------SSS---GHKEGHTARITTSQYF
PASLGI-----------C-AVRF-WFYMVDPRS------MGVLKVYTIEESG--------
-------------LNILVWSAIGSKR---------TGWIYGHVPLSST----------SA
FKVTFEADLAGNED---IFIALDDI---------------
>2_Gorilla_gorilla_gorilla_XP_004049178.1 .
CNFETSSGNW-TTACSLTQ---DSE-------------DDLDWAIGNRIP------AKAL
IPDS-DHTPGSG---------QHFLYV-----------NSS---GCKEGSVARITTSKSF
PASLGM-----------C-TVRF-WFYIIDPRS------MGILKVYTIEESG--------
-------------LNILVWSVIGNKR---------RGWTYGYVPLSSN----------SP
FKVAFEADLDGNED---IFIALDDIS----FT--------
>2_Macaca_fascicularis_XP_005564821.1 .
CNFETSSGNW-TTACSLTQ---DSE-------------DDLDWAIGSRIP------AEAL
IPDS-DHTPGSG---------KHFLYV-----------NSS---GSKEGSIARVTTSKSF
PASLGM-----------C-TVRF-WFYTIDPRS------MGILKVYTIEESG--------
-------------LNILVWSVIGNKR---------TGWTYGYVPLSSN----------SP
FKVAFEADLDGNED---IFIALDDIS----FT--------
>2_Homo_sapiens_NP_001135780.2 .
CNFETSSGNW-TTACSLTQ---DSE-------------DDLDWAIGSRIP------AKAL
IPDS-DHTPGSG---------QHFLYV-----------NSS---GSKEGSVARITTSKSF
PASLGM-----------C-TVRF-WFYMIDPRS------MGILKVYTIEESG--------
-------------LNILVWSVIGNKR---------TGWTYGSVPLSSN----------SP
FKVAFEADLDGNED---IFIALDDIS----FT--------
>1_Nomascus_leucogenys_XP_003257601.2 .
CNFETSSGNW-TTACSLTQ---DSE-------------DDLDWAIGSRIP------AEAL
IPDS-DHTPGSG---------QHFLYV-----------NSS---GSKEGSIARITTSKFF
PASLGM-----------C-TVRF-WFYMIDPRN------MGILKVYTIEESG--------
-------------LNILVWSVIGNKR---------SGWTYGYVPLSSN----------SP
FKVAFEADLDGNED---IFIALDDIS----FT--------
>1_Saimiri_boliviensis_boliviensis_XP_003930758.1 .
CNFETSPGNW-TTACSLTQ---DSE-------------DDLDWAIGSRIP------AEAL
IPDS-DHTPGSG---------QHFLYI-----------NSS---GSKQGSIARITTSKYF
PASLGM-----------C-TVRF-WFYMIDPRS------MGILKVYTIEESG--------
-------------LNILVWSVIGNER---------MGWTYAYAPLSSN----------GP
FKVAFEADLDGNED---IFIALDDIS----FT--------
>1_Callithrix_jacchus_XP_003733348.1 .
CNFETSPGNW-TTACSLTQ---DSE-------------DDLDWAIGSRIP------ARAL
IPDS-DHTPGSG---------QHFLYV-----------NSS---VSKQGSIARITTSKDF
PASLGM-----------C-TVRF-WFYMVDPRS------MGILKVYTIEESG--------
-------------LNILVWSVIGNER---------TGWTYAYAPLSSN----------SP
FKVAFEADLDGNED---IFIALDDIS----FT--------
>2_Tarsius_syrichta_XP_008052234.1 .
CNFETSSGNW-TSACSLTQ---DTE-------------DDLDWAIGNRIP------AESL
IPDS-DHTPGNG---------QHFLYV-----------NSS---GPKEGSTARITTSKYF
PASLGM-----------C-IVRF-WFYMVDPRS------MGILKVYTIEESG--------
-------------LNIQIWSAIGTKR---------TGWMFGYTPLSSN----------SP
FKVAFEADLAGSED---IFIALDDIS----FT--------
>1_Felis_catus_XP_006933369.1 .
CNFETTSGNW-TTACSLIQ---DSQ-------------DDLDWAIGSRIP------AEAL
SPDF-DHTPGSG---------QHFLYV-----------NSS---GPKEGYTARITTSQYF
PASLGV-----------C-TVRF-WFYMVDPRN------MGILKVYTIEESG--------
-------------LNILVWSVIGNKR---------TGWMYGYVPLSSN----------SA
FKVAFEADLAGSED---IFVALDDIS----FT--------
>1_Panthera_tigris_altaica_XP_007081400.1 .
CNFETTSGNW-TTACSLIQ---DSQ-------------DDLDWAIGSRIP------AEAL
SPDF-DHTPGSG---------QHFLYV-----------NSS---GPKEGYTARITTSQYF
PASLGV-----------C-TVRF-WFYMVDPRN------MGILKVYTIEESG--------
-------------LNILVWSVIGNKR---------TGWMYGYVPLSSN----------SA
FKVAFEADLAGSED---VFIALDDIS----FT--------
>1_Eptesicus_fuscus_XP_008147104.1 .
CNFETTSRNW-TTACSLTQ---DSE-------------DDLDWAIGNRMP------DEAL
SADS-DHTPGSG---------QHFVYV-----------NSS---GPKEGYTARITTSQYF
PASLGV-----------C-TVRF-WFYMTDPRS------MGVLKVYIVEESG--------
-------------LNILVWSVIGNKR---------TGWVYGYAHLSSN----------SP
FKVAFEADLSGNEH---IFIALDDIS----FT--------
>1_Ceratotherium_simum_simum_XP_004425503.1 .
CNFETTSGNW-TTACNLTQ---DSQ-------------DDLDWATSSRIS------AEAL
SPDS-DHTPGSG---------RHFLYV-----------NSS---GPEEGFTARVTTSQYF
PASLGM-----------C-TVRF-WFYMVDPRS------MGILKVYIIEESG--------
-------------LNILVLSVIGNKR---------TGWRYAHAPLSSN----------SP
FKVAFEADLAGNED---IFIALDDIS----FT--------
>1_Vicugna_pacos_XP_006208974.1 .
CNFETTSGNW-TTVCSLTQ---DSQ-------------DDLDWAIGSRIP------TEAL
SPDS-DHTPGSG---------QHFLYV-----------NSS---GPKEGFTARITTSQYF
PASVGM-----------C-AVRF-WFYTIDPSS------MGVLKVYTVEESG--------
-------------LNILVWSMIGSER---------TGWLYGHTPLSSN----------SP
FKVAFEADLSGNEN---IFIALDDIS----FT--------
>1_Camelus_ferus_EPY73883.1 .
CNFETTSGNW-TTVCSLTQ---DSQ-------------DDLDWAIGSRIP------TEAP
SPDS-DHTPGSG---------QHFLYV-----------NSS---DPKEGFTARITTSQYF
PASLGM-----------C-TVRF-WFYMINPSS------MGVLKVYTIEESG--------
-------------LNILVWSMIGSER---------TGWLYGHTPLSSN----------SP
FKVAFEADLSGNEN---IFIALDDIS----FT--------
>1_Ovis_aries_XP_004014713.1 .
CNFETTSGNW-TTACHLTQ---ESQ-------------DDLDWAIGSRIP------TEAL
SPDP-DHTPGSG---------QHFLFV-----------NSS---GPKEGYTARITTSQYF
PASLGM-----------C-AVRF-WFYMVDPRS------TGVLKVYTVDESG--------
-------------LNILMWSMIGNKR---------TGWMYGHVPLSSN----------SP
FKVAFEADLSGKEN---IFIALDDIS----FT--------
>1_Lipotes_vexillifer_XP_007447360.1 .
CNFEITSGSW-TTACSLTQ---DSQ-------------DDLDWAIGSRIP------TEAL
SPDL-DHTPGSG---------QHFLYV-----------NSS---GPKEGYTARITTSQCF
PASLGM-----------C-TVRF-WFYMVDPRS------MGVLKVYTVEESG--------
-------------LNILVWSVTGNKR---------TGWMYGHVPLSSN----------SP
FKVAFEADLSGKEN---IFIALDDIS----FT--------
>1_Tursiops_truncatus_XP_004315179.1 .
CNFEITSGSW-TTACSLTQ---DSQ-------------DDLDWAIGSRIP------TEAL
SPDL-DHTPGSG---------QHFLYV-----------NSS---GPKEGYTARITTSQCF
PASLGM-----------C-TVRF-WFYMVDPRS------MGVLKVYTVEESG--------
-------------LSILVWSVIGNKR---------TGWMYGHVPLSSN----------SP
FKVAFEADLSGKEN---IFIALDDIS----FT--------
>1_Balaenoptera_acutorostrata_XP_007189919.1 .
CNFEITSGSW-TTACSLTQ---DSQ-------------DDLDWAIGSRIP------TEAL
SPDL-DHTPGSG---------QHFLYV-----------NSS---GPKEGYTARITTSQCF
PASLGT-----------C-TVRF-WFYMVDPRS------MGVLKVYTVEESG--------
-------------LNILVWSVIGSKR---------TGWMYGHIPLSSN----------SP
FKVAFEADLSGKEN---IFIALDDIS----FT--------
>1_Physeter_catodon_XP_007110148.1 .
CNFEITSGSW-TTACSLTQ---DSQ-------------DDLDWAIGSRIP------TEAL
SPDL-DHTPGSG---------QHFLYV-----------NSS---GPKEGYTARITTSQCF
PASLGM-----------C-TVRF-WFYMVDPRS------MGVLKVYTVEESG--------
-------------LNILVWSVIGNKR---------TGWMYGHVPLSSN----------SP
FKVAFEADLSGKEN---IFIALDDIS----FT--------
>2_Lipotes_vexillifer_XP_007459072.1 .
TDFERG-------LGLWN----HSE----------------GWARNHSAGGR----QHPA
WPHR-DHSRNSAQ--------GSFLVS-----------VAE------PSAPAILSSPEFQ
ASAPQK-----------C-SLTF-YHYLHGSE-------AGCLQVFLQTRS---------
--------PGAPQAAVLLRRRHGELG---------AAWVRDRVDIQSK----------HP
FRILLAGQTGPG-----GVVGLDDLI----LS-D------
>1_Orcinus_orca_XP_004285016.1 .
TDFERG-------LGLWN----HSE----------------GWAWNHSAGGP----QHPA
WPHR-DHSRNSAQ--------GSFLVS-----------VAE------PSATAILSSPEFQ
ASAPQK-----------C-SLTF-YHYLHGSE-------AGCLQVFLQTRS---------
--------AGAPQAAVLLRRRHGELG---------AAWVRDRVDIQSK----------HP
FRILLAGQTGPG-----GVVGLDDLI----LS-D------
>1_Physeter_catodon_XP_007127338.1 .
TDFERG-------LGLWN----HSE----------------GWSRNHSVGSP----QHPA
WPHR-DHSRNSAQ--------GSFLVS-----------VAE------PSAPAILSSPEFQ
ASAPQN-----------C-SLTF-YHYLHGSE-------AGCLQVFLQTQS---------
--------PGAPQPAVLLRGRHGELG---------AAWVRDRVDIQSE----------HP
FRILLAGHTGPG-----GVVGLDDLI----LS-DHC----
>2_Sus_scrofa_XP_003122383.2 .
TDFEMG-------LGLWN----HSE----------------GWARNHSTGRP----QHPA
WPRG-DHSRNSAQ--------GSFLVS-----------TAE------PSDPAILSSPEFQ
ASAPHN-----------C-SLVF-YHYLHGSE-------AGCLQVFLQARS---------
--------SGAPQTPVLLRGRRGELG---------AAWVRDRVDIQSG----------RP
FRILLAAQTGPG-----GVVGLDDLI----LS-D------
>1_Bos_taurus_NP_001137345.1 .
TDFEMG-------LGLWN----HSE----------------GWTRNHSAGGP----RYPA
WPRG-DHTWNSAQ--------GSFLAS-----------VAE------PSTPAVLSSPEFQ
ASAPHN-----------C-SLVF-YHYLHGSE-------AGCLQVFLQTAS---------
--------PAAPQTPVLLRRRHGELG---------AAWVRDRVDIQSE----------HP
FRILLAGQTGPG-----GVVGLDDLI----LS--------
>2_Bubalus_bubalis_XP_006062567.1 .
TNFEVG-------LGLWN----HSE----------------GWTRNHSAGGP----RYPA
WPRG-DHTWNSAQ--------GSFLAS-----------VSE------PSAPAVLSSPEFQ
ASAPHN-----------C-SLVF-YHYLHGSE-------AGCLQVFLQTTS---------
--------PAAPQTPILLRRRHGELG---------AAWVRDRIDIQSE----------HP
FRILLAGQTGPG-----GVVGLDDLI----LS--------
>2_Canis_lupus_familiaris_XP_005625136.1 .
TDFEMG-------LGLWN----HLE----------------GWARNHSTGAW-----HPA
WPHR-DHSQNSAQ--------GFFLVS-----------VAE------PSSPAVLSSPIFQ
ASGAHN-----------C-SLVF-YYYLHGSE-------HGSLQLFLQMEN---------
--------PGSPQVSILLRRRCGELG---------AAWVRDRVDIQSE----------HP
FRILLTGHTGPG-----GVLSLDDLI----LS-E------
>2_Ailuropoda_melanoleuca_XP_002929944.1 .
TDFETG-------LGLWN----HSE----------------GWARRNHSAGT----RPPA
WPRR-DHSRNSAH--------GSFLVS-----------VAE------PSAPAVLSSPEFQ
ASDTRN-----------C-SLVF-YHYLHGSE-------DGSLQLFLQTQS---------
--------PGSPQGPVLLRRRHGDLG---------AAWVRDRVDIQSE----------RP
FRILLTGHTGPG-----GVVSLDDLI----LS-D------
>2_Felis_catus_XP_006939727.1 .
TDFETG-------LGPWN----HSE----------------GWARNHSAGP-----RPPA
WPRR-DHSRNSAQ--------GSFLVS-----------VAE------PSAPAVLSSPEFQ
ASGPHN-----------C-SLIF-YHYLHGSE-------GGCLQLFLQIQS---------
--------PGSPQGPVLLRRRHGELG---------AAWVRDRVDIQSE----------HP
FRILLTGHTGPG-----GVVSLDDLI----LS-D------
>2_Odobenus_rosmarus_divergens_XP_004412890.1 .
TDFETG-------LGPWN----PSE----------------GWARNHSAGA-----RPAA
WPRR-DHSRNSAH--------GSFLVS-----------VAE------PSAPAVLSSPEFQ
ASGAHN-----------C-SLIF-YHYLHGSE-------DGYLQLFLQTQS---------
--------PGSPQGPVLLRRRHGELG---------AAWVRDRVDIQSE----------HP
FRILLTGHTGPG-----GVVSLDDLI----LS-D------
>2_Leptonychotes_weddellii_XP_006750212.1 .
TDFETG-------LGPWN----HSE----------------GWARNHSASA-----RPRA
WPHR-DHSRNSAH--------GSFLVS-----------VAE------PSAPAVLSSPEFQ
ASGARN-----------C-SLIF-YHYLHGSE-------DGYLQLFLQTRS---------
--------PGSPQGPVLLRRRHGELG---------AAWVRDRVDIQSE----------HP
FRILLTGHTGPG-----GVVSLDDLI----LS-D------
>2_Homo_sapiens_Q6UXC1.2 .
TDFETG-------LGPWN----RSE----------------GWSRNHRAGGP----ERPS
WPRR-DHSRNSAQ--------GSFLVS-----------VAE------PGTPAILSSPEFQ
ASGTSN-----------C-SLVF-YQYLSGSE-------AGCLQLFLQTLG---------
--------PGAPRAPVLLRRRRGELG---------TAWVRDRVDIQSA----------YP
FQILLAGQTGPG-----GVVGLDDLI----LS-D------
>2_Callithrix_jacchus_XP_002743514.1 .
TDFETD-------LGLWS----RSE----------------GWARNHSAGSP----DHPA
WPCR-DHSRNSAQ--------GSFLVS-----------VAE------PGNLAALSSPELQ
ASGASS-----------C-SLVF-YYYLHGSE-------AGCLQLFLQTLG---------
--------SSTPQAPVLLRRRRGELG---------TTWVRDRVDIQSA----------HP
FQILLAGQTGPG-----GVVGLDDLI----LS-E------
>2_Saimiri_boliviensis_boliviensis_XP_003941402.1 .
TNFETG-------LGLWS----RSE----------------GWARNHSAGGT----EHPA
WPCR-DHSRNSAQ--------GSFLVS-----------VAE------PGNPAVLSSPELQ
ASGTSS-----------C-SLIF-YYYLHGSE-------ASCLQLFLQTLG---------
--------SSNPQAPVLLRRHRGELG---------TAWVRDRVDIQSA----------YP
FQILLAGQTGPG-----GVVGLDDLI----LS-E------
>3_Eptesicus_fuscus_XP_008150854.1 .
TDFEMG-------LGLWH----RSE----------------GWTRNHSASVP----ERPA
WPRR-DHSRNSPQ--------GYFLVS-----------VAE------PRAPALLCSPELQ
ASGPHN-----------C-SLVL-YLYLHGSQ-------TGRLRLYLQAQG---------
--------PHAPRDPVLLRSRHGELG---------DAWVRDRVDIQSE----------HP
FRILLAGQTGPG-----GVVGLDDLI----LS-DGCTP--
>2_Loxodonta_africana_XP_003423098.1 .
TDFETG-------LGLWN----QSE----------------GWSWDHSTGGL----EHPA
WPRR-DHSQNSAK--------GSFLIS-----------VAK------PSAPAILSSPEFQ
ASGTYH-----------C-TLVF-YYYLHGSE-------AGSLQLFLQSQD---------
--------PGAPQTPILLRSRRGDLG---------DIWVRDQVDVQSM----------HP
FRILLIGQTGPG-----GVVGLDDLI----LS-DRC----
>2_Trichechus_manatus_latirostris_XP_004391123.1 .
TDFETG-------LGLWN----LSE----------------GWSLNHSAGGL----EHPA
WPRR-DHSRNSAK--------GSFLIS-----------VAK------PSTPAVLSSPKLQ
ASGG-H-----------C-ALVF-YRYLCGSE-------AGSLQLFLQFQD---------
--------NGASQTPVLLRSRRGELG---------DIWVRDRVDIRSV----------HP
FWILLIGQTGPG-----GVVGLDDLI----LS-DRC----
>1_Sorex_araneus_XP_004613439.1 .
TDFETG-------LGLWN----QTE----------------GWSRNSSAGGP----QHPS
WPRR-DHSQNSAR--------GAFLVS-----------QAQ------PGSPALLSSPLFQ
ASQLHN-----------C-SLTF-YLYLHGSE-------DGCLQLFLQPGS---------
--------PSAPGTPTLLRRRRGELG---------ATWVRDRVDVQSP----------HP
FRILLAGQTGPG-----GVVGLDDLI----LS-E------
>2_Jaculus_jaculus_XP_004654157.1 .
TDFETG-------LGPWN----HSD----------------GWTLNHNAGGS----VGPA
WPSR-DHSHNSAQ--------GSFLVS-----------MAK------PGNLAVLSSPEFQ
ASDPYN-----------C-SLIF-YYYLHGSE-------ASRLQLLVQALG---------
--------SSDSQAPVLLRSRHGELG---------AAWVRDQVDIRSP----------HP
FQILLVGETGPG-----GVIGLDDLI----LS--------
>2_Microtus_ochrogaster_XP_005346347.1 .
TDFETG-------LGPWN----QLE----------------NWTRNCSAGSV----VSPA
WPHR-DHSQNSAY--------GFFLVS-----------EAK------PGTAAVLFSPEFQ
ASVLYN-----------C-SLTF-YYYLHGSE-------ASRLQLFLQAQG---------
--------LNATQAPVLLRSHRGELG---------TAWVRDRVDIQSA----------HP
FRILLAGETGPG-----GIVGLDDLI----IS--------
>3_Mesocricetus_auratus_XP_005083825.1 .
TDFETG-------LGPWN----QFE----------------GWTRNYSAGSM----VTPA
WPQR-DHSRNSAY--------GFFLVS-----------VAK------PGTTAVLFSPEFQ
ASVSYN-----------C-SLTF-YYYLHGSE-------ASRLQLFLQAQG---------
--------LSTPQDPVLMRSHHGELG---------TGWVRDRVDIQSV----------HP
FRILLVGETGPG-----GVIGLDDLI----VS--------
>2_Rattus_norvegicus_NP_665711.1 .
TDFETG-------LGPWT----QLE----------------GWTRNFSAGSM----VSPA
WPHR-DHSRNSAY--------GFFLVS-----------VAK------PGTTAVLYSPEFQ
GSVSYN-----------C-SFTF-YYYLHGSE-------ANQFQLFVQAQG---------
--------LNTTQPPVLLRSRHGELG---------TAWVRDRVNIQSA----------HP
FRILLAGETGPG-----GFVGLDDLI----MS--------
>3_Cricetulus_griseus_XP_007652450.1 .
TDFETG-------LGPWN----QLE----------------GWTRNYSAGSM----VTPA
WPHR-DHSRNSAY--------GFFLIS-----------VAK------PGTTAVLFSPEFQ
ASISDN-----------C-SFTF-YYYLHGSE-------ASRFQLFLQAQG---------
--------LNTPQEPVLLRSHHGELG---------TAWVRDRVDIQSV----------HP
FRILLAGKTGPG-----GIMGLDDLI----MS-NS-----
>2_Peromyscus_maniculatus_bairdii_XP_006981077.1 .
TDFETG-------LGLWN----QLE----------------GWTRNHSAGSM----VSPA
WPHR-DHSRNSAY--------GFFLVS-----------MAK------PGTTAVLFSPEFQ
ASVPYN-----------C-SLTF-YYYLHGSE-------ASCFQLFLQVQG---------
--------LNTPPDPVLLRSHHGELG---------TAWVRDRVDIQSA----------QP
FRILLAGETGPG-----GIVGLDDLI----MS--------
>2_Tupaia_chinensis_XP_006163443.1 .
TDFEMG-------LGPWT----PSG----------------DWARNNSAGGP----THPT
WPRR-DHSRNSAQ--------GHFLMS-----------VAE------LGAPAILSSPELQ
ASGSHN-----------C-SFVF-YYYLHGSE-------DGWLRLFLQTRG---------
--------SGAHQAPVLLRSRHGQLR---------AAWVRDRVDVHCA----------QP
FRILLTAETGLG-----GVVGLDDLI----LS-D------
>2_Monodelphis_domestica_XP_007475452.1 .
TDFENG-------LNHWT----NTT----------------GWVITRGSEAS----VASA
EPVR-DHSKNSAS--------GSFLLS-----------KAE------QENPAILVSPEFY
PSSTNN-----------C-LFTF-YYYLHGSE-------DGNLQLFLQSLD---------
---------PDSPQTELIRTRHGELG---------TAWVRDRVDIYKK----------HP
FRILLKGHTGPG-----GVVGLDDLI----LN-Q------
>2_Sarcophilus_harrisii_XP_003757565.1 .
TDFENG-------LGEWE----NTT----------------GWVITRGSEAS----VASA
EPVR-DHSKNSAS--------GSFLLT-----------KAD------QGTPAVLVSPGFH
PSTTNS-----------C-VFTF-YYYLHGSE-------AGSLQLFLQSQD---------
---------PESHQMNLIRTRQGDLG---------AAWVRDKVTLYSK----------NP
FWILLKGETGPG-----GVVGLDDLI----LN-Q------
>1_Anolis_carolinensis_XP_008122996.1 .
SRFEEG-------WGHWRP---ELDQ-------------QLLWTRNSSLHVA----ST--
SPLR-DHSTNSPE--------GYFVYI-----------NHG--DLGPKQRRGWLLSPTLA
ASKTEP-----------C-YLVL-YLYLHGSD-------TNSLEVYYRTEE---------
-------------KMELVRSRTGDLG---------NFWFRDKVAFDVK----------EK
FQIVIEGAFGTGDK---GSIALDDLI----LS--------
>3_Chrysemys_picta_bellii_XP_005295688.1 .
CSFESG-------WCGWNT---GPD--------------YPTWVRNTSLHLA----PGAR
SPTR-DHSSNSRT--------GFFLHV-----------STG--PQDLSSGAARLVSPTFQ
ATTTSC-----------C-SLVF-YSHLYDSA-------TSSLNIYYQTSS---------
------------GVMQLVRTRAGDLG---------DYWFREKVDFNVT----------KN
FQIVLEGVIGTGHK---GSMALDDLV----LS--------
>3_Gallus_gallus_XP_004945774.1 .
CSFEED-------LCSWEV---EAG--------------QPTWERNTSVGLG----TTSG
VPTR-DHSTNSAT--------GYFLH------------TVA----GGAVSVARLSSPTFQ
ATNS-------------C-SLVL-YCHLHGSA-------TSSLRISYVINS---------
-------------TEHLVRERTGDTG---------SCWVRERVDFNLK----------ES
FKVLITGEAGSG-----GSVAVDDLI----LS--------
>3_Anas_platyrhynchos_EOB04885.1 .
CSFENG-------FCNW-V---EAG--------------QMTWERNTSMKLG----DTYG
IPTR-DHSTNSAA--------GYFLHI-----------SSA--SAAGSSSTASMSTSIIS
SNSS-------------C-YLVL-YCHLHGSA-------TNSLSISYMTNS---------
-------------TEQLVRQRTGDTG---------NCWVRERVDFNVT----------ES
FKVLIKGVARSG-----GTVAIDDLI----LS-PGCTPH-
>1_Falco_cherrug_XP_005442182.1 .
CSFEQN-------LCSWEA---EVG--------------QPAWERNTSLNLG----TAYG
IPTR-DHSNNSRA--------GFFLHV-----------RST--SAAGASGTARLSSPAFQ
ATNS-------------C-SLVL-YYHLHGSA-------TSSLNISYVTGS---------
-------------TKHLVRERMGDLG---------SCWVRERVDFNVT----------GI
FKVLIEGAAGSA-----GTVAIDDLI----LS--------
>1_Falco_peregrinus_XP_005231416.1 .
CSFEQN-------LCSWEA---EVG--------------QPAWERNTSLNLG----TAYG
IPTR-DHSNNSRA--------GFFLHV-----------RST--SAAGASGTARLSSPAFQ
ATNS-------------C-SLVL-YYHLHGSA-------TSSLNISYVTGS---------
-------------TKHSVRERMGDLG---------SCWVRERVDFNVT----------GI
FKVLIEGAAGSA-----GTVAIDDLI----LS--------
>2_Columba_livia_XP_005513259.1 .
CSFEEG-------LCSWEV---EVA--------------QPMWERNTSLNLG----TSYG
IPTR-DHSSNSRA--------GFFLHV-----------GST--SATGAGSTARLSSSTLK
ANKS-------------C-SLVL-YCHLHGSA-------TSSLSISYVTNS---------
-------------TKHLVRERTGDLG---------NCWVRERVDFNVT----------ES
FKVLIEGVASGT-----GTVAIDDLF----LS--------
>1_Pseudopodoces_humilis_XP_005527367.1 .
CSFDRD-------LCGWEA---AAG--------------SPAWGRNTSLNLG----TSYG
IPTR-DHSNSSRA--------GFFLHV-----------GSG--LTARGGGTAQLSSPTFQ
ATNS-------------C-SLVL-YCHLHGSA-------TSNLSIFYVTNS---------
-------------TKHLMRERTGDLG---------SCWVRERVDFNVT----------DP
FKVLIEGVAGRG-----GTVAIDDLI----LS-Q------
>2_Geospiza_fortis_XP_005423876.1 .
CSFDYD-------LCGWET---ATG--------------PSVWGRNTSLNLG----TSYS
IPTR-DHNNKSRA--------GFFLHV-----------SSD--ATAQAGGTAQLSSPTFQ
ATNS-------------C-SLVL-YCHLHGSA-------TSSLSISYVTNS---------
-------------TKHLMRERTGDLG---------SCWVRERVDFNVT----------DP
FKVLIEGVAGSG-----GTVAIDDLI----LS-Q------
>2_Zonotrichia_albicollis_XP_005491945.1 .
CSFDYD-------LCGWEM---AAG--------------PPVWGRNTSLNLG----TSYS
IPTR-DHSNNSRA--------GFFLHV-----------SSD--PTAQAGGTAQLSSPTFQ
ATNS-------------C-SLVL-YCHLHGSA-------TSTLSISYVTNS---------
-------------TKHLMREKTGDLG---------SCWVRERVDFNVA----------DP
FKVLIEGLAGSG-----GTVAVDDLI----LS-Q------
>3_Ficedula_albicollis_XP_005055441.1 .
CSFDHD-------LCGWEA---VAEP------------PAPVWGRNTSLNLG----TSYG
IPTR-DHSNNSRA--------GFFLHV-----------GSG--PTAQADGTAQLSSPTFQ
ATNS-------------C-SLVL-YCHLHGSA-------TSKLSISYVTNF---------
-------------TKHLMRERTGDLG---------SCWVRERVDFNVM----------HP
FKVLIEGVAGSG-----GTVAIDDLI----LS-Q------
>3_Latimeria_chalumnae_XP_006007071.1 .
CDFELG-------LCDWEQ---ETGS------------DEINWELTNKYSIPTS--TPFT
GPTR-DHTLNNDM--------GYFLYI-----------NSS--RPTVKNDRAKLLSPHLE
ATKNDS-----------C-YLVL-YYYLYGTH-------TGSLNVYYRTSVP--------
------------GDLVRVGGKYGEMG---------DYWFKDQIEFKVD----------MN
FQIVIEGVIGEEEK---GNIALDDLI----LS--------
>9_Nematostella_vectensis_XP_001639851.1 .
CTFEAG-------FCHWNN---SAV-------------ADMPWYLREGKTA-----STGT
GPSA-DHTTGTPN--------GYYLHI-----------EAS---WFSKGSVAILEGPYML
PTSY-------------C-SITF-FYHMFGGD-------CGSL-LVYVYSG---------
------------GDIVQVFNETGDHG---------DRWINANINIKSQ----------YA
FRIHIVATRGSSYK---GDIALDDIT----FA--------
>1_Nematostella_vectensis_XP_001634417.1 .
CDFEQG-------FCQWLQ---SSD-------------SDFQWTRHKGSTA-----SLDT
GPSS-DHTTVNGT--------GWYIYI-----------ETS--DPNREGNKARLVSPTLR
PVDPRNP----------C-NATF-FTHMYGNA-------IGQLNIVQAPVI---------
------------GHDVTKLSITSQLG---------NMWVMKQVVFDSS----------RE
FQIVLEGVRGSSYR---GDIALDDIT----FSE-------
>1_Nematostella_vectensis_XP_001623438.1 .
CDFDSG-------LCGLRH---DNT-------------TRMRWDLATGRTL-----SGDT
GPSL-DHTTHSNK--------GSFVYI-----------EAS---RVALGSKAWLSSDWMD
PGSAV------------C--IQF-WYHMYGEH-------VGSLSVLAVTR----------
------------TNQQVVWRMAGNMG---------DRWIFGQTVIDIK----------GE
FKFVIEGIRGDGNL---GDIALDDLA----LLEGRC----
>4_Ciona_intestinalis_XP_002120176.2 .
TTFETG-------LNGWSQ---DNI-------------DEFDWTLQSKYS------ETTT
GPLR-DHTLSNKF--------GNYVVM-----------SSA---SQTAGDRAWLNSSPMQ
SRTN-------------C-ELRF-WFYMNGPD-------VYRLSVYTRINTNGG------
------------FNHLKDFIGEPTDN---------MLWQRAVIPLIVD----------DP
FVVVIEGVVGYGNV---GFIAIDDVS----FS-TEC----
>2_Ciona_intestinalis_XP_002120176.2 .
CDFENG-------FCYWIR---APD-------------DPVTWLRTTGATD-----STST
GPNV-DHTTLSSS--------GHYAYI-----------DAT---GQYEGANARLISSDIT
PGIDGL-----------C--IEF-WYFMYGRD-------IGSLNVYWMTGGG--------
------------ANQELLWTRHGTRG---------PQWSYGQAHVTKQ----------QT
LQMVIEATVGPAWA---GDIAIDDVT----FDYGNCP---
>8_Lepisosteus_oculatus_XP_006634407.1 .
CDFEVD-------LCGWQQ---DPN-------------EGSDWRRQQGSMG-----TGSL
GPAE-DHTTGSVR--------GHYILV-----------EGN---GQTEKAVARIRSPLVA
VGLEGL-----------C--LMF-WYHMYGGK-------VGSLIVSYGNAS---------
-------------NKTMLWMKTGTWG---------PQWNYAQIHITGA----------HN
IQIIFEGIRED------GAIALDDIS----FNPDSCP---
>1_Latimeria_chalumnae_XP_005996620.1 .
CNFEVD-------LCSWKQ---DQN-------------DDFDWRRQPGSSG-----LVSM
GPVG-DHTTGSTR--------GYYIVI-----------EAS---HQVKGAKARIRSVPIP
MGSEGL-----------C--LKF-WYHMFGKD-------IDALNVYYKKTS---------
-------------SEVLLWKKRGAWG---------PQWNFAQVHIVDT----------GS
IEIIFEGKRGTYWN---GDIALDDIA----FNLGPCP---
>1_Ciona_intestinalis_XP_002123962.2 .
CNFDQQN------ICGWSH---DVN-------------GDFDWTINKGKTL-----SLRT
GPIH-DHTSGV----------GWYIYM-----------EAS--SPRLRGQTAILRTPPIP
ASLRI------------C--MRF-YYHMFGKS-------MGSLSVFIARPSV--------
------------PRLIPKWSADGQQSSNQ------SEWKFAEVDLFQT----------FV
YQIIIRGTRGSSFY---SDMAIDDIT----ITRGGC----
>6_Ciona_intestinalis_XP_002120176.2 .
CNFENGG------ICDWTQ---DND-------------DVFDWTVSSGFRC-----RADT
GPCV-DHTTSTRD--------GKFLFI-----------DSS---TQISGETARILSPTMI
SRVNAED----------C-SLRL-HYHMYGEN-------VRSLTVFTRTQIG--------
------------GPLEQQWKQHGTQG---------DAWERTEVKLKPIAN--------IP
FQVLIEAMSPNSAL---GDIAIDDIS----FS-NS-----
>6_Lepisosteus_oculatus_XP_006634407.1 .
CNFESG-------LCSWTP---VSQ-------------DGVKWSVGTGGNKP----LTEL
FPNR-DHTTGTSA--------GHFLFI-----------DIP--NLPQGSHAARIGSPLLT
SASQ-------------C-ELRF-YYYLSSHK-------AGALRVYLRNSND--------
------------GPLELLWERQEKIG---------QYYERVAVALISQ----------YP
FQVIIEGSVRDLAG---LGLAVDDIS----FS--------
>5_Nematostella_vectensis_XP_001639851.1 .
CNFETD-------LCNWQQ---LTD-------------DDTDWTRMKGATP-----SYNT
GPGR-DHTLGTTD--------GYYIYL-----------ETS---TGRYGDNARLASPPLQ
GQ---------------C-SMRF-FYHMFGQH-------VNSLNVYLRFTND--------
------------GFGNRIMNVSGEVG---------DLWNRAEVVVNPGG---------KP
FQVIIEAVRGRTYL---GDIAIDDIS----FT-PS-----
>4_Stegastes_partitus_XP_008289559.1 .
CNFEHG-------LCSWTQ---EHSGL-----------DAFDWTRIQGPTP-----SFNT
GPWK-DHTFGTNY--------GHYLYI-----------ESS--APQEFRDTAVLLSPVFQ
PTHQRGKDPSRSRHH--C-VFRF-HYHMFGSH-------VFCLAVYMRTYST--------
------------GRGHMLWVRYGDQK---------NLWHRKTLYLNSA----------RP
FQILIEGTVGDDFN---GDIAIDDLS----F---------
>1_Octodon_degus_XP_004644812.1 .
CSFENG-------ICNWEQ---DTE-------------DDFDWTRIQGPTS-----TINT
GPMK-DHTWGTAQ--------GHYLYI-----------ESS--EPQVFQNRAVLLSPIFN
ATDSQG-----------C-IFRL-YYHMFGKH-------IYRLAVYQRIWSN--------
------------ARGKQLWEKFGDQG---------NRWMRKLLRISSP----------QP
FQILVEASVGDGFT---GDIAIDDLT----F---------
>2_Chrysochloris_asiatica_XP_006869969.1 .
CNFETG-------ICNWEQ---DTD-------------DDFDWIRNQGPTS-----TLNT
GPMK-DNTVGTAK--------GHYLYI-----------ESS--EPQVFQNRAALLSPVLN
VTATSI-----------C-TFRF-HYHMFGKH-------IYRLAIYQRVWSN--------
------------TRGQLLWQIFGNQG---------NRWIRKHLTISSI----------QP
FQILVEASVGDGFT---GDIAIDDLS----F---------
>1_Physeter_catodon_XP_007120295.1 .
CDFENG-------ICNWEQ---DTG-------------DDFDWTWNQGPTS-----TLNT
GPMK-DYTLGTAK--------GHYLYI-----------ESS--EPQVFQHRAALLSPILN
ATDVEG-----------C-TFRF-YYHMFGKH-------IYKLAIYQRIWNN--------
------------TRGQLLWQIFGNQG---------NIWIRKHLNIFSR----------WP
FQISVEASVGDGFT---GDIAIDDLS----F---------
>4_Nematostella_vectensis_XP_001639851.1 .
CNFQWY-------LCGWTQ---SMG-------------DDFDWTRARGATA-----SLGT
GPMT-DHTYGTAL--------GYYLYA-----------ESS--WPRKQGDKAHLVSRYIA
PLAVGDSS---------C-KLRL-YYHMLGSD-------IGSLNVYTRPCNG--------
------------CVMTQVFSKSGEVG---------NFWERTEVTLTAT----------TP
FQIVIEAVIGKNYQ---GDISIDDVS----LT--------
>6_Nematostella_vectensis_XP_001639851.1 .
CNFDTS-------LCGWNQ---DTD-------------DIFDWTRDNGGTA-----SSGT
GPGR-DHTTGSSK--------GYYLYI-----------ETS--SPRKQNDTARISSITFR
SAAASDN----------C-RMRF-WYHMFGPH-------VDTLNVHLRTAV---------
-----------GGWFNTIWSMKGDQG---------DIWNRAEINITSG----------VN
FQVVIEGKRGVSFQ---GDIAIDDIS----FT--------
>1_Neolamprologus_brichardi_XP_006795220.1 .
CSFEFD-------LCSWRQ---CQE-------------DDFDWRI--SSSP-----TIGT
RPST-DHTLRNSS--------GHYLYL-----------ESS--FPQEDGSTARIIGPLLS
RRSSQ------------C-KMRF-YFHMSGDG-------IGTLSVFSKS-----------
-----------EGHLHLLLTLTGDQG---------NYWQMKEIPLSSS----------RD
FQVMFEGKVGRNPK---VGICLDDIT----FS--------
>1_Oreochromis_niloticus_XP_005449181.1 .
CSFEFD-------LCSWRQ---CQE-------------DDFDWRIKASSSP-----TIGT
GPST-DHTLRNSS--------GHYLYL-----------ESS--FPQEDGSTTRIIGPLLS
RRSSQ------------C-KMRF-YFHMSGDG-------IGTLSVFSKS-----------
-----------EGHLHLLLTLTGDQG---------NYWQMKEIPLSSS----------RD
FQVMFEGKVGRNPK---VEICLDDIT----FS--------
>1_Maylandia_zebra_XP_004546964.1 .
CSFEFD-------LCSWRQ---CQE-------------DDFDWRI--SSSP-----TIGT
RPST-DHTLRNSS--------GHYLYL-----------ESS--FPQEDGSTARIIGPLLS
RRSSQ------------C-KMRF-YFHMSGDG-------IGTLSVFSKS-----------
-----------EGHLHLLLTLTGDQG---------NYWQMKEIPLSSS----------RD
FQVMFEGKVGRNPK---VDICLDDIT----FS--------
>1_Pundamilia_nyererei_XP_005738973.1 .
CSFEFD-------LCSWRQ---CQE-------------DDFDWRI--SSSP-----TTGT
RPST-DHTLRNSS--------GHYLYL-----------ESS--FPQEDGRTARIIGPLLS
RRSSQ------------C-KMRF-YFHMSGDG-------IGTLSVFSKS-----------
-----------EGHLHLLLTLTGDQG---------NYWQMKEIPLSSS----------RD
FQVMFEGKVGRNPK---VDICLDDIT----FS--------
>1_Haplochromis_burtoni_XP_005950358.1 .
CSFEFD-------LCSWRQ---CQE-------------DDFDWRI--SSSP-----TIGT
RPST-DHTLGNSS--------GHYLYL-----------ESS--FPQEDGSTARIIGPLLS
RRSSQ------------C-KMRF-YFHMSGDG-------IGTLSVFSKS-----------
-----------EGHLHLLLTLTGDQG---------NYWQMKEIPLSSS----------RD
FQVMFEGKVGRNPK---VDICLDDIT----FS--------
>1_Dicentrarchus_labrax_CBN82054.1 .
CSFEFD-------LCSWRQ---SRE-------------DNFDWLIKAGSTP-----TVGT
GPST-DHTLRDPS--------GHYLYL-----------EST--FPQAAGDTACISGPLLS
HRSSQ------------C-KMRF-YLHMSGDG-------IGTLSVFGKS-----------
-----------EGRLHLLLNLTGDQG---------NYWQMKEIPLSST----------GD
FQVMFEGKVGRSPK---GDICLDDIT----FS--------
>1_Stegastes_partitus_XP_008289559.1 .
CSFEFD-------LCSWRQ---CRE-------------DDFDWLIKAGSTP-----TVGT
GPSS-DHTLRDPS--------GHYLYL-----------ESS--FPQAVGDNARISGPLLS
SRSSQ------------C-KMRF-YFHMSGDG-------IGTLSVFSKT-----------
-----------EGRLDLLLNLTGDQG---------NYWQMREIPLSST----------GD
FQIVFEGKVGRSPK---GDICLDDIT----FS--------
>1_Oryzias_latipes_XP_004081348.1 .
CNFEFD-------LCSWRQ---CQE-------------DDFDWLIKAGSTP-----TVGT
GPSN-DHTLRDPS--------GHYLYL-----------ESS--FPQAISDTARIIGPLLS
SRSSS------------C-KMRF-FVHMSGDG-------IGTLSVFIKF-----------
-----------DGHLDLLLELTGDQG---------NYWQMREIPLSHH----------RD
FQVVFEGKVGRSEK---GDICLDDIT----FS--------
>1_Xiphophorus_maculatus_XP_005798674.1 .
CNFEFD-------LCSWRQ---CQE-------------DDFDWLIKAGSTP-----TVGT
GPSS-DHTLRDPA--------GHYLYL-----------ESS--FPQAVGDAARVIGPLLS
RRSSQ------------C-KMRF-YYHMSGDG-------IGTLSVFTKT-----------
-----------EASLHLLLNLTGDQG---------NYWQMKELQLSSS----------AD
YQIVFEGKVGRSEK---GDICLDDIT----FS--------
>2_Poecilia_reticulata_XP_008394947.1 .
CDFEFD-------LCSWRQ---CRQ-------------DDFEWLIKAGSTS-----TVGT
GPSS-DHTLRDPT--------GHYLYL-----------ESS--FPQAVGDAARVIGPLLS
RRSSQ------------C-KMRF-YYHMSGDG-------IGTLSVFAKT-----------
-----------EESLHLLLNLTGDQG---------NYWQMKELQLSSS----------AD
FQVVFEGKVGRSEK---GDICLDDIT----FS--------
>1_Poecilia_formosa_XP_007555745.1 .
CNFEFD-------LCSWRQ---CRQ-------------DDFDWLIKAGSTP-----TLGT
GPSS-DHTLRDPT--------GHYLYL-----------ESS--FPQAVGDAARVIGPLLS
RRSSQ------------C-KMRF-YYHMSGDG-------IGTLSVFAKT-----------
-----------EESLHLLLNLTGDQG---------NYWQMKELQLSSS----------AD
FQVVFEGKVGRSEK---GDICLDDIT----FS--------
>1_Cynoglossus_semilaevis_XP_008306618.1 .
CSFEFD-------LCSWRQ---CPD-------------DDFDWRIKAGGTP-----TVGP
GPST-DHTIREPS--------GHFLYL-----------GSS--FPHSGGQVARISGPVLS
HRSSQ------------C-TMRF-YIHMSGDG-------IGTLSVFRKS-----------
-----------EGHLDLLLNLTGDQG---------TFWQMKEVPLSHS----------SD
FQVQFEGKVGKSPK---GDICLDDIT----FS--------
>1_Tetraodon_nigroviridis_CAF94588.1 .
CNFEFD-------MCSWRQ---GQH-------------DDFDWLIKAGSTP-----TVGT
GPSG-DHTLRNSS--------GHYIYL-----------ESS--FPQAVGDIAYISGPLLS
RRSSQ------------C-KMRF-YFHMSGDG-------IGTLSVFRRS-----------
-----------QGHHHLLLKLSGDQG---------NYWQMGEVPLSDI----------WD
FQVIFEGKVGRIPK---GDICLDDIT----FS--------
>1_Takifugu_rubripes_XP_003968112.1 .
CNFEFD-------MCSWRQ---CQQ-------------DDFDWLIKAGSTL-----TVGT
GPTG-DHTLRNQS--------GHYVYL-----------ESS--FPQAAGDTACISGPLLS
RRSSK------------C-KMRF-YFHMSGDG-------IGTLSVFRKS-----------
-----------QGHRHLLLNLTGDQG---------NYWQMGEVPLSDI----------WD
FQVIFEGKVGRNPK---GDICLDDIT----FS--------
>1_Oncorhynchus_mykiss_CDQ56055.1 .
CNFEFD-------LCSWRQ---CLQ-------------DNFDWLIKAGSTP-----TTGT
GPST-DHTLRDPS--------GHYLYV-----------ESS--FPQATGDAARISGPLLS
RRSKQ------------C-KIRF-YLHMSGDG-------FGTLNVFQVTSS---------
------------SGHQLLLNLTGDQG---------NYWQRRDIQLTSQ----------ED
FRVTFEGK--------------------------------
>1_Danio_rerio_NP_001274478.1 .
CNFEFD-------LCSWRQ---SQD-------------DDFDWLIKPGNMN-----THGI
GPST-DHTLRNPS--------GHYLYL-----------EGS--FPQTTGHTARIFGPLFR
RCSKD------------C-KMVF-YVHMSGDG-------IGTLNVYMSSN----------
------------SSNSLLLNLIGNQG---------NYWSRQEVPLASS----------DD
FRIMFEGKVGRNTG---VHICLDDIT----FS--------
>1_Astyanax_mexicanus_XP_007230400.1 .
CNFEFD-------ICSWKQ---HKS-------------DSVDWLIKTGRTP-----TLGT
GPST-DHTLRNSL--------GHYLYL-----------DSS--FPQVSGDVARLSGLWFS
HRSRD------------C-KMMF-YLHMSGDG-------CGTLSVYLTTK----------
------------LSQALQLNISGHQG---------NYWIRQEVPLSSA----------EH
FQVMFEGTVGRNSK---GDICLDDIT----FS--------
>3_Lepisosteus_oculatus_XP_006634407.1 .
CDFEFD-------LCSWRQ---WQG-------------DDFDWLLKTGSTP-----NVGT
GPSI-DHTLRDPS--------GHYIHI-----------DSS--FPHAPGDVARISGPTFS
RKSKD------------C-KLIF-YLHMSGDG-------TGSLNVYQITVS---------
------------EKYLLLLNLTGDQG---------RYWQRKEIPLSSA----------ED
FVVMFEGRVGEGLK---ADISLDDIT----FT--------
>2_Callorhinchus_milii_XP_007887989.1 .
CDFEFD-------MCTWRQ---LRD-------------DAFDWTLKPGRTP-----SMGT
GPAT-DHTLRDPS--------GHYIYI-----------ESS--FPQLPGHVARISGPPIS
KQSKD------------C-KILF-YYHMAGHS-------IGSLIIYQVTVS---------
------------DRRTMLFNLTGDQG---------NYWKRAKIPLSAD----------ED
FEILFEGWVGKGTK---GDISLDDIT----FT-KECIP--
>1_Geospiza_fortis_XP_005418712.1 .
CNFEFD-------LCGWKQ---DEN-------------DDFNWHLRTSSTA-----KLGT
GPAT-DHTLQEPS--------GHYIFI-----------KSS--FFQLPGQKARISSPVLS
RKNKN------------L-QIIF-YYHMYGAH-------IGSLIIYQRTTL---------
------------KHEKTLLNLTGNQG---------NFWQRKALTLSGDGD--------ED
FQVVFEGIAGEGPK---DGIALDDLT----FS-RECLP--
>1_Zonotrichia_albicollis_XP_005480520.1 .
CNFEFD-------LCGWKQ---DEN-------------DHFNWHLRTSSTA-----KLGT
GPAT-DHTLQEPS--------GHYIFI-----------KSS--FFQLSGQKARISSPVLS
RKNKN------------C-KIIF-HYHMFGAH-------IGSLIIYQRTTL---------
------------KHEKILLNLTGNQG---------NFWQRKALTLSGDGD--------ED
FQVVFEGVAGEGPK---DGIALDDLT----FS-RECLP--
>1_Pseudopodoces_humilis_XP_005519171.1 .
CNFEFD-------LCEWKQ---DEN-------------DDFNWHLRTSSTA-----KLGT
GPAT-DHTLQEPS--------GHYIFI-----------RSS--FFQLPGQKARISSPVLS
RKNKN------------C-KIIF-YYHMYGAH-------IGSLIIYQRTTL---------
------------KHEKILLNLTGNQG---------NFWQRKALTLSGD----------ED
FQVVFEGIAGKGAK---DGIALDDLT----FS-RDCLP--
>1_Ficedula_albicollis_XP_005040868.1 .
CNFEFD-------LCGWKQ---DEN-------------DDFDWHLRTSSTT-----KLGT
GPAT-DHTLQEPS--------GHYIFI-----------KSS--FFQLPGQKARISSPVLS
RKNKN------------C-EIIF-YYHMYGAH-------IGSLLIYQRTTL---------
------------RHEKLLLNLTGNQG---------NFWQRKALTLSGDGD--------ED
FQVVFEGMAGGGPN---DGIALDDLT----FS-RQCLP--
>1_Melopsittacus_undulatus_XP_005153022.1 .
CNFEFD-------LCGWKQ---DQS-------------DDFDWNLRTSSTT-----KMGT
EPAT-DHTLQEPS--------GHYIFI-----------KSS--FFRLSGQKARISSPVLS
RRNKN------------C-KILF-YYHMYGAH-------IGSLIVYQRTVA---------
------------EHEKILLNLTGNQG---------NFWQSKALILAGDRD--------ED
FQVVFEGTAGTGPK---DGIALDDLT----FS-RECLP--
>1_Columba_livia_XP_005511659.1 .
CNFEFD-------LCGWKQ---DEN-------------DDFDWNLRTSTSA-----KLST
GPAT-DHTLQEPS--------GHYIFI-----------KSS--FLQLPGHKARISSPVLS
RKNRN------------C-KMIF-YYHMYGDN-------IGSLIVYQRTRL---------
------------EHEKVLLNLTGNQG---------NFWQSKTLILTGDRE--------ED
FQVVFEGIAGKGPK---GGIALDDLI----FS-RDCLP--
>1_Anas_platyrhynchos_XP_005013247.1 .
CDFEFD-------ICGWKQ---DEN-------------DDFDWSLRTSSTT-----KLGT
GPAA-DHTLQEPS--------GHYIFI-----------KSS--FLHLPGQKARIASPVLS
RRNKN------------C-KILF-YYHMYGAH-------IGSLIVYQRTMS---------
------------KHERILLSLTGNQG---------NFWQRKALNLTGDGE--------ED
FQVIFEGIAGKGPK---DGIALDDIT----LS-KECLP--
>2_Gallus_gallus_AGN95663.1 .
CDFEFD-------LCDWKQ---EEN-------------DDFDWHLRTNSAT-----KLGT
GPAA-DHTLQELS--------GHYIFI-----------KSS--FLQLPGQKARISSPVLS
RMNKN------------C-KIFF-YYHMYGAH-------VGSLIVYQMTMS---------
------------KHEKILLILTGNQG---------NFWQSKALNLVGDGN--------ED
FQVIFEGIVGRGIN---GGIALDDIT----LS-RECLP--
>3_Alligator_sinensis_XP_006028732.1 .
CDFEFD-------LCDWEQ---SRK-------------DDFDWNLRTGSTP-----KIGT
GPTA-DHTLQGPS--------GHYIFI-----------KSS--FPQLPEQKARISSPMLS
GNSKN------------C-KILF-YYHMYGTS-------IGSLIVYQVTSS---------
------------GQEKVLLNLTGNQG---------NYWQRHILGLDAD----------ED
FQVTFEGHVGKGPK---GDIALDDIT----FT-KECLP--
>1_Alligator_mississippiensis_XP_006264197.1 .
CDFEFD-------LCDWEQ---SRK-------------DDFDWNLRTGSTP-----KIGT
GPTA-DHTLQGPS--------GHYIFI-----------KSS--FPQLPEQKARISSPMLS
GNSKN------------C-KILF-YYHMYGAS-------IGSLIVYQVTSS---------
------------GQEKVLLNLTGNQG---------NYWQRHILGLDAD----------ED
FQVTFEGHVGKGPK---GDIALDDIT----FT-KECLP--
>2_Pelodiscus_sinensis_XP_006119617.1 .
CNFEFD-------LCAWEQ---DQN-------------DDFDWTLRTGSIM-----IPGT
GPMA-DHTLQGPS--------GHYIFI-----------KSS--FPQLPEQKAKIFSPKLS
RRSKN------------C-KILF-YYHMHGVS-------IGSLTIYQVTAS---------
------------NQEKVLFNLTGNQG---------NFWQRKQLLLDED----------ED
FQITFEGQVGKGYR---GDIALDDIT----FT-KECLP--
>3_Chrysemys_picta_bellii_XP_005308194.1 .
CDFEFD-------LCAWEQ---DQN-------------DDFDWNLRTGSIL-----KSGP
GPAA-DHTLQGPS--------GHYIFI-----------KSS--FPQLPEQKARIFSPKLS
RRSKN------------C-KILF-YYHMYGVN-------IGSLTIYQVTAS---------
------------NQEKVLLHLTGNQG---------NFWQRKLLLLDAD----------ED
FQITFEGQVGKGYR---GNIALDDIT----FT-KECLP--
>2_Chelonia_mydas_XP_007058568.1 .
CDFEFD-------LCAWEQ---DQN-------------DDFDWNLRTGSIL-----KSGP
GPAA-DHTLQGPS--------GHYIFI-----------KSS--FPQLPEQKARIFSPKLS
RRSKN------------C-KILF-YYHMHGVN-------IGSLTIYQVTAS---------
------------NQDKILLHLTGNQG---------NFWQRKLVLLDAD----------ED
FQITFEGQVGKGYR---GDIALDDIT----FT-KECLP--
>3_Anolis_carolinensis_XP_008110895.1 .
CDFEFD-------LCDWEQ---DQN-------------DDFDWNLRSGGIP-----RLIT
GPIA-DHTLHKPS--------GHYISI-----------KNS--FPQLPGQEARISSGLIS
RKSKN------------C-KIIF-YYHMYGAN-------IGSLTVCQVTVS---------
-----------NQTRKTLFSLSENQG---------NFWKRVVLPLGAD----------ED
FWVIFEGRAGKGYM---RSIALDDI---------------
>2_Monodelphis_domestica_XP_007504963.1 .
CDFEFD-------LCFWEQ---SQK-------------DDLDWNLKAAITP-----TTGT
EPVA-DHTFQDPS--------GHYIFI-----------KSL--FPQQPMREAHLSTPMIS
RRSKN------------C-KIIF-HYHMYGKG-------IETLTVSQISVT---------
------------NNTKVLFHLSGGQD---------NFWKRKELILQSE----------ED
FQVIFEGRVGKGHR---GHIALDDIV----LS-K------
>3_Cricetulus_griseus_XP_007622972.1 .
CDFEFD-------LCAWEQ---DQD-------------EDIDWNLKASDIP-----ATST
EPAV-DHTLGNSS--------GHYILL-----------KSF--FPQQPMKAARISSPVIS
RRSKD------------C-KIMF-SYHMHGTG-------IGALILLQVTVT---------
------------NHTKVLLNLTEEQG---------NFWQRKELSLSSD----------ED
FQLKFEGRVGEGYP---GNIALDDII----LT-KSCLP--
>2_Cricetulus_griseus_XP_007639945.1 .
CDFEFD-------LCAWEQ---DQD-------------EDIDWNLKASDIP-----ATST
EPAV-DHTLGNSS--------GHYILL-----------KSF--FPQQPMKAARISSPVIS
RRSKD------------W-PIMF-SYHMHGTG-------IGALILLQVTVT---------
------------NHTKVLLNLTEEQG---------NFWQRKELSLSSD----------ED
FQLKFEGRVGEGYP---GNIALDDII----LT-KSCLP--
>3_Peromyscus_maniculatus_bairdii_XP_006989989.1 .
CDFEFD-------LCAWKQ---DQD-------------EDIDWNLKASNIP-----TTGI
EPAV-DHTLGNSS--------GHYILL-----------KSL--FAQQPMKAAIISSPVIS
KRSKD------------C-KIIF-NYHMYGTG-------IGALILLQVTVT---------
------------NHTKILFNLTEEQG---------NFWQRKELSLSSD----------ED
FQLKFEGRVGEGYP---GTIALDDIV----LT-KSCLP--
>2_Rattus_norvegicus_XP_002728562.3 .
CDFEFD-------LCTWEQ---DQD-------------EDIDWNLKASNIP-----ATST
EPAV-DHTLGNSS--------GHYIIL-----------KSF--FPQQPMKAGRISSPVIS
KRSKD------------C-KIIF-NYHMYGSA-------IGALLLLQVTVT---------
------------DHTKVLLNLTKEQG---------NFWQRKELPLSSD----------ED
FRLKFEGRVGEGFR---GSIALDDIV----LT-KNCLP--
>3_Mus_musculus_XP_006543683.1 .
CDFEFD-------LCTWEQ---DQD-------------EDIDWNLKASNIP-----ATST
EPAV-DHTLGNSS--------GHYIIL-----------KSF--FPQQPVKTGRISSPVIS
KRSKD------------C-KIIF-NYHMYGSG-------IAALLLLQVTVT---------
------------NHTRVLLNLTKEQG---------NFWQRKELSLSSD----------ED
FRVKFEGRVGEGIR---GNIALDDIV----LT-KSCLP--
>2_Microtus_ochrogaster_XP_005354736.1 .
CDFEFD-------LCAWEQ---DQD-------------EGFDWTLKSSNVP-----TTST
EPAV-DHTLGNSS--------GHYILL-----------KTY--FPQQSVKTARISSPVIS
KRSKD------------C-KIIF-NYHMYGPG-------SRNLILLQVTVT---------
------------NHTKTLLNLIEEQG---------NFWQRKELLLSSD----------ED
FRLKFEGRVGEGYP---GNIALDDIV----LT-KGCLP--
>3_Dasypus_novemcinctus_XP_004472813.1 .
CDFEFD-------LCAWEQ---DQD-------------DDFDWNLKACSIP-----SAGT
EPAT-DHTLRNSS--------GHYIFI-----------KSL--FPQQPMRSARISSPVIS
KRSTN------------C-KVIF-HYHMYGHG-------IGALTLRQVSAA---------
------------NRTKVLLNLTGEQG---------NFWQRKELSLLGD----------ED
FRLQFEGRVGKSHL---GDIALDDIV----LT-R------
>3_Chinchilla_lanigera_XP_005387294.1 .
CDFEFD-------LCAWEQ---ELD-------------DDLDWNLKVSSIS-----EAST
EPAA-DHTLGNSS--------GHYILI-----------KSF--YPQQPMKTARISSPVIN
KRSKN------------C-KVIF-HYHMYGNS-------TVVLTLFQVSVT---------
------------NRVKVLLNLTEEQG---------NFWRREELSLFGD----------ED
FQLKFEGRVGKGHR---GHIALDDIL----LT--------
>1_Sus_scrofa_XP_005668227.1 .
CDFEFD-------LCSWEQ---EQG-------------DDIDWNLKASTIP-----AMGT
EPAA-DHTLRNMS--------GHYIFI-----------KSL--FLQQPLKVASISSPVIS
SRSKN------------C-KIIF-HYHMYGNG-------IGALTLIQISVS---------
------------NQMKVLLNLTGEQG---------NFWWREELSLSGD----------ED
FQLKFEGRVGKGLH---GDIALDDIV----LT-K------
>1_Myotis_davidii_ELK33098.1 .
CDFEFD-------LCSWEQ---KQD-------------DDSDWNLKASSIP-----AAGT
EPAA-DHTLRNSS--------GHYIFI-----------KSL--FPQQPMRAARISSPVIS
RRSKD------------C-KIIF-HYHMYGNG-------IGSLTLIQVSVS---------
------------NKTKLLLNLTVEQG---------NFWQRKELTLSGE----------ED
FQLQFEGRVGKGHR---GDIALDDIV----LT-KS-----
>2_Myotis_brandtii_XP_005871511.1 .
CDFEFD-------LCSWEQ---EQD-------------DDSDWNLKASSIP-----AAGT
EPAA-DHTLRNSS--------GHYIFI-----------KSL--FPQQPMRAARISSPVIS
RRSKN------------C-KIIF-HYHMYGNG-------IGSLTLIQVSVS---------
------------NKTRLLVNLTVEQG---------NFWQRKELILSGE----------ED
FQLQFEGRVGKGHR---GDIALDDIV----LT-KS-----
>3_Eptesicus_fuscus_XP_008147104.1 .
CDFEFD-------LCSWEQ---EQD-------------DDFDWNLKASSIP-----AAGT
EPAA-DHTFRNSS--------GHYIFI-----------KSL--FPQQPMRAARISSPVIS
KRSKN------------C-KIIF-HYHMYGNG-------IGALTLMQVSVS---------
------------NKTTLLVNLTGEQG---------NFWQRKELILSGE----------ED
FQLKFEGSVGKGQR---GDIALDDIV----LT-KS-----
>3_Ceratotherium_simum_simum_XP_004425504.1 .
CDFEFD-------LCSWEQ---EQD-------------DDFDWNLKPSSIP-----TTGT
EPAA-DHTLRNSS--------GHYIFI-----------KSL--FLQQPMRTARISSPVIS
RRSKD------------C-KIIF-HYHMYGNG-------IGALILIQVSVS---------
------------NQTKVLFNLTVEQG---------NFWHRKELSLSSD----------ED
FQLKFEGRVGKGHG---GDIALDDIV----LT-KS-----
>3_Macaca_fascicularis_XP_005564821.1 .
CDFEFD-------LCSWEQ---EKD-------------EDFDWNLKASSIP-----AAGT
EPAA-DHTLGNSS--------GHYIFI-----------KSL--FPQQPMRAARISSPVIS
KRSKN------------C-KIIF-HYHMYGNG-------IGALTLMQVSVT---------
------------NQTKVLLNLTVEQG---------NFWRREELSLFGD----------ED
FQLKFEGRVGKGQR---GDIALDDIV----LT-E------
>2_Papio_anubis_XP_003903489.1 .
CDFEFD-------LCSWEQ---EKD-------------EDFDWNLKASSIP-----AAGT
EPAA-DHTLGNSS--------GHYIFI-----------KSL--FPQQPMRAARISSPVIS
KRSKN------------C-KIIF-HYHMYGNG-------IGALTLMQVSVT---------
------------NQTKVLLNLTVEQG---------NFWRREELSLFGD----------ED
FRLKFEGRVGKGQR---GDIALDDIV----LT-E------
>1_Nomascus_leucogenys_XP_004089133.1 .
CDFEFD-------LCSWEQ---EKD-------------EDFDWNLKASSIP-----AAGT
EPAA-DHTLGNSS--------GHYIFI-----------KSL--FPQQPMRAARISSPVIS
KRSRN------------C-KIIF-HYHMYGNG-------IGALTLMQVSVT---------
------------NQTKVLLNLTVEQG---------NFWRREELSLFGD----------ED
FQLKFEGRVGKGQR---GDIALDDIV----LT-E------
>3_Homo_sapiens_NP_001135780.2 .
CDFEFD-------LCSWKQ---EKD-------------EDFDWNLKASSIP-----AAGT
EPAA-DHTLGNSS--------GHYIFI-----------KSL--FPQQPMRAARISSPVIS
KRSKN------------C-KIIF-HYHMYGNG-------IGALTLMQVSVT---------
------------NQTKVLLNLTVEQG---------NFWRREELSLFGD----------ED
FQLKFEGRVGKGQR---GDIALDDIV----LT-E------
>1_Pan_paniscus_XP_003806745.1 .
CDFEFD-------LCSWEQ---EKD-------------EDFDWNLKASSIP-----AAGT
EPAA-DHTLGNSS--------GHYIFI-----------KSF--FPQQPMRAARISSPVIS
KRSKN------------C-KIIF-HYHMYGNG-------IGALTLMQVSVT---------
------------NQTKVLLNLTVEQG---------NFWRREELSLFGD----------ED
FQLKFEGRVGKGQR---GDIALDDIV----LT-E------
>2_Pongo_abelii_XP_003777570.1 .
CDFEFD-------LCSWEQ---EKD-------------EDFDWNLKASSIS-----AAGT
EPAA-DHTLGNSS--------GHYIFI-----------KSL--FPQQPMRAARISSPVIS
KRSKN------------C-KIIF-HYHMYGNG-------IGALTLMQVSVT---------
------------NQTKILLNLTVEQG---------NFWRREELSLFGD----------ED
FQLKFEGRVGKGQR---GDIALDDIV----LT-E------
>2_Chlorocebus_sabaeus_XP_008000628.1 .
CDFEFD-------LCSWEQ---EKD-------------EDFDWNLKASSIP-----AAGT
EPAA-DHTLGNSS--------GHYIFI-----------KSL--FPQQPMRAARISSPVIS
KRSKN------------C-KIIF-HYHMYGNG-------IGALTLMQVSVT---------
------------NQMKVLLNLTVEQG---------NFWQREELSLFGD----------ED
FQLKFEGRVGKGQR---GDIALDDIV----LT-E------
>1_Pan_troglodytes_XP_521422.2 .
CDFEFD-------LCSWEQ---EKD-------------EDFDWNLKASSIP-----AAGT
EPAA-DHTLGNSS--------GHYIFI-----------KSL--FPRQPMRAARISSPVIS
KRSKN------------C-KIIF-HYHMYGNG-------IGVLTLMQVSVT---------
------------NQTKVLLNLTVEQG---------NFWRREELSLFGD----------ED
FQLKFEGRVGKGQR---GDIALDDIV----LT-E------
>2_Homo_sapiens_AGN95661.1 .
CDFEFD-------LCSWKQ---EKD-------------EDFDWNLKASSIP-----AAGT
EPAA-DHTLGNSS--------GHYIFI-----------NSL--FPQQPMRAARISSPVIS
KRSKN------------C-KIIF-HYHMYGNG-------IGALTLMQVSVT---------
------------NQTKVLLNLTAEQG---------NFWRREELSLFGD----------ED
FQLKFEGRVGKGQR---GDIALDDIV----LT-E------
>2_Callithrix_jacchus_XP_003733348.1 .
CDFEFD-------LCSWDQ---EKD-------------EDFDWNLKASSIP-----AAGT
EPAA-DHTLGNSS--------GHYIFI-----------QSL--FSQQPMKAARISSPIIS
KRSKN------------C-KIIF-HYHMYGNG-------IGALTLMQVSVT---------
------------NQTKVLLNLTVEQG---------NFWQREELSLFAD----------ED
FQLKFEGRVGKGQR---GDIALDDIV----LT-K------
>3_Tarsius_syrichta_XP_008052234.1 .
CDFEFD-------LCSWKQ---EQD-------------EDLDWNLKASSIP-----AVGT
EPAA-DHTLGNSS--------GHYIFI-----------KSL--FPQQPMRAARITSPVIS
KRSKN------------C-KIIF-HYHMYGNG-------IGALTLMQVSVT---------
------------NQTKILLNLTVEQG---------NFWQRKELSLSGD----------ED
FQLKFEGRVGKGHR---GDIALDDIV----LT-KS-----
>3_Otolemur_garnettii_XP_003786924.1 .
CNFEFD-------LCSWEQ---EQD-------------ENLDWNLKAGSIP-----ALGP
EPAA-DHTLGNSS--------GHYIFI-----------KSL--FPQQPMRAARISSPFIS
KRSKN------------C-KIIF-HYHMYGNG-------IGALTLMQVSVT---------
------------NQTKVLLNLTTEQG---------NFWQRKELSLFSD----------ED
FQLKFEGRVGEGHH---GDIALDDIV----LA-KSCLP--
>1_Tupaia_chinensis_ELV10643.1 .
CDFEFD-------LCSWKQ---EQD-------------DDFDWSLKASGIPT----VVGT
EPAA-DHTLGNSS--------GHYIFI-----------KSL--FPQQPMRAARISSPVIS
KRSKN------------C-KIIF-HYHLYGNG-------IGALTLLQVSVS---------
------------NQTKVLLNLTVEQG---------NFWRRKELSLFGV----------ED
FQMKFEGRVGQGHQ---GDIALDDIV----LT-K------
>1_Bos_mutus_XP_005890248.1 .
CDFEFD-------LCSWEQ---EQD-------------DDFDWNLKASNVP-----ATGT
EPAA-DHTLGNSS--------GHYIFI-----------KSL--FPQQPMRAARISSPVIS
WRSKN------------C-KIIF-HYHMYGHG-------IGALTLIQVSVS---------
------------NQTKVLLNLTVEQG---------NFWQRKELALSGD----------ED
FQLKFEGRVGKGHR---GDIALDDIT----FS-PS-----
>1_Bubalus_bubalis_XP_006043461.1 .
CDFEFD-------LCSWEQ---EQD-------------DDFDWNLKASNVP-----ATGT
EPAA-DHTLGNSS--------GHYIFI-----------KSL--FPQQPMRAARISSPVIS
WRSKN------------C-KIIF-HYHMYGHG-------IGALTLIQVSIS---------
------------NQTKVLLNLTVEQG---------NFWQRKELVLSGD----------ED
FQLKFEGRVGKGHR---GDIALDDIV----LT-K------
>2_Mustela_putorius_furo_XP_004757726.1 .
CDFEFD-------LCSWEQ---EQG-------------DDFDWNLKASSLP-----AVGT
EPAA-DHTFGNSS--------GHYIFI-----------KSL--FPQQPMRAARISSPVIS
RRSKD------------C-KIIF-HYHMYGNG-------IGALTLIQVSVS---------
------------NQTKVLLNLTVEQG---------NFWQQKELSLSGD----------ED
FQLQFEGRVGEGHH---GDIALDDIV----LT-K------
>2_Felis_catus_XP_006933369.1 .
CDFEFD-------LCSWEQ---EQD-------------DDFDWNLKASSIP-----AAGT
EPAA-DHTFRNSS--------GHYIFI-----------KSL--FPQQPMRAARISSPVIS
RRSKN------------C-KIIF-HYHMYGNG-------IGALTLSQVSIS---------
------------NQTKVLLNLTVEQG---------NFWQRKEISLSGD----------ED
FQLKFEGRVGEGHH---GDIALDDIV----LT-KSCLP--
>2_Panthera_tigris_altaica_XP_007081400.1 .
CDFEFD-------LCSWEQ---EQD-------------DDFDWNLKASSIP-----AAGT
EPAA-DHTFRNSS--------GHYIFI-----------KSL--FPQQPMRAARISSPVIS
RRSKN------------C-KIIF-HYHMYGNG-------IGALTLSQVSIS---------
------------NQTKVLLNLTVEQG---------NFWQRKEISLSGD----------ED
FQLKFEGRVGEGHR---GDIALDDIV----LT-KSCLP--
>2_Leptonychotes_weddellii_XP_006733092.1 .
CDFEFD-------LCSWEQ---EQD-------------DDFDWNLKASSIP-----AVGT
EPAA-DHTLRSSS--------GHYIFI-----------KSL--FPQQPMRAARISSPVIS
RRSKN------------C-KIIF-HYHMYGNG-------IGALTLTQVSVS---------
------------NQTKVLLNLTVEQG---------NFWQRKELSLSDD----------ED
FQLKFEGRVGEGHH---GDIALDDIV----LT-RS-----
>1_Ailuropoda_melanoleuca_EFB14977.1 .
CDFEFD-------LCSWEQ---EQD-------------DDFDWNLKASSIP-----AIGT
EPVA-DHTLRNSS--------GQYIFI-----------KSF--FPQQPMRAARISSPVIS
RKSKN------------C-KIIF-HYHMYGNG-------IGALTLIQVSVS---------
------------NQTKVLLNLTVEQG---------NFWQRKELSLSGD----------ED
FQLKFEGRVGKGHR---GDIALDDIV----LT-K------
>2_Vicugna_pacos_XP_006208974.1 .
CDFEFD-------LCSWEQ---EQD-------------DDLDWNLKASSIP-----AMGT
EPAA-DHTLRNSS--------GHYIFI-----------KSL--FPQQRMIAARISSPVIS
GRSKN------------C-KIIF-HYHMYGNG-------IGALTLIQVSVS---------
------------NQTKVLLNLTVEQG---------NFWQREELSLSGD----------ED
FQLKFEGRVGKGHG---GDIALDDIV----LT-K------
>2_Camelus_ferus_EPY73883.1 .
CDFEFD-------LCSWEQ---EQD-------------DDFDWNLKASSIP-----AMGT
EPAA-DHTLRNSS--------GHYVFI-----------KSL--FPQQPMIAARISSPVIS
ARSKN------------C-KIIF-HYHMYGNG-------IGALTLIQVSVS---------
------------NQTKVLLNLTIEQG---------NFWQREELSLSGD----------ED
FQLKFEGRVGKGHG---GDIALDDIV----LT-K------
>3_Physeter_catodon_XP_007110148.1 .
CDFEFD-------LCSWKQ---EQD-------------DDFDWNLKASSIP-----ASGT
EPAA-DHTLRNSS--------GHYIFI-----------KSL--FPQQPMRAARISSPVIS
RRSKN------------C-KVIF-HYHMYGHG-------IGALTLIQVSVS---------
------------NQTKVLLNLTVEQG---------NFWQREELSLSGD----------ED
FQLQFEGRVGKGHH---GDIALDDIV----LT-K------
>3_Balaenoptera_acutorostrata_XP_007189919.1 .
CDFEFD-------LCSWEQ---EQD-------------DDFDWNLKASSIP-----ASGT
EPAA-DHTLRNSS--------GHYIFI-----------KSL--FPQQPMRAARISSPVIS
RRSKN------------C-KIIF-HYHMYGHG-------IGALTLIQVSVS---------
------------NQTKVLLNLTVEQG---------NFWKREELSLSGD----------ED
FQLKFEGRVGKGHH---GDIALDDIV----LT-K------
>3_Lipotes_vexillifer_XP_007447360.1 .
CDFEFD-------LCAWEQ---EQD-------------DDFDWNLKASGIP-----ASGT
QPAA-DHTLRNSS--------GHYIFI-----------KSL--FPQQPMRAARISSPVIS
RRSKN------------C-KIIF-HYHMYGHG-------IGALTLIQVSVS---------
------------NQTKVLLNLTVEQG---------NFWQREELSLSGD----------ED
FQLKFEGRVGKGHH---GDIALDDIV----LT-K------
>1_Orcinus_orca_XP_004285747.1 .
CDFEFD-------LCAWEQ---EQD-------------DDFDWNLKASGIP-----ASGT
QPAA-DHTLRNSS--------GHYIFI-----------KSL--FPQQPMRAARISSPVIS
RRSKN------------C-KIIF-HYHMYGHG-------IGALTLIQVSVS---------
------------NQTKVLLNLTVEQG---------NFWQREELSLSGD----------ED
FQLKFEGRVGKGHH---GDIALDDIV----LT-K------
>8_Nematostella_vectensis_XP_001639850.1 .
CDFEGD-------TCGWTN---PQG-------------DQFDWTRDNGGTP-----SLTT
GPST-DHTTGTNN--------GYYMYI-----------ETS--YPRKPGDKAWFLSPTYS
KTSGK------------C--LNF-YYHMSGSH-------IGSLNIYVKSGL---------
------------DLGTKVWNMTGDQG---------NMWRHGRATVSSPA---------NA
YSIVFEGIRGQSYL---GDIAIDDVW----MEDTPCP---
>7_Nematostella_vectensis_XP_001639850.1 .
CSFENFLGQTTP-LCGWTQ---GSGSD-----------DQFDWTRATGSTA-----SVQT
GPSN-DHTYGTNK--------GYYMYI-----------ETS--SPRKSGDKARLYSPSYP
ATKGS------------C--FRF-WFHMYGAS-------IGSLQVYVKSG----------
------------GTETQLWTRTRDYG---------NVWKVAQTTIQTT----------GA
YQIIIEGIAGTSYQ---GDIAIDDLK----IVDGQCP---
>6_Nematostella_vectensis_XP_001639850.1 .
CTFEQG-------LCSWTN---LGG-------------DQFDWTRSRGSTG-----SWNT
GPAT-DHTLGTRQ--------GYYIYI-----------ETS--SPRQPNDKAWLQSGLVQ
PTTGNSGK---------C--LKF-WYHMYGDH-------VDTLNVYRTQG----------
------------SSKIKIWSRTGTQG---------NTWRYGQVDLIST----------SA
FNVIFEGVRGKSYM---GDIALDDLD----IADGACP---
>1_Nematostella_vectensis_XP_001639850.1 .
CSFETN-------LCSWMQ---AVN-------------DNFNWTRAQGTTG-----SSGT
GPSS-DHTTGK----------GYYIYI-----------ETS--YPRKPGEKARVESALIP
ATRQK------------C--LQF-WYHMYGPH-------VDTLNVYTKQNS---------
------------ALGQPVWVRNGTQG---------NRWRHATVDLTVP----------QK
FQVVFEGIRGVSYA---GDIAVDDVS----MQDGACP---
>2_Nematostella_vectensis_XP_001639851.1 .
CNFDTN-------LCSWNN---SKE-------------DDFDWFRQSGSTG-----STNT
GPSA-DHTTGSTS--------GYYMYI-----------ETS---WQSPNDSAVLLSANVP
RSYPNNM----------C--LIF-WYHMYGQH-------VDKLNIYMKDPA---------
---------SSTLPPSPVWTKSGTQG---------DRWRRGQIEFSSR----------TD
FQFAFQGVRGSGYQ---GDIALDDMK----MLKTDCP---
>3_Nematostella_vectensis_XP_001639851.1 .
CDFTSG-------LCKWKQ---SAE-------------DDFDWSRTRGNTA-----SLNT
GPPG-DHTTGS----------GYYMYI-----------ETS--WPRKYGDRAWLVSSNFR
AISPSNTD---------C-KLRF-WYHMYGDT-------VEKLNVYIRTFQ---------
----------NGSVGTPVSTLVGAQG---------SIWRRQVITLTSD----------KD
FQVVIEGVRGDSYD---GDIALDDIS----FTTS------
>9_Nematostella_vectensis_XP_001639850.1 .
CNFEVG-------MCKWVQ---DNT-------------DQFDWTRQKGSTT-----SAGT
GPRF-DHTHGTAA--------GYYVFI-----------ETS--YPRKPNDTARLLSAQIP
QPSGGFV----------C--LNF-WYHMYGPH-------VDTLNIYLKTSS---------
-------------SRSVIWSRNGTQS---------DEWKNGVVQFSPS----------ST
YQIILEGIRGISFQ---GDIALDDIT----FKDSQCP---
>1_Nematostella_vectensis_XP_001629788.1 .
CTFEAG-------YCRW-R---NSRD------------DQFDWQLHSGATL-----SRYT
GPSY-DHTFRSHKLK------GKYIYC-----------EAS--APQNFNDRARLLSPTIH
LSKL-------------C--LDF-WYHMLGEK-------MGAINVYLETDA---------
-------------GLTRLWSRKGNQG---------GRWQNAMMQISSS----------TS
YKIVLEGVRGPGYS---SDMAIDDIT----VYRGRCP---
>7_Lepisosteus_oculatus_XP_006634407.1 .
CDFEDD-------SCTWKN---AFEL------------DQFEWQRRTGHSH-----TDAS
EPET-DHTLGTIF--------GTYLLM-----------DTS--PPRVQNDTAWLLSPFLE
SPMIH------------C--VKF-WYYMQGSD-------IGSLTVKQQWAD---------
------------HSVVDLWTRHGNQS---------EKWLQGFALMSIDKL--------EK
YRVIFEGVVGGGPK---GDIAIDDLS----IESGTLC---
>1_Nematostella_vectensis_XP_001628186.1 .
CDFDKS-------YCSWTQ---DHSDT-----------NRYQWFRRRGRTP-----SRNT
GPDS-DHTTGK----------GRYIYV-----------EAS--FPARPGQTARLLSQEFP
AGSGRM-----------C--LQF-YYSMYGKG-------MGTLNVYTNDTAT--------
------------GSLNNIFMRSGDQG---------KNWHHGQAVITDS----------NA
YKVVLESVIGPSFL---SDIAIDDVS----FLTGDCP---
>1_Nematostella_vectensis_XP_001637024.1 .
CNFDRD-------FCGYTQ---DLH-------------DQFDWTQINGSTP-----SSYT
GPDA-----------------GTFAFI-----------ETS--WPRLNAEAARLIGPDIQ
LSDGN------------C--LTF-TYHMKGLN-------VRQLNVYLQDVS---------
------------GSRMLLWSVSGEQG---------DLWHAARVPLSLSNL--------KS
SKIVFEGYSGTGYM---GDIAIDNVKL---TTASSCH---
>2_Ciona_intestinalis_XP_002123962.2 .
CDFDFD-------FCSWRN---DSS-------------AEFTWIRRQGETP-----SIYT
GPPW-DHTTKDANV-------GHYIYI-----------ETS--SPRQKGDKARLVSQVIG
TAGTY------------C--LSM-QLHMHGLN-------VKDLNVYLKGRLTHRVRMLTR
LSGPWS------IEGRDEPRVFGEDG---------DWWNEERVEFNIV----------EP
AQLVLEGVRGENYR---GDIAIDDIT----ITQSSCP---
>1_Nematostella_vectensis_XP_001628402.1 .
CTFDTPGD-----LCGYTN---EAD-------------DDFDWTQRLGNTP-----SGST
GPTA-DHTTGRW---------GWFMFI-----------ETS--SPRKQNETASLVSPEFP
PSGKR------------C--LHF-YYHMYGSH-------MGSLAVTYRNT----------
------------SAGTQVWEKKGDQG---------NAWKLASVQLPAFE---------GG
YQVAFVGKRGGGYQ---GDAAIDDIY----FTDGDC----
>1_Ciona_intestinalis_XP_002124030.2 .
CTFDND-------LCGWTQ---SRS-------------DTFDWTQRQGPTP-----SHST
GPTS-DHTTQN----------GMYMFI-----------EAS--SPRKLGHKAQLVSPLIT
PQTH-------------C--LHM-FYHMYGRQ-------IGTLTVAQTIG----------
------------GVRTNLIELTGEKG---------NLWNSLSVEINXH----------PD
LRVIIEGTTGRGYA---GDIAIDDVV----ITDGPC----
>1_Nematostella_vectensis_XP_001642013.1 .
CNFDSN-------MCSFVN---MGS-------------DKFDWTRRSGGTP-----SWGT
GPSS-GHG-GK----------GSYMYI-----------EAS--SPRKQNDNAKMMAS-IT
FDGNT------------C--VSF-YYHMYGKH-------VGKLVVSVGT-----------
---------------KTYLTLAGSQG---------NAWKQASFKLSAK----------GN
FPVVFEGVVGKAWQ---GDIAIDDVS----VKK-------
>1_Nematostella_vectensis_XP_001642012.1 .
CNFDSN-------MCSFVN---MGS-------------DKFDWTRRSGGTP-----SQGT
GPSS-GHG-GK----------GSYMYI-----------EAS--SPRKQNDNAMMGGY-FT
FDGNT------------C--VSF-YYHMYGKH-------VGELVVSVGT-----------
---------------KTYLTLAGSQG---------NEWKQASFKFSAK----------RN
FPLVFEGVVGKGWQ---GDIAIDDVS----VKK-------
>1_Nematostella_vectensis_XP_001633105.1 .
CNFDLD-------TCGFIN---LKT-------------DKFDWSRWSGSTP-----SSGT
GPSS-GNG-GK----------GNYMYI-----------ETS--HPRLPNDNAKLEKPGLS
FDGNT------------C--VRF-FYHMNGTS-------MGKLVVKIGS-----------
---------------KVVLTLAGNKG---------NAWKMANIAIKDV----------GV
YPLVFEGIRGNGWS---SDIAIDDVS----V---------
>1_Nematostella_vectensis_XP_001631689.1 .
CNFDSD-------LCGFLQ---LSG-------------DNFDWVKRSGSTP-----SGET
GPTS-DHTSGSAHIPPISAP-GYYMYM-----------EAS--NPRKQGENAIMDKTITF
GGAT-------------C--LTF-YYHMLGQH-------MGTLNVFVGS-----------
---------------RRLFSKSGDQG---------SQWHLAELSFVHT----------GD
DKVWNLAIRGSEYQ---GDIAIDDIK----VISGAC----
>1_Nematostella_vectensis_XP_001623265.1 .
CNFESD-------LCGFTQ---ETS-------------DDYNWTRSNKKTP-----TWDS
GPDT-DHTSGT----------GFYLYT-----------EAS---GRKPGNRAVLSRSIPL
TGNT-------------C--LTF-YYHMHGSE-------MGSLSVNVGG-----------
---------------KKVFEKSGPQG---------KSWTKATINLQGQ----------GQ
AKLEFVGMIGSGFK---SDAGIDDIT----VGK-------
>1_Nematostella_vectensis_XP_001631687.1 .
CDFEKD-------DCGFVQ---MKN-------------DDFDWSRRRGRTP-----SQGT
GPSS-DHTSMK----------GYYMYT-----------EAS---DRRRGDTSRMELVSLD
FSGDK------------C--LFF-YYHMVGSG-------VGSLNVYIGG-----------
---------------SKVFSKNGPQG---------LTWRKAQIWAQQK----------GT
ATLTFEGVIGKSFL---SDIAVDDIS----VED-------
>1_Nematostella_vectensis_XP_001639851.1 .
CEFETPS------ICGYKQ---DQG-------------DTFDWSQGSGNTT-----SIGT
GPPS-DHTYGTPF--------GRYMYI-----------ETS--WPRKPGDFARLESPAYD
PALGDGK----------C--LVF-WYHMYGNG-------IGRLNTYIKIGN---------
------------ALGKAVFTDSGNLG---------LQWNRAMVTVRNT----------QS
WKVVFEGIRGRNYM---GDIAIDDVI----VKDGACP---
>4_Nematostella_vectensis_XP_001639850.1 .
CSFEDPQ------LCGYTN---EPNTAS----------DDFDWTRQSGATS-----SSGT
GPAN-DHTFGTAK--------GYYMYI-----------ETS--YPIKPGMKARLLSPRYP
PTGTGK-----------C--LTF-WYHMYGNH-------IGTLNVKVKKLF---------
---------LGTPFYFLQWSRSGDHG---------QRWRIAQVTIRSS----------DN
YQIAFEGISGSSYQ---GDIAIDDVN----LTDNPCP---
>3_Nematostella_vectensis_XP_001639850.1 .
CTFEESH------ICGYMQ---DTT-------------DNFNWNRGSGATV-----SSGT
GPSA-DHTLGTAA--------GFYMYI-----------ETS--SPVQPGWKARLIGGIQP
RTYSS------------C--LTF-WYHMYGST-------IGTLNVYSKTSS---------
-------------LGSPIWTKIGNQG---------KEWLVAQVTVRSAW---------SQ
YQIVFEGVRGSSYT---GDIAIDDIS----LIDGQCPN--
>2_Nematostella_vectensis_XP_001639850.1 .
CSFESGL------ICGYTQ---DTN-------------DKFDWTRGSGATG-----SSNT
GPPF-DHTYMTPY--------GHYMYL-----------EVS--GNLQQGDNARLTSVQFP
GSSGS------------C--LQF-WYHMKGAT-------IGTLNVYVKIFR---------
------------FSLRKVWSKTGNQS---------NSWNIAQVTISSS----------FS
FQVVFEGIRGASYT---GDIAIDDVK----MTSGVCPN--
>3_Latimeria_chalumnae_XP_005996620.1 .
CDFENG-------KCGFTQ---DTT-------------DDIDWTLGSGATD-----TIGI
GPGY-DHSYGSSY--------GHYMYI-----------DAS--APSQPGDIARLDSPIYP
PSTQ-------------C--LRF-WYHMYGVH-------TSFLRVYLKRRN---------
-------------STELVLSKAGNQG---------NEWNVALVNLTSP----------TE
FQITFEGVIGSGVK---GDVAIDDVN----LQE-------
>1_Lepisosteus_oculatus_XP_006634407.1 .
CDFENG-------VCGFTQ---DNT-------------NDFDWILESGS-------NNPI
GPLI-DHSYGSEY--------GHYMHF-----------ATP--TPLQSPVKGYLDSPTYL
PSRY-------------C--LKF-WYYISGS-------GVRSLRVYGRRL----------
-----------QTLFKSMWSSEGTQE---------DEWLVAQVDIHSP----------AA
FQVTFEGNIDSGVM---SVIAVDDID----IREGGC----
>1_Ciona_intestinalis_XP_002120719.2 .
CNFELPD------ICGFID---DTN-------------DDFDWSRNNGSTQ-----SSDT
GPSL-DHTLATDA--------GYYMFI-----------EAS--RPRRTGHVARLISPLME
ATDGK------------C--LEF-FYHMFGVG-------TGDLNVLFEPLD---------
-----------GSASTKIWEESGNHG---------NQWKRGRATIRGD----------SP
FRVIFEAVRGSDYH---ADTALDDVI----IRDGPCP---
>2_Ciona_intestinalis_XP_002120719.2 .
CDFTPND------LCGFTQ---DLD-------------DDFDWDTNTGATS-----SADT
GPIT-DHTSGTVA--------GKYIYL-----------EAS--NPRYPAQITRISSPTMR
PTTTQ------------C--LQF-YYHMHGVD-------IGALNVYIRSDN---------
---------NPNDLGNPVWTKSGPQG---------NDWFLGRVSIVSA----------TS
FQVVFEGVRGDDYH---GDIALDDVV----INDGHC----
>1_Ciona_intestinalis_XP_002120240.1 .
CQFNEND------LCGFIQ---EKNPNM----------DTIDWTKNSARTQLRR--TKNT
GPSA-DHSTLTKE--------GGYMYI-----------EAS---LTTKGDRARLISPIIF
DKSSSRQ----------C--LKF-WYHMRGRH-------IGILRVMTKKRG---------
------------ENETEIWRVSGDQG---------DKWNTGDITIQHT----------VP
YQIIFEAVITYVDGYQ-GDIAIDDVL---LADGKLC----
>1_Chrysochloris_asiatica_XP_006873370.1 .
CGFEDGN------ICLFTQ---DDT-------------DNFDWTKQSTATRNTKY-TPNT
GPNA-DRSGSKE---------GFYMYI-----------ETS--RPRLEGEKARLLSPVFS
IAPKNPYG---PTNTAYC--FSF-FYHMYGQH-------IGVLNVYLRLKG---------
----------QTKIENPLWSSSGNKG---------QRWNEAHVNIYPI----------TS
FQLIFEGIRGPGIE---GDIAIDDVS----IAEGEC----
>1_Octodon_degus_XP_004638833.1 .
CGFEDGN------ICLFTQ---DDT-------------DNFDWTKQSTATRNTKY-TPNT
GPNA-DRSGSKE---------GFYMYI-----------ETS--RPRLEGEKARLLSPVFS
IAPKNPYG---PTNTAYC--FSF-FYHMYGQH-------IGVLNVYLRLKG---------
----------QTAIENPLWSSSGNKG---------QRWNEAHVNIYPI----------TS
FQLIFEGIRGPGIE---GDIAIDDVS----IAEGEC----
>1_Myotis_lucifugus_XP_006090815.1 .
CGFEDGN------ICLFTQ---DDT-------------DNFDWTKQSTATRNTKY-TPNT
GPNA-DRSGSKE---------GFYMYI-----------ETS--RPRLEGEKARLLSPVFS
IAPKNPYG---PTNTAYC--FSF-FYHMYGQH-------IGVLNVYLRLKG---------
----------QTTMENPLWSSSGNKG---------QRWNEAHVNIYPI----------TS
FQLIFEGIRGPGIE---GDIAIDDVS----IAEGEC----
>1_Ailuropoda_melanoleuca_EFB18711.1 .
CGFEDGN------ICLFTQ---DDT-------------DNFDWTKQSTATRNTKY-TPNT
GPNA-DRSGSKE---------GFYMYI-----------ETS--RPRLEGEKARLLSPVFS
IAPKNPYG---PTNTAYC--FSF-FYHMYGQH-------IGVLNVYLRLKG---------
----------QTTIENPLWSSSGNKG---------QRWNEAHVNIYPI----------TS
FQLIFEGIRGPGIE---GDIAIDDVS----IAEGEC----
>1_Ailuropoda_melanoleuca_XP_002927042.1 .
CGFEDGN------ICLFTQ---DDT-------------DNFDWTKQSTATRNTKY-TPNT
GPNA-DRSGSKE---------GFYMYI-----------ETS--RPRLEGEKARLLSPVFS
IAPKNPYG---PTNTAYC--FSF-FYHMYGQH-------IG-------------------
----------QTTIENPLWSSSGNKG---------QRWNEAHVNIYPI----------TS
FQLIFEGIRGPGIE---GDIAIDDVS----IAEGEC----
>1_Bubalus_bubalis_XP_006066224.1 .
CGFEDGN------ICLFTQ---DDT-------------DNFDWTKQSTATRNTKY-TPNT
GPNA-DRSGSKE---------GFYMYI-----------ETS--RPRLEGEKARLLSPVFS
IAPKNPYV---PTNTAYC--FSF-FYHMYGQH-------IGVLNVYLRLKG---------
----------QTTIENPLWSSSGNKG---------QRWNEAHVNIYPI----------TS
FQLIFEGIRGPGIE---GDIAIDDVS----IAEGEC----
>1_Pteropus_alecto_ELK03548.1 .
CGFEDGN------ICLFTQ---DDT-------------DNFDWTKQSTATRNTKY-TPNT
GPNA-DRSGSKE---------GFYMYI-----------ETS--RPRLEGEKARLLSPVFS
IAPKNPYG---PSNTAYC--FSF-FYHMYGQH-------IGVLNVYLRLKG---------
----------QTTIENPLWSSSGNKG---------QRWNEAHVNIYPI----------TS
FQLIFEGIRGPGIE---GDIAIDDVS----IAEGEC----
>1_Dasypus_novemcinctus_XP_004454834.1 .
CGFEDGN------ICLFTQ---DDT-------------DNFDWTKQSTATRNTKY-TPNT
GPNA-DRSGSKE---------GFYMYI-----------ETS--RPRLEGEKARLLSPVFS
IAPKNPYG---PTNIAYC--FSF-FYHMYGQH-------IGVLNVYLRLKG---------
----------QTTIENPLWSSSGNKG---------QRWNEAHVNIYPI----------TS
FQLIFEGIRGPGIE---GDIAIDDVS----IAEGEC----
>1_Rattus_norvegicus_EDM03493.1 .
CGFEDGN------ICLFTQ---DDT-------------DNFDWTKQSTATRNTKY-TPNT
GPNA-DRSGSKE---------GFYMYI-----------ETS--RPRLEGEKARLLSPVFS
IAPKNPYG---PTNSAYC--FSF-FYHMYGQH-------IGVLNVYLRLKG---------
----------QTTIENPLWSSSGNKG---------QRWNEAHVNIYPI----------TS
FQLIFEGIRGPGIE---GDIAIDDVS----IAEGEC----
>1_Jaculus_jaculus_XP_004649209.1 .
CGFEDGN------ICLFTQ---DDT-------------DNFDWTKQSTATRNTKY-TPNT
GPNA-DRSGSKE---------GFYMYI-----------ETS--RPRLEGEKARLLSPVFS
IAPRNPYG---PTNSAYC--FSF-FYHMYGQH-------IGVLNVYLRLKG---------
----------QTTIENPLWSSSGNKG---------QRWNEAHVNIYPI----------TS
FQLIFEGIRGPGIE---GDIAIDDVS----IAEGEC----
>1_Sus_scrofa_XP_003353527.1 .
CGFEDGN------ICLFTQ---DDT-------------DNFDWTKQSTATRNTKY-TPNT
GPNA-DRSGSKE---------GFYMYI-----------ETS--RPRLEGEKARLLSPVFS
IAPKNPYG---PTNTAYC--FSF-FYHMYGQH-------IGVLNVYLRLKG---------
----------QTTIENPLWSSSGNKG---------QRWNEAHVNIYPI----------TS
FQLIFEGIRGPGIE---GDIAIDDIS----IAEGEC----
>1_Trichechus_manatus_latirostris_XP_004387940.1 .
CGFEDGN------ICLFTQ---DDT-------------DNFDWTKQSTATRNTKY-TPNT
GPNA-DPSGSKE---------GFYMYI-----------ETS--RPRLEGEKARLLSPIFS
IAPKNPYG---PTNTAYC--FSF-FYHMYGQH-------IGVLNVYLRLKG---------
----------QTTIENPLWSSSGNKG---------QRWNEAHVNIYPI----------TS
FQLIFEGIRGPGIE---GDIAIDDVS----IAEGEC----
>1_Orcinus_orca_XP_004270065.1 .
CGFEDGN------ICLFTQ---DDT-------------DNFDWTKQSTATRNTKY-TPNT
GPNA-DRSGSKE---------GFYMYI-----------ETS--RPRLEGEKARLLSPVFS
IAPKNPYG---PTNTAYC--LSF-FYHMYGQH-------IGVLNVYLRLKG---------
----------QTTIENPLWSSSGNKG---------QRWNEAHVNIYPI----------TS
FQLIFEGIRGPGIE---GDIAIDDVS----IAEGEC----
>1_Mus_musculus_EDL36638.1 .
CGFEDGN------ICLFTQ---DDT-------------DNFDWTKQSTATRNTKY-TPNT
GPSA-DRSGSKE---------GFYMYI-----------ETS--RPRLEGEKARLLSPVFS
IAPKNPYG---PTNSAYC--FSF-FYHMYGQH-------IGVLNVYLRLKG---------
----------QTTIENPLWSSSGNKG---------QRWNEAHVNIYPI----------TS
FQLIFEGIRGPGIE---GDIAIDDVS----IAEGEC----
>1_Erinaceus_europaeus_XP_007536440.1 .
CGFEDGN------ICLFTQ---DDT-------------DNFDWTKQSTATRNTKY-TPNT
GPNA-DRSGSKE---------GFYMYI-----------ETS--RPRLEGEKARLLSPVFS
IAPKNPYG---PTNSAYC--FSF-FYHMYGQH-------IGVLNVYLRLKG---------
----------QTTIENPLWSSSGNKG---------QHWNEAHVNIYPI----------AS
FQLIFEGIRGPGIE---GDIAIDDVS----IAEGEC----
>1_Heterocephalus_glaber_EHA99533.1 .
CGFEDGN------MCLFTQ---DDT-------------DNFDWTKQSTATRNTKY-TPNT
GPNA-DRSGSKE---------GFYMYI-----------ETS--RPRLEGEKARLLSPVFS
IAPKNPYG---STNTPYC--FSF-FYHMYGQH-------IGVLNVYLRLKG---------
----------QTTIENPLWSSSGNKG---------QRWNEAHVNIYPI----------TS
FQLIFEGIRGPGIE---GDIAIDDVS----IAEGEC----
>1_Loxodonta_africana_XP_003408564.1 .
CGFEDGN------ICLFTQ---DDT-------------DNFDWTKQSTATRNTKY-TPNT
GPNA-DHSGSKE---------GFYMYI-----------ETS--RPRLEGEKARLLSPVFS
IAPKNPYG---PTNTAYC--FSF-FYHMYGQH-------IGVLNVYLRLKG---------
----------QTTIENPLWSSSGNKG---------QRWNEAHVNIYPI----------TS
FQLIFEGIRGPGIE---GDIAIDDVS----IAEGEC----
>1_Ornithorhynchus_anatinus_XP_007661127.1 .
CGFEDGN------ICLFTQ---DDT-------------DNFDWTKQSTATRNTKY-TPNT
GPNA-DRSGSKE---------GFYMYI-----------ETS--RPRLEGEKARLLSPVFS
IAPKNPYG---PTNTAYC--FSF-FYHMYGQH-------IGVLNVYLRLKG---------
----------QSTVENPLWSSSGNKG---------QRWNEAHVNIYPI----------TS
FQLVFEGIRGPGIE---GDIAIDDVS----IAEGEC----
>1_Chinchilla_lanigera_XP_005376907.1 .
CGFEDGN------ICLFTQ---DDT-------------DNFDWTKQSTATRNTKF-TPNT
GPNA-DRSGSKE---------GFYMYI-----------ETS--RPRLEGEKARLLSPVFS
IAPKNPYG---PTNTAYC--FSF-FYHMYGQH-------IGALNVYLRLKG---------
----------QTTIENPLWSSSGNKG---------QRWNEAHVNIYPI----------TS
FQLIFEGIRGPGIE---GDIAIDDIS----IAEGEC----
>1_Monodelphis_domestica_XP_007473296.1 .
CGFEDGN------ICLFTQ---DDT-------------DNFDWTKQSTATRNTKY-TPNT
GPNA-DRTGSKE---------GYYMYI-----------ETS--RPRLEGEKARLLSPVFS
IAPKNPYG---ATNTAYC--FSF-FYHMYGQH-------IGVLNVYLRLKG---------
----------QTTIENPLWSSSGNKG---------QHWNEAHVNIYPI----------TS
FQLIFEGIRGPGIE---GDIAIDDVS----IAEGEC----
>1_Echinops_telfairi_XP_004698621.1 .
CGFEDGN------ICLFAQ---DDT-------------DNFDWTKQSTATRNTKY-TPNT
GPSA-DRSGSKE---------GFYMYI-----------ETS--RPRLEGEKARLLSPVFS
IAPKNPYG---PTNSAYC--FSF-FYHMYGQH-------IGVLNVYLRLKG---------
----------QTKLENPLWSSSGNKG---------QRWNEAHVNIYPI----------TS
FQLIFEGIRGPGIE---GDIAIDDVS----ISEGEC----
>1_Lipotes_vexillifer_XP_007448500.1 .
CGFEDGN------ICLFTQ---DDT-------------DNFDWTKQSTATRNTKY-TPNT
GPNA-DRSGSKE---------GFYMYI-----------ETS--RPRLEGEKARLLSPVFS
IAPKNPYG---PTNTAYC--FSF-FYHMYGQH-------IVCLTHLVGFKN---------
----------ILDPEK-------HTN---------MKTHFLPLETLRI----------TK
AKLIFEGIRGPGIE---GDIAIDDVS----IAEGEC----
>1_Alligator_sinensis_XP_006024926.1 .
CGFEDNN------ICLFTQ---DDT-------------DNFDWTKQSTLTRHPKY-TPNT
GPIA-DRTGSKE---------GFYMYI-----------ETS--RPRLEGEKARLVSPVFS
VVPQNPYG---ATNTAYC--FSF-YYHMYGQH-------IGSLNVYLRLKG---------
----------QTTIENPLWSLSGNKG---------QHWNQARLNIHPT----------TS
FQVIFEGIRGPGIE---GDIAIDDVS----IVEGEC----
>1_Alligator_mississippiensis_XP_006264527.1 .
CGFEDNN------ICLFTQ---DDT-------------DNFDWTKQSTLTRHPKY-TPNT
GPIA-DRTGSKE---------GFYMYI-----------ETS--RPRLEGEKARLISPVFS
VVPQNPYG---ATNTAYC--FSF-YYHMYGQH-------IGSLNVYLRLKG---------
----------QTTIENPLWSLSGNKG---------QHWNQARLNIHPT----------TS
FQVIFEGIRGPGIE---GDIAIDDVS----IVEGEC----
>1_Chelonia_mydas_EMP27934.1 .
CGFEDGN------ICLFTQ---DDT-------------DNFDWTKQSTATRDTKY-TPNT
GPNA-DRSGSKE---------GFYMYI-----------ETS--RPRLEGEKARLLSPFFS
VAPKNPYG---VTNTAYC--FSF-YYHMYGQH-------IGSLNVYLRLKG---------
----------QTTIENPVWSSSGNKG---------QHWNQARVNIHPT----------TS
FQLIFEGIRGPGIE---GDIAIDDVS----IVEGEC----
>1_Chrysemys_picta_bellii_XP_008169854.1 .
CGFEDGN------ICLFTQ---DDT-------------DNFDWTKQSTATRDTKY-TPNT
GPNA-DRSGSKE---------GFYMYI-----------ETS--RPRLEGEKARLLSPVFS
VAPKNPYG---VTNTAYC--FSF-YYHMYGQH-------IGSLNVYLRLKG---------
----------QTTIENPVWSSSGNKG---------QHWNQARVNIHPT----------TS
FQLIFEGIRGPGIE---GDIAIDDVS----IVEGEC----
>1_Pelodiscus_sinensis_XP_006120781.1 .
CGFEDGN------ICLFTQ---DDT-------------DNFDWTKQSTATRDTKY-TPNT
GPNA-DRSGSKE---------GFYMYI-----------ETS--RPRLEGEKARLLSPVFS
VAPKNPYG---VTNTAYC--FSF-YYHMYGQH-------IGSLNVYLRLKG---------
----------QTTIENPLWSSSGNKG---------QHWNQARVNIHPT----------TS
FQLIFEGIRGPGIE---GDIAIDDVS----IVEGEC----
>1_Columba_livia_EMC83201.1 .
CGFEDGN------ICLFTQ---DDT-------------DNFDWTKQSTATRDTKY-TPNT
GPNA-DRTGSKE---------GFYMYI-----------ETS--RPRLEGEKARLVSPVFS
VAPKNPYG---ATNTAYC--FSF-YYHMYGQH-------IGSLNVYLRLKG---------
----------QTAMDNPLWSSSGNKG---------QHWNQARVNINPP----------TS
FQLIFEGIRGPGIE---GDIAIDDVS----IVEGEC----
>1_Anas_platyrhynchos_EOA93831.1 .
CGFEDGN------ICLFTQ---DDT-------------DNFDWTKQSTATRDTKY-TPNT
GPNA-DRTGSKE---------GFYMYI-----------ETS--RPRLEGEKARLVSPVFS
VAPKNPYG---ATNTAYC--FSF-YYHMYGQH-------IGSLNVYLRLKG---------
----------QTAIENPLWSSSGNKG---------QHWNQARVNINPP----------TS
FQLIFEGIRGPGIE---GDIAIDDVS----IVEGEC----
>1_Taeniopygia_guttata_XP_002200485.2 .
--FEDGN------ICLFTQ---NDT-------------NNFDWTKQSTATRDTKY-TPNT
GPNA-DRTGSKE---------GFYMYI-----------ETS--RPRLEGEKARLVSPVFN
VAPKNPYG---ATNTAYC--FSF-YYHMYGQH-------IGSLNVYLRLKG---------
----------QTAIENPLWSSSGNKG---------QHWNQARVNINPP----------TS
FQLIFEGIRGPGIE---GDIAIDDVS----IVEGEC----
>1_Ficedula_albicollis_XP_005047951.1 .
CGFEDGN------ICLFTQ---DDT-------------DNFDWTKQSTATRDTKY-TPNT
GPNA-DRSGSKE---------GFYMYI-----------ETS--RPRLEGEKARLVSPVFS
VAPKNPYG---ATNTAYC--FSF-YYHMYGQH-------IGSLNVYLRLKG---------
----------QTAIENPLWSSSGNKG---------QHWNQARVNINPP----------TS
FQLIFEGIRGPGIE---GDIAIDDVS----IVEGEC----
>1_Anolis_carolinensis_XP_008117061.1 .
CGFDDGN------ICLFTQ---DPK-------------DNFDWTRQNIILRDTKY-TPNT
GPSA-DRTGSKD---------GFFMYI-----------EAS--SPRKEGDRARLISPIFS
IPPKNPYG---ATNTAYC--FSF-YYNMYGQH-------IGTLNVYLRLKS---------
----------QTTLESPFWSSSGNKG---------QGWLQARVNIHPN----------TS
FQVIFEGIRGRGIE---GDIAVDDIS----IVEGEC----
>1_Python_bivittatus_XP_007430290.1 .
CGFEDGN------ICLFTQ---DEK-------------DNFDWTRQNIVLRDTKY-TPNT
GPSA-DRSGSKE---------GFFMYI-----------EAS--SPRKEGDRARLISPVFS
IPPKNPYG---TTNTAYC--FSF-YYNMYGQH-------IGTLNVYLRLKS---------
----------QTSTESPFWSTSGNKG---------QHWFQARVNIHPN----------SS
FQVVFEGIRGRGIE---GDIAIDDIS----IVEGEC----
>1_Ophiophagus_hannah_ETE62663.1 .
CGFEDGN------ICLFTQ---DEK-------------DNFDWTRQNIVLRDTKY-TPNT
GPNA-DRSGSKE---------GFFMYI-----------EAS--SPRKEGDRARLISPVFS
IPPKNPYG---TTNTAYC--FSF-YYNMYGQH-------IGTLNVYLRLKS---------
----------QTSSESPFWSTTGNKG---------QHWFQARVNIHPN----------SS
FQXVFEGIRGRGIE---GDIAIDDIS----IVEGEC----
>1_Xenopus_Silurana_tropicalis_XP_002942655.2 .
CGFEESN------ICLFTQ---DDT-------------DIFDWTKQSASTRDTRY-TPNT
GPTT-DAGGSKH---------GFYMYI-----------ETS--RPRMDGEKARLLSPIFN
IAQKNPYG---SSNTVYC--FSF-FYHMYGKH-------IGALNIFLRLKG---------
----------QTSTDIPLWSAKGNKG---------EQWKQTHLNIHPT----------SS
FQLIFEGIRGDGIE---GDIAIDDIS----IMEGEC----
>1_Latimeria_chalumnae_XP_005995042.1 .
CGFEDDN------ICLFTQ---DKN-------------DEFDWTKQSAVTRGESKYTPNT
GPST-DRSGSKH---------GFYMYI-----------ETS--RPREKGEKARLLSPVFN
VAPKNPYG---ATNTAYC--FSF-YYHMYGKH-------IGALNVYLRLKG---------
----------QTIIENQIWTLRGNQG---------ERWSQAHVNLYPT----------TL
FQIIIEGVRGDSVE---GDIAIDDIS----IVEGEC----
>1_Callorhinchus_milii_XP_007902071.1 .
CAFEDDK------ICGFTQ---DRL-------------DKFDWTRQSASTRNPKY-TPNT
GPST-DRSGSKQ---------GFYMYI-----------ETS--RPREKGEKARLLSPVFS
TLPKNPYG---STNSAYC--VNF-YYNMYGKH-------IGTLNLFLRLKG---------
----------QTVTESLIWSMSGNRG---------ERWMQANININPS----------GT
FQLIFEGIRGPGIE---GDIAIDDVT----VTESEC----
>1_Danio_rerio_CAD60662.1 .
CGFEEDT------ICMFTQ---DKT-------------EEFDWTRHSAATRDTKY-TPNT
GPSS-DRSGSKQ---------GFYMYI-----------ETS--RPRLEGDKARLLTPSFN
VAPKNPYGN-VASNPTYC--FSF-YYHMYGKH-------IGTLNVYLRQKS---------
----------QTGQDTSVWTLSGNQG---------DRWRQARVNINPT----------SS
FQIVMEGIRGSGIE---GDIAVDDVT----IEEGEC----
>1_Astyanax_mexicanus_XP_007257959.1 .
CNFEEEA------ICMFTQ---DKA-------------EEFDWTRHSAATRDTKY-TPNT
GPSS-DRSGSKQ---------GYYMYI-----------ETS--RPRQEGDKARLLTPLFN
VAQKNPYGN-VATNPTYC--LSF-YYHMYGKH-------IGALNVYLRQKS---------
----------QTGQDSSVWTLSGNQG---------DRWRQARVNIHPT----------SS
FQMVLEGVRGSGIE---GDIAIDDVT----IEEGEC----
>1_Oncorhynchus_mykiss_CDQ64981.1 .
CSFEDEA------VCMFTQ---DKT-------------DDFDWTRHSAATRDTKY-TPNT
GPSS-DRAGSKQ---------GFYMYI-----------ETS--RPRLEGEKARLLTPTFN
VAPKSPYGT-VTAAPTYC--FGF-YYHMYGKH-------IGALNAYLRQKG---------
----------HSGSDSSLWNLVGNQG---------DRWKQAKVNIHPI----------AS
FQLVLEGIRGPGIE---GDIAIDDVT----IEEGEC----
>1_Lepisosteus_oculatus_XP_006632450.1 .
CSFEEES------ICMFTQ---DKS-------------DDFDWTRHNAATRQIMY-TPNT
GPSS-DRTGSKQ---------GFYMYI-----------ETS--RPRREGEKARLLTPIFN
VAPKNPYG---ATNSAYC--FSF-YYHMYGRH-------IGTLNAYLRLKG---------
----------QTSLESPMWTLSGNQG---------ERWWQARVNIHPT----------SS
FQMMLEGIRGPGME---GDIAIDDVS----IDEGEC----
>1_Danio_rerio_XP_005174541.1 .
CSFEEEP------VCLFTQ---DKN-------------DDFDWTRHSAATRDTKY-TPNT
GPSG-DRSGARQ---------GFYMYI-----------ETS--RPRKEGDTARLLSPVFN
VAPKNPYS--ITSPPAYC--FSF-YYHMYGKH-------IGSLNAFVKQKGQ--------
----------STSDAGPVWSLSGNQG---------DRWRQAKISIHPV----------SS
FQVIFEGIRGPGIE---GDIAIDDVT----LEEGECP---
>1_Astyanax_mexicanus_XP_007230789.1 .
CSFEEEP------MCMFTQ---DKN-------------DNFDWTRHSAATRDTKY-TPNT
GPSG-DRAGSKQ---------GFYMYI-----------ETS--RPRKDGEKARLLSPTFN
VAPKNPYG--ITNPPAYC--FGF-YYHMYGKH-------IGTLNAFMKQKGQ--------
----------ATADAGPVWSLSGNQG---------DRWRQAKISIHPT----------SS
FQVIFEGIRGPGIE---GDIAIDDVT----LEEGECP---
>1_Poecilia_reticulata_XP_008396605.1 .
CSFEEEP------ICMFTQ---DKN-------------DDFDWTRHSAATRDTKY-TPNT
GPSA-DHTGSKQ---------GFYMYI-----------ETS--RPRKEGDQARLVSPFFN
IAPKNPYG--ITNPPAYC--FGF-FYHMYGKH-------IGKLNAFLKQKG---------
----------QMTLEAPVWSLSGNQG---------DRWKQAKVSIHPT----------SS
FQVVLEGIRGPGIE---GDIAIDDIT----LEEGEC----
>1_Oryzias_latipes_XP_004083660.1 .
CSFEEEA------ICMFIQ---DKN-------------DDFDWTQHSAATRDTKY-TPNT
GPSA-DRTGSKQ---------GFYMYI-----------ETS--RPRKEGDQARLISPFFN
VAPKNPYG--ITNPPAYC--FSF-FYHMYGKH-------IGTLNAFLKQKG---------
----------LTASEAPVWSLTGNQG---------DRWRQAKVSIHPT----------SS
FQVILEGIRGPGIE---GDIAIDDVT----LEEGGC----
>1_Tetraodon_nigroviridis_CAG01835.1 .
CSFEEEP------ICMFTQ---DKN-------------DDFDWTRHSAATRDTKY-TPNT
GPSV-DRTGSKQ---------GFYMYI-----------ETS--RPRKEGDQARLVSPFFD
VAPKNPYS--ISNPPAYC--FGF-FYHMYGKH-------IGTLNAFLKQKG---------
----------QTSSEGPVWSLIGNQG---------DHWRQAKVSIHPT----------SS
FQVVLEGIRGPGIE---GDIAIDDVT----LEEGEC----
>1_Takifugu_rubripes_XP_003971648.1 .
CSFEDEP------ICMFTQ---DKN-------------DDFDWTRHSAATRDTKY-TPNT
GPSV-DRTGSKQ---------GFYMYI-----------ETS--RPRKEGDQARLVSPFFN
VAPKNPYS--ISNPPAYC--FGF-FYHMYGKH-------IGTLNAFLKQKG---------
----------QTSSEGPVWSLNGNQG---------DHWKQAKVSIHPT----------SS
FQVVLEGIRGPGIE---GDIAIDDVT----LEEGEC----
>1_Cynoglossus_semilaevis_XP_008311371.1 .
CSFEEEP------ICMFTQ---DKN-------------DDFDWTRHSAATRDTKY-TPNT
GPSG-DRSGSKQ---------GFYMYI-----------ETS--RPRKEGDQARLISPFFN
VAPKNPYG--ITNPPAYC--FGF-FYHMYGKH-------IGTLNAFLKQKG---------
----------QTTSDGPVWSLTGNQG---------DRWKQAKVSIHPT----------SS
FQVVLEGVRGPGIE---GDIAVDDVT----LEEGEC----
>1_Stegastes_partitus_XP_008281233.1 .
CSFEEEP------ICMFTQ---DKN-------------DDFDWTRHSAATRDTKY-TPNT
GPSG-DRSGSKQ---------GFYMYI-----------ETS--RPRKEGDQARLISPFFN
VAPKNPYG--ITNPPAYC--FGF-FYHMYGKH-------IGTLNAFLKQKG---------
----------QTTSEGPVWSLSGNQG---------ERWKQAKVSIHPT----------AS
FQVVLEGIRGPGIE---GDIAIDDIT----LEEGEC----
>1_Neolamprologus_brichardi_XP_006793109.1 .
CSFEEEP------ICMFTQ---DKN-------------DDFDWTRHSAATRDTKY-TPNT
GPSG-DHSGSKQ---------GFYMYI-----------ETS--RPRKEGDQARLISPFFN
VAPKNPYG--ITNPPAYC--FGF-FYHMYGKH-------IGTLNAFLKQKG---------
----------QTASEGLVWSLSGNQG---------DRWKQAKVSIHPT----------AS
FQVVLQGIRGPGIE---GDIAIDDIT----LEEGEC----
>1_Oreochromis_niloticus_XP_005449770.1 .
CSFEEEP------ICMFTQ---DKN-------------DDFDWTRHSAATRDTKY-TPNT
GPSG-DRSGSRQ---------GFYMYI-----------ETS--RPRKEGDQARLISPFFN
VAPKNPYG--ITNPPAYC--FGF-FYHMYGKH-------IGTLNAFLKQKG---------
----------QTASEGLVWSLSGNQG---------DRWKQAKVSIHPT----------SS
FQVVLQGIRGPGIE---GDIAIDDIT----LEEGEC----
>1_Pundamilia_nyererei_XP_005725041.1 .
CSFEEEP------ICMFTQ---DKN-------------DDFDWTRHSAATRDTKY-TPNT
GPSG-DHSGSKQ---------GFYMYI-----------ETS--RPRKEGDQARLISPFFN
VAPKNPYG--ITNPPAYC--FGF-FYHMYGKH-------IGTLNAFLKQKG---------
----------QTASEGLVWSLSGNQG---------DRWKQAKVSIHPT----------SS
FQVVLQGIRGPGIE---GDIAIDDIT----LEEGEC----
>1_Poecilia_formosa_XP_007543185.1 .
CSFEEEA------LCSFSQ---DKS-------------DEFDWIRQSGTKEGTTY-TPNT
GPSS-DHTGSSQ---------GFYMFI-----------ETS--RPRLEGDKARLMSPTFN
INTKSVSSSSASKNPTYC--FTF-YYHMFGKH-------IGALNIFLRLKG---------
----------QMLTDTLIWSLTGNQG---------NYWQQARVNIHPT----------TT
FQVVMEGVRGSGIE---GNIAIDDVT----IEEGEC----
>1_Poecilia_reticulata_XP_008396858.1 .
CSFEEEA------LCSFSQ---DKS-------------DEFDWIRQSGTKEGTTN-TANT
GPSS-DHTGSSQ---------GFYMFI-----------ETS--RPRLEGDKARLMSPTFN
IDTKSVSSSSASNNPTYC--FTF-YYHMFGKH-------IGALNIFLRLKG---------
----------QMLTDTLIWSLTGNQG---------NYWQQARVNIHPT----------TT
FQVVMEGVRGSGIE---GNIAIDDVT----VEEGEC----
>1_Cynoglossus_semilaevis_XP_008312854.1 .
CGFEDEA------MCFFSQ---DQT-------------DDFDWTRHSASSGTIKY-TPNT
GPKS-DHSG-------------FYMYI-----------ETS--RPRKDGDKARLLSTTFN
MNKNINSAT-------YC--LAF-FYHMYGKH-------IGALNVFLRQKN---------
----------PTATETSVWSLTGNQG---------NQWRQAKVNIHPT----------ST
FQVVMEGVRGAGIE---GDIAIDDVT----IEEGEC----
>1_Oreochromis_niloticus_XP_003458483.1 .
CGFEDEA------LCLFSQ---DKN-------------DVFDWTRHSAATRDTKY-TPNT
GPSS-DHTGSKQ---------GFYMYI-----------ETS--RPRLEGDTARLLSPTFN
SKSSPVSNN-----PTYC--FAF-YYHMYGKH-------IGALNIFLRQKG---------
----------QAVTDTLVWSLTGNQG---------DRWCQAKVNIHPT----------TA
FQMVIEGVRGSGIE---GDIAIDDVT----IEEGEC----
>1_Maylandia_zebra_XP_004572238.1 .
CGFEDEA------LCLFSQ---DKN-------------DVFDWTRHSAATRDTKY-TPNT
GPSS-DRTGSKQ---------GFYMYI-----------ETS--RPRLEDDTARLLSPTFN
SKSSSVSNN-----PTYC--FAF-YYHMYGKH-------IGALNVFLRQKG---------
----------QAVTDTLVWSLTGNQG---------DRWRQAKVKIHPT----------TA
FQMVIEGVRGSGIE---GDIAIDDVA----IEEGEC----
>1_Stegastes_partitus_XP_008275335.1 .
CGFEDEA------LCLFSQ---DKS-------------DEFDWTRHSASTRDTKY-TPNT
GPSS-DHTGSKQ---------GFYMYI-----------ETS--RPRLEGDKARLLSPTFN
MNAKSSAPS-----VTYC--FSF-YYHMYGKH-------IGALNVFLRQKG---------
----------QTVTDTSVWSLTGNQG---------DRWRQAKVNIQPT----------AA
FQMVMEGVRGAGIE---GDIAVDDVT----IEEGKC----
>1_Takifugu_rubripes_XP_003962872.1 .
CGFEEEA------ICLFSQ---DKA-------------DEFDWTRHSAATRNTKY-TPNT
GPSS-DHNGSKQ---------GYYMYI-----------ETS--RPRQDGDKARLLTPTFN
SNAKSSASL--SNSPAYC--FSF-YYHMYGKH-------IGALNVFLRQKG---------
----------PTVTDTSVWSLSGNQG---------DQWLQAKVNIQPT----------TA
FQMLIEGVRGAGIE---GDIAIDDVA----IQE-------
>1_Tetraodon_nigroviridis_CAF89641.1 .
CGFEEEA------ICLFTQ---DKT-------------DEFDWTRHSAATRNTKY-TPNT
GPSS-DHNGSKQ---------GYYMYI-----------ETS--RPRQDGDKARLLTPTFN
TNSRSSASL--GHSPAYC--FSF-YYHMYGKH-------IXALSVFLRQKG---------
----------PTVTDTSVWSLSGNQG---------DRWQQAKVNIQPS----------TA
FQVLIEGVRGSGIE---GDIAIDDVA----IQE-------
>1_Callorhinchus_milii_XP_007890520.1 .
CGFEDVN------ICGFTQ---DAK-------------DNFDWSRQSNKTQNPKQ-TPNT
GPRI-DKSGKQS---------GYFMYV-----------ETS--SPRSAGDKARLISPLYN
VTAKRRFGG-QSVSVLHC--VRF-YYHMYGKH-------IGTLNVWVRALQ---------
----------SNTVEVQVWTLSGNQG---------NQWKQANVTINPV----------GP
FQIIFEAVRGRGYL---GDIGLDDVS----ISQSAC----
>1_Poecilia_formosa_XP_007559120.1 .
CGFEDDR------ICGFSQ---DRS-------------DNFDWTRQNNLTHNPKR-SANT
GPET-DRSGTKE---------GYYMYI-----------EAS--RPRAQGDKARLLSPLFN
VSSVRGPKG--SGRVPYC--VSF-YYHMKGKH-------IGMLNVLLRVRS---------
----------IAPVDSVVWTKSGHQG---------PDWSKAYFDISPS----------GP
FQIVFEGIRGAGFE---GDIAIDDVS----ITIGKC----
>1_Xiphophorus_maculatus_XP_005796267.1 .
CGFEDDR------ICGFSQ---DRS-------------DNFDWTRQNNQTHNPKR-SANT
GPET-DRSGTKE---------GYYMYI-----------EAS--RPRAQGDKARLLSPLFN
VSSVRGPKG--SGRVPYC--VSF-YYHMKGKH-------IGTLNVLLRVRS---------
----------IAPVDSVVWAKSGHQG---------PDWSKAFFDISPS----------GP
FQIVFEGIRGAGFE---GDIAIDDVS----ITIGKC----
>1_Poecilia_reticulata_XP_008403689.1 .
CGFEDDR------ICGFSQ---DRS-------------DNFDWTRQNNLTHNPKR-SANT
GPES-DRSGTKE---------GYYMYI-----------EAS--RPRAQGDKARLLSPLFN
VSSVRGPKG--SGRVPYC--VSF-YYHMKGKH-------IGTLNVLLRVRS---------
----------IAPVDSVVWTKSGHQG---------PDWSKAFFDISPS----------GP
FQIVFEGVRGAGFE---GDIAIDDVS----ITIGKC----
>1_Stegastes_partitus_XP_008287117.1 .
CGFEDER------ICGFSQ---DRS-------------DVFDWTRQNHLTQNPKR-SANT
GPET-DRSGTKE---------GYYMYI-----------EAS--RPRVQGDKARLLSPLFN
VSSNRGPKG--SGRVPYC--VSF-YYHMKGKH-------IGTLNVLLRVRS---------
----------IASVDSVIWTKSGHQG---------PDWKKAFFDISPS----------GP
FQIVFEGIRGPSFE---GDIAIDDVS----ITIGKC----
>1_Takifugu_rubripes_XP_003977477.1 .
CGFEDER------ICGFSQ---DRS-------------DVFDWTRQNHLTQNPKR-SANT
GPET-DRSGTKE---------GYYMYI-----------EAS--RPRVQGDKARLLSPLFN
VTSVRGPKG--SGRVPYC--VSF-YYHMKGKH-------IGTLNVLLRVRSIAS------
----------HTTVDSEVWTKSGHQG---------PDWKRALFDVSPS----------GP
FQIVFEGIRGPSFE---GDIAIDDVS----ITIGKC----
>1_Cynoglossus_semilaevis_XP_008309121.1 .
CGFEDDR------ICGFSQ---DRS-------------DNFDWTRQNHLTQNPKR-SANT
GPDT-DRSGTKE---------GFYMYI-----------EAS--QPRVQGEKARLMSPLFN
ETLYRGPKG--SGRMPYC--VSF-YYHMKGKH-------IGALNVILRVRS---------
----------IASVDSMVWSKSGPQG---------PDWKKAFFDVSPS----------GP
FQIVFEGIRGSSFE---GDIAIDDVS----ITTGKC----
>1_Oreochromis_niloticus_XP_005447617.1 .
CGFEDER------ICGFSQ---DRS-------------DIFDWTRQNHLTQNPKR-SANT
GPDT-DRSGTKE---------GYYMYI-----------EAS--RPRTQGDKALLLSPLFN
ITSSKGPKG----RVPYC--VSF-YYHMKGKH-------IGTLNVYLRVRS---------
----------IASVDRAMWTKSGHQG---------PDWKKAFFDVTPS----------GP
FQIVFEGIRGSGFE---GDIAIDDVS----ITRGEC----
>1_Oryzias_latipes_XP_004067441.1 .
CGFEDER------ICGFTQ---DRT-------------DVFDWTRQNNLTQNPKR-STNT
GPET-DRSGTKE---------GYYMYI-----------EAS--RPRAEGDKARLLSPLFN
VSSVKSPKG----PVPYC--VSF-YYHMKGKH-------IGTLNIFLRMGSF--------
----------ASALDLLKWTKSGHQG---------PDWKRADFDISPS----------GP
FQIVFEGIRGLNYE---GDIAIDDVS----ITIGKC----
>1_Astyanax_mexicanus_XP_007238655.1 .
CGFEDVR------ICGFSQ---DRS-------------DVFDWTRQNHLSQNPKR-SVNT
GPDT-DRSGTKE---------GYYMYI-----------ETS--RPRQRGDKARLLSPLYN
VTAARGPAG--SGRVPHC--ISF-FYHMNGKH-------IGTLNVLLRVKS---------
----------IATVDSVVWSRSGSQG---------PSWQKASLMVMPS----------GP
FQVVFEGIRGDGFE---GDIAIDDVS----VSKGKC----
>1_Latimeria_chalumnae_XP_006006576.1 .
CNFEDKK------ICGFTQ---DRN-------------DKFDWIRQNSKDQNPSR-SPNT
GPTT-DRSGDPQ---------GYFMFI-----------EAS--RPRAIGDKARLISPQYN
ITSKAPYYK-----TAYC--ISF-YYHMYGKH-------IGSLNVLVRVRT---------
----------TSTIDTQVWTLSGNQG---------NQWKQAFISINPS----------GP
FQIVFEGVRGTGFE---GDIAIDDIT----VVKGEC----
>1_Columba_livia_XP_005503866.1 .
CRFEDEK------ICGFVQ---DKM-------------DNFDWTRQNALTQNPKR-TVNT
GPPT-DISGTPE---------GYYMFI-----------EAS--RPRVTGDKARLISPLYN
ITAKY-----------YC--VSF-YYHMYGKH-------IGSLNLLVRVRN---------
----------KRAIDTQVWSLSGNRG---------NMWQQAHVPINPP----------GP
FQIIFEGVRGTSYE---GDIAIDDVT----LKKGDCPR--
>1_Ficedula_albicollis_XP_005043293.1 .
CRFEDEK------ICGFVQ---DKM-------------DNFDWTRQNALTQNPKR-TVNT
GPPT-DISGTPE---------GYYMFI-----------EAS--RPRVTGDKARLISPLYN
ISAKY-----------YC--VSF-YYHMYGKH-------IGSLNLLVRVRN---------
----------KRAIDTQVWSLSGNRG---------NMWQQAHVPINPP----------GP
FQIIFEGVRGTSYE---GDIAIDDVT----LKKGDCPR--
>1_Falco_peregrinus_XP_005238721.1 .
CRFEDEK------ICGFIQ---DKM-------------DNFDWTRQNALTQNPKR-TVNT
GPPT-DISGTPE---------GYYMFI-----------EAS--RPRVTGDKARLISPLYN
ITAKY-----------YC--VSF-YYHMYGKH-------IGSLNLLVRVRN---------
----------KRAIDTQVWSLSGNRG---------NMWQQAHVPINPP----------GP
FQIIFEGVRGTSYE---GDIAIDDVT----LKKGDCPR--
>1_Pseudopodoces_humilis_XP_005530671.1 .
CRFEDEK------ICGFMQ---DKM-------------DNFDWTRQNALTQNPKR-TVNT
GPPT-DISGTPE---------GYYMFI-----------EAS--RPRVTGDKARLISPLYN
ITAKY-----------YC--VSF-YYHMYGKH-------IGSLNLLVRVRN---------
----------KRAIDTQVWSLSGNRG---------NMWQQAHVPINPP----------GP
FQIIFEGVRGTSYE---GDIAIDDVT----LKKGDCPR--
>1_Melopsittacus_undulatus_XP_005145385.1 .
CRFEDEK------ICGFMQ---DKL-------------DNFDWTRQNALTQNPKR-TVNT
GPPT-DISGTPE---------GYYMFI-----------EAS--RPRVTGDKARLISPLYN
ITAKY-----------YC--VSF-YYHMYGKH-------IGSLNLLVRVRN---------
----------KRAIDTQVWSLSGNRG---------NMWQQAHVPINPP----------GP
FQIIFEGVRGTSYE---GDIAIDDVT----LKKGDCPR--
>1_Zonotrichia_albicollis_XP_005489782.1 .
CRFEDEK------ICGFVQ---DKM-------------DNFDWTRQNALTQNPKR-TVNT
GPPT-DISGTPE---------GYYMFI-----------EAS--RPRVTGDKARLISPLYN
ITAKY-----------YC--VSF-YYHMYGKH-------IGSLNLLVRVRN---------
----------KRAIDTQVWSLSGNRG---------NVWQQAHVPINPP----------GP
FQIIFEGVRGTSYE---GDIAIDDVT----LKKGDCPR--
>1_Falco_cherrug_XP_005447015.1 .
CRFEDEK------ICGFIQ---DKM-------------DNFDWTRQNALTQNPKR-TVNT
GPPT-DISGTPE---------GYYMFI-----------EAS--RPRVTGDKARLISPLYN
ITAKY-----------YC--VSF-YYHMYGKH-------IGSLNLLVRVRN---------
----------KRAIDTQVWSLSGNRG---------NMWQQAHVPINPP----------GP
FQIIFEGVRGSSYE---GDIAIDDVT----LKKGDCPR--
>1_Pelodiscus_sinensis_XP_006126593.1 .
CRFEDEK------ICGFMQ---DKM-------------DNFDWTRQNALTQNPKR-TVNT
GPPT-DISGTQE---------GYYMFI-----------EAS--RPRVTGDKARLISPLYN
ITAKY-----------YC--VSF-FYHMYGKH-------IGSLNLLVRVRN---------
----------KRAIDTQVWSLSGNRG---------NEWQQAHVPINPP----------GP
FQIIFEGVRGTSYE---GDIAIDDVT----LKKGDCPR--
>1_Chelonia_mydas_XP_007071798.1 .
CRFEDEK------ICGFMQ---DKM-------------DNFDWTRQNALTQNPKR-TVNT
GPPT-DISGTQE---------GYYMFI-----------EAS--RPRVTGDKARLISPLYN
ITAKY-----------FC--VSF-FYHMYGKH-------IGSLNLLVRLRN---------
----------KRAIDTQVWSLSGNRG---------NEWQQAHVPINPP----------GP
FQIIFEGVRGTSYE---GDIAIDDVT----LKTGDCPR--
>1_Alligator_mississippiensis_XP_006271980.1 .
CHFEDEK------ICGFMQ---DRM-------------DNFDWTRQNAQTQNPKR-TVNT
GPPT-DISGTKE---------GYYMFI-----------EAS--RPRVEGDKARLISPLYN
ITAKY-----------YC--VSF-YYHMYGKH-------IGSLNLLVRVKN---------
----------KRAIDTQVWSLSGNRG---------NKWQQVHVPINPP----------GP
FQIIFEGVRGTNYE---GDIAIDDVT----LKKGDCPR--
>1_Alligator_sinensis_XP_006018656.1 .
CHFEDEK------ICGFMQ---DRM-------------DNFDWTRQNAQTQNPKR-TVNT
GPPT-DISGTKD---------GYYMFI-----------EAS--RPRVEGDKARLISPLYN
ITAKY-----------YC--VSF-YYHMYGKH-------IGSLNLLVRVKN---------
----------KRAIDTQVWSLSGNRG---------NKWQQVHVPINPP----------GP
FQIIFEGVRGTNYE---GDIAIDDVT----LKKGDCPR--
>1_Chrysemys_picta_bellii_XP_005296403.1 .
CHFEDEK------ICGFMQ---DKM-------------DNFDWTRQNALTQNPKR-TVNT
GPST-DISGTEE---------GYYMFI-----------EAS--RPRVQGDKARLISPLYN
ITGKY-----------FC--VSF-FYHMYGKH-------IGSLNLLVRVQN---------
----------KRAIDTQVWSLSENKG---------NEWKQAHVPISPP----------GP
FQIIFEGVRGTSYE---GDIAIDDVT----LKRGDCP---
>1_Chrysemys_picta_bellii_XP_008172933.1 .
CHFEDEK------ICGFMQ---DKM-------------DNFDWTRQNALTQNPKR-TVNT
GPST-DISGTEE---------GYYMFI-----------EAS--RPRVQGDKARLISPLYN
ITGKY-----------FC--VSF-FYHMYGKH-------IGSLNLLVRVQN---------
----------KRAIDTQVWSLSENKG---------NEWKQAHVPISPP----------GP
FQIIFEGVRGTSYE---GDIAIDDVT----LKRGDCPR--
>1_Python_bivittatus_XP_007425166.1 .
CHFEDEK------ICGYIQ---DTT-------------DNFDWIRQSSLTHDPKR-TANT
GPTM-DFSGTPE---------GYYMFI-----------EAS--APRVKDDKARLISPTYN
MTAR------------FC--VSF-YYHMYGKH-------IGSLNLLVHVKN---------
----------KQ--PTQALSLKGDKG---------NMWQQVHVPINPA----------GP
FQIIFEGVRGTGSE---GDIAIDDVT----LKKGDCPR--
>1_Anolis_carolinensis_XP_008123371.1 .
CHFEDEK------ICGYTQ---DTI-------------DNFDWIRQSSLTHDPKR-SANT
GPTM-DFSGTPE---------GYYMFI-----------EAS--APRVKDDKARLISPMYN
MTAR------------FC--VSF-YYHMYGKH-------IGSLNLLVHVKN---------
----------KQ--PTQALSIKGDQG---------NLWQQAHVPINPA----------GP
FQIIFEGVRGTGSE---GDIAIDDVT----LKKGDCPR--
>1_Ornithorhynchus_anatinus_XP_007666665.1 .
CHFEDDK------ICGYTQ---DRG-------------DNFDWTRQNALTQNPKR-SPNT
GPPT-DISGTPE---------GYYMFI-----------EAS--RPRELGDRARLVSPVYN
VSARF-----------YC--VSF-FYHMYGKH-------IGSLNLLVRSRN---------
----------KGPLETHAWSLSGNKG---------NSWQQAHVSISPN----------GP
FQIIFEGVRGSGYL---GDIAIDDVT----LKKGDCPR--
>1_Octodon_degus_XP_004624238.1 .
CHFEDEK------ICGYTQ---DLT-------------DDFDWTRQNALTQSPKR-SPDT
GPPT-DVSGTPE---------GYYMFF-----------ESS--RPRKMGDRARLVSPLYN
ASAKF-----------YC--VSF-FYHMYGKH-------IGSLNLLVRSRN---------
----------KGVLDQHAWSLSGNKS---------SVWQQAHVPINPS----------GP
FQIIFEGIRGSGYL---GDIAIDDVT----LKKGECPR--
>1_Sorex_araneus_XP_004619402.1 .
CHFEDEK------ICGYTQ---DLT-------------DNFDWTRQNALTQNPKR-SPNT
GPPT-DISGTPE---------GYYMFI-----------ETS--RPRELGDRARLVSPLYN
ASAKF-----------YC--VSF-FYHMYGKH-------IGSLNLLVRSRG---------
----------KGAVDTHAWSLSGNKG---------NVWQQAQVPISPG----------GP
FQIIFEGVRGSGYL---GDIAIDDVT----LRKGECP---
>1_Echinops_telfairi_XP_004710800.1 .
CHFEEEK------ICGYTQ---DLT-------------DNFDWTRQNALTQNPKR-SPNT
GPPM-DISGSPE---------GYYMFI-----------ETS--RPRELGDRARLVSPLYN
ASAKF-----------YC--VSF-FYHMYGKH-------IGSLNLLVRSRN---------
----------KGALDTHAWSLSGNKG---------NVWQQAHVPINPS----------GP
FQIIFEGVRGSGYL---GDIAIDDVT----VKKGECPR--
>1_Physeter_catodon_XP_007127556.1 .
CHFEDEK------ICGYTQ---DLT-------------DNFDWTRQNALTQNPKR-SPNT
GPPM-DISGTPE---------GYYMFI-----------EAS--RPRELGDRARLVSPLYN
ASAKF-----------YC--VSF-FYHMYGKH-------IGSLNLLVRSRN---------
----------KGALDTHAWSLSGNKG---------NVWQQAHVPINPS----------GP
FQIIFEGVRGSGYL---GDIAIDDVT----LKKGECPR--
>1_Jaculus_jaculus_XP_004649588.1 .
CHFEDDK------ICGYTQ---DLT-------------DNFDWTRQNALTQNPKR-SPNT
GPPT-DISGTPE---------GYYMFI-----------ETS--RPRELGDRARLVSPLYN
ASAKF-----------YC--VSF-FYHMYGKH-------IGSLNLLVRSRN---------
----------KGAVDTHAWSLSGNKG---------NVWQQAHVPINPS----------GP
FQIIFEGVRGSGYL---GDIAIDDVT----LKKGECPR--
>1_Chrysochloris_asiatica_XP_006860486.1 .
CHFEDEK------ICGYTQ---DLT-------------DNFDWTRQNALTQNPKR-SPNT
GPPT-DISGTPE---------GYYMFI-----------ETS--RPRELGDRARLVSPLYN
ASAKF-----------YC--VSF-FYHMYGKH-------IGSLNLLVRSRN---------
----------KGGLDTHAWSLSGNKG---------NVWQQAHVPINPN----------GP
FQIIFEGVRGSGYL---GDIAIDDVT----VKKGECPR--
>1_Cavia_porcellus_XP_003473935.2 .
CHFEDEQ------ICGYTQ---DLT-------------DNFDWTRQNALTQNPKR-SPNT
GPPT-DISGTPE---------GYYMFI-----------ETS--RPRELGDRARLVSPLYN
ASAKF-----------YC--VSF-FYHMYGKH-------IGSLNLLVRSRN---------
----------KGTLDTHAWSLSGNKG---------NVWQQAHVPINPS----------GP
FQIIFEGVRGSGYL---GDIAIDDVT----LKKGECPR--
>1_Erinaceus_europaeus_XP_007517872.1 .
CHFEDEK------ICGYTQ---DLT-------------DNFDWTRQNALTQNPKR-SPNT
GPPT-DISGTPE---------GYYMFI-----------ETS--RPRELGDRARLVSPLYN
ASAKF-----------YC--VSF-FYHMYGKH-------IGSLNLLVRSRS---------
----------KGGLDTHAWSLSGNKG---------NLWQQAHVPINPS----------GP
FQIIFEGVRGSGYL---GDIAIDDVT----LKKGECPR--
>1_Sarcophilus_harrisii_XP_003769072.1 .
CHFEDEK------ICGYTQ---DRA-------------DNFDWTRQNALTQNPKR-SPNT
GPPT-DISGTPE---------GYYMFI-----------ETS--RPRELGDRARLVSPLYN
ISAKL-----------YC--VSF-FYHMYGKH-------IGSLNLLVRSRN---------
----------KGALETHAWSLSGNRG---------NSWQQAHVPINPS----------GP
FQIIFEGVRGSGYL---GDIAIDDVS----LKKGECPR--
>1_Monodelphis_domestica_XP_007483969.1 .
CHFEDEK------ICGYTQ---DRA-------------DNFDWTRQNALTQNPKR-SPNT
GPPT-DISGTPE---------GYYMFI-----------ETS--RPRELGDRARLVSPLFN
ISAKL-----------YC--VSF-FYHMYGKH-------IGSLNLLVRSRN---------
----------KGALETHAWSLSGNRG---------NSWQQAHVPINPS----------GP
FQ--------------------------------------
>1_Otolemur_garnettii_XP_003789207.1 .
CHFEDEK------ICGYTQ---DVT-------------DNFDWTRQNALTQNPKR-SPNT
GPPT-DISGTPE---------GYYMFI-----------ETS--RPRELGDRARLVSPLYN
ASAKF-----------YC--VSF-FYHMYGKH-------IGSLNLLVRSRN---------
----------KGVLDSHAWSLSGNKG---------NVWQQAHVPISPS----------GP
FQIIFEGVRGSGYL---GDIAIDDVT----LKKGECPR--
>1_Tarsius_syrichta_XP_008064340.1 .
CHFEDEK------ICGYTQ---DVT-------------DNFDWTRQNALTQNPKR-SPNT
GPPT-DISGTPE---------GYYMFI-----------ETS--RPRELGDRARLVSPLYN
ASAKF-----------YC--VSF-FYHMYGKH-------IGSLNLLVRSRN---------
----------KGALDMHAWSLSGNKG---------NVWQQAHVPISPS----------GP
FQIIFEGVRGSGYL---GDIAIDDVT----LKKGECPR--
>1_Homo_sapiens_BAC03502.1 .
CHFEDEK------ICGYTQ---DLT-------------DNFDWTRQNALTQNPKR-SPNT
GPPT-DISGTPE---------GYYMFI-----------ETS--RPRELGDRARLVSPLYN
ASAKF-----------YC--VSF-FYHMYGKH-------IGSLNLLVRSRN---------
----------KGALDTHAWSLSGNKG---------NVWQQAHVPISPS----------GP
FQIIFEGVRGPGYL---GDIAIDDVT----LKKGECP---
>1_Pongo_abelii_XP_002816880.1 .
CHFEDEK------ICGYTQ---DLT-------------DNFDWTRQNALTQNPKR-SPNT
GPPT-DISGTPE---------GYYMFI-----------ETS--RPRELGDRARLVSPLYN
ASAKF-----------YC--VSF-FYHMYGKH-------IGSLNLLVRSRN---------
----------KGALDTHAWSLSGNKG---------NVWQQAHVPISPS----------GP
FQIIFEGVRGPGYL---GDIAIDDVT----LKKGECPR--
>1_Pan_troglodytes_XP_003950885.1 .
CHFEDEK------ICGYTQ---DLT-------------DNFDWTRQNALTQNPKR-SPNT
GPPT-DISGTPE---------GYYMFI-----------ETS--RPRELGDRARLVSPLYN
ASAKF-----------YC--VSF-FYHMYGKH-------IGSLNLLVRSRN---------
----------KGALDTHAWSLSGNKG---------NVWQQAHVRISPS----------GP
FQIIFEGVRGPGYL---GDIAIDDVT----LKKGECPR--
>1_Macaca_mulatta_EHH18291.1 .
CHFEDEK------ICGYTQ---DLT-------------DNFDWTRQNALTQNPKR-SPNT
GPPT-DISGTPE---------GYYMFI-----------ETS--RPRELGDRARLVSPLYN
ASAKF-----------YC--VSF-FYHMYGKH-------IGSLNLLVRSRN---------
----------KGALDTHAWSLSGNKG---------NVWQQAHVPISPS----------GP
FQIIFEGVRGSGYL---GDIAIDDVT----LKKGECPR--
>1_Pan_paniscus_XP_003818993.1 .
CHFEDEK------ICGYTQ---DLT-------------DNFDWTRQNALTQNPKR-SPNT
GPPT-DISGTPE---------GYYMFI-----------ETS--RPRELGDRARLVSPLYN
ASAKF-----------YC--VSF-FYHMYGKH-------IGSLNLLVRSRN---------
----------KGALDTHAWSLSGNKG---------NVWQQAHVPISPS----------GP
FQIIFEGVRGPGYL---GDIAIDDIT----LKKGECPR--
>1_Heterocephalus_glaber_EHB05923.1 .
CHFEEEK------ICGYTQ---DLT-------------DNFDWTRQNALTQNPKR-SPNT
GPPT-DISGTPE---------GYYMFI-----------ETS--RPRELGDRARLVSPLYN
ASAKF-----------YC--VSF-FYHMYGKH-------IGSLNLLVRSRN---------
----------KGALDTHAWSLSGNKG---------NVWQQAHVPIIPS----------GP
FQIIFEGVRGSGYL---GDIAIDDVT----LKKGECPR--
>1_Canis_lupus_familiaris_XP_532128.3 .
CHFEDEK------ICGYTQ---DLT-------------DNFDWTRQNALTQNPKR-SPHT
GPPT-DISGTPT---------GYYMFI-----------ETS--RPRELGDRARLVSPLYN
ASAKF-----------YC--VSF-FYHMYGKH-------IGSLNLLVRSRN---------
----------KGALDTHAWSLSGNKG---------NVWQQAHVPINPS----------GP
FQIIFEGVRGSGYL---GDIAIDDVT----LKKGECPR--
>1_Bubalus_bubalis_XP_006079886.1 .
CHFEDEK------ICGYTQ---DLT-------------DNFDWTRQNALTQNPKR-SPNT
GPPT-DISGTPE---------GYYMFI-----------ETS--RPRELGDRARLVSPLYN
ASAKF-----------YC--VSF-FYHMYGKH-------IGSLNLLVRSRS---------
----------KGALDTHAWSLSGNKG---------NVWQQAHVPINPS----------GP
FQIIFEGVRGSGYL---GDIAIDDVT----LKKGECPR--
>1_Saimiri_boliviensis_boliviensis_XP_003923278.1 .
CHFEDEK------ICGYTQ---DQT-------------DNFDWTRQNALTQNPKR-SPNT
GPPT-DISGTPE---------GYYMFI-----------ETS--RPRELGDRARLVSPLYN
ASAKF-----------YC--VSF-FYHMYGKH-------IGSLNLLVRSRN---------
----------KGALDTHAWSLSGNKG---------NVWQQAHVPINPS----------GP
FQIIFEGVRGSGYL---GDIAIDDVT----LKKGECPR--
>1_Myotis_davidii_XP_006775960.1 .
CHFEDEK------ICGYTQ---DLT-------------DNFDWTRQNALTQNPKR-SPNT
GPPT-DVSGTPE---------GYYMFI-----------ETS--RPRELGDRARLVSPLYN
ASAKF-----------YC--VSF-FYHMYGKH-------IGSLNLLVRSRN---------
----------KGALDTHAWSLSGNKG---------NVWQQAHVPINPS----------GP
FQIIFEGVRGSGYL---GDIAIDDVT----LKKGECP---
>1_Myotis_brandtii_EPQ12395.1 .
CHFEDEK------ICGYTQ---DLT-------------DNFDWTRQNALTQNPKR-SPNT
GPPT-DVSGTPE---------GYYMFI-----------ETS--RPRELGDRARLVSPLYN
ASAKF-----------YC--VSF-FYHMYGKH-------IGSLNLLVRSRN---------
----------KGALDTHAWSLSGNKG---------NVWQQAHVPINPS----------GP
FQIIFEGVRGSGYL---GDIAIDDVT----LKKGECPR--
>1_Balaenoptera_acutorostrata_XP_007197992.1 .
CHFEDEK------ICGYTQ---DLT-------------DNFDWTRQNALTQNPKR-SPNT
GPPT-DISGTPE---------GYYMFI-----------ETS--RPRELGDRARLVSPLYN
ASAKF-----------YC--VSF-FYHMYGKH-------IGSLNLLVRSRN---------
----------RGALDTHAWSLSGNKG---------NVWQQAHVPINPS----------GP
FQIIFEGVRGSGYL---GDIAIDDVT----LKKGECPR--
>1_Cricetulus_griseus_XP_007628440.1 .
CHFEDEK------ICGYTQ---DLT-------------DNFDWTRQNALTQNPKR-SPNT
GPPT-DISGTPE---------GYYMFI-----------ETS--RPRELGDRARLVSPLYN
ASAKF-----------YC--VSF-FYHMYGKH-------IGSLNLLVRSRN---------
----------KGVLDTHAWSLSGNKG---------NVWQQAHVPINPS----------GP
FQIIFEGVRGSGYL---GDIAIDDVT----LKKGECPR--
>1_Mesocricetus_auratus_XP_005084975.1 .
CHFEDEK------ICGYTQ---DLT-------------DNFDWTRQNALTQNPKR-SPNT
GPPT-DISGTPE---------GYYMFI-----------ETS--RPRELGDRARLVSPLYN
ASAKF-----------YC--VSF-FYHMYGKH-------IGSLNLLVRSRN---------
----------KGALDTHAWSLSGNKG---------NAWQQAHVPINPS----------GP
FQIIFEGVRGSGYL---GDIAIDDVT----LKKGECPR--
>1_Mustela_putorius_furo_XP_004740055.1 .
CHFEDEK------ICGYTQ---DLT-------------DNFDWTRQNALTQNPKR-SPNT
GPPT-DISGTPE---------GYYMFI-----------ETS--RPRELGDRARLVSPLYN
ASAKF-----------YC--VSF-FYHMYGKH-------IGSLNLLVRSRN---------
----------KGALDTHAWSLSGNKG---------NMWQQAHVPINPS----------GP
FQIIFEGVRGSGYL---GDIAIDDVT----LKKGECPR--
>1_Equus_caballus_XP_001918189.1 .
CHFEDEK------ICGYTQ---DLT-------------DNFDWTRQNALTQNPKR-SPNT
GPPT-DISGTPE---------GYYMFI-----------ETS--RPRELGDRARLVSPLYN
ASAKF-----------YC--VSF-FYHMYGKH-------IGSLNLLVRSRN---------
----------KEALDTHAWSLSGNKG---------NVWQQAHVPINPS----------GP
FQIIFEGVRGSGYL---GDIAIDDVT----LKKGECPR--
>1_Condylura_cristata_XP_004673496.1 .
CHFEDEK------ICGYTQ---DLT-------------DNFDWTRQNALTQNPKR-SPNT
GPPT-DISGTPE---------GYYMFI-----------ETS--RPRELGDRARLVSPLYN
ASAKF-----------YC--VSF-FYHMYGKH-------IGSLNLLVRSRN---------
----------KGALDTHAWTLSGNKG---------NVWQQAHVPINPS----------GP
FQIIFEGVRGSGYL---GDIAIDDVT----LKKGECPR--
>1_Vicugna_pacos_XP_006202248.1 .
CHFEDEK------ICGYTQ---DLT-------------DNFDWTRQNALTQNPKR-SPNT
GPPT-DISGTPE---------GYYMFI-----------ETS--RPRELGDRARLVSPLYN
ASAKF-----------YC--VSF-FYHMYGKH-------IGSLNLLVRSRN---------
----------KGALDMHAWSLSGNKG---------NVWQQAHVPINPS----------GP
FQIIFEGVRGSGYL---GDIAIDDVT----LKKGECPR--
>1_Elephantulus_edwardii_XP_006882086.1 .
CHFEDEK------ICGYTQ---DLT-------------DNFDWTRQNALTQNPKR-SPNT
GPPT-DISGTPE---------GYYMFI-----------ETS--RPRELGDRARLVSPLYN
ASAKF-----------YC--VSF-FYHMYGKH-------IGSLNLLVRSRN---------
----------KGALDMHAWSLSGNKG---------NVWQQAHVPINPS----------GP
FQIIFEGVRGSGYL---GDIAIDDVT----VKKGECPR--
>1_Orycteropus_afer_afer_XP_007937607.1 .
CHFEDEK------ICGYTQ---DLT-------------DNFDWTRQNALTQNPKR-SPNT
GPPT-DISGTPE---------GYYMFI-----------ETS--RPRELGDRARLVSPLYN
ASAKF-----------YC--VSF-FYHMYGKH-------IGSLNLLVRSRN---------
----------KGALDTHAWSLSGNKG---------NVWQQAHVPINPS----------GP
FQIIFEGVRGSGYL---GDIAIDDVT----VKKGECPR--
>1_Pteropus_alecto_XP_006907365.1 .
CHFEDEK------ICGYTQ---DLT-------------DNFDWTRQNALTQNPKR-SPNT
GPPT-DISGTPE---------GYYMFI-----------ETS--RPRELGDRARLVSPLYN
ASAKF-----------YC--VSF-FYHMYGKH-------IGSLNLLVRSRN---------
----------KGALDTHAWSLSGNKG---------NVWQQAHVPINPN----------GP
FQIIFEGVRGSGYL---GDIAIDDVT----LKKGECPR--
>1_Ceratotherium_simum_simum_XP_004424245.1 .
CHFEDEK------ICGYTQ---DLT-------------DNFDWTRQNALTQNPKR-SPNT
GPPT-DISGTPE---------GYYMFI-----------ETS--RPRELGDRARLVSPLYN
ASAKF-----------YC--VSF-FYHMYGKH-------IGSLNLLVRSRN---------
----------KGALDTHAWSLSGNKG---------NVWQQAHVPINPG----------GP
FQIIFEGVRGSGYL---GDIAIDDVT----LKKGECPR--
>1_Panthera_tigris_altaica_XP_007085398.1 .
CHFEDEK------ICGYTQ---DLT-------------DNFDWTRQNALTQNPKR-SPNT
GPPT-DISGTPE---------GYYMFI-----------ETS--RPRELGDRARLVSPLYN
ASAKF-----------YC--VSF-FYHMYGKH-------IGSLNLLVRSRN---------
----------KGALDTHAWSLSGNKG---------NVWQQAHVPINPS----------GP
FQIIFEGVRGSGYL---GDIAIDDVT----LKKGECP---
>1_Tursiops_truncatus_XP_004321690.1 .
CHFEDEK------ICGYTQ---DLT-------------DNFDWTRQNALTQNPKR-SPNT
GPPT-DISGTPE---------GYYMFI-----------ETS--RPRELGDRARLVSPLYN
ASAKF-----------YC--VSF-FYHMYGKH-------IGSLNLLVRSRN---------
----------KGALDTHAWSLSGNKG---------NVWQQAHVPINPS----------GP
FQIIFEGVRGSGYL---GDIAIDDVT----LKKGECPR--
>1_Odobenus_rosmarus_divergens_XP_004409828.1 .
CHFEDEK------ICGYTQ---DLT-------------DNFDWTRQNALTQNPKR-SPNT
GPPT-DISGTPE---------GYYMFI-----------ETS--RPRELGDRARLVSPLYN
ASAKF-----------YC--VSF-FYHMYGKH-------IGSLNLLVRSRN---------
----------KGGLDTHAWSLSGNKG---------NVWQQVHVPINPS----------GP
FQIIFEGVRGSGYL---GDIAIDDVT----LKKGECPR--
>1_Callithrix_jacchus_XP_003732706.1 .
CHFEDEK------ICGYTQ---DLT-------------DNFDWTRQNALTQNPKR-SPNT
GPPT-DISGTPE---------GYYMFI-----------ETS--RPRELGDRARLVSPLYN
ASAKF-----------YC--VSF-FYHMYGKH-------IGSLNLLVRSRN---------
----------KGALDTHAWSLSGNKG---------NVWQQVHVPINPS----------GP
FQIIFEGVRGSGYL---GDIAIDDVT----LKKGECPR--
>1_Ailuropoda_melanoleuca_XP_002925126.1 .
CHFEDEK------ICGYTQ---DLT-------------DNFDWTRQNALTQNPKR-SPNT
GPPT-DISGTPE---------GYYMFI-----------ETS--RPRELGDRARLVSPLYN
ASAKF-----------YC--VSF-FYHMYGKH-------IGSLNLLVRSRN---------
----------KGPLDTHAWSLSGNKG---------NVWQQAHVPINPS----------GP
FQIIFEGVRGSGYL---GDIAIDDVT----LKKGECPR--
>1_Mus_musculus_XP_006525104.1 .
CHFEDEK------ICGYTQ---DLT-------------DNFDWTRQNALTQNPKR-SPNT
GPPT-DISGTPE---------GYYMFI-----------ETS--RPRELGDRARLVSPLYN
ASAKF-----------YC--VSF-FYHMYGKH-------IGSLNLLVRSRN---------
----------KGTLDTHAWSLSGNKG---------NVWQQAHVPINPS----------GP
FQMM------------------------------------
>1_Rattus_norvegicus_NP_001101088.1 .
CHFEDEK------ICGYTQ---DLT-------------DNFDWTRQNALTQNPKR-SPNT
GPPT-DISGTPE---------GYYMFI-----------ETS--RPRELGDRARLVSPLYN
ASAKF-----------YC--S---------------------LNLLVRSRN---------
----------KGTLDTHAWSLSGNKG---------NVWQQAHVPINPS----------GP
FQIIFEGVRGSGYL---GDIAIDDVT----LKKGECPR--
>2_Ciona_intestinalis_XP_004225997.1 .
CDFEAT-------NCHLNQ---DKTD------------DGDFWTIRKGAAKH----SDVT
GPTV-DHTLQTDE--------GSY-YI-----------AEL--YDVDVGLITRTLTPSHP
GTSSSQ-----------C--LTF-WYYMYGDG-------VGFFNVYTQPYANF-------
------------DKANILWTKQGNAG---------PLWRLAKVTLPPSS---------SD
FQIAFEAIKGNTKN---GDIAMDDMK----IYDGECP---
>3_Danio_rerio_XP_688254.4 .
CNFEEG-------DCGWTQ---QAD-------------DDLNWIRVSGNDV-----KSKS
RPGF-DHTTNTAS--------GHYFYM-----------EST--PGQLKGSSAIMTSPVLQ
TGDAK------------C--LQL-WYYMEGEG-------TGTLNVYQQFSG---------
------------SSRPLLVTQSGEQG---------ELWRFAQSPLTFSE---------SN
YRIVVEGITGQTEQ---GVIALDDVQ----VSNYPC----
>1_Astyanax_mexicanus_XP_007232584.1 .
CNFEEG-------SCGWTQ---QAD-------------DDLDWIRGSGVDP-----VLNT
NPSV-DHTTHTDS--------GHYYYM-----------GSD--SSHVGEHTARMSSPLFT
AGDKQ------------C--LQV-WYYMSGLD-------GGTLNVYQELSG---------
------------GAQALLLSHSGEQG---------KLWRFSQAPLPHTS---------PE
YRIVVEGVKQQSDQ---GVMAVDDIM----LSTYPC----
>1_Oncorhynchus_mykiss_CDQ69328.1 .
CDFEES-------SCNWLQ---QAD-------------DDGDWVRGSGSTP-----NPNT
GPDY-DHTTNTAT--------GHYFYL-----------PSS--GVDQPGQTARMASPLFP
AGKGV------------C--LQL-WYHMSGRG-------MGTLNVYQWSEQ---------
------------GGMVMLLSHSGDQG---------ALWRFAQATLQLDR---------DD
YRIIVEGVKGSSDE---GDMAFDDIL----VTNSPCP---
>3_Takifugu_rubripes_XP_003975514.1 .
CDFEED-------SCGWKQ---QTD-------------DDFDWVRQSGPSH-----NPNT
GPNS-DHTTNAPA--------GHYYYL-----------SSS--NAD-------------R
AGKGS------------C--VQL-WYFMYGRG-------VGTLNIYQQAAD---------
------------ETPALLFSQMGDQG---------RLWRFAQASPLYRD---------RP
YRIMVEGVKAGPSQV--GDMAFDDVT----LTDAQCP---
>1_Cynoglossus_semilaevis_XP_008332746.1 .
CDFEEG-------TCDWQQ---HTN-------------DDYDWVRKSGSMN-----NPNT
GPDA-DHTTDTSV--------GHYYYL-----------PSS--AADHAHQTAAMSSPLYP
AGKGA------------C--VQL-WYHLYGQG-------VGTLNVYQQSEG---------
------------GQAALILSQTGDHG---------RMWRFTQASLLPRE---------QP
YKIVVEGVKLGPTQE--GDMAFDDVQ----LTEDRCP---
>1_Poecilia_formosa_XP_007548807.1 .
CDFEEG-------SCSWQQ---EAS-------------DDFDWIRKWGSTL-----NPNT
GPES-DHTTNTPK--------GHYYYL-----------PSS--MEDQAGQKALMSSPLYS
ESKGS------------C--LQL-WYHMYGKG-------MGTLNVYQQSLD---------
------------GKEVLIFSQTGDQG---------RLWRFAQAELLPRI---------QP
YRIVVEGVKTGPTLE--GDMAFDDVH----LTDAQCP---
>1_Poecilia_reticulata_XP_008432794.1 .
CDFEEG-------NCNWQQ---EAS-------------DDFDWIRKWGSTL-----NPNT
GPES-DHTTNTPT--------GHYYYL-----------PSS--MEDQAGQKALMSSPLYS
ESKGS------------C--LXL-WYHMYGKG-------MGTLNVYQQSLD---------
------------GKEVLIFSQTGBQG---------QLWRFAQAELLPRI---------QP
YRIVVEGVKTGPTLE--GDLAFDDVH----LTDAQCP---
>1_Oreochromis_niloticus_XP_005476590.1 .
CDFEHG-------SCNWQQ---QAA-------------GDSEWIRHQGYTH-----NPYT
GPES-DHTTSTPT--------GHYFYL-----------PSS--STDRAGQKAAMFSPLYP
ADKGS------------C--VQL-WYHMYGKG-------MGTLNVYQQSED---------
------------GKEALIFSQTGDQG---------LLWRFAQASLLPQL---------HP
YRIVVEGVKVGPTQE--GDMAIDDVQ----LTDDQCP---
>1_Maylandia_zebra_XP_004543081.1 .
CDFEDG-------SCNWEQ---QAA-------------SDSEWIRHQGYTH-----NPYT
GPES-DHTTSTPT--------GHYFYL-----------PSS--STDRAGQKAAMFSPLYP
ADKGS------------C--VQL-WYHMYGKG-------MGTLNVYQQSED---------
------------GKEALIFSQTGDQG---------LLWRFARASLLPRL---------HP
YRIVVEGVKAGPTQE--GDMAIDDVQ----LTDNQCP---
>1_Pundamilia_nyererei_XP_005742648.1 .
CDFEDG-------SCNWEQ---QAA-------------GDSEWIRHQGYTH-----NPYT
GPES-DHTTSTPT--------GHYFYL-----------PSS--STDRAGQKAAMFSPLYP
ADKGS------------C--VQL-WYHMYGKG-------MGTLNVYQQSED---------
------------GKEALIFSQTGDQG---------LLWRFAQASLLPRL---------HP
YRIVVEGVKAGPTQE--GDMAIDDVQ----LTDDQCP---
>1_Haplochromis_burtoni_XP_005912475.1 .
CDFEDG-------SCNWEQ---QAA-------------GDSEWIRHQGYTH-----NPYT
GPES-DHTTSTPM--------GHYFYL-----------PSS--STDRAGQKAAMFSPLYP
ADKGS------------C--VQL-WYHMYGKG-------MGTLNVYQQSED---------
------------GKEALIFSQTGDQG---------LLWRFAQASLLPRL---------HP
YRIVVEGVKAGPTQE--GDMAIDDVQ----LTDDQCP---
>1_Balaenoptera_acutorostrata_XP_007194811.1 .
CSFEDS-------ACGFST---G---------------GRGLWTRQANATG-----QAAW
GPPA-DHTTETAQ--------GHYMVV-----------DMS-PQALPRGHVASLISEEHR
PLAQAA-----------C--LTF-WYHLSLHN-------PGTLRVHVEKAE---------
--------------RRQLLSISTHGG---------FAWRLGSVDLQAE----------QA
WRVVFEAVAAGVER---SYVALDDQL----LQDGPCP---
>1_Lipotes_vexillifer_XP_007459072.1 .
CSFEDS-------ACGFST---G---------------GRGLWTRQANATG-----QAAW
GPPA-DHTTETAQ--------GHYMVV-----------DMS-PQALPRGHVASLISEEHR
PLAQAA-----------C--LTF-WYHLSLRN-------PGTLRVHVEEAE---------
--------------RRQVLRISTHGG---------FAWRLGSVDLQAE----------RA
WRVVFEAVAAGVER---SYVALDDLL----LQDGPCP---
>1_Tursiops_truncatus_XP_004315211.1 .
CSFEDS-------ACGFST---G---------------GRGLWTRQTNATG-----QAAR
GPPA-DHTTETAQ--------GHYMVV-----------DMS-PQALPRGHVASLISEEHR
PLAQAA-----------C--LTF-WYHLSLRN-------PGTLRVHVEEAE---------
--------------RRQVLSIGTDGG---------FAWRLGSVDLQAE----------RA
WRVVFEAVAAGVER---SYIALDDLL----LQDGPCP---
>1_Sus_scrofa_XP_003122383.2 .
CSFEDS-------ACGFST---G---------------GQGLWTRQTNATG-----HAAW
GPHA-DHTTETAQ--------GHYMVV-----------DMS-PQALPRGHVASLTSEAHR
PLAQPA-----------C--LTF-WYHLSLRN-------PGTLRVHVEEAK---------
--------------RRQVLSISTHGG---------FAWRLGSVDVQAE----------RA
WRVVFEAVAAGVER---AYIALDDLL----LQDGPCP---
>1_Ceratotherium_simum_simum_XP_004423723.1 .
CSFEDS-------ACGFST---G---------------SQGLWTRQASATG-----HTAW
GPRA-DHTTETTQ--------GHYMVV-----------DMS-PQALPRGHVASLTSEEHR
PLAQPA-----------C--LTF-WYHLSLQN-------PGTLQVHVEEAE---------
--------------RNQVLSISAHGG---------FAWRLGSVDVQAE----------QT
WRVVFEAVAAGVER---SYIALDDLL----LQDGPCP---
>1_Equus_caballus_XP_001498000.2 .
CSFEDS-------ACGFST---R---------------GQGLWMRQTNATG-----HTAW
GPRA-DHTTETAQ--------GHYMVV-----------NTS-PQALPRGHIASLTSEEHR
PLAQPA-----------C--LTF-WYHLSLQN-------PGTLQVHVEEAR---------
--------------RRQVLSISAHGG---------FAWRLGSVDVQAE----------QA
WRVVFEAVAAGVEH---SYIALDDLL----LQDGPCP---
>1_Canis_lupus_familiaris_XP_005625136.1 .
CSFEDS-------ACGFSS---G---------------GQGLWTRQANATG-----LASR
GPHT-DHTTETAQ--------GHYMVV-----------DMS-PQALPRGQVASLTSEVHQ
PLAQPA-----------C--LTF-WYHLSLRN-------PGTLQVHVEEAQ---------
--------------RYQVLSISARGG---------FAWRLGSVDVQAE----------RA
WRVVFEAVAAGTEH---SYIALDDLL----LQDGPCPQ--
>1_Mustela_putorius_furo_XP_004827843.1 .
CSFEDS-------ACGFSS---S---------------GQGLWTRQTNATG-----HASW
GPRT-DHTTETAQ--------GHYMVV-----------DMS-PHALPRGHVASLTSEEHQ
PLTQPA-----------C--LTF-WYHLSLRN-------PGTLQVHVEEAG---------
--------------RQQVLSLSAHGG---------FAWRLGSVDVQAE----------RA
WRVVFEAVAAGVER---SYIALDDLL----LQDGPCP---
>1_Odobenus_rosmarus_divergens_XP_004412890.1 .
CSFEDS-------ACGFSS---G---------------GQGLWTRQANATG-----HASW
GPRT-DHTT-ETAQ-------GHYMVV-----------DTS-PQALPRGHVASLTSEEHP
PLAQPA-----------C--LNF-WYHLSLRN-------PGTLQVHVEEAE---------
--------------RHQVLSVRAHGG---------FAWRLGSVDVQAE----------RA
WRVVFEVVAAGVEH---SYVALDDLL----LQDGPCP---
>1_Ailuropoda_melanoleuca_XP_002929944.1 .
CSFEDS-------ACGFSS---G---------------GQGLWTRQANATG-----HASW
GPRT-DHTTETAQ--------GHYMVV-----------DTS-PQALPRGHVASLTSEEHR
PLAQPA-----------C--LTF-WYHLSLRN-------PGTLQVHVEEAG---------
--------------RRQVLSISAHGG---------FAWRLGSVDVQAE----------RA
WRVVFEAVAAGVEH---SYVALDDLL----LQDGPCP---
>1_Leptonychotes_weddellii_XP_006750212.1 .
CSFEDS-------ACGFSS---G---------------GRGLWTRQANATG-----HASW
GPRT-DHTTETAQ--------GHYMVV-----------DTS-PQALPRGHVASLTSEEHQ
PLAQPA-----------C--LTF-WYHLSLRN-------PGTLQVHVEEAE---------
--------------RRQVLSVSAHGG---------FAWRLGSVDVQAE----------RA
WRVVFEAVATGVEH---SYVALDDLL----LQDGPCP---
>1_Felis_catus_XP_006939727.1 .
CSFEDS-------ACGFSS---G---------------GQGLWTRQPNATG-----HAAW
GPXA-DHTTGTAQ--------GHYMVV-----------DTS-PQALPPGHVASLTSEEHQ
PLARPA-----------C--LTF-WYHLSLRN-------PGALQVHVGEAE---------
--------------RQQVLSISAHGG---------SAWRLGSVDVQAE----------RA
WRVVFEAVATGVEH---SYIALDDLL----LQDGPCP---
>1_Pteropus_alecto_ELK07393.1 .
CSFEDS-------ACGFST---A---------------G--LWTLQTNATG-----HAAW
GPGA-DHTTETAQ--------GHYMVV-----------DTS-PQALPQGRVASLTSEEHR
PLAQPA-----------C--LTF-WYHLSAQK-------PGTLQVHVEEAG---------
--------------RRQVLSISGHGG---------LAWRLGSVDVQAQ----------RA
WRVVFEAVAAGVEH---TYIALDDLF----LQDGPCP---
>1_Loxodonta_africana_XP_003423098.1 .
CSFEDS-------ACGFST---G---------------GQGLWRRQTNATG-----QAVR
GPWA-DHTTETPQ--------GHYMVV-----------NMS-PQALSHGHVATLTSEEHG
PLAQPA-----------C--LTF-WYHLSLQS-------PGTLRVHVEEGE---------
--------------RHQVLSISAHGG---------LAWRLGSIDVQAE----------RA
WRVVFEAEAAGVEH---AYIAVDDLF----LEDGPCP---
>1_Trichechus_manatus_latirostris_XP_004391123.1 .
CSFEDS-------ACGFST---G---------------GQGLWRHQTNATG-----QAVQ
GPWA-DHTTETAQ--------GHYMLV-----------DMS-PQALARGHVASLSSEEHG
PLAQPA-----------C--LTF-WYHLSLQN-------PGTLRVHVEEGE---------
--------------RRQVFSVSAHGG---------LAWRLGSVDVQAE----------RA
WRVVFEAEAAGVEY---AYVAVDDLS----LEDGPCPQ--
>1_Chrysochloris_asiatica_XP_006863859.1 .
CSFEDS-------ACGFST---G---------------GQGLWRRQASATG-----QASQ
GPRT-DHTTETAQ--------GHYMVV-----------DMS-PQALSRGLVASLTSEEHR
PLAQPA-----------C--LTF-WYHLSLQN-------PGTLRVHVEEGE---------
--------------QRQVLSISAHGG---------AAWRLGSVDVQAE----------QA
WRVVFEAQAAGVEH---SYIAVDDLF----LQDGPCP---
>1_Tarsius_syrichta_XP_008049245.1 .
CSFEDS-------ACGFST---G---------------GQGLWRRQTNASG-----HAAW
GPPA-DHTTETAQ--------GHYMVV-----------DTS-PSALPRGRGASLTSEEHR
PLTQPA-----------C--LTF-WYHLSVRS-------PGTLRVHLEETE---------
--------------RRQVFSVSTHGG---------LAWRLGSVDVRVE----------RA
WRVVFEAVAAGVER---SYVALDDLF----LQDGPCPQ--
>1_Tupaia_chinensis_XP_006163443.1 .
CSFEVS-------ACGLSP---G---------------GQGLWRRQSNASG-----QATW
GPWA-DHTTETAQ--------GHYMVV-----------DTS-PAALPRGHVASLTSEEHR
PLAQPA-----------C--LTF-WYHLSLRN-------PGTLRVHVEEGR---------
--------------RRQTLRLSAPGG---------FAWRLGSVDVQAT----------QA
WRVVFQVEAAGVER---SYVALDDLA----LQDGACP---
>1_Jaculus_jaculus_XP_004654157.1 .
CSFEDS-------DCGFSP---G---------------GQSLWMRQGNASG-----QAPW
GPWS-DHTTETVQ--------GYYMVV-----------DTS-PNALPKGHVASLTSEEHQ
PLAQPA-----------C--LTF-WYHLSLHK-------TGTLRVHVEEGT---------
--------------RRQVLSISAHGG---------FAWRLGSVNVQAE----------RA
WRVVFEAVAMGVEH---SYVALDDLF----LQDGPC----
>1_Microtus_ochrogaster_XP_005346347.1 .
CSFEDS-------DCGFSP---G---------------GLGLWKRQSNASG-----HAPW
GPWI-DHTTETAQ--------GYYMVV-----------DTS-PNVLPKGHVAFLTSEEHQ
PLTQPA-----------C--LTF-WYHFSLHN-------PGTLRVHVEEDT---------
--------------RRQELSISAHGG---------FAWRLGSVNVQAE----------QA
WRVVFEAVAAGVER---SYMALDDLL----LRDGPC----
>2_Mesocricetus_auratus_XP_005083825.1 .
CSFEDS-------DCGFSP---G---------------GLGLWKRQDNVSG-----HAPW
GPWT-DHTTETAQ--------GYYMVV-----------DTS-PNVLPKGHVASLTSEEHQ
PLTQPA-----------C--LTF-WYHLSLRN-------PGILRVHVQEST---------
--------------RRQELSISAHGG---------FTWRLGSVNVQAG----------EA
WRVVFEAVASGVEN---SYMALDDLL----LQDGPC----
>1_Cricetulus_griseus_XP_007652450.1 .
CSFEDS-------DCGFSP---G---------------GLGLWKRQGNASG-----YVPW
GPWT-DHTTETAQ--------GHYMVV-----------DTS-PNVLPKGQVASLTSEEHQ
PLTQPA-----------C--LTF-WYHLSLHN-------PGTLRVHVEEST---------
--------------RRQELSISAHGG---------FTWRLGSVNVQAT----------QA
WRVVFEAVAAGVEH---SYMALDDLL----LRDGPC----
>1_Peromyscus_maniculatus_bairdii_XP_006981077.1 .
CSFEDS-------DCGFSP---G---------------GLGLWKRQSNASG-----QAPW
GPWT-DHTTETAQ--------GHYMVV-----------DTS-PDLLPKGHVASLTSEEHQ
PLTQPA-----------C--LTF-WYHLSLRN-------PGTLRVHLEAST---------
--------------RRQELSISAHGG---------FAWRLGSVNVQAG----------QA
WRVVFEAVAAGVEH---SYMALDDLL----LQDGPC----
>1_Erinaceus_europaeus_XP_007521602.1 .
CSFEDS-------DCGFSS---G---------------AQGLWRRQNNATG-----QVAW
GPHT-DHTTQTPQ--------GSYMVV-----------DMS-PKSLPRGHKASLTSKEHR
PLAQPA-----------C--LTF-WYHLSLQN-------PGTLRVLVEEAE---------
--------------RQQVLSVSAQGG---------FAWRLGSVNVQAE----------QA
WRVVFEVVATGQEH---SYVALDDLL----LQDGPCPQ--
>1_Bos_mutus_XP_005887116.1 .
CSFEDS-------ACGFSV---G---------------GRGLWTRQANAS---------W
GPHA-DHTTETAQ--------GHYMVV-----------DMS-PQALPRGHAALLTSEEQR
PLVQPT-----------C--LTF-WYHLSLRN-------PGTLRVHVEEAG---------
--------------RQQVLSVSSRGG---------AAWRLGSVDLQAG----------QA
WRVVFEAVAAGVEH---SYVALDDLL----LQDGPCP---
>1_Bubalus_bubalis_XP_006062567.1 .
CSFEDS-------ACGFSV---G---------------GRGLWTRQANAS---------W
GPHA-DHTTETAQ--------GHYMVV-----------DMS-PQALPRGHVALLTSEEQR
PLVQPT-----------C--LTF-WYHLSLRN-------PGTLRVHVEEAG---------
--------------RQQVLSVSSRGG---------AAWRLGSVDLQAR----------EA
WRVVFEVVAAGVEH---SYVALDDLL----LQDGPCP---
>1_Vicugna_pacos_XP_006218289.1 .
CSFEDS-------ACGFST---G---------------GWGLWIRQTNATG-----PTAC
GPRV-DHTTQTPQ--------GHYMVV-----------DMS-PQALPRGRMASLTSEEHR
PLARPA-----------C--LTF-WYHLSLSN-------PGTLQVYVDAAG---------
--------------RSQVLRISSHGG---------FAWRLGSVDVRAE----------QA
WRVVFEAVAAGVEH---AYIALDDML----LQDGPCP---
>1_Camelus_ferus_XP_006172777.1 .
CSFEDS-------ACGFST---G---------------GWGLWIRQTNEGQ-----GWPA
DP-------GTPP--------GHYMVV-----------DMS-PQALPRGRMASLTSEEHR
PLARPA-----------C--LTF-WYHLSLSN-------PGTLQVYVDAAG---------
--------------RSQVLHISSHGG---------FAWRLGSVDVRAE----------QA
WRVVFEAVAAGVEH---AYIALDDLL----LQDGPCP---
>1_Callithrix_jacchus_XP_002743514.1 .
CSFEDS-------DCGFSP---G---------------GQSLWRRQANASG-----HTAW
GPPA-DHTTETAQ--------GHYMVV-----------DTS-PDALPWGQTASLTSKEHR
PLAQSA-----------C--LTF-WYHGSLLS-------PGALQVHLEEGR---------
--------------RHQVLSLSAHEG---------LAWQLGSVEVQAE----------QA
WRVVFEAVGTGVAH---SYMALDDLL----LQDGPCPQ--
>1_Saimiri_boliviensis_boliviensis_XP_003941402.1 .
CTFEDS-------DCGFSP---G---------------GQSLWKRQANASG-----HAAW
GPPA-DHTTETAQ--------GHYMMV-----------DTS-PDALPRGQTASLTSREHR
PLAQPA-----------C--LTF-WYHGSLLS-------PGALQVHLEEGR---------
--------------RHQVLSLSAHEG---------LAWHLGSVDVQAE----------QA
WRVVFEAVGTGVAH---SYMALDDLL----LQDGPCPQ--
>1_Macaca_fascicularis_XP_005580447.1 .
CSFEDS-------DCGFSS---G---------------GRGLWRRQANASG-----HTAW
GPPT-DHTTETAQ--------GHYMVV-----------DTS-PDALPRGQTASLTSKEYR
PPAQPA-----------C--LTF-WYHGSLHN-------PGTLRVHLEKGR---------
--------------KHQVLSLSAHGG---------LAWRLGSVDVQAE----------QA
WRVVFEAVAAGVAH---SYVALDDLL----LQDGPCP---
>1_Macaca_mulatta_XP_002799962.1 .
CSFEDS-------DCGFSS---G---------------GRGLWRRQANASG-----HTAW
GPPT-DHTTETAQ--------GHYMVV-----------DTS-PDALPRGQTASLTSKEYS
PPAQPA-----------C--LTF-WYHGSLHN-------PGTLRVHLEKGR---------
--------------KHQVLSLSAHGG---------LAWRLGSVDVQAE----------QA
WRVVFEAVAAGVAH---SYVALDDLL----LQDGPCP---
>1_Papio_anubis_XP_003911106.1 .
CSFEDS-------DCGFSS---G---------------GRGLWRRQANASG-----HTAW
GPPT-DHTTETAQ--------GHYMVV-----------DTS-PDALPRGQTASLTSKEYR
PPAQPA-----------C--LTF-WYHGSLHN-------PGTLRVHLEKGG---------
--------------KHQVLSLSAHGG---------LAWRLGSVDVQAE----------QA
WRVVFEAVAAGVAH---SYVALDDLL----LQDGPCP---
>1_Chlorocebus_sabaeus_XP_008004558.1 .
CSFEDS-------DCGFSS---G---------------GWGLWRRQANASG-----HTAW
GPPT-DHTTETAQ--------GHYMVV-----------DTS-PDALPRGQTASLTSKEYR
PPAQPA-----------C--LTF-WYHGSLHN-------PGTLRVHLEKGG---------
--------------KHQVLSLSAHGG---------LAWRLGSVDVQAE----------RA
WRVVFEAVAAGVAH---SYVALDDLL----LQDGPCP---
>1_Nomascus_leucogenys_XP_003279876.2 .
CSFEDS-------DCGFSP---G---------------GQGLWRRQANASG-----HAAW
GPPT-DHTTETAR--------GHYMLV-----------DTS-PDALPRGQTASLTSKEHR
PLAQPA-----------C--LTF-WYHGSLHS-------PGTLRVYLEESG---------
--------------RHQVLSLSAHGG---------LAWRLGSVDVQAK----------QA
WRVVFEAVAADVAH---SYVALDDLL----LQDGPCPQ--
>1_Pongo_abelii_XP_002820453.1 .
CSFEDS-------DCGFSP---G---------------GQGLWRRQASASG-----HAAW
GPPT-DHTTETAQ--------GHYMVV-----------DTS-PDALPRGQTASLTSKEHR
PLAQPA-----------C--LTF-WYHGSLRS-------PGTLRVYLEERG---------
--------------RHQVLNLSAHGG---------LAWRLGSVDVQAE----------RA
WRVVFEAVATDVAH---SYVALDDLL----LQDGPCPQ--
>1_Gorilla_gorilla_gorilla_XP_004048949.1 .
CSFEDS-------DCGFSP---G---------------GQGLWRRQANASG-----HAAW
GPPA-DHTTETAQ--------GHYMVV-----------DTS-PDALPRGQTASLTSKEHR
PLAQPA-----------C--LTF-WYHGSLRS-------PGTLRVYLEERR---------
--------------RHQVLSLSAYGG---------LAWHLGSVDVQAE----------RA
WRVVFEAVAAGVAH---SYVALDDLL----LQDGPCPQ--
>1_Pan_paniscus_XP_003817024.1 .
CSFEDS-------DCGFSP---G---------------GQGLWRRQANASG-----HAAW
GPPT-DHTTETAQ--------GHYMVV-----------DTS-PDALPRGQTASLTSKEHR
PLAQPA-----------C--LTF-WYHGSLRS-------PGTLRVYLEERG---------
--------------KHQVLSLSAHGG---------LAWRLGSVDVQAE----------RA
WRVVFEAVAAGVAH---SYVALDDLL----LQDGPCPQ--
>1_Homo_sapiens_Q6UXC1.2 .
CSFEDS-------DCGFSP---G---------------GQGLWRRQANASG-----HAAW
GPPT-DHTTETAQ--------GHYMVV-----------DTS-PDALPRGQTASLTSKEHR
PLAQPA-----------C--LTF-WYHGSLRS-------PGTLRVYLEERG---------
--------------RHQVLSLSAHGG---------LAWRLGSMDVQAE----------RA
WRVVFEAVAAGVAH---SYVALDDLL----LQDGPCPQ--
>1_Otolemur_garnettii_XP_003794870.1 .
CSFEDS-------GCGFFT---G---------------DQGLWKCQTNASG-----QAAW
GPPT-DHTTETAQ--------GHYMVV-----------DMS-PNALPQGHVATLTSEEYR
PLAQSA-----------C--LTF-WYHLSPRN-------PGTLRVHMEQSG---------
--------------RRQVLSISAQGG---------AVWRLGSVGIQAG----------QA
WRVVFEAVAAGVQP---SYVALDDLF----LQDGACPQ--
>1_Dasypus_novemcinctus_XP_004465275.1 .
CSFEDS-------SCGFTA---G---------------GQSVWHR-ASAGS-----QASQ
GPRT-DHTTETAQ--------GHYMVV-----------DTS-PEALPPGHVATLTSEEHR
PLAQPS-----------C--LTF-WYHLSLRQ-------PGVLRVHMEEGA---------
--------------RRQLLSIRAHGG---------LAWRLASVDVQAE----------QA
WRVVFEAEATGVEH---SYVAVDDLL----LQDRPC----
>1_Ictidomys_tridecemlineatus_XP_005337038.1 .
CSFEDS-------ACGFST---G---------------GQGLWKRQANAS---------W
GPQT-DHTTETAQ--------GHYMVV-----------DTS-PVALPQGHVASLTSEEHQ
PLAQPT-----------C--LSF-WYHLSLHN-------PGTLRVHVEEGK---------
--------------RRQVFSVYGHGG---------LAWRLGSVDVQAG----------QA
WRVVFEALAAGMEH---SYIALDDLS----LQDGPCP---
>1_Eptesicus_fuscus_XP_008150854.1 .
CSFEDS-------ACGFST---G---------------DH--WTRQANATG-----HAAW
GPQA-DHTTETAH--------GHYMIV-----------DTS-PRALPSGHVAFLTSEEHQ
PLAQPA-----------C--LTF-WYHLSLRN-------PGTLQVRV-EAE---------
--------------RHQVLTISEHGG---------PAWRLGRVAVQAQ----------RA
WRVVFEAVAAGVEH---SYIALDDLL----LQDGPCP---
>1_Rattus_norvegicus_NP_665711.1 .
CSFEDS-------DCGFSP---G---------------DWGLWTRQNNASG-----LGPW
GPWI-DHTTGTAQ--------GHYMVV-----------DTS-PNLLPKGHVASLTSEEHP
PLSRPA-----------C--LSF-WYHLSFHN-------PGTLRVFVEEST---------
--------------RRQELSISGHGG---------FAWRLGSVNVQAE----------QA
WKVVFEAMASGVEH---SYMALDDIS----LQDGPC----
>1_Mus_musculus_XP_006498216.1 .
CSFEDS-------DCGFSP---G---------------GWGLWTHQSNASG-----LASW
GPWI-DHTTGTAQ--------GHYMVV-----------DTS-PNVLPKGHVAALTSEEHQ
PLSQPA-----------C--LTF-WYHMSVPN-------PGTLRVHVEEST---------
--------------RRQELSISAHGR---------SAWRLGSVNVQAE----------QA
WKVVFEAVAAGVEY---SYMALDDIS----LQDGPCPQ--
>1_Elephantulus_edwardii_XP_006900710.1 .
CSFENS-------ACGFTT---G---------------GQGLWRRQASATG-----QAIR
GPHT-DHTTGTEQ--------GYYMVV-----------DMS-PQAMSGGHVASLTSEEHR
PLAQAS-----------C--LTF-WYHLSLQN-------PGTLRVHVEEGA---------
--------------RRQVLSVGGHGG---------AAWHLGSVDVQAE----------RA
WRVVFEAEASGTEH---AYIAVDDLF----LKDGPCP---
>1_Monodelphis_domestica_XP_007475452.1 .
CSFENS-------ACGFLS---S---------------GQGTWQWQGNATD-----SVIR
GPRA-DHTTETSE--------GHYMMV-----------DTS-PSALPQGQRAVLTSEEYS
PLAQPG-----------C--FTF-WYHLSLRN-------PGTLHVYVEEDK---------
--------------RRRIFSVSAHGG---------FTWRLGSVDVQPE----------KA
WKVIFEAIGAGVEH---TYIAVDDLH----LKDGPCP---
>1_Sarcophilus_harrisii_XP_003757565.1 .
CSFENS-------DCGFLS---S---------------GQGAWQRRGNATG-----STIK
GPRA-DHTTETRE--------GHYMIV-----------DTS-PSALPQGQTALLTSEEYS
PLAQPG-----------C--LTF-WYHLSLQN-------PGTFRVHVDEGK---------
--------------RRQVFSVNAPGG---------FAWRLGSVDVQPE----------KA
WKVVFEAVGAGVEH---TYMAVDDLY----LKDGLCP---
>1_Chelonia_mydas_EMP28345.1 .
CSFEAN-------ACGFSS---S---------------WQYTWARQSNATG-----TATA
GPPT-DHTVGTAR--------GYYMIV-----------DTS-KGSLPRGQAATLSSGQYR
PLTHPQ-----------C--LGF-WYQLSASD-------PGSLTVCVKEKGV--------
--------------QRRLFSVSSVQG---------DAWRYGNVTVQVA----------ED
WQVAFEVVSAGGEL---SYVALDDLH----LKASSCP---
>1_Chrysemys_picta_bellii_XP_005295688.1 .
CSFEAN-------ACGFSS---S---------------WQYTWARQSNATG-----TATA
GPPT-DHTMGTAR--------GYYMIV-----------DTS-KGSLPRGQAATLSSGQYR
PLTHPQ-----------C--LGF-WYQLSPSD-------PGSLAVSVKEKGV--------
--------------QRRLFSVSSVQG---------DAWRYGKVTVQAA----------ED
WQVVFEVVSAGGEL---SYVALDDLH----LKAGSCP---
>1_Pelodiscus_sinensis_XP_006134813.1 .
CSFEAN-------ACGFSS---S---------------WQYLWARQSNATG-----TATA
GPPT-DHTLGTAR--------GYYMIV-----------DTS-KGSLPHGQTATLSSGQYR
PLTHPR-----------C--LCF-WYQLSPSD-------PGSLTVHVEEKGL--------
--------------QRSLFSVSSVHG---------DAWHRGQVTVQTA----------EA
WKVVFKAVGAGGQL---SYIALDDLH----LQASSCP---
>1_Alligator_mississippiensis_XP_006267626.1 .
CSFEAS-------ACGFTA---S---------------GEHSWARQSNATG-----TAVT
GPST-DHTTGTAR--------GYYMII-----------NTS-KSSLPR--AATLASELYV
PLTRTQ-----------C--LTF-WYHLS-TD-------SGSLNIHMEEQGA--------
--------------RRRLFSVSSMQG---------DAWHYGSVAVQAD----------GE
WKVIFEAVGAGREQ---SYIALDDLH----LKDGSCP---
>2_Alligator_sinensis_XP_006022778.1 .
CSFEAS-------ACGFTA---S---------------GEHSWARQSNATG-----TAVT
GPST-DHTTGTAR--------GYYMII-----------NTS-KSSLPR--AATLASELYV
PLTHTQ-----------C--LTF-WYHLS-TD-------SGSLNIHMEEQGA--------
--------------RRRLFSVSSMQG---------DAWHYGSVGVQAD----------GE
WKVIFEAVGAGREQ---SYIAVDDLH----LKDGSCP---
>1_Anas_platyrhynchos_EOB04885.1 .
CSFEAD-------TCGLTG---S---------------TQPTWLRQSNST------GTIA
GPSA-DHTTGTAA--------GHYMVV-----------STS-KGSLPMGHKATLTSAPYQ
PSAPAQ-----------C--LAF-WYQLSTGD-------PGSLSILVEDSGV--------
--------------LRKLFSMSTMEG---------DTWHRSQATVQAD----------GD
WKAIFEVVGAGGDH---GYIALDDLH----VSDGACP---
>1_Gallus_gallus_XP_004945774.1 .
CSFEAG-------ACGLAG---S---------------GQWHWQSG-GTS-------ITT
GPMX-NHSTGPSFSP------GHYMVV-----------NTS-KHSLPMGHVATLSSALYQ
RSAPAQ-----------C--LAF-WYQLSAAA-------PGTLSILVEENGE--------
--------------QRKLFSISAMEG---------DTWHRGHVTVRAD----------TD
WKVVFEAVGAGSER---SYMALDDLR----VSDGACP---
>1_Melopsittacus_undulatus_XP_005155210.1 .
CNFEKG-------MCGWYQ---D---------------QSSDFKWVRGTGGGX----VPW
GRLE-DHSSGXFSPT------GHYLVV-----------STG-RDSLPTGHVAVLTSQPYQ
PSAPAQ-----------C--LAF-WYQLSTST-------PGSLRVFVEQSGV--------
--------------QRRVLSVSSMEG---------DAWHRGHATVEAD----------GD
WQVIFEAVGAGGDR---GYIALDDLH----VSDGACP---
>1_Columba_livia_XP_005513259.1 .
CSFEAD-------ACGLAA---S---------------GQHSWLRPSGVWL------PPA
GLGG-GHSAGASLPP------GHYMVV-----------STG-RASLPARHTAALTSQPYQ
PSAPAQ-----------C--LAF-WYQLSTGX-------AGSLDVFVEQSGV--------
--------------RRKVMSVRAMEG---------DAWHRSHFTVQPD----------GD
WKVIFEAVGAGSDH---GYMALDDLH----VSDGVCP---
>2_Pseudopodoces_humilis_XP_005527367.1 .
CSFEAE-------DCGLAA---S---------------GEGTWQRQSNST------GTTA
GPVA-DHTTGTAT--------GHYMVV-----------NMG-RIFLPAGHVATLTSQPYQ
PSLSAQ-----------C--LAF-WYQLSTGX-------AGSLGVYVEQSRA--------
--------------RRKVLSISTMEG---------DNWHRGHITVQPD----------GD
WQVVFEAVGAGGDH---GYIALDDLH----VSDGACP---
>1_Ficedula_albicollis_XP_005055441.1 .
CTFEAE-------GCGLAA---S---------------GKGTWRRQSNGT------GATA
GPAA-DHTTGTAA--------GHYMVV-----------NTG-RVSLPTGHTAVLTSQPYQ
PSVSAQ-----------C--LAF-WYQLSAGT-------PGSLRVFVEQSRV--------
--------------RRKILSISTMER---------SDWHRSQVTIQPD----------GD
WQVVFEAVGAGADH---GYIALDDLH----VSDGACP---
>1_Zonotrichia_albicollis_XP_005491945.1 .
CSFEVE-------GCGLAA---S---------------GEGTWQRQSNGT------GTTA
GPVA-DHTTGTAA--------GHYMVV-----------NTG-RVSLPAGHTAALTSQPYQ
PSVSAQ-----------C--LAF-WYQLSPGT-------PGSLRVFVEQSRV--------
--------------RRKVLSVSTMEG---------SSWHRSHVTVQPD----------GD
WQVVFEAVGAGGDH---GYIALDDLH----VSEGACP---
>1_Geospiza_fortis_XP_005423876.1 .
CSFEVE-------GCGLAA---S---------------GKGTWQRQSNGT------GTTA
GPVA-DHTTGTAA--------GHYLVV-----------NTG-RVSLPAGHTAALTSQPYQ
PSVSAQ-----------C--LAF-WYQLSAGX-------AGSLRVFVEQSRV--------
--------------RRKVLSVSTMEG---------SNWHRSHVTVQPD----------GD
WQVVFEAVGAGGEH---GYIALDDLH----VSEGACP---
>1_Python_bivittatus_XP_007427144.1 .
CSFEAD-------DCGFSG---P---------------GQQEWQRQ-NGT------G-GW
GPPV-DHTIGEPE--------GHYAVV-----------STS-ADKLPPGQVAVLRTQTFP
PLLRTH-----------C--VTF-WYYLSSSE-------PGSLIAYVEEEEESGE-----
--------------QTGMLSLDPAQE---------AAWRYGSFVAKVQ----------GR
WQVVFAVGGASGGPA--SYVALDDLS----VKEGGC----
>1_Latimeria_chalumnae_XP_006007071.1 .
CSFEAN-------SCNYIS---S---------------GKYTWVWQNSATG-----ATTN
GPFF-DHTTEADR--------GYYMIA-----------DTS-KSVLPKGLTATMVSEMHE
PLFNEE-----------C--LQF-WYHMGGNS-------PGTLNVYLEEKNEK-------
--------------KEKLFSTSMKEG---------TSWRYGSINIRVD----------ES
WRVIFEALGAGGVL---SHIAVDDLV----FRSGSC----
>1_Callorhinchus_milii_XP_007898421.1 .
CTFETN-------TCGFTA---N---------------NLPNWERQNAAGG-----SIAS
KPPA-DHTSETAE--------GYYMMA-----------VTG-DYNVPNGFKKLLTSSLQE
PTPLGT-----------C--LHF-WFYMNGKN-------PGTLNVYFEENNQK-------
--------------RYRIWSESVGQG---------DVWQLGTANIKTA----------YN
WKVLFEAVGAGSED---SYIALDDVR----FSEKACP---
>1_Danio_rerio_XP_001337624.4 .
CSFESQ-------TCGYTS---S---------------GRARWVHQNWA-------SSKN
GPTT-DHSLETEN--------GFYMLA-----------HSS-VDILPEGSVTTLTSPVRK
GLSHTE-----------C--VHF-WYHTGGDK-------PGTLSVYVKPSNGD-------
--------------RILLFSSSVTQG---------QAWRHAQGNVESH----------GD
WQLQFEVKGGGGGSS--SFIAIDDVT----YSTHSCP---
>2_Oryzias_latipes_XP_004075157.1 .
CSFEGD-------RCGYSS---S---------------SGGIWVHRSGQSS-----TAVT
GPET-DHTLQTDQ--------GFYMMV-----------NTD-ASALPRGKAAVLTSLVRA
KTTKKE-----------C--LSF-WYHMGGEN-------PGSLTVYMKPANGK-------
--------------RLKIFSASLNQG---------DLWRHGRGNIFSDL---------ME
WQLEFEVIGAGGRD---THVAIDDVH----ISLYPC----
>1_Oreochromis_niloticus_XP_005470481.1 .
CSFEGQ-------QCGYTS---S---------------SKVQWLHRSGYT------STSN
GPKF-DHTLETEQ--------GFYMVV-----------NTG-ASILPSGSTAVLTSSVRQ
GTTRTE-----------C--LNF-WYHMGGVN-------PGSLTVYMKPVKGD-------
--------------RVKIFTSNLNQG---------DVWRHGYGNISSSL---------ED
WQLEFEVVGAGGKD---TCIAIDDIF----LSHYPC----
>1_Neolamprologus_brichardi_XP_006803589.1 .
CSFEGQ-------QCGYTS---S---------------SKDQWLHRSGYT------STSN
GPKF-DHTLETEQ--------GFYMVV-----------NTG-ASILPSGSTAVLTSSVRQ
GTTRTE-----------C--LNF-WYHMGGVN-------PGSLTVYMKPVKGE-------
--------------RVKIFTSNLNQG---------DVWRHGYGNISSSL---------ED
WQLEFEVVGAGGKD---TCIAIDDIF----LAHFPC----
>2_Pundamilia_nyererei_XP_005725716.1 .
CSFEGQ-------QCGYTS---S---------------SKDQWLHRSGYT------STSN
GPKF-DHTLETEQ--------GFYMVV-----------NTG-ASILPSGSTAVLTSSVRQ
GTTRTE-----------C--LNF-WYHMGGVN-------PGSLTVYMKPVKGE-------
--------------RVKIFTNNLNQG---------DVWRHGYGNISSSL---------ED
WQLEFEVVGAGGKD---TCIAIDDIF----LSHYPC----
>2_Maylandia_zebra_XP_004538509.1 .
CSFEGQ-------QCGYTS---S---------------SKDQWLHRSGYT------STSN
GPKF-DHTLETEQ--------GFYMVV-----------NTG-ASILPSGSTAVLTSSVRQ
GTTRTE-----------C--LNF-WYHMGGVN-------PGSLTVYMKPVKGE-------
--------------RVKLFTNNLNQG---------DVWRHGYGNISSSL---------ED
WQLEFEVVGAGGKD---TCIAIDDIF----LSHYPC----
>5_Ciona_intestinalis_XP_002120176.2 .
-------------IDKYRI---QQTDDT----------ADYTWLQQQGPSP-----SGGT
GPLVGDHTTGTGA--------GHYMLS-----------ESG---NADEGDAARIESPLFQ
PTYGQ------------C--VQF-WFVLYGSANK-----FGLLNVYAKTEV---------
------------GLGDKLWTVSESID---------ENWKRSRFTVDSA----------LP
YQIVFEAIDGAYQK---SDKAIDDIY----MEDGACA---
>4_Ciona_intestinalis_XP_004225997.1 .
CTFEND-------RCGWTD---TSY-------------GTWAWNRETARTV-----DDPQ
GPKG-DHTTGSLD--------GYIMHI-----------DRT---QASFLANATMETVALG
ETGIA------------C-QMNF-ALYLGGSGDAG----AVFVRVFPDANN---------
-----------NKKHKDVWYAQGSQG---------KSWSDKVAHIGMRP---------AG
FKVMFLALPSILAVGT-TDISLDDVT----FT--------
>3_Poecilia_reticulata_XP_008432794.1 .
CTFQGS-------LCGMQP---HPS-------------ANFNWDRITGVSQP----ANSS
GPTK-DHTLGTEQ--------GYYLSA-----------GLW---KHSVGTRGAMIALMEP
TPLDGE-----------C--LMF-WYYMEGTG-------VGELSVYLQTDS---------
-----------QENATKLWTRVGDQG---------SHWRHGRVTLYNPQ---------SS
YQVVFEAIAGDEPM---RDIAIDDLT----ILNGVCP---
>1_Oreochromis_niloticus_XP_005476628.1 .
CTFQGS-------LCGLLP---HPS-------------ANFSWDRITGESQP----ANSS
GPRV-DHTLGTDQ--------GYYLSA-----------QLW---SHPVGSRGAMTSAVLE
PTPSKGE----------C--LMF-WYYMEGSG-------VGELNVYLQTLG---------
----------SHEDPVQLWTRAGDQG---------KHWRHGRVTLLSPH---------ST
YQVIFEAIVGDEPS---RDIAIDDLI----VLNDACP---
>3_Maylandia_zebra_XP_004543081.1 .
CTFQGS-------LCGLLP---HQS-------------GNFSWDRITGESQP----SLSS
GPRV-DHTLGTDQ--------GWYMAV-----------EPN---QGDQMSPATLQSPLMK
QASTT------------C-ILHF-FYNMYGED-------AEELNVLLKEGS---------
-------------RTTRLWWLSGNHG---------DSWQHGEVTIGRIP---------QD
FTILFEASRTFDIP---GYIAIDDVD----FTNCSLP---
>1_Heterocephalus_glaber_EHB12586.1 .
CTFEKRS------LCKWYW---PIPGHVLQDS------NMFRWGLGNGISIHHG--EENH
RPTL-DHTTYMQPKAD-----GWYLYA-----------DSS---SGKFGDTADILTPVIS
LTGPN------------C-TLVF-WTHMNGAT-------VGSLQVLIKKN----------
------------NVTSKVWAQTGQQG---------AQWRKVEVFLGIH----------SY
TQIVFRAKRGISYI---GDIAVDDVS----FQDCSPLPH-
>4_Otolemur_garnettii_XP_003786924.1 .
CSFENES------LCKWYQ---PIPIDVLQDS------NTFRWGLGNGISVHHG--EENH
RPSV-DHTENTPD--------GWYLYA-----------DSS---NGKFGDTADILTPVIS
LTGPK------------C-TLVF-WTHMNGAT-------VGSLQVLIKKD----------
------------NTTSKLWAQSGQQG---------AQWKRVEVFLGIH----------SH
MQIIFRAKRGVSYI---GDVAVDDIS----FQD-------
>2_Camelus_ferus_XP_006193982.1 .
CSFEKRN------LCKWYQ---PISENLMEDS------NIFRWGLGNGFSIHHG--EENH
RPSV-DHTTNTTN--------GWYLYA-----------DSS---NGKFGDQADILTPVIS
RTGPK------------C-TLVF-WTHMNGAT-------VGSLQVLSKKD----------
------------NVTSKLWAQSGQQG---------AQWKKVEVFLGVH----------SH
IQIVFRAKRGISYI---GDVAVDDIS----FQD-------
>2_Ceratotherium_simum_simum_XP_004425504.1 .
CSFETGS------LCRWYQ---PIPENLIQDS------NTFRWELGNGSSIHHG--EENH
RPLV-DHTKNTTD--------GWYLYA-----------DSS---NGHFGDIADILAPVIS
RTGPK------------C-TLVF-WVHMNGAT-------VGSLQVLSKKD----------
------------NITSKLWAQSGQQG---------SRWKKVEVFLGIH----------SL
IQIVFRAKRGISYM---GDVAVDDIS----FQD-------
>3_Pseudopodoces_humilis_XP_005519171.1 .
CDFEDKD------LCGWHQ---PALEQMSGNYSIPIR-KTFKWQLGRGANLYPE--QEQH
CPLT-DHTTCTEE--------GWYLFA-----------DSS---NGEFGHTADIATPVIS
LTGPR------------C-KIIF-WNHMNGST-------IGSLEVLYKSS----------
------------NKTSKLWTQSGSQG---------PQWNRAEVFLGIH----------SN
FQVIFRAKRGVSYM---GDVAVDDIT----FED-------
>4_Alligator_sinensis_XP_006028732.1 .
CDFEDKG------LCEWYQ---LATEVAAAIVSVYTS-NTFQWSLGRGASVHPG--EEKC
RPPN-DHTTATRE--------GWYLYA-----------DSS---NGNFGHTADIATPVIS
LTGPK------------C-KLVF-WNYMNGAT-------VGSLQVLSKIG----------
------------NVTSELWAQSGSQG---------AQWNRAEVFLGVR----------SD
FQVVFRAKRGVSYL---GDVAVDDIS----FED-------
>3_Alligator_mississippiensis_XP_006264197.1 .
CDFEDKG------LCEQYQ---LATEVAAATVSVYTT-NTFQWSLGNGASVHPG--EEKC
RPPN-DHTAATRE--------GWYLYA-----------DSS---NGNFGHTADIATPVIS
LTGPN------------C-KLVF-WNYMNGAT-------VGSLQVLSKIG----------
------------NVTSELWAQSGSQG---------AQWNRAEVFLGVR----------SD
FQVVFRAKRGVSYL---GDVAVDDIS----FED-------
>3_Dicentrarchus_labrax_CBN82054.1 .
CHFEGSD------TCGWKS---FDSSLVPI--------HTFRWIADWGESIHNG--EQFH
RPIN-DHTLGSPE--------GWYMCA-----------DSS---NGGYGQTTDLQTPVIS
STGPQ------------C-TLDF-WYYMSGFT-------VGSLQVLLKYG----------
------------NVSHEVWSQTGNQG---------NKWRRGEVFLGLS----------NN
FQVVFRAKRGISYM---GDVVIDDVS----FLHCSPP---
>5_Poecilia_formosa_XP_007555745.1 .
CNFEGGV------SCGWTV---VSPSFSVN--------HVFRWAADQGESSHNG--EQNH
RPTN-DHTLNSPK--------GWYMYA-----------DSS---NGGYGQFSDLQTPVIS
STAPQ------------C-TLIF-WYHMSGFT-------VGTLQVLFRHK----------
------------NLTHVVWSQTGNQG---------NGWKRAEVFLGLS----------ND
FQVVFRAKRGISYM---GDVVIDDVS----FRD-------
>4_Xiphophorus_maculatus_XP_005798674.1 .
CDFEGGV------SCGWTV---VSPSSSVN--------HVFRWAADQGESSHDG--EQNH
RPTN-DHTLNSPK--------GWYMYA-----------DSS---NGGYGQFSDLQTPVIS
STAPQ------------C-TLIF-WYHMSGFT-------VGTLQVLLRHK----------
------------NVTHVVWSQTGNQG---------NRWKRAEVFLGLL----------ND
FQVVFRAKRGISYM---GDIVIDDVS----FQD-------
>7_Nematostella_vectensis_XP_001639851.1 .
CDFEKD-------LCGWND---TSK-------------GSFDWRRDRGGTP-----SANT
GPTV-DHTLGTAL--------GWYMYV-----------EAS---NGNSYDLGRLESGSLK
QSSAT------------C-QMNF-WYHMYGTG-------IGSLYVYLKVGL---------
-------------TYSRVLEISGNQG---------NKWNQATVYIGRRS---------SP
FKIVFEAERSYNVF---GDIAVDDIS----L--ANCALP-
>2_Cynoglossus_semilaevis_XP_008322739.1 .
CDFEDEG------LCGWTE---SSVSP-----------TEYSWERSQRGDQ-----LPSS
GPSS-DYTTGTAT--------GWFMGV-----------TST---KSESPRTAVLLSPEMR
QSSPT------------C-RVHL-RYFLWDSGHSGLG--NIPLWASVLHEN---------
------------SPEAVVWRPEATSI---------RGWREATIFLGRIP---------TA
FRISLNSQRSEGQK---GDVAVDQLE----F--LDCSLP-
>1_Xiphophorus_maculatus_XP_005813921.1 .
CDFEDEG------VCGWRI---ESVG------------EEYKWQRVQSGGE-----LPES
GPTS-DYTTGTAT--------GWFMSV-----------SAV---GAESLQSSVLISPEIK
GSSPT------------C-RLRL-RYSLWDSGLTGLG--PTPLWASILHQD---------
------------SQKAVVWRPETSSA---------RSWREATVFLGRIS---------SP
FRIHLHSARSAGQN---GDVAIDQLE----F--LDCALP-
>2_Danio_rerio_XP_001337624.4 .
CDFEHEG------KCGWTA---KPAE------------GAYMWQRQRRGKT-----LPDS
GPSS-DYTTGTST--------GWFMAV-----------TAV---TSDAPQTAILESPTIK
HSSPT------------C-RLRL-RYFIWDSGHTGMG--ETPLWGSVRQTD---------
------------GEQAVVWRPESSSF---------RGWREDVIYLGRIT---------GP
FNMQLHSRRSEGKQ---GDVAIDQME----F--LDCALP-
>3_Cricetulus_griseus_EGV97831.1 .
CDFEAN-------SCGWFE---ASDGDH----------FDWVWSSQSSLSAD----FEQQ
APPG-DHTHGTAR--------GRFMFI-----------LKN---SSSLFQTAKLRSPTFS
QTGPG------------C-TLSF-WFYNYGLSVG-----AAELQLHLEYSK---------
-------------DTTALWRVLYNQG---------HQWSEATVQLGRLT---------QP
FYLSLEKVSLAVYS---GVSALDDIH----F--ENCALP-
>1_Ceratotherium_simum_simum_XP_004425504.1 .
CDFEAN-------SCGWFE---AVSGDN----------FDWTWSSRSNLSAD----FEEQ
APPQ-DHTHNTAQ--------GYFMFI-----------LKK---SSSLSQIARLQSPTFS
QTGPG------------C-TLSF-WFYNYGLAVG-----AAELLLRVGNSN---------
-------------ESTVLWRVLYNQG---------NQWSQATIQLGRLT---------QP
FHLLLHKVSLGIYD---GVSAIDDIA----F--ENCTLP-
>1_Ailuropoda_melanoleuca_EFB14978.1 .
CDFEAN-------SCGWFE---AISGDN----------FDWVWNSRSNLSAE----FEQQ
APPW-DHTHNTAQ--------GHFMFI-----------LKK---SRSLSQVAKLQSPTYS
QAGPG------------C-TLSF-WFYNYGLSVG-----AAELQLHVENSS---------
-------------DPTVLWRVLYNQG---------NQWSQATVQLGRLT---------QP
FHLSLDKVSLGIYD---GVSAIDDIR----F--ENCSLP-
>2_Cricetulus_griseus_XP_007652450.1 .
CDFESG-------LCGWSH---LAWPSLGG--------YSWDWS--SGATP-----SRYP
RPTV-DHTLGTEA--------GHFAFF-----------ETSV--LGPGGQAAWLRSEPLP
ATTAS------------C--LHF-WYYMGFPEHF----YKGKLRVLLSSAQ---------
-------------GQLAVWEQGSHLR---------HQWIQVQIKVSNS----------EE
FQIVFEATLGGQPAL--GPIALDDV---------------
>4_Mesocricetus_auratus_XP_005083825.1 .
CDFESG-------LCGWSH---LAWPNLSR--------YSWDWS--SGATP-----SRYP
KPTV-DHTLGTEA--------GHFAFF-----------ETSV--LGPGGRAAWLRSEPLP
ATTAS------------C--LHF-WYYMGFPEHF----YKGELRVLLSSAQ---------
-------------GQLAVWEQGSHLR---------HQWVQVQIQVSNS----------EE
FQIVFEATLGGQPAL--GPIALDDV---------------
>3_Jaculus_jaculus_XP_004654157.1 .
CDFESG-------LCGWSH---LAWPSLGS--------YSWDWS--SGATP-----SRYL
QPTV-DHTLGTEA--------GHFAFF-----------ETSV--LGPGGRAAWLRSEPLP
ATEAS------------C--IRF-WYYMGFPEHF----YKGELRVLLSSAR---------
-------------GQLAVWGEGGRLQ---------HQWLQVQIEVAST----------EE
FQIVFEATLGGQPAL--GPIALDDVEY---LAEQHC----
>3_Microtus_ochrogaster_XP_005346347.1 .
CDFESG-------LCGWSY---QAWPSLGG--------YSWDWS--SGATP-----SRYP
RPTV-DHTLGTEA--------GHFSFF-----------ETSV--LGPGGQAAWLRSEPLP
ATTAS------------C--LRF-WYYMGFPEHF----YKGELRVLLSSAR---------
-------------GQLAVWSQGGRLR---------HQWIRAQIQVSSS----------EE
FQIVFEATLGGQPAL--GPIALDDV---------------
>1_Mus_musculus_NP_001074668.2 .
CDFETG-------LCGWSH---LPWPSLGG--------YSWDWS--SGATP-----SRYP
QPSV-DHTLGTEA--------GHFAFF-----------ETSV--LGPGGQAAWLRSEPLP
ATTVS------------C--LRF-WYYMGFPEHF----YKGELRVLLSSAR---------
-------------GQLAVWYQGGHLR---------DQWLQVQIELSNS----------EE
FQIVFEATLGGQPAL--GPIAIDDVQY---LAGQQC----
>3_Rattus_norvegicus_NP_665711.1 .
CDFESG-------LCGWSH---LPWPGLGG--------YSWDWS--SGATP-----SRYP
RPSV-DHTVGTEA--------GHFAFF-----------ETSV--LGPGGQAAWLGSEPLP
ATAVS------------C--LHF-WYYMGFPAHF----YKGELRVLLSSTQ---------
-------------GQLAVWHRGGHLR---------DQWLQVQIEVSSS----------EE
FQIVFEATLGGQPAL--GPIALDDV---------------
>1_Rattus_norvegicus_EDL93565.1 .
CDFESG-------LCGWSH---LPWPGLGG--------YSWDWS--SGATP-----SRYP
RPSV-DHTVGTEA--------GHFAFF-----------ETSV--LGPGGQAAWLRSEPLP
ATAVS------------C--LHF-WYYMGFPAHF----YKGELRVLLSSTQ---------
-------------GQLAVWHRGGHLR---------DQWLQVQIEVSSS----------EE
FQIVFEATLGGQPAL--GPIALDDV---------------
>1_Cavia_porcellus_XP_003473018.2 .
CDFESG-------LCGWSH---LPWPGLGG--------YSWDWS--SGAAP-----SRYP
RPPV-DHTLGTEA--------GHFIFF-----------ETGV--LGPGGRAAWLRSEPLP
ATKVS------------C--LRF-WYYMGFPEHF----YKGELHVLLVSIR---------
-------------GQLAVWAKGGRLR---------HQWLEAQVEVAST----------EE
FQVVFEATLGSQPAQ--GPIALDDIEY---LSGQRC----
>2_Chrysochloris_asiatica_XP_006863859.1 .
CDFEFG-------LCGWNH---LPWPGLGG--------YSWDWS--SGTTP-----SRYS
QPPV-DHTLGTEA--------GHFAYF-----------ESGV--LGPGGRAAWLRSEPLP
ATKGS------------C--LRF-WFYIGFPEHF----YKGELRVLLRSVR---------
-------------GQLAVWGAGSLQR---------HQWLEGQVDVVSP----------EE
FQVLFEATLGGQPTL--GPIALDDI---------------
>2_Eptesicus_fuscus_XP_008150854.1 .
CDFETG-------LCGWSH---LSWPGLGG--------YSWDWS--SGSTP-----SRYP
QPLV-DHTMGTDA--------GHFALF-----------ETGV--LGPGGRAAWLRSQPLP
PTQAS------------C--LRF-WYHMGFPEHF----YKGELRVLLSSAR---------
-------------GQLAVWGAGGRLR---------HQWLEGQVEVASA----------EE
FQIVFEATLGGQPAL--GPIALDDVEY---LAGQRC----
>2_Macaca_fascicularis_EHH56962.1 .
CDFESG-------LCGWSH---LAWPSLGG--------YSWDWG--GGATP-----SRYP
QPPV-DHTLGTKA--------GHFAFF-----------ETGL--LGPGGRAAWLRSEPLP
ATPAS------------C--LRF-WYHMGFPEHF----YKGELRVLLRSTQ---------
-------------GQLAVWGTGGHRR---------HQWLEAQVEVAST----------KE
FQVVFEATLGGQPAL--GPIALDDVEY---LAGQRC----
>1_Macaca_mulatta_EHH23658.1 .
CDFESG-------LCGWSH---LAWPSLGG--------YSWDWG--GGATP-----SRYP
QPPV-DHTLGTKA--------GHFAFF-----------ETGV--LGPGGRAAWLRSEPLP
ATPAS------------C--LRF-WYHMGFPEHF----YKGELRVLLRSTQ---------
-------------GQLAVWGTGGHRR---------HQWLEAQVEVAST----------KE
FQVVFEATLGGQPAL--GPIALDDVEY---LAGQRC----
>2_Papio_anubis_XP_003911106.1 .
CDFESG-------LCGWSH---LAWPSLGG--------YSWDWG--GGATP-----SRYP
QPPV-DHTLGTKA--------GHFAFF-----------ETGV--LGPGGRAAWLRSEPLP
ATPAS------------C--LRF-WYYVGFPEHF----YKGELRVLLRSAQ---------
-------------GQLAVWGTGGHRR---------HQWLEAQVEVAST----------KE
FQVVFEATLGGQPAL--GPIALDDVEY---LAGQRC----
>1_Ochotona_princeps_XP_004593684.1 .
CDFESG-------LCGWSH---LAWPSLGR--------PSWDWS--SAATP-----SRYP
QPRT-DHTLGTAE--------GHFAFF-----------ETGV--LGAGGRTAWLRSEPLP
PTQAA------------C--FRF-WYYLGLPEHF----YKGELRVLLSSSQ---------
-------------GQLAMWSQGGPA----------QHWQEAQLNVTST----------QE
FQMVFEVTADGQPAL--GPIAVDDIQY---ME--------
>3_Sarcophilus_harrisii_XP_003757565.1 .
CDFESD-------MCSWSH---TAWTDLGG--------YSWDWS--SGAIP-----SRYP
QPSV-DHTLGTET--------GHFAFF-----------DTSV--LGPGGRAAWLQSEPLP
PTPTGGS----------C--LRF-WYYMGFPEHF----YKGELKVLLLSSQ---------
-------------GLLILWGTEAYLR---------QQWLEGHVQVTSP----------VE
FQIIFEATLGGQPVL--GPIALDDI---------------
>4_Chrysemys_picta_bellii_XP_005295688.1 .
CDFESD-------TCGWTS---PSDRTLGS--------YAWGWR--SGASL---------
GPEV-DHTLGTTA--------GHYVSF-----------DASV--LGPGGNAAWLLSEHLP
ATTGA------------C--LRF-WYHMDFPEHF----YSGELRVKLYSMA---------
-------------GELTVWCARGHQG---------RGWRNRTISVQNT----------VE
FQIVFEVTNGVWPAG--GTVALDDI---------------
>2_Gallus_gallus_XP_004945774.1 .
CDFEWD-------TCGWSS---PSDERLHG--------FTWGWK--SGVPL-----AKYP
GPEQ-DHTLGTED--------GHYVHF-----------DTRV--LGAGGTAARLESQHLP
ATTAG------------C--LRF-WYHMDIPEHL----TGGELQVKLQSAA---------
-------------GQHTAWSVAGQRS---------QGWQSSTVPLESP----------SE
FQIVFEITSRMWPMD--GTVALDDIEY---SAT-------
>3_Pseudopodoces_humilis_XP_005527367.1 .
CDFEQD-------TCGWSS---PSNPRLHS--------FAWGWK--NGITL-----AKYP
GPEQ-DHTLGTRN--------GHYMHF-----------DTSV--LGAGGTSALLESPPLP
VATDS------------C--LRF-WYHMDIPEHL----CSGELRVTLQGAA---------
-------------GQRTVWSVAGHRS---------RGWQGAVVPVQSP----------SE
FQISFEITTWRWPME--GTVALDDI---------------
>2_Anas_platyrhynchos_EOB04885.1 .
CDFELD-------MCGWSS---PVDEHLHS--------FAWGWK--SGVPL-----AKYP
GPEQ-DHTLGTKN--------GHYVHF-----------DTRV--LGAGGTTAQLESQHLP
ATADS------------C--LRF-WYHMDIPEHL----SDGELRVRLQSAS---------
-------------GQRTAWTMAGHSS---------RGWQNGTVPVQSP----------SE
FQIIFEITTRIWPME--GTVALDDIEY---STT-------
>2_Melopsittacus_undulatus_XP_005155210.1 .
CDFEQD-------MCGWSS---PMDPRLHS--------FAWGWK--SGVPL-----TKYP
GPEQ-DHTLGTKN--------GHYVHF-----------DTSV--LGPGGTTALLESQYLP
AAADS------------C--LQF-WYHMDIPEHL----SCGELRVVLQSAA---------
-------------GQRTLWSAAGHRG---------RGWQSGAVPVQSP----------GA
FQIIFEVTTRRWPME--GTVALDDIAY---S---------
>2_Falco_cherrug_XP_005442182.1 .
CDFERD-------MCGWTS---PSDPRLHS--------FAWGWS--SGVPL-----TKYP
GPEQ-DHTLGTRN--------GHYVHF-----------DTSV--LGPGGTSAWLESQHLP
AAADS------------C--LRF-WYHMDIPEHL----SCGELRVMLHSVA---------
-------------GQRTVWSMVGHQS---------RGWQGAVVPVRSP----------SE
FQIIFEITARRWPME--GTVALDDIVY---SAREGCH---
>2_Falco_peregrinus_XP_005231416.1 .
CDFERD-------MCGWTS---PSDPRLHS--------FAWGWK--SGVPL-----TKYP
GPEQ-DHTLGTRN--------GHYVHF-----------DTSV--LGPGGTSAWLESQHLP
AAADS------------C--LRF-WYHMDIPEHL----SCGELRVMLHSVA---------
-------------GQRTVWSMVGHQS---------RGWQGAVVPVRSP----------SE
FQIIFEITARRWPME--GTVALDDIVY---SAREGCH---
>1_Ophiophagus_hannah_ETE60636.1 .
--------------CGWSK---PHGDW-----------YSWDWK--EAATT-----LHSP
SPKE-DHTLGTNA--------GHYAYV-----------DLAV--LSLGKSTARLASEPLA
PTTGS------------C--LQF-HYHMDFLGQSS---SPAELRVRLTGAQ---------
-------------GERVIWTATGHQR---------RAWTNRTLLVTSP----------VE
FQIVLEASSGAWASS--GVIALDDLR--------------
>1_Ciona_intestinalis_XP_002120176.2 .
CNFETG-------LCGWHN---TYGEG-----------DDFDWIWSSGATP-----SSYT
GPTA-DHTTGTDE--------GHYIYV-----------EST--SLNLGGENARLTSEKLS
PTVGT------------C--LQF-WYHMSGRS-------TGELNVLIQTE----------
------------YGFSTLWGLSGNQG---------DQWKKKRLDIKIE----------VP
YRIVFEVIKSTVADA--SDIALDDIN----L---------
>1_Leptonychotes_weddellii_XP_006737564.1 .
CEFGWGSHKT---FCHWEH---DNH-------------VQLKWSVL----------TSKT
GPIQ-DHT-GD----------GNFIYS-----------QAD---ENQKGKVARLVSPVVY
SQNSAH-----------C--MTF-WYHMSGSH-------VGTLRVKLHYQKPE-------
------------EYDQLVWMAIGHQG---------DHWKEGRVLLHKSL---------KL
YQVIFEGEIGKGNL---GGIAVDDIS----IN--------
>1_Ceratotherium_simum_simum_XP_004425297.1 .
CEFGWGSHKT---FCHWEH---DNH-------------VQLKWSVL----------TSKT
GPIQ-DHT-GD----------GNFIYS-----------QAD---ENQKGKVARLVSPVVY
SQNSAH-----------C--MTF-WYHMSGSH-------VGTLRVKLHYQKPE-------
------------EYDQLVWMVIGHQG---------DHWKEGRVWLHKSL---------KL
YQVIFEGEIGKGNL---GGIAVDDIS----IN--------
>1_Equus_caballus_XP_001915416.1 .
CEFGWGSHKT---FCHWEH---DNH-------------VQLKWSVL----------TSKT
GPIQ-DHT-GD----------GNFIYS-----------QAD---ENQKGKVARLVSPVVY
SQNSAH-----------C--MTF-WYHMSGTH-------VGTLRVKLHYQKPE-------
------------DYDQLVWMAIGHQG---------DHWKEGRVWLHKSL---------KL
YQVIFEGEIGKGNL---GGIAVDDIS----IN--------
>1_Sorex_araneus_XP_004605455.1 .
CEFGWGSHKT---FCHWEH---DNH-------------VQLKWSVL----------TSKT
GPIQ-DHT-GD----------GNFIYS-----------QAD---ENQKGKVARLVSPVVY
SQNSAH-----------C--MTF-WYHMSGSH-------VGTLRVKLRYQTPE-------
------------EYDQLVWMAIGHQG---------DHWKEGRVLLHKSL---------KL
YQVIFEGEIGKGNL---GGIAVDDIS----IN--------
>1_Tursiops_truncatus_XP_004329415.1 .
CEFGWGSHKT---FCHWEH---DNH-------------VQLRWSVL----------TSKT
GPIQ-DHT-GD----------GNFIYS-----------QAD---ENQKGKVARLVSPVVY
SQNSAH-----------C--MTF-WYHMSGSH-------VGTLRVKLRYQKPE-------
------------EYDQLVWMAIGHQG---------DHWKEGRVLLHKSL---------KL
YQVIFEGEIGKGNL---GGIAVDDIS----IN--------
>1_Eptesicus_fuscus_XP_008154499.1 .
CEFGWGSHKT---FCHWEH---DNH-------------VQLKWSVL----------TSKT
GPIQ-DHT-GD----------GNFIYS-----------QAD---ENQKGKVARLVSPVVY
SQNSAH-----------C--MTF-WYHMSGSH-------VGTLRVKLRYQKPE-------
------------EYDQLVWMAVGHQG---------DHWKEGRVLLHKSL---------KL
YQVIFEGEIGKGNL---GGIAVDDIS----IN--------
>1_Otolemur_garnettii_XP_003786764.1 .
CEFGWGSHKT---FCHWEH---DNH-------------VQLKWSVL----------TSKT
GPIQ-DHT-GD----------GNFIYS-----------QAD---ENQKGKVARLVSPVVY
SQNSAY-----------C--MTF-WYHMSGNH-------VGTLRVKLRYQKPE-------
------------EYDQLVWMAIGHQG---------DDWKEGRVLLHKSL---------KL
YQVIFEGEIGKGNL---GGIAVDDIS----IN--------
>1_Camelus_ferus_XP_006185763.1 .
CEFGWGSHKT---FCHWEH---DNH-------------VQLKWSVL----------TSKT
GPIQ-DHT-GD----------GNFLYS-----------QAD---ENQKGKVARLVSPVVY
SQNSAH-----------C--MTF-WYHMSGSH-------VGTLRVKLRYQKPE-------
------------EYDQLVWMAIGHQG---------DHWKEGRVLLHKSL---------KL
YQVIFEGEIGKGSL---GGIAVDDIR----IN--------
>1_Myotis_lucifugus_XP_006086773.1 .
CEFGWGSHKT---FCHWEH---DNH-------------VQLKWSVL----------TSKT
GPIQ-DHT-GD----------GNFIYS-----------QAD---ENQKGKVARLVSPVVY
SQNSAH-----------C--MTF-WYHMSGSH-------VGTLRVKLRYQKPE-------
------------EYDQLVWRAIGHQG---------DHWQEGRVLLRKSL---------KL
YQVIFEGEIGKGNL---GGIAVDDIS----IN--------
>1_Myotis_brandtii_XP_005885574.1 .
CEFGWGSHKT---FCHWEH---DNH-------------VQLKWSVL----------TSKT
GPIQ-DHT-GD----------GNFIYS-----------QAD---ENQKGKVARLVSPVVY
SQNSAH-----------C--MTF-WYHMSGSH-------VGTLRVKLRYQKPE-------
------------EYDQLVWRAIGHQG---------DHWQEGRVLLHKSL---------KL
YQVIFEGEIGKGNL---GGIAVDDIS----IN--------
>1_Pongo_abelii_NP_001125021.1 .
CEFGWGSHET---FCHWEH---DNH-------------VWLKWSVL----------TSKT
GPIQ-DHT-GD----------GNFIYS-----------QAD---ENQKGKVARLVSPVVY
SQNSAH-----------C--MTF-WYHMSGSH-------VGTLRVKLRYQKPE-------
------------EYDQLVWMAIGHQG---------DHWKEGRVLLHKSL---------KL
YQVVFEGEIGKGNL---GGIAVDDIS----IN--------
>1_Loxodonta_africana_XP_003420766.1 .
CEFGWGSHKT---FCHWEH---DNH-------------VQLKWSVL----------TSKT
GPIQ-DHT-GD----------GNFIYS-----------QAD---ENQKGKVARLVSPVVY
SQNSAH-----------C--LTF-WYHMSGSH-------VGTLRVKLRYQKPE-------
------------EYDQLVWMAIGHQG---------DHWKEGRVLLHKSL---------KL
YQVIFEGEIGKGNL---GGIAVDDIS----IN--------
>1_Orycteropus_afer_afer_XP_007940643.1 .
CEFGWGSHKT---FCHWEH---DNH-------------VQLKWSVL----------TSKT
GPIQ-DHT-GD----------GNFIYS-----------QAD---ENQKGKVARLVSPVVY
SQNSAH-----------C--LTF-WYHMSGSH-------VGTLRVKLRYQKPD-------
------------EYDQLVWMAIGHQG---------DHWKEGRVLLHKSL---------KL
YQVIFEGEIGKGNL---GGIAVDDIS----IN--------
>1_Tupaia_chinensis_ELW48461.1 .
CEFGWGSHKT---FCHWEH---DNH-------------VQLKWSVL----------TSKT
GPIQ-DHTAGD----------GNFIYS-----------QAD---ENQKGKVARLVSPVVY
SQNSAH-----------C--MTF-WYHMSGSH-------VGTLRVKLRYQKPE-------
------------EYDQLVWMAIGHQG---------DHWKEGRVLLHKSL---------KL
YQVIFEGEIGKGNL---GGIAVDDIS----IN--------
>1_Chlorocebus_sabaeus_XP_008000949.1 .
CEFGWGSHKT---FCHWEH---DNH-------------VQLKWSVL----------TSKT
GPIQ-DHTAGD----------GNFIYS-----------QAD---ENQKGKVARLVSPVVY
SQNSAH-----------C--MTF-WYHMSGSH-------VGTLRVKLHYQKPE-------
------------EYDQLVWMAIGHQG---------DHWKEGRVLLHKSL---------KL
YQVIFEGEIGKGNL---GGIAVDDIS----IN--------
>1_Saimiri_boliviensis_boliviensis_XP_003938421.1 .
CEFGWGSHKT---FCHWEH---DNR-------------VQLKWSVL----------TSKT
GPIQ-DHT-GD----------GNFIYS-----------QAD---ENQKGKVARLVSPVVY
SQNSAH-----------C--MTF-WYHMSGSH-------VGTLRVKLHYQKPE-------
------------EYDQLVWMAIGHQG---------DHWKEGRVLLHKSL---------KL
YQVIFEGEIGKGNF---GGIAVDDIS----IN--------
>1_Saimiri_boliviensis_boliviensis_XP_003938422.1 .
CEFGWGSHKT---FCHWEH---DNR-------------VQLKWSVL----------TSKT
GPIQ-DHTAGD----------GNFIYS-----------QAD---ENQKGKVARLVSPVVY
SQNSAH-----------C--MTF-WYHMSGSH-------VGTLRVKLHYQKPE-------
------------EYDQLVWMAIGHQG---------DHWKEGRVLLHKSL---------KL
YQVIFEGEIGKGNF---GGIAVDDIS----IN--------
>1_Ailuropoda_melanoleuca_EFB17665.1 .
CEFGWGSHKT---FCHWEH---DNH-------------VQLKWSVL----------TSKT
GPIQ-DHT-GD----------GNFIYS-----------QAD---ENQKGKVARLVSPVVY
SQNSAH-----------C--MTF-WYHMSGAH-------VGTLRVKLHYQKPE-------
------------EYDQLVWMAIGHQG---------DHWKEGRVLLHKSL---------KL
YQVIFEGEIGKGNL---GGIAVDDIS----IN--------
>1_Sorex_araneus_XP_004605454.1 .
CEFGWGSHKT---FCHWEH---DNH-------------VQLKWSVL----------TSKT
GPIQ-DHTAGD----------GNFIYS-----------QAD---ENQKGKVARLVSPVVY
SQNSAH-----------C--MTF-WYHMSGSH-------VGTLRVKLRYQTPE-------
------------EYDQLVWMAIGHQG---------DHWKEGRVLLHKSL---------KL
YQVIFEGEIGKGNL---GGIAVDDIS----IN--------
>1_Bos_mutus_XP_005890242.1 .
CEFGWGSHKT---FCHWEH---DNH-------------VQLKWSVL----------TSKT
GPIQ-DHT-GD----------GNFIYS-----------QAD---ENQKGKVARLVSPVVY
SQNAAH-----------C--MTF-WYHMSGSH-------VGTLRVKLRYQKPE-------
------------EYDQLVWMAIGHQG---------DHWKEGRVLLHKSL---------KL
YQVIFEGEIGKGNL---GGIAVDDIS----IN--------
>1_Bos_mutus_XP_005890240.1 .
CEFGWGSHKT---FCHWEH---DNH-------------VQLKWSVL----------TSKT
GPIQ-DHTAGD----------GNFIYS-----------QAD---ENQKGKVARLVSPVVY
SQNAAH-----------C--MTF-WYHMSGSH-------VGTLRVKLRYQKPE-------
------------EYDQLVWMAIGHQG---------DHWKEGRVLLHKSL---------KL
YQVIFEGEIGKGNL---GGIAVDDIS----IN--------
>1_Homo_sapiens_AAC12921.1 .
CEFGWGSHKT---FCHWEH---DNH-------------VQLKWSVL----------TSKT
GPIQ-DHT-GD----------GNFIYS-----------QAD---ENQKGKVARLVSPVVY
SQNSAH-----------C--MTF-WYHMSGSH-------VGTLRVKLRYQKPE-------
------------EYHQLVWMAIGHQG---------DHWKEGRVLLHKSL---------KL
YQVIFEGEIGKGNL---GGIAVDDIS----IN--------
>1_Myotis_brandtii_XP_005885572.1 .
CEFGWGSHKT---FCHWEH---DNH-------------VQLKWSVL----------TSKT
GPIQ-DHTAGD----------GNFIYS-----------QAD---ENQKGKVARLVSPVVY
SQNSAH-----------C--MTF-WYHMSGSH-------VGTLRVKLRYQKPE-------
------------EYDQLVWRAIGHQG---------DHWQEGRVLLHKSL---------KL
YQVIFEGEIGKGNL---GGIAVDDIS----IN--------
>1_Sus_scrofa_XP_005668239.1 .
CEFGWGSHKT---FCHWEH---DSH-------------VQLKWSVL----------TSKT
GPIQ-DHTAGD----------GNFIYS-----------QAD---ENQKGKVARLVSPVVY
SQNSAH-----------C--MTF-WYHMSGSH-------VGTLRVKLRYQKPE-------
------------EYDQLVWMAIGHQG---------DHWKEGRVLLHKSL---------KL
YQVIFEGEIGKGSL---GGIAVDDIS----IS--------
>1_Sus_scrofa_XP_005668237.1 .
CEFGWGSHKT---FCHWEH---DSH-------------VQLKWSVL----------TSKT
GPIQ-DHT-GD----------GNFIYS-----------QAD---ENQKGKVARLVSPVVY
SQNSAH-----------C--MTF-WYHMSGSH-------VGTLRVKLRYQKPE-------
------------EYDQLVWMAIGHQG---------DHWKEGRVLLHKSL---------KL
YQVIFEGEIGKGSL---GGIAVDDIS----IS--------
>1_Oryctolagus_cuniculus_XP_008272962.1 .
CEFGWGSHKT---FCRWEH---DSH-------------VQLRWSVL----------TSKT
GPIQ-DHT-GD----------GNFIYS-----------QAD---ENQKGKVARLVSPVVS
SQSSAH-----------C--MTF-WYHMSGSH-------VGTLRVKLRYQKPE-------
------------EYDQLVWMAIGHQG---------DHWKEGRVLLHKSL---------KL
YQVIFEGEIGKGNL---GGIAVDDIS----INNHISP---
>1_Ochotona_princeps_XP_004588475.1 .
CEFGWGSHKT---FCRWEH---DSQ-------------VQLRWSVL----------TSKT
GPIQ-DHT-GD----------GNFIYS-----------QAD---ENQKGKVARLVSPVVS
SQSSAH-----------C--MTF-WYHMSGSH-------VGTLRVKLHYQKPE-------
------------EYDQLVWMAIGHQG---------DHWKEGRVLLHKSL---------KL
YQVIFEGEIGKGNL---GGIAVDDIS----IN--------
>1_Jaculus_jaculus_XP_004659840.1 .
CEFGWGSHKT---FCHWEH---DSH-------------AQLKWSVL----------TSKT
GPIQ-DHTAGD----------GNFIYS-----------QAD---ENQKGKVARLVSPVVY
SQSSAH-----------C--MTF-WYHMSGSH-------VGMLRVKLHYQKPE-------
------------EYDQLVWMAIGHQG---------DHWKEGRVWLHKSL---------KL
YQVIFEGEIGKGNL---GGIAVDDIS----IN--------
>1_Jaculus_jaculus_XP_004659839.1 .
CEFGWGSHKT---FCHWEH---DSH-------------AQLKWSVL----------TSKT
GPIQ-DHT-GD----------GNFIYS-----------QAD---ENQKGKVARLVSPVVY
SQSSAH-----------C--MTF-WYHMSGSH-------VGMLRVKLHYQKPE-------
------------EYDQLVWMAIGHQG---------DHWKEGRVWLHKSL---------KL
YQVIFEGEIGKGNL---GGIAVDDIS----IN--------
>1_Eptesicus_fuscus_XP_008154500.1 .
CEFGWGSHKT---FCHWEH---DNH-------------VQLKWSVL----------TSKT
GPIQ-DHTVGD----------GNFIYS-----------QAD---ENQKGKVARLVSPVVY
SQNSAH-----------C--MTF-WYHMSGSH-------VGTLRVKLRYQKPE-------
------------EYDQLVWMAVGHQG---------DHWKEGRVLLHKSL---------KL
YQVIFEGEIGKGNL---GGIAVDDIS----IN--------
>1_Mesocricetus_auratus_XP_005083523.1 .
CEFGWGSHKT---FCHWEH---DSH-------------AQLKWSVL----------TSKT
GPIQ-DHT-GD----------GNFIYS-----------QAD---ENQKGKVARLVSPVVY
SQNSAH-----------C--MTF-WYHMSGSH-------VGTLRVKLRYQKPE-------
------------EYDQLVWMVVGHQG---------DHWKEGRVLLHKSL---------KL
YQVIFEGEIGKGNL---GGIAVDDIS----IN--------
>1_Cricetulus_griseus_ERE80920.1 .
CEFGWGSHKT---FCHWEH---DSH-------------AWLKWSVL----------TSKT
GPIQ-DHT-GD----------GNFIYS-----------QAD---ENQKGKVARLVSPVVY
SQSSAH-----------C--MTF-WYHMSGSH-------VGTLRVKLRYQKPE-------
------------EYDQLVWMVVGHQG---------DHWKEGRVLLHKSL---------KL
YQVIFEGEIGKGNL---GGIAVDDIS----IN--------
>1_Cricetulus_griseus_ERE80921.1 .
CEFGWGSHKT---FCHWEH---DSH-------------AQLKWSVL----------TSKT
GPIQ-DHTAGD----------GNFIYS-----------QAD---ENQKGKVARLVSPVVY
SQSSAH-----------C--MTF-WYHMSGSH-------VGTLRVKLRYQKPE-------
------------EYDQLVWMVVGHQG---------DHWKEGRVLLHKSL---------KL
YQVIFEGEIGKGNL---GGIAVDDIS----IN--------
>1_Rattus_norvegicus_AAC53345.1 .
CEFGWGSHKT---FCHWEH---DSH-------------AQLRWRVL----------TSKT
GPIQ-DHT-GD----------GNFIYS-----------QAD---ENQKGKVARLVSPVVY
SQSSAH-----------C--MTF-WYHMSGSH-------VGTLRVKLHYQKPE-------
------------EYDQLVWMVVGHQG---------DHWKEGRVLLHKSL---------KL
YQVIFEGEIGKGNL---GGIAVDDIS----IN--------
>1_Microtus_ochrogaster_XP_005345981.1 .
CEFGWGSHKT---FCHWEH---DSH-------------AQLKWSVL----------TSKT
GPIQ-DHT-GD----------GNFIYS-----------QAD---ENQKGKVARLVSPVVY
SQSSAH-----------C--MTF-WYHMSGSH-------VGTLRVKLRYQKPE-------
------------EYDQQVWMVVGHQG---------DHWKEGRVLLHKSL---------KL
YQVIFEGEIGKGNL---GGIAVDDIS----IN--------
>1_Microtus_ochrogaster_XP_005345982.1 .
CEFGWGSHKT---FCHWEH---DSH-------------AQLKWSVL----------TSKT
GPIQ-DHTGKD----------GNFIYS-----------QAD---ENQKGKVARLVSPVVY
SQSSAH-----------C--MTF-WYHMSGSH-------VGTLRVKLRYQKPE-------
------------EYDQQVWMVVGHQG---------DHWKEGRVLLHKSL---------KL
YQVIFEGEIGKGNL---GGIAVDDIS----IN--------
>1_Chinchilla_lanigera_XP_005398204.1 .
CEFGWGSHKT---FCHWEH---DSQ-------------VQLKWSVL----------TSKT
GPIQ-DHTAGD----------GNFIYS-----------QAD---ENQRGKVARLVSPVVY
SQNSAH-----------C--MTF-WYHMSGSH-------VGTLRVKLHYQKPE-------
------------EYDQLVWVAMGHQG---------DHWKEGRVLLHKSL---------KL
YQVIFEGEIGRGNL---GGIAVDDIS----IN--------
>1_Octodon_degus_XP_004641909.1 .
CEFGWGSHKT---FCHWEH---DSQ-------------VQLKWSVL----------TSKT
GPIQ-DHT-GD----------GNFIYS-----------QAD---ENQRGKVARLVSPVVY
SQNSAH-----------C--MTF-WYHMSGSH-------VGTLRVKLHYQKPE-------
------------EYDQLVWVAMGHQG---------DHWKEGRVLLHKSL---------KL
YQVIFEGEIGRGNL---GGIAVDDIS----IN--------
>1_Dasypus_novemcinctus_XP_004476205.1 .
CEFGWGSHKT---FCHWEH---DSH-------------VQLKWSVL----------TSKT
GPIQ-DHTAGD----------GNFIYS-----------QAD---ENQKGKVARLVSPVVY
SQYSAH-----------C--MTF-WYHMSGSH-------VGTLRVKLRYQKPD-------
------------EYDQLVWTAIGHQG---------DQWKEGRVLLHKSL---------KL
YQVIFEGEIGKGNL---GGIAVDDIS----IN--------
>1_Dasypus_novemcinctus_XP_004476206.1 .
CEFGWGSHKT---FCHWEH---DSH-------------VQLKWSVL----------TSKT
GPIQ-DHT-GD----------GNFIYS-----------QAD---ENQKGKVARLVSPVVY
SQYSAH-----------C--MTF-WYHMSGSH-------VGTLRVKLRYQKPD-------
------------EYDQLVWTAIGHQG---------DQWKEGRVLLHKSL---------KL
YQVIFEGEIGKGNL---GGIAVDDIS----IN--------
>1_Trichechus_manatus_latirostris_XP_004387929.1 .
CEFGWGSHKT---FCHWEH---DNH-------------VQLKWSVL----------TSKT
GPIQ-DHTAGD----------GNFIYS-----------QAD---ENQKGKVARLVSPVVY
SQNSAH-----------C--LTF-WYHMSGSH-------VGTLRVKLRYQKPD-------
------------EYDQLVWTAIGHQG---------DHWKEGRVLLHKSL---------KL
YQVIFEGEIGKGNL---GGIAVDDIS----IN--------
>1_Echinops_telfairi_XP_004702347.1 .
CEFGWGSHKT---FCHWEH---DSH-------------VQLRWSVL----------TSKT
GPIQ-DHT-GD----------GNFIYS-----------QAD---ENQKGKVARLVSPVVY
SQNSAH-----------C--LTF-WYHMSGSH-------VGTLRVKLRYQKPD-------
------------EYDQLVWMVIGHQG---------DHWKEGRVLLHKSL---------KL
YQVIFEGEIGKGNL---GGIAVDDIS----IN--------
>1_Echinops_telfairi_XP_004702350.1 .
CEFGWGSHKT---FCHWEH---DSH-------------VQLRWSVL----------TSKT
GPIQ-DHTAGD----------GNFIYS-----------QAD---ENQKGKVARLVSPVVY
SQNSAH-----------C--LTF-WYHMSGSH-------VGTLRVKLRYQKPD-------
------------EYDQLVWMVIGHQG---------DHWKEGRVLLHKSL---------KL
YQVIFEGEIGKGNL---GGIAVDDIS----IN--------
>1_Ornithorhynchus_anatinus_XP_007666007.1 .
CTFGWGSLKT---ICHWEH---DNH-------------VELKWAVL----------TSKT
GPIQ-SHTAGD----------GNFIYS-----------QAD---ENQKGKVARLLSPVVY
SQSSAH-----------C--MTF-WYHMSGSH-------VGTLRVKLRYQTPD-------
------------EYDQVLWTANGHQG---------NHWLEGRVLLHKSV---------KL
YQVIVEGEIGKGNH---GGIAVDDIS----IN--------
>1_Ornithorhynchus_anatinus_XP_001508328.1 .
CTFGWGSLKT---ICHWEH---DNH-------------VELKWAVL----------TSKT
GPIQ-SHT-GD----------GNFIYS-----------QAD---ENQKGKVARLLSPVVY
SQSSAH-----------C--MTF-WYHMSGSH-------VGTLRVKLRYQTPD-------
------------EYDQVLWTANGHQG---------NHWLEGRVLLHKSV---------KL
YQVIVEGEIGKGNH---GGIAVDDIS----IN--------
>1_Sarcophilus_harrisii_XP_003771879.1 .
CGFGWGSHKT---FCQWEH---DNH-------------VELKWSVL----------TSKT
GPIQ-DHT-GD----------GNFIYS-----------QAD---ENQKGKVARLLSPIVY
SQNSAH-----------C--MTF-WYHMSGSH-------VGTLRVKLRYQKPD-------
------------EYDQTLWTAIGHQG---------NHWKEGRVLLHKSL---------KH
YQVIVEGEIGKGNL---GGIAVDDIS----IN--------
>1_Monodelphis_domestica_XP_007504824.1 .
CGFGWGSHKT---FCQWEH---DNQ-------------VELKWSVL----------TSKT
GPIQ-DHTAGD----------GNFIYS-----------QAD---ENQKGKVARLLSPVVY
SQNSAH-----------C--MTF-WYHMSGSH-------VGTLRVKLRYQKPD-------
------------EYDQTLWTAIGHQG---------NHWKEGRVLLHKSL---------KH
YQVIVEGEIGKGNL---GGIAVDDIS----IN--------
>1_Monodelphis_domestica_XP_007504826.1 .
CGFGWGSHKT---FCQWEH---DNQ-------------VELKWSVL----------TSKT
GPIQ-DHT-GD----------GNFIYS-----------QAD---ENQKGKVARLLSPVVY
SQNSAH-----------C--MTF-WYHMSGSH-------VGTLRVKLRYQKPD-------
------------EYDQTLWTAIGHQG---------NHWKEGRVLLHKSL---------KH
YQVIVEGEIGKGNL---GGIAVDDIS----IN--------
>1_Elephantulus_edwardii_XP_006889006.1 .
CEFGWGSHKT---FCHWEH---DNH-------------VQLKWSVL----------TSKT
GPIQ-DHTAGD----------GNFIYS-----------QAD---ENQRGKVARLVSPVVY
PLNSAH-----------C--LTF-WYHMSGSH-------VGTLRVKLHYQKPD-------
------------EYDQLVWMAIGHQG---------DHWKEGRVVLHKSL---------KH
YQVIFEGEIGKGNL---GGIAVDDIS----IN--------
>1_Elephantulus_edwardii_XP_006889005.1 .
CEFGWGSHKT---FCHWEH---DNH-------------VQLKWSVL----------TSKT
GPIQ-DHT-GD----------GNFIYS-----------QAD---ENQRGKVARLVSPVVY
PLNSAH-----------C--LTF-WYHMSGSH-------VGTLRVKLHYQKPD-------
------------EYDQLVWMAIGHQG---------DHWKEGRVVLHKSL---------KH
YQVIFEGEIGKGNL---GGIAVDDIS----IN--------
>1_Anolis_carolinensis_XP_003222034.1 .
CGFGYSSQKT---ICRWEH---DGQ-------------LDLRWAVL----------TSKT
GPIQ-DHT-GD----------GNFIYS-----------QAD---ENQKGKVARLISPIIN
PQNSAL-----------C--MTF-WYHMSGHH-------VGTLRIKLRYQTPK-------
------------EYDQVLWTLSGNQG---------NFWKEGRVFLHKSA---------KH
YQVMVEGEIGKGT----GGIAVDDIN----F---------
>1_Python_bivittatus_XP_007442225.1 .
CGFGYSSQKS---ICRWEH---DSQ-------------LDLRWAVL----------TSKT
GPIQ-DHT-GD----------GNFIYS-----------QAD---ENQKGKIVRLISPIIN
LQNSAL-----------C--MTF-WYHMSGPH-------VGTLRIKLRYHTPK-------
------------VYDRVLWMLSGNQG---------NCWKEGRVLLHKSV---------KH
YQVMVEGEIGKGN----GGIAVDDIN----F---------
>1_Chelonia_mydas_EMP40375.1 .
CGFGWGSHKT---LCHWEH---DSQ-------------VDLKWSVL----------TSKT
GPIQ-DHTAGD----------GNFIYS-----------QAD---ENQKGKVARLLSPVIY
SQNSAH-----------C--MTF-WYHMSGPH-------VGTLKIKLRYQKPD-------
------------EYDQVLWTLSGHQG---------NSWKEGRVLLHKSV---------KH
YQVVVEGEIGKGH----GGIAVDDIN----I---------
>1_Chelonia_mydas_XP_007054933.1 .
CGFGWGSHKT---LCHWEH---DSQ-------------VDLKWSVL----------TSKT
GPIQ-DHT-GD----------GNFIYS-----------QAD---ENQKGKVARLLSPVIY
SQNSAH-----------C--MTF-WYHMSGPH-------VGTLKIKLRYQKPD-------
------------EYDQVLWTLSGHQG---------NSWKEGRVLLHKSV---------KH
YQVVVEGEIGKGH----GGIAVDDIN----I---------
>1_Chrysemys_picta_bellii_XP_008161143.1 .
CGFGWGSHKT---LCHWEH---DSQ-------------VDLKWSVL----------TSKT
GPIQ-DHT-GD----------GNFIYS-----------QAD---ENQKGKVARLLSPVIY
SQNSAH-----------C--MTF-WYHMSGPH-------VGTLKIKLRYQKPD-------
------------EYDQVLWILSGHQG---------NCWKEGRVLLHKSV---------KH
YQVVVEGEIGKGH----GGIAVDDIN----I---------
>1_Pelodiscus_sinensis_XP_006120798.1 .
CGFGWGSHKT---LCHWEH---DSQ-------------VDLKWSVL----------TSKT
GPIQ-DHS-GD----------GNFIYS-----------QAD---ENQKGKVARLLSPLIY
SQNSAH-----------C--MTF-WYHMSGPH-------VGTLKIKLRYQKPD-------
------------EYDQVLWTLSGHQG---------NCWKEGRVLLHKSV---------KH
YQVVVEGEIGKGH----GGIAVDDID----I---------
>1_Meleagris_gallopavo_XP_003207036.1 .
CGFGWGSHKT---LCQWEH---DNQ-------------VDLKWAIL----------TSKT
GPIQ-DHT-GD----------GNFIYS-----------QAD---ESQKGKVARLLSPIIY
SQNSAH-----------C--MTF-WYHMSGPH-------VGTLKIKLRYQKPD-------
------------EYDQELLTLSGHQA---------NCWKEGRVLLHKSV---------KH
YQVVIEGEIGKGN----GGIAVDDIN----I---------
>1_Gallus_gallus_NP_990113.1 .
CGFGWGSHKT---LCQWEH---DNQ-------------VDLKWAIL----------TSKT
GPIQ-DHT-GD----------GNFIYS-----------QAD---ESQKGKVARLLSPIIY
SQNSAH-----------C--MTF-WYHMSGPH-------VGTLKIKLRYQKPD-------
------------EYDQVLLSLNGHQA---------NCWQEGRVLLHKSV---------KL
YQVVIEGEIGKGN----GGIAVDDIN----I---------
>1_Anas_platyrhynchos_EOA94041.1 .
CGFGWGSHKT---LCHWEH---DNQ-------------VDLKWAIL----------TSKT
GPIQ-DHT-GD----------GNFIYS-----------QAD---ESQKGKVARLLSPVIY
SQNSAH-----------C--MTF-WYHMSGPH-------VGTLKIKLRYQKPD-------
------------EYDQVLWTLSGHQA---------NCWKEGRVLLHKSV---------KH
YQVVIEGEIGKGN----GGIAVDDIN----I---------
>1_Alligator_sinensis_XP_006027361.1 .
CGFGRGSHKT---FCHWEH---DSR-------------VDLKWAIL----------TSKT
GPIQ-DHT-GD----------GNFIYS-----------QAD---ESQKGKVARLLSPVIY
SQNSAH-----------C--MTF-WYHMSGPH-------VGTLKIKLRYQKPD-------
------------DYDQDLWTLSGHQG---------NCWKEGRVLLHKSM---------KH
YQVVIEGEIGKGT----GGIAVDDINIDNRIAQEDCP---
>1_Columba_livia_XP_005504260.1 .
CGFGWGSQKT---LCHWEH---DNQ-------------VDLKWAIL----------TSKT
GPIQ-DHTVGD----------GNFIYS-----------QAD---ESQKGKVARLLSPVIY
SQNSAH-----------C--MTF-WYHMSGPH-------VGTLKIKLRYQKPD-------
------------EYDQVLWTLSGNQA---------NSWKEGRVLLHKSV---------KH
YQVVIEGEIGKGT----GGIAVDDIK----I---------
>1_Falco_peregrinus_XP_005233961.1 .
CAFGWGSQKT---LCHWEH---DNQ-------------VDLKWAIL----------TSKT
GPIQ-DHT-GD----------GNFIYS-----------QAD---ESQKGKVARLLSPVIY
SQNSAH-----------C--MTF-WYHMSGAH-------VGTLKIKLRYQKPD-------
------------EYDQVLWTLSGHQA---------NCWKEGRVLLHKSV---------KH
YQVVIEGEIGKGT----GGIAVDDIK----I---------
>1_Falco_peregrinus_XP_005233962.1 .
CAFGWGSQKT---LCHWEH---DNQ-------------VDLKWAIL----------TSKT
GPIQ-DHTVGD----------GNFIYS-----------QAD---ESQKGKVARLLSPVIY
SQNSAH-----------C--MTF-WYHMSGAH-------VGTLKIKLRYQKPD-------
------------EYDQVLWTLSGHQA---------NCWKEGRVLLHKSV---------KH
YQVVIEGEIGKGT----GGIAVDDIK----I---------
>1_Melopsittacus_undulatus_XP_005153066.1 .
CAFGWGSQKT---LCHWEH---DNQ-------------VDLKWAIL----------TSKT
GPIQ-DHT-GD----------GNFIYS-----------QAD---ESQKGKVARLLSPVIY
SQNSAH-----------C--MTF-WYHMSGAH-------VGTLKIKLRYQKPD-------
------------EYEQILWTLSGHQA---------NFWKEGRVLLHKSV---------KH
YQVVIEGEIGKGT----GGIAVDDIK----I---------
>1_Pseudopodoces_humilis_XP_005518750.1 .
CGFGWGSQKT---LCQWEH---DNQ-------------VDLRWAIL----------TSKT
GPIQ-DHT-GD----------GNFIYS-----------QAD---ESQKGKVARLLSPVIY
SQNSAH-----------C--MTF-WYHMSGAH-------VGTLKIKLRYQKPD-------
------------EYDQVLWTLSGHQA---------NYWKEGRVLLHKSV---------KH
YQVVIEGEIGKGT----GGIAVDDIK----I---------
>1_Ficedula_albicollis_XP_005040682.1 .
CAFGWGSQKT---LCHWEH---DNQ-------------VDLRWAIL----------TSKT
GPIQ-DHT-GD----------GNFIYS-----------QAD---ESQKGKVARLLSPVIY
SQSSAH-----------C--MTF-WYHMAGAH-------VGTLKIKLRYQKPD-------
------------EYDQVLWTLSGHQA---------NYWKEGRVLLHKSV---------KH
YQVVIEGEIGKGT----GGIAVDDIK----I---------
>1_Ficedula_albicollis_XP_005040683.1 .
CAFGWGSQKT---LCHWEH---DNQ-------------VDLRWAIL----------TSKT
GPIQ-DHTVGD----------GNFIYS-----------QAD---ESQKGKVARLLSPVIY
SQSSAH-----------C--MTF-WYHMAGAH-------VGTLKIKLRYQKPD-------
------------EYDQVLWTLSGHQA---------NYWKEGRVLLHKSV---------KH
YQVVIEGEIGKGT----GGIAVDDIK----I---------
>1_Taeniopygia_guttata_XP_002194849.1 .
CAFGWGSQKT---LCHWEH---DNQ-------------VDLRWAIL----------TSKT
GPIQ-DHS-GD----------GNFIYS-----------QAD---ESQKGKVARLLSPVIY
SQNSAH-----------C--MTF-WYHMSGAH-------VGTLKIKLRYQKPD-------
------------EYDQVLWTLSGHQA---------NYWKEGRVLLHKSV---------KH
YQVVIEGEIGKGT----GGIAVDDIK----I---------
>1_Geospiza_fortis_XP_005423964.1 .
CGFGWGSQKT---LCHWEH---DNQ-------------VDLRWAIL----------TSKT
GPIQ-DHS-GD----------GNFLYS-----------QAD---ESQKGKVARLLSPVIY
SQNSAH-----------C--MTF-WYHMLGAH-------VGTLRIKLRYQKPD-------
------------EYDQVLWTLSGHQA---------NYWKEGRVLLHKSV---------KH
YQVVIEGEIGKGT----GGIAVDDIK----I---------
>1_Zonotrichia_albicollis_XP_005480430.1 .
CGFGWGSQKT---LCHWEH---DNQ-------------VDLRWAIL----------TSKT
GPIQ-DHS-GD----------GNFLYS-----------QAD---ESQKGKVARLLSPVIY
SQNSAH-----------C--MTF-WYHMAGAH-------VGTLRIKLRYQKPD-------
------------EYDQVLWTLSGHQA---------NYWKEGRVLLHKSV---------KH
YQVVIEGEIGKGT----GGIAVDDIK----I---------
>1_Zonotrichia_albicollis_XP_005480431.1 .
CGFGWGSQKT---LCHWEH---DNQ-------------VDLRWAIL----------TSKT
GPIQ-DHSVGD----------GNFLYS-----------QAD---ESQKGKVARLLSPVIY
SQNSAH-----------C--MTF-WYHMAGAH-------VGTLRIKLRYQKPD-------
------------EYDQVLWTLSGHQA---------NYWKEGRVLLHKSV---------KH
YQVVIEGEIGKGT----GGIAVDDIK----I---------
>1_Xenopus_laevis_NP_001081380.1 .
CKFGWGSQKT---VCNWQH---DIS-------------SGLKWAVL----------NSKT
GPVQ-DHT-GD----------GNFIYS-----------EAD---ERHEGRAARLMSPVVS
SSRSAH-----------C--LTF-WYHMDGSH-------VGTLSIKLKYEMEE-------
------------DFDQTLWTVSGNQG---------DQWKEARVVLHKTM---------KQ
YQVIVEGTVGKGSA---GGIAVDDII----IANHISP---
>1_Xenopus_Silurana_tropicalis_NP_001093692.1 .
CKFGWGSHKT---LCNWEH---DIG-------------SDLKWAVL----------NSKT
GPVQ-DHT-GD----------GNFIYS-----------EVD---ERHEGRTARLMSPVVS
SARSAH-----------C--MTF-WYHMDGSH-------VGTLSIKLKYEMEE-------
------------GFDQTLWTLSGNQG---------DQWKEARVLLHKTM---------KQ
YRVIVEGTVGKGST---GGIAVDDII----IA--------
>1_Latimeria_chalumnae_XP_006010392.1 .
CDFGWTIIQT---ICSWQH---DIY-------------ADFKWSVQARTTP-----TSNT
GPIR-DRT-GK----------GNYIYT-----------EAG---GKQKGEVARLVSPMIL
PRSSKQ-----------C--MTF-MYHMSGSH-------TGTLRVILKETRSDT------
------------AKDHILWTRSGHQG---------NHWREGRVVLPQLP---------DI
YQVIIEGKVGKENL---EGIAVDDVQ----IADS------
>1_Xiphophorus_maculatus_XP_005796673.1 .
CNFDFSS------LCGWTK---DSG-------------SGAEWFIQSSEAP-----AVHR
GPTL-DHTGAS----------GNFIYMQLTDTITPSKPGEE---QSGEEKVARLVSLSIT
TPDASL-----------C--MSF-WYQMAGER-------GGSLHISYRHDDDD-------
-------------EVQVLWTNSGHQG---------SRWREGRVVLPQTR---------LS
YQVLVEGIGNRRTT---GHIAVDDIQ----I---------
>1_Poecilia_reticulata_XP_008432258.1 .
CNFDFSS------LCGWTK---DSG-------------SGAEWFIQSSEAP-----AVHR
GPTL-DHTGGS----------GNFIYMQLTDTITPSKPGEE---QSGEEKVARLASLSIT
TPDASL-----------C--MSF-WYQMAGER-------GGALRISYRHDDDD-------
-------------DGQVLWTRSGHQG---------SRWREGRVLLPQTR---------LS
YQVLVEGIADRRTT---GHIAVDDIQ----I---------
>1_Poecilia_formosa_XP_007542339.1 .
CNFDFSS------LCGWTK---DSG-------------SGAEWFIQSSEAL-----AVHR
GPTL-DHTGGS----------GNFLYMQLTDTITPSKPGEE---QSGEEKVARLASLSIT
TPDASL-----------C--MSF-WYQMAGER-------GGALRISYRHDDDD-------
-------------EGQVLWTKSGHQG---------SRWREGRVLLPQTR---------LS
YQVLVEGIADRRTT---GHIAVDDIQ----I---------
>1_Poecilia_formosa_XP_007552146.1 .
CNFDFSS------LCGWTK---DSG-------------SGAEWFIQSSEAL-----AVHR
GPTL-DHTGGS----------GNFIYMQLTDTITPSKPGEE---QSGEEKVARLASLSIT
TPDASL-----------C--MSF-WYQMAGER-------GGALRISYRHDDDD-------
-------------EGQVLWTKSGHQG---------SRWREGRVLLPQTR---------LS
YQVLVEGIADRRTT---GHIAVDDIQ----I---------
>1_Nomascus_leucogenys_XP_003254025.1 .
CNFDFPEE-----PCGWMY-------------------DHAKWLRTTWASS--------S
SPN--DRTFPDD---------RNFLRL-----------QSD---SQREGQYARLISPPVH
LPRSPV-----------C--MEF-QYQATGS--------RGVALQVVREASQE-------
--------------SKLLWVIREDQG---------GEWKHGRIILPSYD---------ME
YQIVFEGVIGKGRS---GEIAIDDIR----IS--------
>1_Ictidomys_tridecemlineatus_XP_005335155.1 .
CNFDFPEE-----PCGWMY-------------------DHAKWLRSTWTSS--------S
SPS--DRTFPDD---------RNFLRL-----------QSD---GRREGQYGRLISPPVH
LPRSPV-----------C--MEF-QYQATGG--------RGVALQVVREASQE-------
--------------SKLLWVIREDQG---------GEWKHGRIILPSYD---------ME
FQIVFEGVIGKGRS---GEIAIDDIR----IS--------
>1_Sorex_araneus_XP_004601357.1 .
CNFDFPEE-----PCGWVY-------------------DHAKWLRSTWTSP--------A
SPN--DRTFPDD---------RNFLRL-----------QSD---SRREGQYARLISPPVH
LPRSTV-----------C--LEF-QYQATGS--------RGVALQVVREASQE-------
--------------SKLLWMIREDQG---------SEWRHGRVTLPSYD---------ME
YQIVFEGVIGKGHS---GEIAIDDIR----IS--------
>1_Poecilia_reticulata_XP_008425694.1 .
CDFDHD-------LCGWTQ---DPG-------------ASLLWSRRKQSLN---------
----------------------NYLYL-----------DVS---LKNLEQRARLVSPVVP
ANAGPL-----------C--LLF-SYQMWGDS-------QGNLNVFLRDDLND-------
--------------EVLLWSLRDNHT---------TIWKEGRTIVPRSP---------KE
FQVVIEGFFHHSTR---GHIWIDNLH----MSAS------
>1_Poecilia_formosa_XP_007565374.1 .
CDFDHD-------LCGWTQ---DPG-------------ASLLWSRRKQSLN---------
----------------------NYLYL-----------DVS---LKNLEQRARLVSPVVP
ANAGPL-----------C--LLF-SYQMWGDS-------QGNLNVFLRDDLND-------
--------------EVLLWSLRDNHT---------MVWKEGRTIVPRSP---------KE
FQVVIEGFFHHSTR---GHIWIDNLH----MSAS------
>1_Xiphophorus_maculatus_XP_005808048.1 .
CDFDHD-------LCGWTQ---DPG-------------ASLLWSRRKQSLN---------
----------------------NYLYL-----------DVS---LKNLEQRARLVSPVVP
ADAGPL-----------C--LLF-SYQMWGDS-------QGNLNVFLRDDHND-------
--------------EVLLWSLRDNHT---------TVWKEGRTIVPRSP---------KE
FQVVIEGFFHHSTR---GHIWIDNLH----MSAS------
>1_Astyanax_mexicanus_XP_007234220.1 .
CDFEQN-------MCGWTH---DPT-------------ADLNWALRSAPSTS--------
---L-DMLLGVEDY-------GNFLYL-----------EAN---PKTEHKRARLLSPPVA
PERGPL-----------C--LLF-LYQLTGEA-------QGSLRVLIRDHDHE-------
--------------ETLLWTLRGEQG---------HKWREGRTILPQSP---------KE
YQVVIEGFFEHGSR---GHIWIDNIH----MS--------
>1_Danio_rerio_AAI63576.1 .
CDFEQS-------MCGWTH---DPM-------------SDLKWSMYSSSSPS--------
---L-DLTHGPDNF-------GNFLYV-----------EAS---PMSEPQRARLLSPSVG
PERRLV-----------C--LLF-YYQLRGAG-------QESLRVLLRDDDQE-------
--------------ETLLWTLKGDQG---------SMWREGRTILPQSP---------KE
YQVVIEGFFERGSR---GHIRIDNIH----MSSS------
>1_Oryzias_latipes_XP_004086964.1 .
CDFEQS-------LCGWSA---DPH-------------SGASWSLHTAVHSSPG--HSTH
GTRQ-DLALGSDNFS------GNYLNL-----------DAG---GHSQQKKARLLSPEVE
PERGPL-----------C--LQF-HYQLQGEA-------QGSLRVLLRDSDLG-------
--------------ETLLWELRGDQG---------PHWREGRTILPQSP---------KE
YQVVFEGFFENPTR---GHIRIDNIH----MSDS------
>1_Maylandia_zebra_XP_004566071.1 .
CGFEQS-------LCGWSA---DPQ-------------SGVSWTLHTASSSSTV--HGAH
GTRQ-DLALGSENFS------GNYLHL-----------DAG---SHTLRKKARLLSPEVG
PEQGPL-----------C--LQF-YYQLQGEA-------QGSLRVLLRDSDQG-------
--------------ETLLWALKGDQG---------SHWKEGRTILPRSP---------RE
YQVVFEGFFEHPTR---GHIRIDNIHMSSSADLEQCAH--
>1_Neolamprologus_brichardi_XP_006793726.1 .
CGFEQS-------LCGWSA---DPQ-------------SGVSWTLHRASSSSTV--HGAH
GTRQ-DLALGSENFS------GNYLHL-----------DAG---SHTLRKKARLLSPEVG
PEQGPL-----------C--LQF-YYQLQGEA-------QGSLRVLLKDSDQG-------
--------------ETLLWALKGDQG---------SHWKEGRTILPRSP---------RE
YQVVFEGFFEHPTR---GHIRIDNIHMSSSADLEQCAH--
>1_Neolamprologus_brichardi_XP_006793725.1 .
CGFEQS-------LCGWSA---DPQ-------------SGVSWTLHRASSSSTV--HGAH
GTRQ-DLALGSENFS------GNYLHL-----------DAG---SHTLRKKARLLSPEVG
PEQGPL-----------C--LQF-YYQLQGEA-------QGSLRVLLKDSDQG-------
--------------ETLLWALKGDQG---------SHWKEGRTILPRSP---------RE
YQVVFEGFFEHPTR---GHIRIDNIH----MSSS------
>1_Poecilia_reticulata_XP_008400847.1 .
CDFEKS-------LCGWSA---DPH-------------SGVSWTLHGASGGSNG--HNTH
GTWQ-DLSLGSDNFS------GNYLHL-----------DAG---SHTQRKKARLLSPEVG
PERGSL-----------C--LLF-YYQLQGEA-------QGTLRVLLRDSDQV-------
--------------ETLLWALKGEQG---------PHWREGRTVLPESP---------RE
YQVVFEGFFDHPTR---GHIRIDNIH----MSNS------
>1_Poecilia_formosa_XP_007562779.1 .
CDFEKS-------LCGWSA---DPH-------------SGVSWTLHGASGGSNG--HNTH
GTWQ-DLSLGSDNFS------GNYLHL-----------DAG---SHTQRKKARLLSPEVG
PERGSL-----------C--LLF-YYQLQGEA-------QGTLRVLLRDSEQV-------
--------------ETLLWALKGEQG---------PHWREGRTVLPESP---------RE
YQVVFEGFFDHPTR---GHIRIDNIH----MS--------
>1_Xiphophorus_maculatus_XP_005801304.1 .
CDFEKS-------LCGWSA---DPH-------------SGVSWTLHGASGGLNG--HNTH
GTWQ-DLSLGSDNFS------GNYLHL-----------DAG---SHTQRKKARLLSPEVG
PERGPL-----------C--LLF-YYQLQGEA-------QGSLRVLLRDSDQE-------
--------------ETLLWTLKGEHG---------PHWKEGRTILPQSP---------RE
YQVVFEGFFDHPTR---GHIRIDNIH----MSNS------
>1_Stegastes_partitus_XP_008294563.1 .
CDFEQS-------LCGWSA---DPQ-------------SGVSWSLHTASSSSTG--HGTH
GTRQ-DLALGSDNFS------GNYLHL-----------DAG---AHTQRKRARLLSPEVG
PERGPL-----------C--LLF-YYQLQGEA-------QGSLRVLLRDSDQE-------
--------------ETLLWVLKGDQG---------PHWREGRTILPQSP---------KE
YQVVFEGFFDHPTR---GHIRIDNIHMSSSIELEQCTH--
>2_Chelonia_mydas_EMP28345.1 .
CNFEMG-------LCGWYQ---DQS-------------DDFAWVRGTGL-----------
GLGS-DHTTGT----------GYFLSV-----------DLS--AQSTWALSARLITYPQD
PPTREQ-----------C--LSF-WYRLDGPQ-------SGTLNLKIQHD----------
-----------GEPETVLWTRTGAHG---------SMWHLGFATLSRQAL--------QR
YRLVFEALRDGYL----GDIALDDVT----VRAGAC----
>2_Chrysemys_picta_bellii_XP_005295688.1 .
CNFEMG-------LCGWYQ---DQS-------------DDFEWVRGTGL-----------
GLGS-DHTTGT----------GYFLSV-----------DLS--APSTWGLSARLITYPQD
SPTREQ-----------C--LSF-WYRLDGPQ-------SGTLNLKIQHD----------
-----------GEPETVLWTQTGSHG---------STWHLGFATLSRQAL--------QR
YRLIFEALRDGYL----GDMALDDVT----VRAGAC----
>2_Pelodiscus_sinensis_XP_006134813.1 .
CNFERG-------LCGWYQ---DQS-------------DDFEWMR---------------
GLGS-DHTTGT----------GYFLAV-----------DLA--AQSARGLSARLITYPQD
CPTREQ-----------C--LSF-WYRLDGPQ-------SGTLSLKIQHD----------
-----------EEPETVLWTRTGAHG---------STWHLGFATLRCQAL--------QG
YRLVFEALRSGYL----GDIALDDVT----MRAGAC----
>2_Alligator_mississippiensis_XP_006267626.1 .
CNFEKG-------LCGWYQ---DQN-------------DDFEWVRGTGQ-----------
GLGS-DHTTGH----------GFFMAM-----------DPS--AQEARGLSARLLTYLLD
PAAEIQ-----------C--FLF-WYRMDGPQ-------IGTLNLKIKHD----------
-----------GEAETVLWTRTGTQG---------SAWHLGSVTLHHHPQ--------QK
YQLIFEALRDGYL----GHVALDDLS----VKPGTC----
>1_Alligator_sinensis_XP_006022778.1 .
CNFEKG-------LCGWYQ---DQN-------------DDFEWVRGTGQ-----------
GLGS-DHTTGH----------GFFMAM-----------DPS--AQEARGLSARLLTYLLD
PAAEIQ-----------C--FLF-WYRMDGPQ-------IGTLNLKIKHD----------
-----------GEAETVLWTRTGTQG---------SAWHLGSVTLHHQPQ--------QK
YQLIFEALRDGYL----GHVALDDLS----VKPGTC----
>2_Ficedula_albicollis_XP_005055441.1 .
CNFETG-------MCGWYQ---DLS-------------SDFKWVHSTGQ-----------
GQGS-DHTTGS----------GYFLSV-----------DPS--VPWSHGQRAQLLTSRQE
PATAPR-----------C--LSF-WYRLAGPQ-------IGTLNLKLRRE----------
-----------GGEEVVLWTRRGTQG---------SVWHRARATLPATGQ--------QR
YQVAFEVLRDGFL----GDVGLDDIT----QTAGPC----
>2_Ictidomys_tridecemlineatus_XP_005337038.1 .
CNFERN-------TCGWHM---GHF-------------TDAHWRRIQSH-----------
GPGY-DHTTGQ----------GFFMLL-----------DPT--NPPARGRAAHLLTRPQT
PATPKE-----------C--LSF-WYHLYGPQ-------IGTLRLIMRRD----------
-----------GEEDMLLWSRSGTHG---------NRWHQAWATLHHQLEPS------TK
YQLLFEGLRDGYH----GTMGLDDVA----VRPGPC----
>1_Cricetulus_griseus_EGW14298.1 .
CNFERD-------SCSWHT---VHL-------------TDAHWHRVKGH-----------
GSEY-DHTTGQ----------GFFMFL-----------DPT--DPPARGQAAVLLTRPQV
PLVPKE-----------C--LSF-WYHLYGPQ-------IGTLHLAMRKD----------
-----------GEEDTLLWSRSGTHG---------NHWHQAWVTLHHQLEVN------TK
YQLLFEGLRNGYH----GTMALDDVA----VRPGPC----
>1_Mesocricetus_auratus_XP_005083825.1 .
CNFERD-------SCSWHT---DHL-------------TDAHWHRVKSQ-----------
GSEY-DHTTGQ----------GFFMFL-----------DPT--DPPARGQAAILLTRPQV
PLVPKE-----------C--LSF-WYRLYGPQ-------IGTLRLAMRKD----------
-----------GEEDTLLWSRSGTHG---------NRWHQAWVTLHHQLEAN------TK
HQLLFEGLRNGYH----GTMALDDMA----VRPGPC----
>1_Xenopus_Silurana_tropicalis_XP_002940785.2 .
CNFESG-------TCGWYQ---DPT-------------DDMDWI-MGAQ-----------
G----DHTTGK----------GNFIYV-----------DGG--SRTDRGMKARLLTYAQS
SAGDSQ-----------C--LSF-YYRVWGPD-------AGTLILSSIID----------
-----------GKE-TLLWTGTGTHG---------NRWHHESVTLTIPTA--------GK
YQLALDAVRDGSV----GNMAVDDIT----LRPGAC----
>2_Latimeria_chalumnae_XP_006007071.1 .
CNFDNG-------MCGWYQ---DQN-------------DDFEWIRDNGHRPD----VLNH
GPGY-DHTTGT----------GHYLFF-----------DAS--SQLVSGYRAQLITYLQP
QHFGDL-----------C--LSF-WYYMYGPQ-------IGTLNVKIKLE----------
-----------GKNETLLWTRKGTQG---------NVWHLGFCTLPHQN---------KM
FQLIFEALYDGFN----GHIGLDDIN----LMSGVC----
>2_Callorhinchus_milii_XP_007898421.1 .
CNFEVL-------DCDWK--------------------NDTMWIRDNGKNPN----LAKI
GPMY-DHTIGT----------GHYIVA-----------SQN----SSAALKARVITIDQA
ATVADQ-----------C--LSF-YYHMYGPR-------VGTLNLIVQQL----------
-----------GSAEVLLWTRTGTHG---------NHWRPGFHTIPPQA---------QS
FQLMFEASSKDGA----GHIALDDIT----VVTGSC----
>3_Oryzias_latipes_XP_004075157.1 .
CNFDSD-------LCGWYQ---DNS-------------DNFDWSALSED-----------
-----DHTTGH----------GRSLAV----------DMWS---PLLRGAFGRLISFPQV
PGPSNS-----------C--LSF-FYKLYGPN-------TGALTVKVTDL----------
-----------SGHESVLWTRSGAHG---------NMWHEAHCPVPHQL---------TN
FQLVFEAVRSGFD----GRVAIDDVA----LVDGPC----
>2_Takifugu_rubripes_XP_003976658.1 .
CNFEDD-------LCGWYQ---DNS-------------DNFDWTLLRGM-----------
-----DHTIGI----------GRSPTV----------DVWS---PSLRGLSGRLISYTQP
PRSTAY-----------C--LSF-FYKLYGPD-------AGTLNVKLADK----------
-----------VDFEKLLWTRSGAHG---------NLWHEAHCPVPAQI---------TE
FQLIFEVVRSGFD----GRVAIDDVS----FVNREC----
>1_Homo_sapiens_EAX01621.1 .
CLFDEPYS-----TCGYSQ---SEG-------------DDFNWEQV----------NTLT
KPTS-DPWMPS----------GSFMLV-----------NAS---GRPEGQRAHLLLPQLK
ENDTH------------C--IDFHYFVSSKSNSP-----PGLLNVYVKV-----------
---------NNGPLGNPIWNISGDPT---------RTWNRAELAISTFWP--------NF
YQVIFEVITSGHQ----GYLAIDEVK----VLGHPC----
>1_Gorilla_gorilla_gorilla_XP_004059219.1 .
CLFDEPYS-----TCGYSQ---SEG-------------DDFNWEQV----------NTLT
KPTS-DPWMPS----------GSFMLV-----------NAS---GRPEGQRAHLLLPQLK
ENDTH------------C--IDFHYFVSSKSNSP-----PGLLNVYVKV-----------
---------NNGPLGNPIWNISGDPT---------RTWNRAELAISTFWP--------NF
YQVIFEVITSGHQ----GYLAIDEVK----VLGHPC----
>1_Echinops_telfairi_XP_004703107.1 .
CLFDEPYN-----TCGYSQ---AED-------------DDFNWEQV----------NTLT
KPPS-DPWMPS----------GSFMLV-----------NTS---GRPEGQKAHLLLPQLK
ENDTH------------C--IDFHYFVSSKSNSA-----PGLLNVYVKV-----------
---------NNGPLGNPIWNISGDPT---------RTWNRAELAISTFWP--------NF
YQVNFEVITSGHQ----GYLAIDEVK----VLGHPC----
>1_Anolis_carolinensis_XP_008118178.1 .
CSFDEPFT-----SCGYSQ---SDD-------------DDLNWDQV----------NTLL
KPSS-DPWMPT----------GSFMLV-----------NTS----GRIGQRAHLLLPHLK
ENDTH------------C--IDFNFYVSSKSGSS-----PGVLNVYVKV-----------
---------NNGPLGSPVWNMSGAPI---------GTWNKIELAISTFWP--------NF
YQIVFEVITSGHQ----GYLAIDDVK----VLGHPC----
>1_Python_bivittatus_XP_007435952.1 .
CSFDEPFT-----SCGYSQ---SDN-------------DDLNWDQV----------NTFI
KPTT-DPWMPT----------GSFMLV-----------NTT----ERIGQKAHLLLPHLK
ENDTH------------C--IDFNFYVSSKSGSS-----PGILNVYVKV-----------
---------NNGELGSPVWNISEAPI---------GIWNRVELAVSTFWP--------NF
YQVVFEVITSGHQ----GYLAIDDVK----VLGHPC----
>1_Ophiophagus_hannah_ETE61006.1 .
CSFDEPFT-----SCGYSQ---SDT-------------DDFNWDQV----------NTFT
KPTT-DPWMPT----------GSFMLV-----------NTT----ERIGQKAHLLLPQLK
ENDTH------------C--IDFNFFVSSKSGSN-----PGILNVYVKV-----------
---------NNGELGNPVWNVSDAPI---------GIWNRVELAVSTFWP--------NF
YQVVFEVITSDHQ----GYLAIDDVK----VLGHPC----
>1_Geospiza_fortis_XP_005427440.1 .
CTFDEPLS-----SCGYTQ---SDD-------------DDLNWDQV----------NAPE
KSSS-DQGMPS----------GSFMLV-----------NTP---RRFSGQKAHLLMPHLK
ENDTH------------C--IDFHYYVSSKSGAS-----PGTLNVYVKV-----------
---------NDGAIGNPVWNASIT-----------ATWSRAELAISTFWP--------NF
YQVIFEVVTSGRS----GDVAIDEVK----VLGHPC----
>1_Pseudopodoces_humilis_XP_005517501.1 .
CTFDEPLS-----SCGYSQ---SDD-------------DDLNWDQV----------NAPM
KPSS-GQGMPS----------GSFMLV-----------NTS---GRFAGQKAHLLMPHLK
ENDTH------------C--IDFHYYVSSKSGAS-----PGTLNVYVKV-----------
---------NDGPIGNPVWNTSVT-----------ATWNRAELAISTFWP--------NF
YQVVFEVVTSGHS----GYVAIDEVK----VLGHPC----
>1_Taeniopygia_guttata_XP_002193196.2 .
CTFDEPLS-----SCGYSQ---SDD-------------DDLNWDQV----------NAPM
KPSS-GQGMPS----------GSFMLV-----------NTS---GRFSGQKAHLLMPHLK
ENDTH------------C--IDFHYYVSSKSGAT-----PGILNVYVKV-----------
---------NDGPIGNPVWNTSIT-----------ATWSRAELAISTFWP--------NF
YQVVFEVVTSGHS----GYVAIDEVK----VLGHPC----
>1_Astyanax_mexicanus_XP_007232067.1 .
CNFERPYA-----ECGYSQ---GKD-------------DDFDWEQV----------NTKQ
RPPT-DPWIPAG---------SSFMMV-----------NTS---GKFPGQKAQLLVPPLK
ENDTH------------C--LTFQYYGASGEGSS-----PGHLNIYVKE-----------
---------NNSPVGYPVWNSSGPAF---------HTWRQVELAVSTFWP--------NF
YQLIFEAVTSGQP----GLLAIKDIS----LQGHQC----
>1_Takifugu_rubripes_XP_003975391.1 .
CTFEKPLA-----ACGYSQ---GRD-------------DDLDWEQA----------STRE
KPSS-DPWVPT----------GSFAMV-----------NTS---GRFAGQKALLLTPQLR
ENDTH------------C--VTFHYYIGGRDSSH-----PGHLNVYIKE-----------
---------NNSPMGMPVWNVSGPAT---------RSWVQIELAVSTYWP--------NF
YQIVFEAVTSGQR----GLLAIKDIV----VKGHQC----
>1_Ciona_intestinalis_XP_002128075.1 .
CNFEEEA------ICGYVQ---DTT-------------DQLDWFKFNVGVSDPKN-FNSF
VPLV-DNTHGKADT-------GSYMVF-----------DTS---NKVGSEIGNLVSMRLK
SNSTKQ-----------C--LEF-GYYMDLVAGS-----PAGMAVHLGTIDQSNG-----
---------DILS-TAPLVTITGDHG---------NYWNTERLTIEAP----------SK
YKLVIVGKSDIYTD---DAIAIDDFS----ILDKPC----
>1_Ciona_intestinalis_XP_002123301.1 .
CNYEDET------VCGYVQ---DFT-------------DSGDWVRHIVGASPSVP-VTGV
LPTT-DGSTGVAGE-------GSYMLL-----------DTS-------AATSSMYSMKYK
STVAQQ-----------C--LEV-SYYMDLQTGS-----TASLELAIATIDPVNG-----
---------DVLSVGSPVTTLSGDHE---------GLWMTERVTISAP----------SE
YKLAIIGNGHNIAG---DVIAIDDVS----VLDKPC----
>1_Falco_cherrug_XP_005437375.1 .
CNFDSG-------LCGWMK---DKD-------------DDLHWE----------------
-PVR-DESG------------GQYLTI-----------TDP---NGKEGRVAHLILPLGH
MAQAGDL----------C--LSF-RHKVSGLH-------SGALRVFVR------------
---------KNGAHGPAVWGRNGG-----------HGWRQTHITLQGL----------GI
KSVIFKGEKGKGRT---GDIGLDDVI----LRRGRC----
>1_Falco_peregrinus_XP_005238141.1 .
CNFDSG-------LCGWMK---DKD-------------DDLHWE----------------
-PVR-DESG------------GQYLTI-----------TDP---NGKEGRVAHLILPLGH
MAQAGDL----------C--LSF-RHKVPGLH-------SGALRVFVR------------
---------KNGAHGPAVWGRNGG-----------HGWRQTHITLQGL----------GI
KSVIFKGEKGKGRT---GDIGLDDVI----LRRGRC----
>1_Columba_livia_EMC76998.1 .
CDFDSG-------LCGWMK---DKD-------------DDLHWE----------------
-PVR-DASG------------GQYLTI-----------SEP---KGREGGVAHLILPLGP
VAQAGDL----------C--LSF-RHKVPGRH-------SGALHVFVR------------
---------KNGARGPAVWGRNGG-----------HGWRQTHITLRGL----------GI
KSVIFKGEKGKGRT---GDIGLDDVI----LRRGRC----
>1_Meleagris_gallopavo_XP_003205547.1 .
CNFDSG-------LCGWIK---DKD-------------DGLHWE----------------
-PVK-DVSG------------GQYLTI-----------SEP---KGIEGKAAHLILPLGH
MAQAGDL----------C--LSF-RHKVPGLH-------SGALQVFVR------------
---------RSGAHGPAVWGRNGG-----------HGWRQTHITLRGL----------GI
KSVIFKGEKGKGRT---GDIGLDDVM----LRRGRC----
>1_Gallus_gallus_XP_420498.3 .
CNFDSG-------LCGWIK---DKD-------------DGLHWE----------------
-PVR-DVSG------------GRYLTI-----------SEP---KGTEGKAAHLILPLGH
VAQAGDL----------C--LSF-RHKVPGLH-------SGALQVFVR------------
---------RSGAHGPAVWGRNGG-----------HGWRQTHITLRGL----------GI
KSVIFKGEKGEGRT---GDIGLDDVM----LRRGRC----
>1_Taeniopygia_guttata_XP_002194492.2 .
CDFDSG-------LCGWIK---DKD-------------DDLHWE----------------
-PVR-DVSG------------GQYLTI-----------SDP---KGKEGGVAHLILPLGY
LAQAGDL----------C--LSF-RHKVPGLH-------SGTLQVFVR------------
---------KTGAHGPAVWGRNGG-----------HGWRQTHITLRGV----------GI
KSVIFRGEKGKGRT---GDIGLDDVV----LRRGRC----
>1_Melopsittacus_undulatus_XP_005148752.1 .
CNFDSG-------LCGWIR---DKE-------------DDLHWE----------------
-PVR-DASG------------GQYLTI-----------SDP---KGKEGKVARLILPLGH
MAQAGDL----------C--LSF-RHKVPGLR-------SGTLQVFVR------------
---------KNGAHGPAVWGRNGG-----------HGWRQTHITLREQ----------GI
KSVIFKGEKGEGRI---GDIGLDDVV----LRRGRC----
>1_Alligator_sinensis_XP_006027638.1 .
CNFDSG-------LCGWIK---DKD-------------DDLHWE----------------
-PVA-NPSG------------GRYLTV-----------SES---KDKEGRVARLVLSLGQ
LAHSGDL----------C--LSF-RHKVSGLH-------PGALQVFVR------------
---------KNGTHGPAVWGRSGG-----------HGWKQTHLTLHGS----------GL
KSVIFKGEKGKGRT---GDIGLDDVS----LKKGHC----
>1_Alligator_mississippiensis_XP_006275717.1 .
CNFDSG-------LCGWIK---DKD-------------DDLHWE----------------
-PVA-NPSG------------GRYLTV-----------SES---KDKEGRVARLVLSLGQ
LAHSGDL----------C--LSF-RHKVSGLH-------PGALQVFVR------------
---------KNGTHGPAVWGRNGG-----------HGWRQTHLTLHGS----------GL
KSVIFKGEKGKGRT---GDIGLDDVS----LKKGHC----
>1_Pelodiscus_sinensis_XP_006119373.1 .
CNFDDG-------LCGWIK---DKD-------------DDLHWE----------------
-PVR-DPSG------------GQYVTI-----------SKP---KGKEGKVARLILPLGQ
LAHSGDL----------C--LSF-RHKVAGLH-------SGVLQVFLR------------
---------KNGVHGPAVWGRNGG-----------HGWRQTQITLQDS----------GI
KSVIFKGEKEKGRT---GDIGLDDVS----LRKGRC----
>1_Chrysemys_picta_bellii_XP_005287947.1 .
CNFDSG-------LCGWIK---DKD-------------DDLHWE----------------
-PLR-DPSG------------GQYVTI-----------SEP---KGKEGKVARLVLPLGQ
LAHSGDL----------C--LSF-RHKVSGLH-------SGLLQVFLR------------
---------KNGAHGPAVWGRNGG-----------QGWRQTQITLQDS----------GI
KSVIFKGEKGKGRT---GDIGLDDVS----LRKGRC----
>1_Chrysemys_picta_bellii_XP_005287944.1 .
CNFDSG-------LCGWIK---DKD-------------DDLHWE----------------
-PLR-DPSG------------GQYVTI-----------SEP---KGKEGKVARLVLPLGQ
LAHSGDL----------C--LSF-RHKVSGLH-------SGLLQVFLR------------
---------KNGAHGPAVWGRNGG-----------QGWRQTQITLQDS----------GI
KSVIFKGEKGKGRT---GDIGLDDVS----LRKGRC----
>1_Ophiophagus_hannah_ETE71114.1 .
CNFDGG-------LCGWIK---ERN-------------DDLHWE----------------
-PVK-DSSG------------GQYLSI-----------SQP---KGKAGRFARLVLPLGH
LARSEDL----------C--LSF-RHKVSGLH-------SGLLQVFLR------------
---------KAGIHGPAIWGRNRG-----------HGWSQTHITLKGP----------GI
KSVIFKGEKGKGRT---GEIGLDDIS----LRKGRC----
>1_Anolis_carolinensis_XP_008117398.1 .
CNFDYG-------LCGWMK---ERD-------------DDLHWE----------------
-PVK-DDSG------------GQYLSI-----------SEP---KGKAGRVARLVLPLGR
LAPSEDL----------C--LSF-RHKVSGMH-------SGFLQVFVR------------
---------KTGVHGPAVWGRNSG-----------HGWRQTQITLQGS----------GI
KSVTFKGQRGKGQT---GEIGLDDVN----LRKGPC----
>1_Monodelphis_domestica_XP_001367127.2 .
CNFDHG-------LCGWIR---EKD-------------DDLHWE----------------
-PTR-DPTG------------GQYLTV-----------SAP---KGPGGKTARLVLPLGH
LMNSGDL----------C--LSF-KHKVSGVH-------SGTLQVFVR------------
---------KHGTHGGALWGRNGG-----------HGWRKTQITLRGS----------AI
KSVIFKGEKKHGHS---GEIGLDDVS----LKRGRC----
>1_Ornithorhynchus_anatinus_XP_007664946.1 .
CNFDHG-------LCGWIR---EKE-------------DELHWE----------------
-PVR-DSKG------------GRYLTV-----------SAP---KSLVGRVARLVLPLGH
LRHRGNL----------C--LSF-RHKVSGLH-------SGVLQVFVR------------
---------KHGAHGVALWGRNGG-----------HGWRQTQITLQGS----------DV
KSVIFKGEKRHGHS---GEIGLDDVS----LRRGHC----
>1_Latimeria_chalumnae_XP_005996201.1 .
CSFDQG-------VCKWIQ---DTE-------------DDIDWNV---------------
-ADH-ENGI------------GYYMTV-----------PAF---VGNKKDVGRLKLLLTD
FTPKGEF----------C--LTF-NYRLAGDK-------VGKLRVFL-------------
----------DNSSS-PIWEQSKTKE---------EAWKTARITVSPSVG--------IP
KNIIFESERGKGMN---GEIGMDNVL----LSSGPC----
>1_Sarcophilus_harrisii_XP_003765626.1 .
CNFDQG-------ICDWIQ---DTD-------------DDFDWNP---------------
-ADR-DNAV------------GYYMVV-----------PAF---VGHKNNVGRLILLLSN
LQPQSSS----------C--LMF-NYRLAGER-------VGTLRVFVK------------
----------DKNNT-LAWEETSSED---------GRWRTEKIQLYHEIE--------TT
KSVIFEAERGKGKT---GEIGLDTVL----LVSGIC----
>5_Maylandia_zebra_XP_004543081.1 .
CSFEHG-------LCSWAA---SDVDT-----------PGAEWTYHKGEDA-----WPHH
GPHR-DHTQNSDA--------GHYIIP-----------GTH---LSASGETSEILSKTLL
PSFN-------------C-KVRF-FYFSLND-------ASGRLTAQSRTLR---------
----------SGSDDRVLWTREASQS---------YSWQRAEVTLSSA----------TS
SKIVFRYELGDGLR---GLVALDDVS----FS--------
>2_Haplochromis_burtoni_XP_005912907.1 .
CSFEHG-------LCSWAA---SDVDT-----------PGAEWTYHKGEDA-----WPHH
GPHR-DHTQNSDA--------GHYIIP-----------GTH---LSASGETSEILSKTLL
PSFN-------------C-KVRF-FYFSLND-------ASGRLTAQSRTLR---------
----------SGSDDRVLWTREASQS---------YSWQRAEVTLSSA----------AS
SKIVFKYELGDGLR---GLVALDDVS----FS--------
>4_Oreochromis_niloticus_XP_005476590.1 .
CSFEHS-------LCSWAA---SDVDT-----------SGAEWTDHKGEDA-----WPHH
GPHR-DHTQNSDA--------GHYIIP-----------GTH---LTASGETSEILSKTLL
PSFN-------------C-TVRF-FYFSLND-------ASGRLTAQSRTLR---------
----------SGSDDRVLWIREASQS---------YSWQRAEVTLSSA----------TS
SKIVFRYELGDGPR---GLVALDDVS----FS--------
>4_Cynoglossus_semilaevis_XP_008332746.1 .
CSFERG-------LCSWAE---SEGDK-----------PGDEWKVHAGQEA-----WPNL
GPPR-DHTHNFAA--------GSYIVP-----------GTH---LSTKGETSEIVSKTLL
PSLN-------------C-TMRF-FYFSLNDT------AAAGLSALSRTWS---------
----------SGSGDAALWLQEKSQS---------YSWQRAEVTFSSS----------SN
SKIVFRYELGDGKQ---GTIALDDIS----FSK-------
>5_Poecilia_formosa_XP_007548807.1 .
CGFDSD-------WCGFEN---RLV-------------DRGHWNR-----------TRGA
NHHV-DKTYGTEN--------GFYMSV-----------MTS---VSEQSETAELLSPVYS
SDTEM------------C--VRF-WYMLPAE-------TSSYLSVHVLR-----------
----------SGELGDVLWRRSGFPS---------KHWEVAEVTVSSP----------AP
FNVAFQSVHVPGTN---GTVKIDDFS----VRNGAC----
>3_Oreochromis_niloticus_XP_005476628.1 .
CGFDSD-------LCGFEN---DVS-------------HLGRWIR-----------RKGT
KHHV-DHTYGTEN--------GFYM-M-----------VTS---NSTQGEIAELFTPDLP
SAKEM------------C--VRF-WYWLPTD-------SSSNLAVHIRQ-----------
----------SAEVGDVLWQQTGGLS---------TGWEMAEVTVSSP----------TK
FNVVFKAVHVPGTN---TTVKIDDFS----VRDGAC----
>3_Oncorhynchus_mykiss_CDQ69328.1 .
CGFEVDS------WCDFEV---DVS-------------HKGRWGR-----------LRGR
KDRL-DHTYRTEN--------GFYLTV-----------LKR---NSEEIEVAQLLSSELS
STTGM------------C--VRF-WYWLPAG-------STDRLSVHVLR-----------
----------SEEQGLALWQRSGASS---------TGWEVAELTVSAP----------NT
FKVVFRAEHAPGSD---STVQIDDVS----MREGAC----
>2_Maylandia_zebra_XP_004538529.1 .
CDFESG-------FCLYTQ---EQA-------------KESPWRRVSV--------KPNI
FRNG-DHTTGA----------GSFLLA-----------HSR--LGPRSGYVSRLIGPTLA
GNMKY------------C--LTF-YFSLRGFNQ-----TDQALAVYLLHA----------
----------N-GSQEKIWTQAERSR---------GIWIAADVTFQTS----------QS
AKVVFVSTCRSFWDC--GSVALDDIS----VSLGDC----
>2_Haplochromis_burtoni_XP_005921774.1 .
CDFESG-------FCLYTQ---EQA-------------KESPWRRVSV--------KPNI
FRNG-DHTTGA----------GSFLLA-----------HSR--LGPRSGYVSRLIGPTLA
GNMKY------------C--LTF-YFSLRGFNQ-----TDQALAVYLLHA----------
----------N-GSQEKIWTQAERSR---------GIWIAADVTFQTS----------QS
AKVVFVSTCRSFWDC--GSVALDDIS----MSLGDC----
>2_Pundamilia_nyererei_XP_005725622.1 .
CDFESG-------FCLYTQ---EQA-------------KESPWRRVSV--------KPNI
FRNG-DHTTGA----------GSFLLA-----------HSR--LGPRSGYVSRLIGPTLA
GNMKY------------C--LTF-YFSLRGFSQ-----TDQALAVYLLHA----------
----------N-GSQEKIWTQAERSR---------GIWIAADVTFQTS----------QS
AKVVFVSTCRSFWDC--GSVALDDIS----VSLGDC----
>2_Oreochromis_niloticus_XP_005470632.1 .
CDFESG-------FCLYTQ---EQA-------------EESPWRRVSV--------KPNI
FRNG-DHTTGA----------GSFLLA-----------HAR--LGPRFGYVSRLIGPTLA
GNMKY------------C--LTF-YFSLRGFNQ-----TDQALAVYLLQA----------
----------N-GSQEKIWTQAERSR---------GIWIAADATFQTS----------QP
AKVVFVSTCRSFWDC--GSVALDDIS----MSLGEC----
>2_Stegastes_partitus_XP_008274608.1 .
CDFESG-------FCRYAQ---DDV-------------LGSAWRRVSV--------KPNI
FRNG-DHTTGA----------GSFLLA-----------HSR--LGPRSGYVSRLVGPTLP
GNMKY------------C--LRF-YFSLRGFNQ-----TDQALAVYLLQQ----------
----------QSGGKERIWTQGEKSR---------GIWIAADVTFQTT----------QP
AKVVFVSTCRSFWDC--GSVALDDIS----LSFGDC----
>2_Oryzias_latipes_XP_004075147.1 .
CDFESG-------LCRYTQ---ES---------------GSSWKVVSV--------KPNV
FRNG-DHTTGA----------GSFLLA-----------HSR--FGPRSTYVSRVLGPTLA
GNMKY------------C--LRF-FFSLRGFNQ-----TDQALAVY-LQQ----------
----------HSGVQEQIWTQGEKSR---------GIWIAADVSFQTS----------KS
AKVAFVSTCRSFWDC--GSVALDDIS----MSLGDC----
>2_Cynoglossus_semilaevis_XP_008322528.1 .
CDFESG-------FCRYTQ---DQG-------------VGSLWKRVSV--------KPNL
FWGG-DHTTGA----------GSFVLA-----------HSR--LSPRSGYVSRLIGPTLP
GNMKF------------C--LSF-VFSLRGFNQ-----TDQALTVYLQHH----------
----------SGSGQQKIWTQAEKSR---------GIWIASDVTFQTS----------QP
AKLVFVSTCKSFWDC--GSVALDDID----VNLGDC----
>2_Danio_rerio_XP_005155642.1 .
CDFESG-------FCQYVQ-----S-------------DGSLWRRVSV--------KPNI
YMTG-DHTTGA----------GSFLLA-----------NSR--LSLQSGYVSRLFGPSMP
GSQKY------------C--LKF-FYSLRGLSG-----ADQALSVYLYYS----------
----------DSSKHEQMWTQNEKIR---------NVWIAVELTIQSE----------KK
AQVVFISTCKDIWSC--GSVGLDDIK----VTPGDC----
>2_Astyanax_mexicanus_XP_007255102.1 .
CDFERG-------FCRYTQ---RAA-------------DAALWRRVSV--------QPNI
YRTG-DHTTGT----------GSFLLA-----------NSG--FTMQSGYVSRLYGPPLP
GNQKY------------C--LRF-FYSLRGFSK-----TGQALAVYLYDT----------
----------AGPKQDEIWAQSEKTR---------DAWIQTELSIQSQ----------KT
TQVVFVSTCKSFWTC--GYVGLDDIT----VSLGDC----
>1_Xenopus_laevis_AAI70261.1 .
CDFEEG-------MCQFHQ---DDN-------------NGSGWSRVKV--------KPNA
YQMG-DHTTGL----------GYFMIA-----------NTR--FTGQPDYFGRLYGPSLP
GNIQY------------C--IRF-FYSLYGFYK-----TIDSLAVYIFEE----------
----------NHVVQEKIWSAHETPK---------GVWLQAEISIHKP----------MP
FKVVFVSWCKSFWDC--GIAALDDIS----VSIGSC----
>2_Xenopus_Silurana_tropicalis_NP_001072841.1 .
CDFEES-------MCHFHQ---DDN-------------NGSGWSRVKV--------KPNA
YQMG-DHSSGL----------GYFMIA-----------NTR--FTGQPGYFGRLYGPSLP
GNIQY------------C--LRF-FYSLYGFYK-----TTDSLAVYIFEE----------
----------NHVVQEKIWSAHETPK---------GVWLQAEISIHKP----------MP
FKVVFVSWCKSFWDC--GIAAVDDIS----VSMGSC----
>2_Pseudopodoces_humilis_XP_005532937.1 .
CNFEED-------LCNFYQ---DHK-------------DGPGWSRVKV--------KRNV
YRAG-DHTTGF----------GYYLLA-----------NTK--FTSQPGYIGRLYGPTLP
GNLQF------------C--LRF-YYALYGFFK-----MSGTLAVYIFEE----------
----------NHVVQEKIWSVLDSPK---------GVWTQAEISFKKP----------MP
CKVVFVSWCKSFWDC--GLVALDDVS----LSLGSC----
>2_Taeniopygia_guttata_XP_002191921.2 .
CNFEED-------LCNFYQ---DHK-------------DGPGWSRVKV--------KRNV
YRAG-DHTTGF----------GYYLLA-----------NTK--FTSQPGYIGRLYGPTLP
GNLQF------------C--LRF-YYALYGFFK-----MSGILAVYIFEE----------
----------NHVVQEKIWSVLDSPK---------GVWTQAEISFKKP----------MP
CKVVFVSWCKSFWDC--GLVALDDVS----LSLGSC----
>3_Columba_livia_XP_005504285.1 .
CNFEED-------LCNFYQ---DHK-------------DGPGWSRVKV--------KRNV
YRAG-DHTTGF----------GYYLLA-----------NTK--FTSQPGYIGRLYGPTLP
GNMQF------------C--LRF-YYALYGFFK-----MSGTLAVYIFEE----------
----------NHVVQEKIWSVLDSPK---------GVWTQAEISFKKP----------MP
CKVVFVSWCKSFWDC--GLVALDDVS----LSLGSC----
>2_Ficedula_albicollis_XP_005061230.1 .
CNFEED-------LCNFYQ---DDK-------------DGPGWSRVKV--------KRNV
YRAG-DHTTGF----------GYYLLA-----------NTK--FTSQPGYIGRLYGPTLP
GNLQF------------C--LRF-YYALYGFFK-----MSGTLAVYIFEE----------
----------NHVVQEKIWSVLDSPK---------GVWTQAEISFKKP----------MP
CKVVFVSWCKSFWDC--GLVALDDVS----LSLGSC----
>2_Zonotrichia_albicollis_XP_005489703.1 .
CNFEED-------LCNFYQ---DHK-------------DGPGWSRVKV--------KRNV
YRAG-DHTTGF----------GYYLLA-----------NTK--FTSQPGYIGRLYGPTLP
GNLQF------------C--LSF-YYALYGFFK-----MSGTLAVYIFEE----------
----------NHVVQEKIWSVLDSPK---------GVWTQAEISFKKP----------MP
CKVVFVSWCKSFWDC--GLVALDDVS----LSLGSC----
>2_Falco_peregrinus_XP_005240754.1 .
CNFEED-------LCSFYQ---DNK-------------DGPGWSRVKV--------KRNV
YRAG-DHTTGF----------GYYLLA-----------NTK--FTSQPGYIGRLYGPTLP
GNLQF------------C--LRF-YYALYGFFK-----MSGTLAVYIFEE----------
----------NHVVQEKIWSVLDSPK---------GVWTQAEISFKKP----------MP
CKVVFVSWCKSFWDC--GLVALDDVS----LSLGSC----
>2_Melopsittacus_undulatus_XP_005155007.1 .
CNFEEG-------LCNFYQ---DHK-------------DGPGWSRVKV--------KRNV
YRAG-DHTTGF----------GYYLLA-----------NTK--FTSQPGYIGRLYGPILP
GNLQF------------C--LRF-YYALYGFFK-----MSGTLAVYIFEE----------
----------NHVVQEKIWSVLDSPK---------GVWTQAEISFKKP----------MP
CKVVFVSWCKSFWDC--GLVALDDVS----LSLGSC----
>3_Gallus_gallus_XP_003643063.1 .
CNFEED-------LCNFYQ---DHK-------------DVPGWSRVKV--------KRNV
YRAG-DHTTGF----------GYYLLA-----------NTK--FTSQPGYIGRLYGPTLP
GNLQF------------C--LRF-YYALYGFFK-----MSGTLAVYIFEE----------
----------NHVVQEKIWSVLDSPR---------GVWTQAEISFKKP----------MP
CTVVFVSWCKSFWDC--GLVALDDIS----LSLGSC----
>3_Anas_platyrhynchos_XP_005017441.1 .
CNFEED-------LCNFYQ---DHK-------------DGPGWSRVKV--------KRNV
YRVG-DHTTGF----------GYYLLA-----------NTK--FTSQPGYIGRLYGPTLP
GNLQF------------C--LRF-YYALYGFFK-----MSGTLTVYIFEE----------
----------NHVVQEKIWSVLDSPK---------GVWTQAEISFKKP----------MP
CKVVFVSWCKSFXC---GLVALDDIT----LSLGSC----
>1_Anas_platyrhynchos_EOB02900.1 .
CNFEED-------LCNFYQ---DHK-------------DGPGWSRVKV--------KRNV
YRVG-DHTTGF----------GYYLLA-----------NTK--FTSQPGYIGRLYGPTLP
GNLQF------------C--LRF-YYALYGFFK-----MSGTLTVYIFEE----------
----------NHVVQEKIWSVLDSPK---------GVWTQAEISFKKP----------MP
CKVRSSSSHLQSYRWSCGLVALDDIT----LSLGSC----
>2_Alligator_sinensis_XP_006022694.1 .
CNFEED-------LCNFYQ---DRK-------------DGPGWSRVKV--------KPNV
YRTG-DHTTGF----------GYYLLV-----------NTK--FTSQPGYIGRLYGPSLP
GNLQY------------C--LRF-YYSLYGFFK-----MSGTLAVYIFEE----------
----------NHVVQEKIWSVLESPR---------GVWTQAEITFQKP----------MP
CKVVFVSWCKSFWDC--GHVALDDIS----VSLGSC----
>2_Alligator_mississippiensis_XP_006265259.1 .
CNFEED-------LCNFYQ---DRK-------------DGPGWSRVKV--------KPNV
YRTG-DHTTGF----------GYYLLA-----------NTK--FTSQPGYIGRLYGPSLP
GNLQY------------C--LRF-YYSLYGFFK-----MSGTLAVYIFEE----------
----------NHVVQEKIWSVLESPR---------GVWTQAEIPFQKP----------MP
CKVVFVSWCKSFWDC--GHVALDDIS----VSLGSC----
>2_Pelodiscus_sinensis_XP_006137981.1 .
CNFEKD-------LCRFYQ---DHK-------------DGPGWSRVKV--------KPNA
YRSG-DHTTGL----------GYFLLA-----------NTK--FTSHPGYIGRLYGPLLP
GNLQY------------C--LRF-YYAIYGFFK-----MSDTLAVYIFEE----------
----------NHVVQEKIWSVLESSR---------GVWTQAEFTFKKP----------MP
CKVVFVSWCKSFWDC--GLVALDDIS----VTLGTC----
>2_Chrysemys_picta_bellii_XP_005297835.1 .
CNFEED-------LCNFYQ---DHK-------------DGPGWSRVKV--------KPNA
YRTG-DHTTGL----------GYYLLA-----------NTK--FTSQPGYIGRLYGPLLP
GNLQY------------C--LRF-YYAIYGFFK-----MSDTLTVYIFEE----------
----------NHVVQEKIWSVLESPK---------GVWTQAEITFKKP----------MP
CKVVFLSWCKSFWDC--GLVALDDIS----VSLGSC----
>1_Chelonia_mydas_XP_007065628.1 .
CNFEED-------LCHFYQ---DHK-------------DGPGWSRVKV--------KPNA
YRTG-DHTTGL----------GYFLLA-----------NTQ--FTSQPGYIGRLYGPSLP
GNLQY------------C--LRF-YYAVYGFFK-----MSDTLAVYIFEE----------
----------NHVVQEKIWSVLESPK---------GVWTQAEITFKKP----------MP
CKVVFLSWCKSFWDC--GLVALDDIS----VSLGSC----
>2_Anolis_carolinensis_XP_008101505.1 .
CNFEDD-------LCNFYQ---DHM-------------DGPGWSRVKV--------KPNA
YRPG-DHTTGM----------GYYLMA-----------NTK--FTSQPGYIGRLYSPTLP
GNTQY------------C--LWF-YYALHGFFK-----MRDTLAVYIFEE----------
----------NHVVQEKIWSVLETPR---------GVWTQAEITFKKP----------MP
CKVVFVSWCRSFWDC--GLVALDDVS----VTLGSC----
>4_Erinaceus_europaeus_XP_007531159.1 .
CDFEED-------FCNFYQ---DK--------------EGPGWTRVQG--------KPNI
YRAG-DHTSGL----------GYYLLA-----------NTK--LTSQPGYMGRLYGPSLP
GNLPY------------C--LRF-YYAIYGFFK-----MNDTLTVYLFEE----------
----------NHVIQEKIWSVQESPR---------GIWLRAEITFQKP----------MS
AKVVFLSLCKSFWDC--GLVALDDIT----IELGSC----
>2_Sorex_araneus_XP_004600175.1 .
CSFEED-------LCSFYQ---DK--------------ESRGWTRVKV--------KPNV
YRPG-DHTSGF----------GYYLLA-----------NTK--FTSHSGYVGRLYGPSLL
GNLPY------------C--LRF-YYAIYGFLK-----MSDALAVFIFEE----------
----------NHVVQEKIWSVQESPR---------GVWLHTEITFKKP----------MP
TKVVFMSLCKSLWDC--GLVALDDIT----IEMGIC----
>3_Jaculus_jaculus_XP_004653198.1 .
CNFEED-------LCNFYQ---DK--------------EGRGWTRVKV--------RPNV
YRAG-DHTTGA----------GYFLLA-----------NTK--FTSQPGYIGRLYGPSLP
GNLQY------------C--LRF-HYAIYGFLR-----MSDTLAVYIYEE----------
----------NHVVQEKVWSVLESPR---------GVWMQAEITFKKP----------MP
TKVVFMSLCKSFWDC--GMIALDDIT----IQLGSC----
>3_Loxodonta_africana_XP_003407461.1 .
CNFEEN-------LCNFYQ---DK--------------EGPGWSRVKV--------KPNM
YRVG-DHTTGL----------GSYLLT-----------NTK--YTSQPGYIGRLYSPSLP
GNLQY------------C--LRF-YYAIYGFSK-----MSDTLAVYIFEE----------
----------NHVVQEKIWSVLESPR---------GVWMQAEITFKKP----------MP
TKVVFMGLCKTFWDC--GLVALDDIT----IQLGNC----
>2_Trichechus_manatus_latirostris_XP_004375856.1 .
CNFEED-------LCNFYQ---DK--------------EGPGWSRVKV--------KPNI
YRAG-DHTTGL----------GSYLLA-----------NTK--FTSQPGYTGRLYGPTLP
GNLQY------------C--LRF-YYAIYGFSK-----MSDTLAVYIFEE----------
----------NHVVQEKIWSVLESPR---------GVWMQAEITFKKP----------MP
TKVVFMGLCKSFWDC--GLVALDDVT----IQLGNC----
>2_Monodelphis_domestica_XP_001365421.1 .
CDFEEN-------LCNFYQ---DK--------------DGPGWSRVKV--------KPNM
YRAG-DHTTGF----------GYYLLA-----------NTK--FTSQPGYIGRLYGPSLP
GNLQY------------C--LHF-YYAIYGFFK-----MSDTLSVYIFEE----------
----------NHVVQEKIWSVLESPR---------GVWLQAEITFKKP----------MP
SKVVFMSWCKSFWDC--GLVALDDIT----VQLGNC----
>2_Sarcophilus_harrisii_XP_003761697.1 .
CDFEEN-------LCNFYQ---DK--------------DGPGWNRVKV--------KPNM
YRAG-DHTTGF----------GYYLLA-----------NTK--FTSQPGYIGRLYGPSLP
GNLQY------------C--LRF-YYAINGFFK-----MSDTLAVYIFEE----------
----------NHVVQEKIWSVLESPP---------GVWLQAEITFKKP----------MP
SKVVFMSWCKSFWDC--GLVALDDIT----VHLGNC----
>2_Pteropus_alecto_ELK07053.1 .
CNFEED-------LCKFYQ---DK--------------DGPGWTRVKV--------KPNM
YRPG-DHTSGL----------GYYVLA-----------NTK--FTSQPGYIGRLYGPSLP
GNLQY------------C--LRF-YYAIYGFLK-----MSDTLAVYIFEE----------
----------NHVVQEKVWSVLESPR---------GVWMQAEISFKKP----------MP
TKVVFMSLCKSFWDC--GLVALDDIT----VELGSC----
>3_Tarsius_syrichta_XP_008058241.1 .
CDFEQG-------LCNFYQ---DK--------------EGPGWTRVKV--------KPNV
YRAG-DHTTGL----------GYYLLA-----------NTK--FTSQPGYIGRLYGLSLP
GNLQY------------C--LRF-YYAIYGFLK-----MTDTLAVYIFEE----------
----------NHMVQEKIWSVLESPR---------GVWMEAEITFKKP----------MP
TKVVFMSLCKSFWDC--GLVALDDIT----IQLGSC----
>3_Dasypus_novemcinctus_XP_004454832.1 .
CNFEED-------LCNFYQ---DK--------------EGPGWNRVKV--------KPNM
YRTG-DHTTGL----------GYYLLA-----------NTK--FTSQPGYIGRLYGPSLP
GNLQY------------C--LRF-YYAIYGFLK-----MSGTLAVYIFEE----------
----------NQVVQEKIWSVLESPR---------GIWMQAEITFKKP----------MP
TKVVFMSLCKSFWDC--GLVALDDIT----IQLGSC----
>1_Chlorocebus_sabaeus_XP_007967644.1 .
CNFEQD-------LCNFYQ---DK--------------EGPGWTRVKV--------KPNM
YRVG-DHTTGL----------GYYLLA-----------NTK--FTSQPGYIGRLYGPSLP
GNLQY------------C--LRF-HYAIYGFLK-----MSDTLAVYIFEE----------
----------NHVVQEKIWSVLESPR---------GVWMQAEITFKKP----------MP
TKVVFMSLCKSFWDC--GLVALDDIT----VQLGSC----
>1_Papio_anubis_XP_003911841.1 .
CNFEQD-------LCNFYQ---DK--------------EGPGWTRVKV--------KPNM
YRAG-DHTTGL----------GYYLLA-----------NTK--FTSQPGYIGRLYGPSLP
GNLQY------------C--LRF-HYAIYGFLK-----MSDTLAVYIFEE----------
----------NHVVQEKIWSVLESPR---------GVWMQAEITFKKP----------MP
TKVVFMSLCKSFWDC--GLVALDDIT----VQLGSC----
>3_Pongo_abelii_XP_002819899.1 .
CNFEQD-------LCNFYQ---DK--------------EGPGWTRVKV--------KPNM
YRAG-DHTTGL----------GYYLLA-----------NTK--FTSQPGYIGRLYGPSLP
GNLQY------------C--LRF-HYAIYGFLK-----MSDTLAVYIFEE----------
----------NHVVQEKIWSVLESPR---------GVWMQAEITFKKP----------MP
TKVVFMSLCKSFWDC--GLVALDDIT----IQLGSC----
>1_Homo_sapiens_BAG64951.1 .
CNFEQD-------LCNFYQ---D---------------EGPGWTRVKV--------KPNM
YRAG-DHTTGL----------GYYLLA-----------NTK--FTSQSGYIGRLYGPSLP
GNLQY------------C--LRF-HYAIYGFLK-----MSDTLAVYIFEE----------
----------NHVVQEKIWSVLESPR---------GVWMQAEITFKKP----------MP
TKVVFMSLCKSFWDC--GLVALDDIT----IQLGSC----
>2_Nomascus_leucogenys_XP_003267443.1 .
CNFEQD-------LCNFYQ---DK--------------EGPGWTRVKV--------KPNM
YRAG-DHTTGL----------GYYLLA-----------NTK--FTSQPGYIGRLYGPSLP
GNLQY------------C--LRF-HYAIYGFLK-----MSDTLAVYIFEE----------
----------NHVVQEKVWSVLESPR---------GVWMQAEITFKKP----------MP
TKVVFMSLCKSFWDC--GLVALDDIT----IQLGSC----
>3_Tupaia_chinensis_XP_006152532.1 .
CNFEKD-------FCNFYQ---DK--------------EGPGWARVKV--------KPNM
YRAG-DHTTGL----------GYYLLA-----------NTK--FTSQPGYIGRLYGPSLP
GNLQY------------C--LRF-HYAIYGFLK-----MSDTLAVYIFEE----------
----------NHVVQEKIWSVLESPR---------GVWMQAEITFKKP----------MP
TKVVFMSLCKSFWDC--GLVALDDIT----IQLGSC----
>2_Callithrix_jacchus_XP_002742916.1 .
CNFEQD-------LCNFYQ---DK--------------EGPGWTRVKV--------KPNM
YRAG-DHTTGF----------GYYLLA-----------NTK--FTSQPGYIGRLYGPSLP
GNLQY------------C--LRF-HYAIYGFLK-----MSDTLAVYIFEE----------
----------NHVVQEKVWSVLESPR---------GVWMQAEITFKKP----------MP
TKVVFMSLCKSFWDC--GLVALDDIT----VQLGSC----
>3_Saimiri_boliviensis_boliviensis_XP_003935680.1 .
CNFEQD-------LCNFYQ---DK--------------EGPGWTRVKV--------KPNM
YRAG-DHTTGL----------GYYLLA-----------NTK--FTSQPGYIGRLYGPSLP
GNLQY------------C--LHF-HYAIYGFLK-----MSDTLAVYIFEE----------
----------NHVVQEKVWSVLESPR---------GVWMQAEITFKKP----------MP
TKVVFMSLCKSFWDC--GLVALDDIT----VRLGSC----
>3_Oryctolagus_cuniculus_XP_002708240.1 .
CDFEED-------LCNFYQ---DK--------------EGPGWARVKV--------KPNM
YRAG-DHTTGL----------GYYLLA-----------NTK--FTSQPGYIGRLYGPSLP
GNLQY------------C--LRF-YYAIYGFLK-----MSDTLAVYIFEE----------
----------NHVVQEKIWSVLESPR---------GVWMQAEITFKKP----------MP
TKVVFMSLCKSFWDC--GLVALDDIT----VQLGSC----
>3_Cavia_porcellus_XP_003472251.1 .
CDFEED-------LCNFYQ---DK--------------EGPGWTRVKV--------KPNM
YRTG-DHTTGL----------GYYLLA-----------NTK--FTSQPGYIGRLYGPSLP
GNLQY------------C--LRF-HYAIYGFLK-----MSDTLAVYIFEE----------
----------NHVVQEKIWSVLESPR---------GVWLQAEITFKKP----------MP
IKVVFMSLCKSFWDC--GLVALDDIT----VQLGSC----
>2_Chinchilla_lanigera_XP_005388613.1 .
CNFEED-------FCNFYQ---DK--------------EGPGWTRVKV--------KPNM
YRTG-DHTTGL----------GYYLLA-----------NTK--FTSQPGYIGRLYGPSLP
GNLQY------------C--LRF-YYAIYGFLK-----MSDTLAVYIFEE----------
----------NHVVREKIWSVLESPR---------GVWMQAEITFKKP----------MP
IKVVFMSLCKSFWDC--GLVALDDIT----VQLGSC----
>1_Heterocephalus_glaber_XP_004881582.1 .
CNFEED-------FCNFYQ---DK--------------DGPGWTRVKV--------KPNM
YRTG-DHTTGL----------GYYLLA-----------NTK--LTSQPGYIGRLYGPSLP
GNLQY------------C--LRF-HYAIYGFLK-----MSDTLAVYIFEE----------
----------NHVVQEKIWSVLESPR---------GVWMQAEITFKKP----------MP
TKVVFMSLCKSFWDC--GLVALDDIT----VQLGSC----
>2_Otolemur_garnettii_XP_003782984.1 .
CNFEDD-------LCNFYQ---DK--------------EGPGWTRVKV--------KPNM
YRPG-DHTTGS----------GYYLLA-----------NTK--FTSQPGYIGRLYGPSLP
GNLQY------------C--LRF-HYAIYGFLK-----MSDTLAVYIFEE----------
----------NHVVQEKIWSVLESPR---------GVWLQAEITFKKP----------MP
TKVVFMSLCKSFWDC--GLVALDDIT----VQLGSC----
>2_Octodon_degus_XP_004637221.1 .
CNFEED-------FCNFYQ---DK--------------EGAGWTRVKV--------KPNI
YRTG-DHTTGF----------GYYLLA-----------NTK--LTSQPGYIGRLYGPSLP
GNLQY------------C--LRF-YYAIYGFLK-----MSDTLAVYIFEE----------
----------NHVVQEKIWSVPESPR---------GVWMQAEITFKKP----------MP
IKVVFMSLCKSFWDC--GLVALDDIT----VQLGSC----
>3_Elephantulus_edwardii_XP_006894467.1 .
CNFEED-------LCNFYQ---DK--------------EGLGWSRVKV--------KPNM
YRAG-DHTTGF----------GSYLMA-----------NTK--FTSQPGYIGRLYGPSLP
GNLQY------------C--LRF-YYAIYGFLK-----MSDTLAVYIFEE----------
----------NHVVQEKIWSVLESPK---------GVWMQAEITFKKP----------MP
TKVVFMSLCKSFWDC--GLVALDDIT----IQLGSC----
>3_Chrysochloris_asiatica_XP_006834975.1 .
CNFEEN-------FCNFYQ---DK--------------EGLGWSRVKV--------KPNM
YRAG-DHTTGV----------GSYLLA-----------NTK--FTSQPGYIGRLYGPSLP
GNLQY------------C--LSF-YYAIYGFLK-----MSDTLAVYIFEE----------
----------NHVVQEKIWSVLESPR---------GIWMQAEITFKKP----------MP
TKVVFMSLCKSFWDC--GLVALDDIT----IQLGSC----
>2_Ictidomys_tridecemlineatus_XP_005324153.1 .
CNFEED-------LCNFYQ---DK--------------EGPGWTRVKV--------KPNV
YRAG-DHTTGF----------GYYLLA-----------NTK--FTSQPGYIGRLYGPSLP
GNLQY------------C--LRF-YYAIYGFLK-----MSDTLAVYIFEE----------
----------NHVVQEKIWSLLESPR---------GVWMQAEITFKKP----------MP
TKVVFMSLCKSFWDC--GLVALDDIT----IQLGSC----
>2_Capra_hircus_XP_005683777.1 .
CNFEED-------LCNFYQ---DK--------------EGSGWTRVKV--------KPNM
YRAG-DHTSGL----------GYFLLA-----------NTK--LTSQPGYIGRLYGPSLP
GNLQY------------C--LRF-YYAISGFLK-----MSDTLAVYIFEE----------
----------NHVVQDKIWSVLESPR---------GVWMQAEITFRKP----------MP
TKVVFMSLCKSLWDC--GLVALDDIT----IELGSC----
>2_Ovis_aries_XP_004004372.1 .
CNFEED-------LCNFYQ---DK--------------EGSGWTRVKV--------KPNM
YRAG-DHTSGL----------GYFLLA-----------NTK--LTSQPGYIGRLYGPSLR
GNLQY------------C--LRF-YYAISGFLK-----MSDTLAVYIFEE----------
----------NHVVQDKIWSVLESPR---------GVWMQAEITFRKP----------MP
TKVVFMSLCKSLWDC--GLVALDDIT----IELGSC----
>2_Pantholops_hodgsonii_XP_005961200.1 .
CDFEED-------LCNFYQ---DK--------------EGSGWTRVKV--------KPNM
YRAG-DHTSGL----------GYFLLA-----------NTK--LTSQPGYIGRLYGPSLP
GNLQY------------C--LRF-YYAISGFLK-----MSDTLAVYIFEE----------
----------NHVVQDKIWSVLESPR---------GVWMQAEITFRKP----------MP
TKVVFMSLCKSLWDC--GLVALDDIT----IELGSC----
>2_Bubalus_bubalis_XP_006080675.1 .
CNFEED-------LCNFFQ---DK--------------EGSGWTRVKV--------KPNL
YRAG-DHTSGL----------GYFLLA-----------DTK--FTSQPGYIGRLYGPSLP
GNQQY------------C--LRF-YYAISGFLK-----MSDTLAVYIFEE----------
----------NHVVQDKIWSVLESPR---------GVWMQAEITFRKP----------MP
TKVVFMSLCKSLWDC--GLVALDDIT----IELGSC----
>2_Bos_taurus_XP_002689685.1 .
CNFEED-------LCNFYQ---DK--------------EGSGWTRVKV--------KPNL
YRAG-DHTSGL----------GYFLLA-----------DTK--FTSQPGYIGRLYGPSLP
GNQQY------------C--LRF-YYAISGFLK-----MSDTLAVYIFEE----------
----------NHVVQDKIWSVLESPR---------GIWMQAEITFRKP----------MP
TKVVFMSLCKSLWDC--GLVALDDIT----IELGSC----
>2_Bos_mutus_XP_005897534.1 .
CNFEED-------LCNFYQ---DK--------------EGSGWTRVKV--------KPNL
YRAG-DHTSGL----------GYFLLA-----------DTK--FTSQPGYIGRLYGPSLP
GNQQY------------C--LRF-YYAISGFLK-----MSDTLAVYIFEE----------
----------NHVVQDKIWSVLESPR---------GVWMQAEITFRKP----------MP
TKVVFMSLCKSLWDC--GLVALDDIT----IELGSC----
>2_Orcinus_orca_XP_004276458.1 .
CNFEED-------LCHFYQ---DK--------------EGPGWTRVKV--------KPNM
HRAG-DHTSGL----------GYFLMA-----------NTK--FTSQPGYIGRLYGPSLP
GNLQY------------C--LRF-YYAIYGFLK-----MSDTLAVYIFEE----------
----------SHMVQDKIWSVLESPR---------GVWMQAEITFKKP----------MP
TKVVFMSLCKSFWDC--GLVALDDIT----IELGSC----
>2_Lipotes_vexillifer_XP_007446122.1 .
CNFEED-------LCNFYQ---DK--------------EGPGWTRVKV--------KPNM
YRAG-DHTSGL----------GYFLMA-----------NTK--FTSQPGYIGRLYGPSLP
GNLQY------------C--LRF-YYAIYGFLK-----MSDTLAVYIFEE----------
----------NHMVQDKIWSVLESPR---------GVWMQAEITFKKP----------MP
TKVVFMSLCKSFWDC--GLVALDDIT----IELGSC----
>1_Physeter_catodon_XP_007123906.1 .
CNFEED-------LCNFYQ---DK--------------EGPGWTRVKV--------KPNM
YRAG-DHTSGL----------GYFLMA-----------NTK--FTSQPGYIGRLYGPSLP
GNLQY------------C--LRF-YYAIYGFLK-----MSDTLAVYIFEE----------
----------NHMVQDKIWSVLESPR---------GVWMQAEITFKKP----------MP
TKVVFMSLCKSFWDC--GLVALDDIT----MELGSC----
>3_Condylura_cristata_XP_004677662.1 .
CNFEED-------LCNFYQ---DK--------------EGAGWSRVKV--------KPNV
YQAG-DHTSGL----------GYFLLA-----------NTK--FTSQSGYIGRLYGPSLP
GNLPY------------C--LRF-YYAIYGFLK-----MSDTLAVYIFEE----------
----------NHVVQEKIWSVLDSPR---------GVWMQAEITFKKP----------MP
TKVVFMSLCKSFWDC--GLVALDDIT----IELGSC----
>3_Mustela_putorius_furo_XP_004769289.1 .
CNFEED-------FCNFYQ---DK--------------EGSGWTRVKV--------KPNM
YRAG-DHTSGN----------GYYLLA-----------NTK--FTSQPGYIGRLYGPSLP
GNLQY------------C--LRF-YYAIYGFLK-----MSDTLAVYIFEE----------
----------NHVVQEKIWSVLESPR---------GVWMQAEITFKKP----------MP
TKVVFMSLCKSFWDC--GLVALDDIT----VELGGC----
>2_Equus_caballus_XP_001489371.1 .
CNFEED-------LCNFYQ---DK--------------EGPGWARVKV--------KPNM
YRTG-DHTSGT----------GYYLLA-----------NTK--FTSQPGYIGRLYGPSLP
GNLQY------------C--LRF-YYAIYGFLK-----MSDTLAVYIFEE----------
----------NHVVQEKVWSVLESPR---------GVWMQAEIPFKKP----------MP
TKVVFMSLCKSFWDC--GLVALDDIT----VELGSC----
>2_Ceratotherium_simum_simum_XP_004440688.1 .
CNFEED-------LCNFYQ---DK--------------EGLGWTRVKV--------KPNM
YRTG-DHTSGI----------GYYLLA-----------NTK--FTSQPGYIGRLYGPSLP
GNLQY------------C--LRF-YYAIYGFLK-----MSDSLAVYIFEE----------
----------NHVVQEKVWSVLESPR---------GVWMQAEIPFKKP----------MP
TKVVFMSLCKSFWDC--GLVALDDIT----IELGSC----
>2_Myotis_brandtii_XP_005868415.1 .
CNFEED-------LCNFYQ---DK--------------EGPGWARVKV--------KPNM
YRAG-DHTSGL----------GYYLLA-----------NTK--FTSQPGYIGRLYGPSLP
GNLQY------------C--LRF-YYAIYGFLK-----MSDTLAVYLFEE----------
----------NQVVQEKIWSVLESPR---------GVWMQAEISFKKP----------MP
TKVVFMSLCKSFWDC--GLVALDDIA----IELGSC----
>3_Myotis_davidii_ELK29061.1 .
CNFEED-------LCNFYQ---DK--------------EGPGWARVKV--------KPNM
YRAG-DHTSGL----------GYYLLA-----------NTK--FTSQPGYIGRLYGPSLQ
GNLQY------------C--LRF-YYAIYGFLK-----MSDTLAVYLFEE----------
----------NHVVQEKIWSVLESPR---------GVWMQAEIAFKKP----------MP
AKVVFMSLCKSFWDC--GLVALDDIA----IELGSC----
>2_Eptesicus_fuscus_XP_008140330.1 .
CNFEED-------LCNFYQ---DK--------------EGPGWARVKV--------KPNM
YRAG-DHTSGL----------GYYLLA-----------NTK--FTSQPGYIGRLYGPSLP
GNLQY------------C--LRF-YYAIYGFLK-----MSDTLAVYIFEE----------
----------NHVVQEKIWSVLETPR---------GVWMQAEIAFKKP----------MP
TKVVFMSLCKSFWDC--GLVALDDIT----IELGSC----
>3_Odobenus_rosmarus_divergens_XP_004397596.1 .
CNFEED-------LCNFYQ---DK--------------EGPGWTRVKV--------KPNM
YRTG-DHTSGI----------GYYLLA-----------NTK--FTSQPGYIGRLYGPSLP
GNLQY------------C--LCF-YYAIYGFLK-----MSDTLAVYIFEE----------
----------NHVVQEKIWSVLESPR---------GVWMQAEITFKKP----------MP
SKVVFMSLCKSFWDC--GLVALDDIT----IELGSC----
>3_Canis_lupus_familiaris_XP_851100.1 .
CNFEED-------LCNFYQ---DK--------------EGPGWTRVKV--------KPNM
YRAG-DHTSGI----------GYYLLA-----------NTK--FTSQPGYIGRLYGPSLP
GNLQY------------C--LRF-YYAIYGFLK-----MSDTLAVYIFEE----------
----------NHVVQEKIWSVLESPR---------GVWMQAEITFKKP----------MP
TKVVFISLCKSFWDC--GLVALDDIT----IELGSC----
>3_Ailuropoda_melanoleuca_XP_002914784.1 .
CNFEED-------LCNFYQ---DK--------------EGPGWTRVKV--------KPNM
YRAG-DHTSGV----------GYYLLA-----------NTK--FTSQPGYIGRLYGPSLP
GNLQY------------C--LRF-YYAIYGFLK-----MSDTLAVYIFEE----------
----------NHVVQEKIWSVLESPR---------GVWMQAEITFKKP----------MP
TKVVFMSLCKSFWDC--GLVALDDIT----IELGSC----
>3_Felis_catus_XP_003995435.1 .
CDFEED-------LCNFYQ---DK--------------EGPGWTRVKV--------KPNM
YRAG-DHTSGI----------GYYLLA-----------NTK--FTSQPGYIGRLYGPSLP
GNLQY------------C--LRF-YYAIYGFLK-----MSDTLAVYIFEE----------
----------NHVVQEKIWSVLESPR---------GVWMQAEITFKKP----------MP
TKVVFMSLCKSFWDC--GLVALDDIT----VQLGSC----
>1_Panthera_tigris_altaica_XP_007077587.1 .
CNFEED-------LCNFYQ---DK--------------EGPGWTRVKV--------KPNM
YRAG-DHTSGI----------GYYLLA-----------NTK--FTSQPGYIGRLYGPSLP
GNLQY------------C--LRF-YYAIYGFLK-----MSDTLAVYIFEE----------
----------NHVVQEKIWSVLESPR---------GVWMQAEITFKKP----------MP
TKVVFMSLCKSFWDC--GLVALDDIT----VQLGSC----
>2_Vicugna_pacos_XP_006209458.1 .
CNFEED-------LCNFYQ---DK--------------EGPGWTRVKV--------KPNM
YRAG-DHTSGL----------GYFLLA-----------NTK--FTSQPGYIGRLYGPSLP
GNLQY------------C--LRF-YYAIYGFLK-----MSDTLAVYIFEE----------
----------NHVVQEKIWSVLESPR---------GVWMQAEITFKKP----------MP
TKVVFMSLCKSFWDC--GLVALDDIT----VELGSC----
>2_Camelus_ferus_XP_006172832.1 .
CNFEDD-------LCNFYQ---DK--------------EGPGWTRVKV--------KPNM
YRAG-DHTSGL----------GYFLLA-----------NTK--FTSQPGYIGRLYGPSLP
GNLQY------------C--LRF-YYAIYGFLK-----MSDTLAVYIFEE----------
----------NHVVQEKIWSVLESPR---------GVWMQAEITFKKP----------MP
TKVVFMSLCKSFWDC--GLVALDDIT----VELGSC----
>1_Homo_sapiens_NP_001135780.2 .
CTFEKG-------WCGWQN---SQA-------------DNFDWVLGVGS-------HQSL
RPPK-DHTLGNEN--------GHFMYL-----------EAT--AVGLRGDKAHFRSTMWR
ESSAA------------C-TMSF-WYFVSAKA-------TGSIQILIKTEKGL-------
---------------SKVWQESKQNPG--------NHWQKADILLGKL----------RN
FEVIFQGIRTRDLG---GGAAIDDIE----F---------
>1_Gorilla_gorilla_gorilla_XP_004049178.1 .
CTFEKG-------WCGWQN---SQA-------------DNFDWVLGVGS-------HQSL
RPPK-DHTLGNEN--------GHFMYL-----------ETT--PVGLRGDKAHFRSTMWR
ESSAA------------C-TMSF-WYFISAKA-------TGSIQILIKTEKGL-------
---------------SKVWQESKQNPG--------NHWQKADILLGKL----------RN
FEVIFQGIRTRDLG---GGAAIDDIE----F---------
>1_Macaca_fascicularis_XP_005564821.1 .
CTFEKG-------WCGWHN---SLA-------------DNFDWVLGVGS-------HQSL
RPPK-DHTLGNEN--------GHFMYL-----------EAT--PVGLRGDKAHIRSTMWR
ESSAA------------C-TMSF-WYFISAKA-------TGSIQILIKTEKGL-------
---------------SKVWQESKQNPG--------NHWQKANILLGKL----------RN
FEVIFQGIRTRDLG---GGAAIDDIE----F---------
>1_Papio_anubis_XP_003903489.1 .
CTFEKG-------WCGWHN---SLA-------------DNFDWVLGVGS-------HQSL
RPPK-DHTLGNEN--------GHFMYL-----------EAT--PVGLRGDKAHIRSTMWR
ESSAA------------C-TMSF-WYFISAKA-------TGSIQILIKTEKGL-------
---------------SKVWQESKQNPG--------NHWQKADILLGKL----------RN
FEVIFQGIRTRDLG---GGAAIDDIE----F---------
>1_Chlorocebus_sabaeus_XP_008000628.1 .
CTFEKG-------WCGWHN---SLA-------------DNFDWVLGVGS-------HQSL
RPPK-DHTLGNEN--------GHFMYL-----------ETT--AVGLRGDKAHIRSTMWR
ESSAA------------C-TMSF-WYFISAKA-------TGSIEILVKTEKGL-------
---------------SKVWQESKQNPG--------NHWQKADILLGKL----------RN
FEVIFQGIRTRDLG---GGAAIDDIE----F---------
>1_Pongo_abelii_XP_003777570.1 .
CTFEKG-------WCGWQN---SLA-------------DNFDWVLGVGS-------HQSL
RPPK-DHTLGNEN--------GHFMYL-----------EAT--PVGLRGDKAHLRSTMWR
ESSAA------------C-TMSF-WYFISAKA-------TGSIQILIKTEKGL-------
---------------SKVWQESKQNPG--------NHWQNADILLGKL----------RN
FEVIFQGIRTRDLG---GGAAIDDIE----F---------
>1_Tarsius_syrichta_XP_008052234.1 .
CTFEKG-------WCGWQN---SLA-------------DNFDWVLGVGS-------HQSL
RPPK-DHTLGNEN--------GHFMYL-----------EAT--PVGLRGDKAHFKSAMWR
ECSAA------------C-SMSF-WYFISAKA-------TGSIQILIKTEKGL-------
---------------SKVWQESKQNPG--------NRWQKADILLGKL----------RN
FEVIFQGVRTRDLG---GGAAIDDIE----F---------
>2_Saimiri_boliviensis_boliviensis_XP_003930758.1 .
CTFEKG-------WCGWQN---SLA-------------DNFDWVLGVGS-------HQSL
RPPK-DHTLGNEN--------GHFVYL-----------EAT--PVGLRGDKAHFRSAMWR
ESSAA------------C-TMSF-WYFISTKA-------TGSIQVLIKTEKGL-------
---------------SKVWEESKQNSG--------NHWQKADILLGKL----------RN
FEVIFQGIRTRDLG---GGAAIDDIE----F---------
>1_Otolemur_garnettii_XP_003786924.1 .
CTFETG-------WCGWQN---SLA-------------DNFDWVLGVGS-------HQSL
RPPE-DHTLGNEN--------GHFMYL-----------EAT--PVGLRGEKAHVKSGPWP
ESSAA------------C-TISF-WYFLSAKA-------TGSIQILIKTEKGL-------
---------------TKVWEESRQNSG--------NLWQKADILLGKL----------RN
FEVIFQGIRTRDLG---GGAAIDDIE----F---------
>3_Chrysochloris_asiatica_XP_006869969.1 .
CTFENG-------WCGWKN---SLA-------------ENFDWVLGVGA-------HQSL
RPPK-DHTLENEN--------GHFLYL-----------EAT--PVGLRGEKAHLKSAMWQ
ESSTA------------C-TLSF-WYFISAKA-------TGSIQILIKTEKGL-------
---------------SKIWEGSDQNSI--------DHWQKAVILLGKL----------RN
FEVIFQGIRTRDLG---GGAAIDDIE----F---------
>2_Orycteropus_afer_afer_XP_007934543.1 .
CTFEKG-------WCGWQN---SLA-------------ENFDWVLGVGS-------HQSL
RPPK-DHTLGNES--------GHFLYL-----------EAT--PMGLRGEEANLKSAMWQ
ESSTT------------C-TMSF-WYFISAKA-------TGSIQILIKTEKGI-------
---------------SKVWQEIEHNST--------DHWQKAVILLGKL----------RK
FEIIFQGIRTRDLG---GGAAIDDIE----F---------
>2_Eptesicus_fuscus_XP_008147104.1 .
CTFEQG-------WCGWQN---SLA-------------ENFDWVLGVGS-------HQSL
RPPK-DHTLGNEN--------GHFLYL-----------EAT--PVGLRGEEAHLKSGVWQ
ESSAA------------C-TMSF-WYFISAKA-------TGSIQILIKTEKGL-------
---------------SQVWQESKQTSG--------DQWQKAIILLGKL----------RN
FEVIFQGIRTRDLG---GGAAIDDIE----F---------
>1_Myotis_brandtii_XP_005871511.1 .
CTFEQG-------WCGWQN---SLA-------------ENFDWVLGVGS-------HQSL
RPPK-DHTLGNEN--------GHFLYL-----------EAT--PVGLQGEEAHLKSGVWQ
ESSAA------------C-TMSF-WYFISAKA-------TGSIQILIKTEKGL-------
---------------SKVWQESKQTSG--------DQWQKAVILLGKL----------RN
FEVMFQGIRTRDLG---GGAAIDDIE----F---------
>1_Camelus_ferus_XP_006193982.1 .
CTFEKG-------WCGWQN---SLA-------------ENFDWILGVGS-------PQSL
RPPR-DHTLGNEN--------GHFLYL-----------EAT--PMGLRGEEAHLKSGLWH
ESSAA------------C-SMSF-WYFISAKA-------TGSIQILIKTEKGL-------
---------------SKVWQESKQNAE--------DRWQKAVILLGKL----------RN
FEVIFQGIRTRDLG---GGAAIDDIE----F---------
>2_Lipotes_vexillifer_XP_007447360.1 .
CTFEKG-------WCGWQN---SLA-------------ENFDWVLGVGS-------PQSL
RPPR-DHTLGNEN--------GHFLYL-----------EAT--PAGLRGQEAHLKSGLWQ
EASAA------------C-TMSF-WYFISTKA-------TGSIQVLIKTEKGL-------
---------------SKVWQESKQNSG--------DHWQKAVILLGKL----------RN
FEVIFQGIRTRDLG---GGAAIDDIE----F---------
>2_Physeter_catodon_XP_007110148.1 .
CTFEKG-------WCGWQN---SLA-------------ENFDWVLGVGS-------PQSL
RPPR-DHTLGNEN--------GHFLYL-----------EAT--PVGLRGEEAHLKSGLWQ
EASAA------------C-TMSF-WYFISTKA-------TGSIQVLIKTEKGL-------
---------------SKVWQESKQNSG--------DHWQKAVILLGKL----------RN
FEVIFQGIRTRDLG---GGAAIDDIE----F---------
>2_Balaenoptera_acutorostrata_XP_007189919.1 .
CTFEKG-------WCGWQN---SLA-------------ENFDWVLGVGS-------PQSL
RPPR-DHSLGNEN--------GHFLYL-----------EAT--PVGLRGEEAHLKSGLWQ
EASAA------------C-TMSF-WYFISRKA-------TGSIQVLIKTEKGL-------
---------------SKVWQESKQNSG--------DHWQKAVILLGKL----------RN
FEVIFQGIRTRDLG---GGAAIDDIE----F---------
>2_Heterocephalus_glaber_XP_004899915.1 .
CTFEKG-------WCGWQN---SLA-------------ENFDWILGIGS-------HQSL
RPPK-DHTLGNEH--------GHFMYL-----------EAT--PMGLRGDKAHFKSTRWQ
ESSAT------------C-TMSF-WYFISAKA-------TGSIRILIKTDKGL-------
---------------SEVWQESTQNPS--------NQWENAVILLGRL----------RN
FEVIFQGIRTRDLG---GGAAIDDIE----F---------
>1_Heterocephalus_glaber_XP_004860004.1 .
CTFEKG-------WCGWQN---SLA-------------ENFDWILGIGS-------HQSL
RPPK-DHTLGNEN--------GHFMYL-----------EAT--PMGLRGDKAHFKSTRWQ
ESSAT------------C-TMSF-WYFISAKA-------TGSIRILIKTDKGL-------
---------------SEVWQESTQNPS--------NQWKNAVILLGRL----------RN
FEVIFQGIRTRDLG---GGAAIDDIE----F---------
>1_Chinchilla_lanigera_XP_005387294.1 .
CSFEKG-------LCGWQN---SLA-------------ENFDWILGTGS-------QQSL
RPPR-DHTLGNED--------GHFMYL-----------EAT--PVGLRGDKAHFKSTRWQ
ESSAA------------C-TLSF-WYFISAKA-------TGFIRILIKTEKGR-------
---------------SEVWQESTQNPG--------NQWQNVVILLGKL----------RN
FEVIFQGIRTSDLG---GGAAIDDIE----F---------
>1_Rattus_norvegicus_XP_002728562.3 .
CTFEKG-------WCGWKN---SLA-------------ENSDWVLGIGS-------HRSQ
RPPR-DHTLGNEH--------GHFMYL-----------EAT--PVGLRGDKAHFKSALWK
ESSAA------------C-TMSF-WYFISAKA-------TGSIQVLIKTDKGL-------
---------------LEVWQQSEPEPD--------NHWRRATVLLGKL----------RN
FEVIFQGIRTRDLG---GGAAIDDIE----FT--------
>1_Mus_musculus_XP_006543683.1 .
CTFEKG-------WCGWKN---SLA-------------ENSDWVLGIGS-------YKSQ
RPPK-DHTLGNEH--------GHFMYL-----------EAT--PVGLHGDKAHFKSATWQ
ESSAA------------C-TMSF-WYFISAKA-------TGSIQILIKTDKGL-------
---------------WEVWQQSKPDPG--------NHWRRATILLGKL----------RN
FEVIFQGIRTRDLG---GGAAIDDIE----F---------
>1_Microtus_ochrogaster_XP_005354736.1 .
CTFEKG-------WCGWKN---SIA-------------ENSDWVSGIGS-------HKSR
RPPR-DHTLGNEH--------GHFMYL-----------EAT--PVGLRGDKAHFTSAIWK
ESSAA------------C-TMSF-WYFISEKA-------TGSIQILIKTDKGL-------
---------------SEVWQQSKPDPD--------NHWQKATILLGKL----------RN
FKVIFQGIRTKDLG---GGAAVDDIE----F---------
>1_Peromyscus_maniculatus_bairdii_XP_006989989.1 .
CTFEKG-------WCGWKN---SLA-------------ENSDWVSGIGS-------HKSQ
RPPK-DHTLGNEH--------GHFMYL-----------ETT--PAGLCGDKAHFKSAIWQ
ESSAA------------C-TLSF-WYFISEKA-------TGSIQILIKTDKGL-------
---------------SEVWQQSKPDPD--------NHWQKATILLGKL----------RN
FEVIFQGIRTKDLG---GGAAIDDIE----F---------
>2_Cricetulus_griseus_XP_007622972.1 .
CTFEKG-------WCGWKN---SLA-------------ENSDWVSGIGS-------HKSQ
RPPK-DHTLGNEH--------GHFMYL-----------EAT--PVGLRGDKAHLKSAIWQ
ESSAA------------C-TMSF-WYFISKKA-------TGAIQILIKTDKGL-------
---------------SEVWQQSTPNPD--------NQWQKATILLGKL----------RN
FEIIFQGIRTKDLG---GGAAIDDIE----F---------
>1_Cricetulus_griseus_XP_007639945.1 .
CTFEKG-------WCGWKN---SLA-------------ENSDWVSGIGS-------HKSQ
RPPK-DHTLGNEH--------GHFMYL-----------EAT--PVGLRGDKAHLKSAIWQ
ESSTA------------C-TMSF-WYFISKKA-------TGAIQILIKTDKGL-------
---------------SEVWQQSTPNPD--------NQWQKATILLGKL----------RN
FEIIFQGIRTKDLG---GGAAIDDIE----F---------
>2_Oryctolagus_cuniculus_XP_008266860.1 .
CTFEEG-------WCGWQN---SLA-------------ENFDWILGVGS-------HQSL
RPPR-DHTLGNED--------GHFLYL-----------EAT--PVGLRGEKAHLRSPVWQ
ESGAA------------C-TLSF-WYFISAKA-------TGSIHILIKTEQGL-------
---------------QKVWEESENHA---------NHWQQAVIMLGKL----------RN
FEVIFQGIRTRDLG---GGAAIDDIE----F---------
>1_Dasypus_novemcinctus_XP_004472813.1 .
CSFERG-------WCGWRN---SAA-------------ESFDWALGAGA-------PRSL
RPPE-DHTLGTED--------GHFLYL-----------EAT--PMGLRGQEAHLKSAVWR
ESSAS------------C-TLSF-WYFFSSKA-------TGSISLLVKTEKRL-------
---------------SKVWQKSEQSPG--------NDWQKAEILLGKL----------RN
FEVIFQGIRTRDLG---GGAAIDDIE----F---------
>1_Monodelphis_domestica_XP_007504963.1 .
CTFENG-------SCGWQN---SLA-------------DNFDWVLGVGS-------LLLL
SPSR-DHTALGNAT-------GHFLHL-----------EAT--PVGLRGEKAHLKSSQWQ
ESSTA------------C-VLTF-WYFISTKA-------TGSIQVLVKTEKGL-------
---------------SKVWTEEGQNPD--------NQWKKAEILLGKL----------RN
FEVIFEGIRTRDLG---GGAAIDDIE----F---------
>1_Latimeria_chalumnae_XP_005996619.1 .
CTFERG-------RCGWKN---SLA-------------DNFDWVLGVGS-------SQSL
RPPS-DHTLGNEI--------GHFLYL-----------EAT--PVGLRGDKAHMKTSKWK
ESSAI------------C-KLMF-WYYISTKT-------TGVIRILIKTDSGL-------
---------------SEVWNKTGDHG---------EQWNKAEVPLNKL----------RN
FEVIFEGIRARDLG---GGASVDDI---------------
>3_Geospiza_fortis_XP_005418712.1 .
CTFENG-------RCGWQN---SLA-------------DNFHWVLGVSS-------PRSP
RPPG-DHTLGNRT--------GHFLYL-----------EAT--AISLINEKAHVKSSVWK
ESSGR------------C-VMSF-WYFKSSQA-------MGHLQVLIKTDDGI-------
---------------VKIWSESGTHG---------DEWKKVKLHLGKL----------RN
FEIIFEGVRTGDLG---GGAAIDDIE----F---------
>1_Pelodiscus_sinensis_XP_006119617.1 .
CTFERG-------QCGWQN---SLA-------------DNFDWVLGIGS-------PQSL
RPPE-DHTLGNGI--------GAFLYL-----------EAT--PVGLRGEKAHLRSSVWK
ESSTA------------C-TLSF-FYYKSSKA-------TGHIQVLIKTDNGL-------
---------------SKLWSDSESTN---------GKWTKAELHLGKL----------RN
FKIIFEGIRAKDLG---GGAAIDDIE----F---------
>1_Alligator_sinensis_XP_006028732.1 .
CTFERG-------RCGWQN---SLT-------------DNFDWTLGDGS-------PQSL
RPPK-DHTLGNKN--------GQFLYL-----------EAT--PIGLRGEKAHVKSSRWK
ESRSD------------C-MMSF-WYFKSSKA-------TGDIHVLIKTDNGI-------
---------------SRIWSESRNHA---------GEWKKAEIHLGKL----------RN
FEVLFEGIRAKDLG---GGAAIDDIE----F---------
>1_Chrysemys_picta_bellii_XP_005308194.1 .
CTFEKG-------RCGWQN---SLA-------------DNFDWVLGVGS-------PQSL
RPPR-DHTLGNGI--------GAFLYL-----------EAT--PIGLRGEKAHVKSSRWK
ESGTA------------C-MMSF-WYYKSSKA-------TGHIQVLIKTDNGL-------
---------------SKVWSKSGNPG---------DEWRKAELHLGKL----------RN
FEVIFEGIRAKDLG---GGAAIDDIE----F---------
>1_Chelonia_mydas_XP_007058568.1 .
CTFEKG-------RCGWQN---SLA-------------DNFDWVLGVGS-------PQSL
RPPR-DHTLGNEI--------GAFLYL-----------EAA--PVGLRGEKAHVKSFRWK
ESGTA------------C-MMSF-WYYTSSKA-------TGDIQVLIKTDNGL-------
---------------SKAWSESGNPA---------DEWRKAELHLGKL----------RN
FQVIFEGIRAKDLG---GGAAIDDIE----F---------
>1_Xenopus_Silurana_tropicalis_XP_002933197.2 .
CTFEEG-------ICGWKN---SVA-------------DSFDWVLGKHS-------IQAL
RPPR-DHTIGNEE--------GHFLFL-----------ESS--PVGLRGEKAHLKSSKWR
ESGAN------------C-TLVF-WYFMSPKA-------TGIIQVLIKTENAL-------
---------------SKLWSESEMQD---------VKWNKVELYLGKL----------RS
FEVIFEGIRTRDFG---GGAALDDIE----F---------
>1_Anolis_carolinensis_XP_008110895.1 .
CTFENG-------MCGWKN---SLA-------------DNFDWVMRTSS-------PQSL
RPSK-DHTLGNGK--------GQFLYL-----------EAT--STGVRGEKAHLKSARWI
ESSAA------------C-TLSF-WYYMSSKA-------TGRIQVLIKIGNDF-------
---------------LRVWSDSGVHS---------GQWKKAQIQLGKL----------RN
FAVLFEGIRTKDLG---GGAAIDDI---------------
>2_Takifugu_rubripes_XP_003968112.1 .
CSFEDG-------YCGWKS---SPA-------------DNYDWKLGVGS-------VKST
RPPY-DHTLMDGT--------GHFISL-----------EAT--PLGLRGDKAHMRSSVWK
ESSAI------------C-KFSF-WYYISHKA-------SGTIRVLIKTENDL-------
---------------WEAWSKSGNQG---------SQWNRAVIPMRNL----------RS
FEVIFEGVRSWDVS---GGASLDDL---------------
>2_Cynoglossus_semilaevis_XP_008306618.1 .
CSFESG-------LCGWRS---SLA-------------DNFDWTLGTGS-------LQSI
RPPY-DHTLMDEH--------GHFVYL-----------EAT--PVGLRGDKVHMRSSVWK
ESSAI------------C-RLTF-WYYISHKA-------SGTIRLLIKQDNDL-------
---------------VEVWNKTGPQG---------NRWNQAEVPLRKL----------RN
FQVIFEGIRSMDVS---GGAAVDDLE----F---------
>2_Dicentrarchus_labrax_CBN82054.1 .
CSFENG-------RCGWKS---SLA-------------DNFDWTLGVGS-------IKSI
RPPY-DHTLMDES--------GHFVYL-----------EAT--PVGLKGDKAHLRSSVWK
ESSAI------------C-KLSF-WYYISHKA-------SGTIRLLIXTENDL-------
---------------REVWNKTGHQG---------NKWNRAEIPLRKL----------RN
FEVIFEGIRSRDVS---GGAALDDLE----F---------
>4_Poecilia_formosa_XP_007555745.1 .
CSFENG-------RCGWKS---SLA-------------DNFDWALGTGS-------LQSI
RPPY-DHTLMDDN--------GHFVYL-----------EAT--PVGLKGDKAHIRSSVWK
ESSAV------------C-KLSF-WYYLSHKA-------TGTIRLLIKMEDSL-------
---------------IEMWNKTGHQG---------NQWIQAVVPLRNL----------RN
FEVIFEGIRSRDVS---GGAALDDLE----Y--IDCAPSA
>3_Xiphophorus_maculatus_XP_005798674.1 .
CSFENG-------RCGWKS---SLA-------------DNVDWALGTGS-------VQRI
RPPY-DHTLMDEN--------GHFVYL-----------EAT--PLGLKGDKAHIRSSVWK
ESSAV------------C-KLSF-WYYLSHKA-------TGTIRLLIKTENSL-------
---------------IEMWKKTGHQG---------NQWIQAVVPLRNL----------RN
FEVIFEGIRSSDVS---GGAALDDL---------------
>3_Stegastes_partitus_XP_008289559.1 .
CSFENG-------RCGWKS---SLA-------------DNFDWTLGTGS-------VQSI
RPPY-DHTLMDEN--------GHFVYL-----------GAT--PVGLKGDKTHIRSSVWK
ESSAI------------C-KLSF-WYYLSHKA-------SGTIRLLIKMEDNL-------
---------------LEVWNKTGNQG---------NKWNQAEVPLRKL----------RN
FEVIFEGIRSRDVS---GGAALDDLE----F---------
>3_Oryzias_latipes_XP_004081348.1 .
CSFENG-------RCGWKS---SLA-------------DNFDWALGTGS-------VQSI
RPPY-DHTLMSEN--------GHFLYL-----------EAT--PVGLKGDKAHIRSSVWK
ESSAI------------C-KLSF-WYYISHKA-------SGTIRLLIKTENDL-------
---------------TEVWNKTGHQG---------NEWNHVEVPLRKL----------RN
FEVIFEGIRSRDVS---GGAALDDLE----F--IDCAPSH
>1_Heterocephalus_glaber_EHB12610.1 .
CTFEKG-------WCGWQN---SLA-------------ENFDWILGIGS-------HQSL
RPPK-DHTLGNEH--------GHFMYL-----------EAT--PMGLRGDKAHFKSTRWQ
ESSAT------------C-TMSF-WYFISAKA-------TGSIRILIKVYTIEE------
-----------SGLDILVWSEIGNKR---------TGWTYGHVSLSSN----------SP
FKVAFEADLGGNED---IVIALDDIS----FT--------
>1_Leptonychotes_weddellii_XP_006727645.1 .
CAFEKAN------ICGMIQ---GTR-------------DDADWVH-----------EDST
QSGQVDHTLVGRCTGA-----GYFMHF-----------STS---SGMAKEAALLESRILY
PKRKQQ-----------C--LQF-FYKMTGSP-------SDQLVIWVKRDDGT-------
------------GNVRKLVKVQTFQGDLD------QNWKIAHVMLREE----------KK
FRYMFQGTKGDPQNSN-GGIYLDDIT----LTETPCP---
>1_Ailuropoda_melanoleuca_EFB13335.1 .
CAFEKTN------ICGMIQ---GTR-------------DDADWVH-----------EDST
QSGQVDHTLVGRCTGA-----GYFMQF-----------STS---SGMAEEAALLESRILY
PKRKQQ-----------C--LQF-FYKMTGSP-------SDRLVIWVKRDDST-------
------------GNVRKLVKLQTFQGDSD------QNWKIAHVTLREE----------KK
FRYLFQGTKGDPQNSN-GGIYLDDIT----LTETPCP---
>1_Panthera_tigris_altaica_XP_007085164.1 .
CAFEKAN------ICGMIQ---GTR-------------DDADWVH-----------EDSS
QPGQVDHTLVGQCTGA-----GYFMHF-----------STR---SGVAEEAALLESRILY
PKRKQQ-----------C--LQF-FYKMTGSP-------SDRLVIWVKRDDST-------
------------GNVRKLVKVQTFQGDLD------QNWKIAHVTLREE----------TK
FRYLFQGSKGDPQNSN-GGIYLDDIT----LTETPCP---
>1_Felis_catus_XP_003986267.1 .
CAFEKAN------ICGMIQ---GTR-------------DDADWVH-----------EDSS
QPGQVDHTLVGQCTGA-----GYFMHF-----------STR---LGVAEEAALLESRILY
PKRKQQ-----------C--LQF-FYKMTGSP-------SDRLVIWVKRDDST-------
------------GNVRKLVKVQTFQGDLD------QNWKIAHVTLREE----------TK
FRYLFQGSKGDPQNSN-GGIYLDDIT----LTETPCP---
>1_Mustela_putorius_furo_XP_004739804.1 .
CAFEKAN------ICGMIQ---GTR-------------DDADWVH-----------EDGT
QSGQVDHTLVGQCRGA-----GYFMHF-----------STS---SGMAEEAALLESRILY
PKRKQQ-----------C--LQF-FYKMTGSP-------SDRLVVWVKRDDST-------
------------GNVRKLVKLQTFRGDLD------QNWKIAHVTLREE----------KK
FRYLFQGTKGDPKNSN-GGIYLDDIT----LTETPCP---
>1_Canis_lupus_familiaris_XP_538947.3 .
CAFEKAN------ICGMIQ---GTR-------------DDADWVH-----------EDST
KPGEVDHTLVGRCTGA-----GYFMHF-----------STS---SGMAEEAALLESRILY
PKRKQQ-----------C--LQF-FYKMTGSP-------SDRLVVWIRRDDST-------
------------GNVRKLVKVQTFRGDLD------QNWKIAHVTLREE----------KK
FRYLFQGTKGDPQNSN-GGIYLDDIT----LTETPCP---
>1_Odobenus_rosmarus_divergens_XP_004408513.1 .
CAFEKAN------ICGMVQ---STR-------------DDADWVH-----------EDST
QSGQVDHTLVGRCTGA-----GYYMHF-----------STS---SGMAEEAALLESQILY
PKRKQQ-----------C--LQF-FYKMTGSP-------SDRLVIWVKRDDGT-------
------------GNVDQLVKVQTFQGDLD------QNWKIAHVTLREE----------KK
FRYMFQGTKGDPQNSN-GGIYLDDIT----LTETPCP---
>1_Elephantulus_edwardii_XP_006882189.1 .
CAFEKAN------ICGMIQ---GTR-------------DDADWNH-----------QDST
RLGQGDHTLVGRCTGA-----GYFMHF-----------NTS---SGSAEEAALLESRILY
PKRTQQ-----------C--LQF-FYKMTGSP-------SDRLVIWVKRDDST-------
------------GNVRKLVKVKTFQGDAD------QNWKIAHVTLREE----------KK
FRYLFQGTKGDPQNSN-GGIFLDDIT----LTETPCP---
>1_Loxodonta_africana_XP_003404202.1 .
CAFEKAN------ICGMIQ---GTI-------------DDADWVH-----------ENSV
WPGQVDHTLVGRCTGA-----GYFMHF-----------STS---SGSAEEAALLESRILY
PKRKQQ-----------C--LQF-FYKMTGSP-------SDRLVLWVRRDDST-------
------------GSVRKLVKVKTFQGDFD------QNWKIAHVTLREE----------KK
FRYLFQGTKGDPQNST-GGIYLDDIT----LTEMPCP---
>1_Trichechus_manatus_latirostris_XP_004379587.1 .
CAFEKAN------ICGMIQ---GTR-------------DDADWVH-----------ENSA
WPGQVDHTLVGCCTGA-----GYFMHF-----------NTS---SGSAEEAALLESRILY
PKRKQQ-----------C--LQF-FYKMTGSL-------SDRLIVWVRRDDST-------
------------GNVRKLIKVKTFQGDLD------QNWKIAHVTLREE----------KK
FRYLFQGTKGDHQNSN-GGIYLDDIT----LTETPCP---
>1_Camelus_ferus_EPY76615.1 .
CAFEKAN------ICGMIQ---STR-------------DDADWVH-----------EAST
QPGQVDHTLVGQCTGA-----GFYMHF-----------STS---SGAAEEAALLESRILY
PKRRQQ-----------C--LQL-FYKMTGSP-------LDRLVIWVRRDDST-------
------------GSVRKLVKVKTFQGDSD------QNWKIAHVTLREE----------KK
FRYLFQGTKGDPQNSR-GGIYLDDIT----LTETPCP---
>1_Vicugna_pacos_XP_006201993.1 .
CAFEKAN------ICGMIQ---STR-------------DDADWVH-----------EDST
QPGQGDHTLVGQCTGA-----GFYMHF-----------STS---SGAAEEAALLESRILY
PKRRQQ-----------C--LQL-FYKMTGSP-------LDRLVVWVRRDDST-------
------------GSVRKLVKVKTFQGDSD------QNWKIAHVTLREE----------KK
FRYLFQGTKGDPQNSR-GGIYLDDIT----LTETPCP---
>1_Erinaceus_europaeus_XP_007529781.1 .
CAFEKTN------ICGMIQ---GTR-------------DDADWVH-----------EDST
KPGQTDHTLTGKCTGA-----GYFMHF-----------STS---SGTAEEAALLESRILY
PKRKQQ-----------C--LQF-FYKMTGSP-------SDRLVIWVRRDDST-------
------------GNVRKLFKVATFQGSED------QDWKIAHVTLREE----------KK
FRYLFQGTKGDPQNSN-GGIYLDDIT----LTETPCP---
>1_Pteropus_alecto_XP_006926890.1 .
CAFEKAN------ICGMIQ---GTR-------------DDADWVH-----------EDST
QPGQVDHTLVGQCTDA-----GYFMYF-----------NTS---SGVAEEAALLESRILY
PKRKQQ-----------C--LQF-FYKMTGSP-------SDRLVIWVKRDDST-------
------------GNVRELVKVETFQGESD------ENWKIAHVTLREE----------KK
FRYLFQGTKGDPQNSN-GGIYLDDIT----LTETPCP---
>1_Eptesicus_fuscus_XP_008151435.1 .
CAFEKAN------ICGMIQ---GTR-------------DDADWDH-----------EDSS
QPGKVDHTLVGQCTGA-----GYFMLF-----------NTS---SGLAEEAALLESRILY
PKRKQQ-----------C--LQF-FYKMTGSP-------SDRLTIWVRRDDGT-------
------------GNVRKLVKMETFQGN--------QNWKIAHVTLREE----------KK
FRYLFQGIKGDPQNSN-GGIYLDDIT----LTETPCP---
>1_Myotis_brandtii_XP_005861077.1 .
CAFEKAN------ICGMIQ---GTR-------------DDADWDH-----------EDST
RPGQVDHTLVGQCTGA-----GYFMFF-----------NTS---SGLAEEAALLESRILY
PKRKQQ-----------C--LQF-FYKMTGSP-------SDRLAIWVRRDDGT-------
------------GKVRKLVKIQTFQGS--------QTWKIAHVTLREE----------KK
FRYLFQGVKGDPQNSN-GGIYLDDIT----LTETPCP---
>1_Myotis_davidii_XP_006776481.1 .
CAFEKAN------ICGMIQ---GTR-------------DDADWDH-----------EDSS
RPGQVDHTLVGQCTGA-----GYFMFF-----------NTS---SGLAEEAALLESRILY
PKRKQQ-----------C--LQF-FYKMTGSP-------SDRLAIWVRRDDGT-------
------------GKVRKLVKMQTFQGVDD------QTWKIAHVTLREE----------KK
FRYLFQGVKGDPQNSN-GGIYLDDIT----LTETPCP---
>1_Myotis_lucifugus_XP_006099781.1 .
CAFEKAN------ICGMIQ---GTR-------------DDADWDH-----------EDST
RPGQVDHTLVGQCTGA-----GYFMFF-----------NTS---SGLAEEAALLESRILY
PKRKQQ-----------C--LQF-FYKMTGSP-------SDRLAIWVRRDDGT-------
------------GKVRKLVKMQTFQGS--------QTWKIAHVTLREE----------KK
FRYLFQGVKGDPQNSN-GGIYLDDIT----LTETPCP---
>1_Jaculus_jaculus_XP_004653011.1 .
CTFEKTN------ICGMIQ---GTR-------------DDADWTH-----------EDSS
H--QMDHTLVGQCTGA-----GYFMHF-----------NTS---SGAAEEAALLESRVLY
PRRKQQ-----------C--LQF-FYRMTGSP-------TDRLVVWVRRDDGT-------
------------GNVRKLVKVETFRGDSD------HNWKIAHVTLREE----------KK
FRYLFQGTKGDPRNST-GGIYLDDIT----LTETPCP---
>1_Ictidomys_tridecemlineatus_XP_005318658.1 .
CTFEMTN------ICGMIQ---GTQ-------------DDADWVH-----------EDGT
QDGQVDHTLVGQCTGA-----GFFMHF-----------NTS---SGEAEEAALLESRILY
PKRKHQ-----------C--LQF-FYKMTGSP-------SDRLVVWVRRDDST-------
------------GNVRKLVKMKTFKGDSD------HNWKIGHVTLKEE----------KK
FRYLFQGAKGDPQNSN-GGIYLDDIT----LTETPCP---
>1_Ceratotherium_simum_simum_XP_004424499.1 .
CAFEKTN------ICGMIQ---GTR-------------DDADWVH-----------EDST
QPGQVDHTLVGQCTGA-----GYFMHL-----------STS---SGSAEEAALLESRILY
PKRNQQ-----------C--LQF-FYKMTGSP-------SDRLVVWVRRDDST-------
------------GNVRKLVKVKTFQGDSD------QNWKIAHVTLSEE----------KK
FRYLFQGTKGDPQNSN-GGIYLDDIT----LTETACP---
>1_Equus_caballus_XP_005604033.1 .
CAFEKTN------ICGMIQ---GTR-------------DDVDWLH-----------EDSS
QPEQVDHTLVGQCTGA-----GYFMHL-----------NTS---SGSTEEAALLESRILY
PKRKEQ-----------C--LQF-FYRMTGSP-------SDRLVVWVRRDDGT-------
------------GNVRKLVKVKTFQGDSD------QNWKIAHVTLREE----------KK
FRYLFQGTKGDPQNSN-GGIYLDDIT----LTETPCP---
>1_Tupaia_chinensis_ELW65641.1 .
CNFEKAN------ICGMIQ---STR-------------DDADWVH-----------EDSV
QVGQLDHTLLGQCTGA-----GYFMYF-----------NTS---MGSEEEAALLESRILY
PKRKQQ-----------C--LQF-FYKMTGSS-------SDRLVVWVRRDDST-------
------------GNVRKLVKLKTFQGDSD------HNWKIAHVTLKEE----------RK
FRYLFQGTKGDPQNSS-GGIYLDDIT----LTETPCP---
>1_Sus_scrofa_XP_001928451.1 .
CAFEKAN------ICGMIQ---GTR-------------DDADWVH-----------EDSA
QPGQVDHTLGGQCTGA-----GYFMHF-----------DTS---SGAVEEAALLESRILY
PKRKQQ-----------C--LQF-FYKMTGSS-------SDRLVVWVRRDDGT-------
------------GNVRKLVKMKTFQGDFD------QNWKIAHVPLREE----------KK
FRYLFQGTKGDPQNSN-GGIYLDDVT----LTETPCP---
>1_Dasypus_novemcinctus_XP_004452862.1 .
CAFEKAN------ICGMIQ---GTR-------------DDADWVH-----------QDSA
QPGQLDHTLGGRCTGA-----GYFMYF-----------NTS---SGSAEEAALLESRILY
PKRKQQ-----------C--LQF-FYKMTGSP-------SDRLVIWVRRDDST-------
------------GRVRKLVKVETFRGDFD------QNWKIAHVTLREE----------NK
FRYLFQGTKGDPQNST-GGIYLDDIS----LTETPCP---
>1_Otolemur_garnettii_XP_003789394.1 .
CAFEKAN------ICGMIQ---GTR-------------DDADWVH-----------EDSA
QAGQVDHTLLGRCSGA-----GYFMRF-----------DTS---SGAKEEAALLESRILY
PKRKQQ-----------C--LQF-FYKMTGSR-------SDRLTIWVRRDDST-------
------------GNVRKLVKVETLQGDAD------QDWKIAHVTLKEE----------MK
FRYLFQGTRGDPQNSN-GGIYLDDIT----LTETPCP---
>1_Tarsius_syrichta_XP_008056650.1 .
CTFEKAN------ICGMIQ---GTR-------------DDADWVH-----------EDSA
QAGQVDHTLLGQCTGA-----GYFMQF-----------NTS---SGSAEEAALLESRILY
PKRKQQ-----------C--LQF-FYKMTGSP-------SDRLVIWVRRDDST-------
------------GNVRKLVKIQTFQGDGD------HNWKIAHVVLQEE----------KK
FRYLFQGTKGDPQNSN-GGIYLDDIT----LTETPCP---
>1_Callithrix_jacchus_XP_002746664.1 .
CTFEKAN------ICGMIQ---GTR-------------DDTDWVR-----------NDSA
QAGEVDHTLVGRCTGA-----GYFMQF-----------STS---SGSAEEAALLESRILY
PKRKQQ-----------C--LQF-FYKMTGSP-------SDRLIVWVRRDDST-------
------------GNVRKLVKVQSFKGDDD------HNWKIAHVVLKEE----------QK
FRYVFQGTKGDPQNST-GGIYLDDIT----LTETPCP---
>1_Saimiri_boliviensis_boliviensis_XP_003923133.1 .
CTFEKAN------ICGMIQ---GTR-------------DDTDWVH-----------KDSG
QAGEVDHTLVGQCTGA-----GYFMQF-----------STS---SGSAEEAALLESRILY
PKRKEQ-----------C--LQF-FYKMTGSP-------SDRLTVWVRRDDST-------
------------GNVRKLVKVQTFQGDDD------HNWKIAHVVLKEE----------RK
FRYLFQGTKGSPQNST-GGIYLDDIT----LTETPCP---
>1_Chlorocebus_sabaeus_XP_007970520.1 .
CTFEKAN------ICGMIQ---GTT-------------DDTDWVH-----------QDSA
QAGEVDHTLLGQCTGA-----GYFMQF-----------STS---SGSAEEAALLESRILY
PKRKQQ-----------C--LQF-FYKMTGSP-------SDRLIVWVRRDDST-------
------------GNVRKLVKVQTFQGDDD------HNWKIAHVVLKEE----------QK
FRYLFQGTKGDPQNST-GGIYLDDIT----LTETPCP---
>1_Macaca_mulatta_XP_001103444.1 .
CTFEKAN------ICGMIQ---GTT-------------DDTDWVH-----------QDSA
QAGEVDHTLLGQCTGA-----GYFMQL-----------STS---SGSAEEAALLESRILY
PKRKQQ-----------C--LQF-FYKMTGSP-------SDRLIVWVRRDDST-------
------------GNVRKLVKVQTFQGDDD------HNWKIAHVVLKEE----------QK
FRYLFQGTKGDPQNST-GGIYLDDIT----LTETPCP---
>1_Homo_sapiens_BAF98731.1 .
CTFEKAN------ICGMIQ---GTR-------------DDTDWAH-----------QDSA
QAGEVDHTLLEQCTGA-----GYFMQF-----------STS---SGSAEEAALLESRILY
PKRKQQ-----------C--LQF-FYKMTGSP-------SDRLVVWVRRDDST-------
------------GNVRKLVKVQTFQGDDD------HNWKIAHVVLKEE----------QK
FRYLFQGTKGDPQNST-GGIYLDDIT----PTETPCP---
>1_Gorilla_gorilla_gorilla_XP_004044191.1 .
CTFEKAN------ICGMIQ---GTR-------------DDTDWVH-----------QDSA
QAGEVDHTLLGQCTGA-----GYFMQF-----------STS---SGSAEEAALLESRILY
PKRKQQ-----------C--LQF-FYKMTGSP-------SDRLVVWVRRDDST-------
------------GNVRKLVKVQTFQGDDD------HNWKIAHVVLKEE----------QK
FRYLFQGTKGNPQNST-GGIYLDDIT----LTETPCP---
>1_Pongo_abelii_XP_002817004.1 .
CTFEKAN------ICGMIQ---GTR-------------DDTDWVH-----------QDSA
QAGEVDHTLLGQCTGA-----GYFMQF-----------STS---SGSAEEAALLESRILY
PKRKQQ-----------C--LQF-FYKMTGSP-------SDRLVVWVRRDDST-------
------------GNVRKLVKVQTFQGDDD------HNWKIAHVVLKEE----------QK
FRYLFQGTKGDPQNSA-GGIYLDDIT----LTETPCP---
>1_Nomascus_leucogenys_XP_003254252.1 .
CTFEKAN------ICGMIQ---GTR-------------DDTDWVH-----------QDTA
QAGEVDHTLLGQCTGA-----GYFMQF-----------STS---SGSAEEAALLESRILY
PKRKQQ-----------C--LQF-FYKMTGSP-------SDRLVVWVRRDDST-------
------------GNVRKLVKVQTFQGDDD------HNWKIAHVVLKEE----------QK
FRYLFQGTKGDPQNST-GGIYLDDIT----LTETPCP---
>1_Pan_troglodytes_XP_518520.3 .
CTFEKAN------ICGMIQ---GTR-------------DDTDWVH-----------QDSA
QAGEVDHTLLGQCTGA-----GYFMQF-----------STS---SGSAEEAALLESRILY
PKRKQQ-----------C--LQF-FYKMTGSP-------SDRLVVWVRRDDST-------
------------GNVRKLVKVQTFQGDDD------HNWKIAHVVLKEE----------QK
FRYLFQGTKGDPQNST-GGIYLDDIT----LTETPCP---
>1_Pan_paniscus_XP_003833245.1 .
CTFEKAN------ICGMIQ---GTR-------------DDTDWVH-----------QDSA
QAGEVDHTFLGQCTGA-----GYFMQF-----------STS---SGSAEEAALLESRILY
PKRKQQ-----------C--LQF-FYKMTGSP-------SDRLVVWVRRDDST-------
------------GNVRKLVKVQTFQGDDD------HNWKIAHVVLKEE----------QK
FRYLFQGTKGDPQNST-GGIYLDDIT----LTETPCP---
>1_Echinops_telfairi_XP_004710941.1 .
CAFEKAN------ICGMIQ---GTR-------------DDADWTH-----------EDSA
PPGQADHTLGGRCTGA-----GYFMHF-----------NTS---SGTAEEAALLESRTLY
PKRKQQ-----------C--LQF-FYKMTGSP-------SDRLVVWVRRDDST-------
------------GNVRKLVKIQSFQGDLD------QNWKIAHVTLREE----------KK
FRYLFQGTQGDPQNSN-GGIYLDDIT----LSETPCP---
>1_Orycteropus_afer_afer_XP_007934486.1 .
CAFEKAN------ICGMIQ---GTR-------------DDADWAH-----------QDSA
QPGQEDHTLVGRCTDA-----GYFMHF-----------NTS---SGSAEEAALLESRILY
PKRKQQ-----------C--LQF-FYKMTGSH-------SDRLVVWVRRDDST-------
------------GNVRKLVKVKTFQGDLD------QNWKIAHVTLREE----------KK
FRYLFQGTRGNPQNSS-GGIYLDDIT----LMEMPCP---
>1_Chrysochloris_asiatica_XP_006860592.1 .
CAFEKAN------ICGMIQ---GTR-------------DDDDWTH-----------KDSA
QPGQADHTLVGRCTDA-----GYFMHF-----------NTS---LGSAEEAALLESRILY
PKRKLQ-----------C--LQF-FYKMTGSP-------SDRLVVWVKRDDST-------
------------GNVRKLVKVETFQGDLD------HNWKIAHVTLREE----------KK
FRYLFQGTKGDPQNSN-GGIYLDDIS----LMETPCP---
>1_Physeter_catodon_XP_007120944.1 .
CDFEKAN------ICGMIQ---STR-------------DVADWVH-----------EDST
EPGQVDHTLVGQCTGA-----GYFMYF-----------NTR---SGIAEEAALLESRILY
PKRKQQ-----------C--LQF-FYKMTGSP-------SDRLIVWVRKDDST-------
------------GKVRKLVKVKTFQGDFD------QNWKIAHVTLREE----------KK
FRYLFQGTKGDPQTSS-GGIYLDDIT----LTETPCP---
>1_Tursiops_truncatus_XP_004324019.1 .
CDFEKAN------ICGMIQ---STR-------------DTADWVH-----------GDST
QPGQADHTLEGRCTGA-----GYFMYF-----------STS---LGIAEEAALLESRILY
PKRKQQ-----------C--LQF-FYKMTGSP-------SDRLTIWVRRDDGT-------
------------GNVRKLVKVKTFQGDLD------QNWKIAHVTLREE----------KK
FRYIFQGTKGDPQNLS-GGISLDDIT----LTETPCP---
>1_Orcinus_orca_XP_004267838.1 .
CDFEKAN------ICGMIQ---GTR-------------DTANVQV-----------PAKQ
-------------KGA-----GYFMYF-----------STS---LGIAEEAALLESRILY
PKRKQQ-----------C--LQF-FYKMTGSP-------SDRLTIWVRRDDGT-------
------------GNVRKLVKVKTFQGDLD------QNWKIAHVTLREE----------KK
FRYIFQGTKGDPQNLS-GGIYLDDIT----LTETPCP---
>1_Lipotes_vexillifer_XP_007452002.1 .
CDFEKAN------ICGMIQ---STR-------------DNAAWVH-----------EDST
QPGQADHTLEGRCTGA-----GYTMYF-----------NTS---LGIAEEAALLESRILY
PKRKQQ-----------C--LQF-FYKMTGSP-------SDRLIVWVRRDDST-------
------------GNVRKLVKVKTFQGDFD------QNWKIAHVTLREE----------KK
FRYIFQGTKGDPQNLS-GGIYLDDIT----LTETPCP---
>1_Balaenoptera_acutorostrata_XP_007193896.1 .
CDFEKAN------ICGMIQ---STG-------------NDAGWVY-----------EDST
KPGQADHTLVGQCTGA-----GYFMYF-----------NTS---LGIAEEAALLESRILY
PKRKQQ-----------C--LQF-FYKMTGSP-------SDRLIVWVKRDDST-------
------------GNIRKLVKVKTFQGDFD------QNWKIAHVTLREE----------KK
FRYLFQGTKGDPQNSS-GGVYLDDIT----LTETPCP---
>1_Condylura_cristata_XP_004674082.1 .
CAFEKTN------ICGMIQ---GTR-------------DDADWVH-----------QDSS
QPGQEDHTLTGHCSGA-----GYAMYF-----------NTS---SGKVEEAALLESRILY
PKRKQQ-----------C--LQF-FYKMTGNS-------SDRLVVWVRRDDGT-------
------------GNIRKLFKVKTFRGDED------KDWKIAHVTLREE----------KK
FRYLFQGTKGDPQNSA-GGIYLDDIT----LTETPCP---
>1_Oryctolagus_cuniculus_XP_002714515.1 .
CAFEKTN------ICGMIQ---GTR-------------DDADWVR-----------ENSD
VAGQVDHTLEGQCTGA-----GYFMHF-----------NTS---VGAAEEAALLESRILY
PKRKQQ-----------C--LQF-FYKMTGSP-------SDRLVVWVRRDDST-------
------------GSVRKLVKMATFQGDSD------QNWKIAHVTLQEE----------KK
FRYLFQGTRGDPQNSA-GGIFLDDIT----LTETPCP---
>1_Ochotona_princeps_XP_004590587.1 .
CDFEKAN------ICGMIQ---GTR-------------DDADWVH-----------ENSA
LSGQADHTLGGQCTDG-----GYFMYF-----------NTS---VGTIEEAALLESRILY
PKRNQQ-----------C--LQF-FYKMTGSP-------SDRLVVWVRRDDST-------
------------GTVRKLVKMATFQGDSD------HNWKIGHVTLQED----------KK
FRYLFQGTRGDPQNSL-GGIFLDDIT----LTETPCP---
>1_Cavia_porcellus_XP_003473669.1 .
CDFEKTN------ICGMIQ---GTS-------------DDADWVH-----------KGST
NATQGDHTLGGRCTGA-----GYSMHF-----------DTD---EGALEEAALLESRILY
PKRKQQ-----------C--LQF-FYRMTGSP-------SDRLVIWVRRDDGT-------
------------GNVRKLAKVQTFQGDSN------HNWKIAHVTLREE----------KK
FRYLFQGTKGNPQLSA-GGISLDDIT----LTETPCP---
>1_Heterocephalus_glaber_XP_004846465.1 .
CTFEKTN------ICGMIQ---GTR-------------DDADWVH-----------EDST
QAGQGDHTLGGRCTGA-----GYSMHF-----------DTG---TGAMEEAALLESRILY
PKRKQQ-----------C--LQF-FYKMTGSP-------SDRLVVWVRRDDGT-------
------------GNVRKLVKLQTFQGDSD------HNWKIAHVTLKEE----------KK
FRYLFQGTKGDPQNLA-GGISLDDIT----LTETPCP---
>1_Chinchilla_lanigera_XP_005389925.1 .
CAFEKTN------ICGMIQ---GTR-------------DDADWVH-----------EEST
QTGQGDHTLGGRCTGA-----GYSMHL-----------NTG---TGALEEAALLESRILY
PKRQQQ-----------C--LQF-FYRMTGSP-------SDRLVVWVRRDDGT-------
------------GNVRKLVKVQTFQGDSD------HNWKIAHVTLREE----------KK
FRYLFQGTKGNPQNSA-GGISLDDIT----LTETPCP---
>1_Octodon_degus_XP_004624455.1 .
CAFEKTN------ICGMIQ---GTR-------------DDADWVH-----------KDSS
QAGQEDHTMGGQCTGA-----GYSMHL-----------DTG---TGALEEAALLESRILY
PQRKQQ-----------C--LQF-FYRMTGSP-------SDRLVIWVRRDDGT-------
------------GNVRKLVKIQTFQGDSD------HNWKIAHVTLREE----------KK
FRYLFQGTKGDPQNSA-GGISLDDIT----LTETPCP---
>1_Pantholops_hodgsonii_XP_005960684.1 .
CDFEKAN------ICGMIQ---GTR-------------DDTDWVH-----------EHNT
QPGQADHTLAGQCTGA-----GYFMYL-----------NTS---FGAVEEAAMLESRILY
PKRKQQ-----------C--LQF-FYKMSGSP-------SDRLVIWIRRDDST-------
------------GNVRKLVKVKTFQGDFD------HNWKIAHVTFREE----------KK
FRYIFQGTKGNPQNSS-GGIYLDDIT----LTETPCP---
>1_Ovis_aries_XP_004019288.1 .
CDFEKAN------ICGMIQ---GTR-------------DDTDWVH-----------EDNT
QPGQADHTLAGQCTGA-----GYFMYL-----------NTS---FGAAEEAAMLESRILY
PKRKQQ-----------C--LQF-FYRMSGSP-------SDRLVVWIRRDDST-------
------------GNVRKLVKVKTFQGDFD------HNWKIAHVTFREE----------KK
FRYLFQGTKGDPQNSS-GGIYLDDIT----LTETPCP---
>1_Capra_hircus_XP_005696431.1 .
CDFEKAN------ICGMIQ---GTR-------------DDTDWVH-----------EDNT
QPGQVDHTLAGQCTGA-----GYFMYL-----------NTS---FGAAEEAAMLESRILY
PKRKQQ-----------C--LQF-FYRMSGSP-------SDRLVVWIRRDDST-------
------------GNVRKLVKVKTFQGDFD------HNWKIAHVTFREE----------KK
FRYLFQGTKGDPQNSS-GGIYLDDIT----LTETPCP---
>1_Bos_taurus_XP_003587735.2 .
CDFEKAN------ICGMIQ---GTR-------------DDTDWVH-----------ENNA
QPGQADHTLAGQCTGA-----GYFMYL-----------NTS---FGAAEDAAMLESRILY
PKRKQQ-----------C--LQF-FYKMSGSP-------SDRLVVWIRRDDST-------
------------GNVRKLVKLKTFQGDFD------HNWKIAHVTLREE----------KK
FRYLFQGTKGDPQNSS-GGIYLDDIT----LTETPCP---
>1_Bubalus_bubalis_XP_006076190.1 .
CDFEKAN------ICGMIQ---GTR-------------DDTDWVH-----------EDNA
QPGQVDHTLVGQCTGA-----GYFMYL-----------NTS---FGAAEEAAMLESRILY
PKRKQQ-----------C--LQF-FYKMSGSP-------SDRLVVWIRRDDST-------
------------GNVRKLVKLKTFQGDFD------HNWKIAHVTLREE----------KK
FRYLFQGTKGDPQNSS-GGIYLDDIT----LTETPCP---
>1_Sorex_araneus_XP_004605896.1 .
CAFEKTN------ICGMIQ---GTR-------------DDADWIH-----------KDST
QPGEMDHTLGGRCTGA-----GYFMHF-----------ETK---SGKSEDAALLESRILY
PKRKQQ-----------C--LQF-FYRMTGSS-------LDRLTVWVRRDDGT-------
------------GNVRKLFKVQTFQGDQD------QNWKIAHVTLREE----------KK
FRYLFQGTSGDPQNSK-GGIYLDDIT----LTETPCP---
>1_Sarcophilus_harrisii_XP_003769179.1 .
CTFEKQN------ICGMIQ---GTR-------------DDADWIH-----------ERGD
GPGKEDHTLVGRCKEA-----GYFMYF-----------NTS---SGQTEEAALLESRILY
PKRKQQ-----------C--LQF-YYKMTGSP-------LDRLVVWVKRDDST-------
------------GNVRKLVKIQTFQGDNE------YGWKIGHVTLREE----------VK
FRYLFQGTKGDPQNSA-GGIFLDDIT----LTETPCP---
>1_Monodelphis_domestica_XP_007484091.1 .
CSFEKQN------ICGMIQ---GTR-------------DDEDWIH-----------KRGD
SPGQEDHTLVGKCKEA-----GYFMYF-----------NTS---SGMKEEAALLESRILY
PKRKQQ-----------C--LQF-YYKMTGSP-------SDRLVVWVKRDDST-------
------------GNVRKLVKIQTFHDDDND-----HGWKIGQVTLREE----------VK
FRYLFQGSKGDPQNSA-GGIFLDDIT----LTETPCP---
>1_Peromyscus_maniculatus_bairdii_XP_006995013.1 .
CAFEKTN------ICGMIQ---GTR-------------DDDDWVR-----------EDSS
QPGQVDHTLVGQCKAA-----GYFMYF-----------NTS---SGGKDEVALLESRILY
PRRKQQ-----------C--LQF-FYKMTGSP-------ADRLTVWVRRDDGT-------
------------GNVRKLAKIQTFQGDSD------HNWKIAHVTLREE----------KK
FRYLFQGTRGDSGNPE-GGISLDDIT----LTETPCP---
>1_Mus_musculus_BAE37893.1 .
CDFEKTN------VCGMIQ---GTR-------------DDADWAH-----------GDSS
QPEQVDHTLVGQCKGA-----GYFMFF-----------NTS---LGARGEAALLESRILY
PKRKQQ-----------C--LQF-FYKMTGSP-------ADRFEVWVRRDDNA-------
------------GKVRQLAKIQTFQGDSD------HNWKIAHVTL---------------
----------------------------------------
>1_Rattus_norvegicus_NP_037275.1 .
CAFEKTN------ICGMIQ---GTR-------------DDADWVH-----------EDSS
QPGQVDHTLVGRCKAA-----GYFMYF-----------NTS---SGVTGEVALLESRILY
PKRKQQ-----------C--LQF-FYKMTGSP-------SDRLLIWVRRDDNT-------
------------GNVRQLAKIQTFQGDSD------HNWKIAHVTLNEE----------KK
FRYVFQGTKGDPGNSD-GGIYLDDIT----LTETPCP---
>1_Microtus_ochrogaster_XP_005359852.1 .
CAFEKTN------ICGMIQ---GTR-------------DDDDWVH-----------EDSS
RPGQVDHTLVGQCKGA-----GYFMYF-----------NTS---SGVTDEVALLESRILY
PKRKQQ-----------C--LQF-FYKMTGSP-------ADKLSIWVRRDDGT-------
------------GNVRKLVKIQTFQGESD------HSWKIAHVTLTEE----------KK
FRYLFQGTKGDPMNSA-GGIFLDDVT----LTETPCP---
>1_Cricetulus_griseus_EGW10646.1 .
CAFEKTN------ICGMIQ---GTR-------------DDDDWVH-----------EDSS
QPGKVDHTLVGQCKGA-----GYFMHF-----------NTS---SGVTGEVALLESRILY
PKRKQQ-----------C--LQF-FYKMTGSP-------ADRLIVWVRRDDGA-------
------------GNVRKLVRIQTFQGDSD------HNWKIAHVTLTEE----------KK
FRYLFQGTKGDPDNSG-GGISLDDIT----LTETPCP---
>1_Mesocricetus_auratus_XP_005072497.1 .
CAFEKTN------ICGMIQ---GTR-------------DDDDWAH-----------EDSS
QPGKVDHTLVGQCKGA-----GYFMHF-----------NTS---SGVTGEVALLESRILY
PKRKQQ-----------C--LQF-FYKMTGSP-------ADRLIVWVRRDDGA-------
------------GTVRKLARIQTFQGDSD------HNWKIAHVTLTEE----------KK
FRYLFQGTKGDPDNSG-GGIFLDDIT----LTETPCP---
>1_Ornithorhynchus_anatinus_XP_007665174.1 .
CAFEKSN------ICGMIQ---STR-------------DDADWFR-----------GNSN
LLGQDDDTLTGRCKDA-----GYFMYF-----------NTS---SGKETETALLESRILY
PKRSLQ-----------C--LQF-FYRMTGSV-------EDSLAIWVRRDDST-------
------------GNVRKLVKMESFKGNSD------LTWRVGHVALREE----------GK
FRYLFQGTKGNPQNST-GGIFIDDIT----LTETPCP---
>1_Stegastes_partitus_XP_008302529.1 .
CAFEYAS------ICGMIQ---AST-------------DDADWIH-----------TK-S
TVDSEDHTLLGRCRDA-----GYFMHF-----------NTM---SGSPQESALLESRTLY
PKREIK-----------C--LQF-FYKMTGSP-------KDRLVIWIKMDDGT-------
------------GTVRKMKKIHTFYADSD------HTWKIAHVPIEVG----------VK
FRYAFQAVRGDPTSST-GGIYIDDIS----LTETRCPN--
>1_Cynoglossus_semilaevis_XP_008335462.1 .
CAFEFAS------ICGMIQ---AST-------------DDADWVH-----------TK-S
TVGDEDHTLLGRCRDS-----GHFMHF-----------STN---TGKPMESALLESRILY
PKREFQ-----------C--LQF-FYKMTGNP-------KDRLVIWVKMDDST-------
------------GTVRKMKKIHTIYADSD------HTWKIAHVPMEVG----------VK
FRYAFQAVRADPSASA-GGIYIDDIS----LTETLCP---
>1_Tetraodon_nigroviridis_CAG12999.1 .
CTFEKAS------ICGMIQ---TSS-------------DDADWVH-----------RK-S
IVGSEDHTLLGRCKDA-----GYFMHF-----------NTM---AGKPQESALLESRILY
PKRKLQ-----------C--LQF-FYKMTGSL-------KDKLVIWVKMDDGT-------
------------GTVRKMKKIHTFNADAD------HTWKIAHVPMEVG----------VK
FRYAFQAVRGDPSASA-GGIYIDDIS----LSETRCPN--
>1_Oreochromis_niloticus_XP_005449959.1 .
CAFEYAS------ICGMIQ---ASS-------------DDVKWVH-----------TQ-S
SAGALDHTLLGQCRDA-----GYFMHF-----------NTM---TGEPQESAMLESRILY
PKRNLQ-----------C--LQF-FYKMTGGP-------ADRLVIWVKTDDGT-------
------------DTVRRMKKIRTFYADAD------HTWKITHIQLEVD----------VK
FRYAFQAVRGDPSAST-GGIYIDDIS----LTETRCPN--
>1_Oryzias_latipes_XP_004083699.1 .
CAFEYAS------ICGMIQ---AST-------------DDVDWVH-----------TK-S
TADAEDHTLLGRCRDA-----GYFMYL-----------NTR---IGNPQDSALLESRTLY
PKRKIQ-----------C--LQF-FYKMTGNV-------QDKLVIWVKMDDGT-------
------------GVVRSMRKIHTFQADSD------HTWKIAHVQMEME----------VK
FRYAFQAVRGDPSASS-GGIYIDDIS----LTETRCP---
>1_Xiphophorus_maculatus_XP_005812819.1 .
CSFEYAS------ICGMIQ---SSN-------------DDADWVH-----------LK-S
SAGDEDHTLLGRCRDA-----GYFMYF-----------NTR---TGDPLQSALLESRTLY
PKRKLQ-----------C--LQF-FYKMTGST-------QDKLVVWAKMDDGT-------
------------GTVRKMKKIHTFYADSE------HSWKIAHVPLEID----------VK
FRYAFQATRGDPTAST-GGIYIDDIS----LTETHCPN--
>1_Poecilia_reticulata_XP_008396351.1 .
CSFEYAS------ICGMIQ---SSN-------------DDADWVH-----------LK-S
SAGDEDHTLLGRCRDA-----GYFMYF-----------NTR---TGDPLQSALLESRTLY
PKRKLQ-----------C--LQF-FYKMTGSA-------QDKLVVWAKIDDGT-------
------------GTVRKMRKIHTFYANSE------HSWKIAHVPLEID----------VK
FRYAFQATRGDPTSST-GGIYIDDIS----LMETHCPN--
>1_Poecilia_formosa_XP_007567799.1 .
CSFEYAS------ICGMIQ---SSN-------------DDADWVH-----------LK-S
SAGDEDHTLLGRCRDA-----GYFMYF-----------NTR---TGDPLQSALLESRTFY
PKRKLQ-----------C--LQF-FYKMTGSA-------QDKLVVWAKIDDGT-------
------------GTVRKMRKIHTFYADSE------HSWKIAHVPLEID----------VK
FRYAFQATRGDPTSST-GGIYIDDIS----LTETHCPN--
>1_Danio_rerio_AAH85666.1 .
CAFEKIN------ICGMVQ---SST-------------DDGDWVH-----------LK-S
S---EDHTLSGQCRDL-----GYTMHF-----------DTS---SGQAERSALIESRILY
PKRKLQ-----------C--LQF-FYKMTGSA-------KDRLVIWARMDDGT-------
------------GEVRKLKKLQTIWADED------KTWKIAHVPMQVG----------AK
FRYAFQAVKGDSSSSG-GGIFIDDIS----LTETHCP---
>1_Astyanax_mexicanus_XP_007245443.1 .
CTFEYIN------ICGMIQ---SPT-------------DDEDWVH-----------TK-S
TPGSEDHTLIGQCRDA-----GYTMHF-----------DTA---LGTAGGSAMLESRLLY
PKRKLQ-----------C--LQF-FYKMTGSS-------MDRLVIWVKMDDGT-------
------------GTVRKLKKVHTIWGDDD------KGWKIAHVPMDVG----------VK
FRYAFQGVKGDPSNSN-GGMFIDDIS----LVETRCP---
>1_Oncorhynchus_mykiss_CDQ71373.1 .
CSFEYNN------ICGMIQ---SPT-------------DDADWVH-----------TK-S
STGNEDHTLIGQCRDA-----GYYMHF-----------NTK---TGKEDESALLESRILY
PKRHLQ-----------C--LQF-FYKMTGGP-------KDRLVIWVKMDDGT-------
------------GTVRKLKKIHTIWGDAD------HTWRIVHVSMEIE----------EK
FRYAFQGVRGDPST--------------------------
>1_Lepisosteus_oculatus_XP_006626070.1 .
CAFEYIN------ICGMIQ---NPN-------------DDDDWVH-----------TK-S
TPQAEDHTLLGQCKDS-----GFFMYF-----------NTQ---IGQTDESAFLESRTLY
PKRKLQ-----------C--LQF-FYKMTGSP-------KDKLVVWVRMDDKA-------
------------GNVQKLVEVQTFSGDGD------HSWKIAHVPLKAD----------MK
FRYAFQGIRGDPTQST-GGIFIDDIN----LIETRCP---
>1_Xenopus_laevis_NP_001091342.1 .
CSFEYIN------ICGMIQ---GTN-------------DNADWVH-----------EKSK
PG-LEDHTIAGGCRDA-----GYFMHF-----------DTH---SGPAGSTALLESRILY
PKRSEQ-----------C--LQF-FYKMDGSP-------QDKLVIWLRIDDGA-------
------------GNVRKMKKIHTIFGDSD------HNWKIAHVTLKGN----------KK
FRYVFQGVHGDNKTS--GGILLDDIS----LTETPCPN--
>1_Xenopus_laevis_NP_001087439.1 .
CSFEFIN------ICGMIQ---GTN-------------DNADWVH-----------MMSE
PG-LEDHTIAGGCQDA-----GYFMFF-----------DTH---SGPIGSTGLLESRILY
PKRSEQ-----------C--LQF-FYKMERNS-------QDKLVIWLRIDDGA-------
------------GNVRKMRKIHTIYGDRD------NKWKIAHVTLNAD----------KK
FRYVFQGVHVNNKTR--GGILLDDIS----LTETPCPN--
>1_Xenopus_Silurana_tropicalis_NP_001015767.1 .
CTFEYIN------ICGMVQ---GTN-------------DNADWVH-----------EMSQ
PG-SEDHTLAGGCRDA-----GYFMHF-----------DTH---SGPIGSTALLESRILY
PKRSEQ-----------C--LQF-FYKMDGSS-------QDRLVIWLKTDDGA-------
------------GNVRKMRKLHTIYGDSD------RSWKIAHVTLNAN----------KK
FRYVFQGIHGNNKTS--GGISLDDIS----LTETPCPN--
>1_Latimeria_chalumnae_XP_006003740.1 .
CAFEFIN------ICGMIQ---NEH-------------EDDDWVH-----------VKSV
PG-KEDHSLAGQCRDA-----GYYMYF-----------DTK---TGSAGQTALLESRILY
PKRTQQ-----------C--LQF-FYKMTGSP-------LDKLVIWIKMDDGA-------
------------GGVRKMIKVHNFQVDND------HSWKIAHVTLNAN----------AK
FRYIFQGVRGNPANSN-GGIFLDDIS----LMETPCP---
>1_Chrysemys_picta_bellii_XP_005297419.1 .
CAFEFAN------ICGMVQ---GTG-------------DDADWVH-----------KKSS
LAGQEDHTLLGRCKDA-----GSFMYF-----------NTS---SGQADDMALLESRILY
PKRTQQ-----------C--LQF-FYKISGSP-------SDKLVIWVRKDNGT-------
------------GTLNTLVKVKTFQGDSD------HNWKIAHVTLNVQ----------EK
FRYVFQGLRGSHSSSS-GGIFIDDVT----LTETPCP---
>1_Chelonia_mydas_XP_007061788.1 .
CAFEFAN------ICGMVQ---GTG-------------DDADWIH-----------KKSS
LKGQEDHTLLGRCKDA-----GSFMYF-----------STS---SGQAEDMALLESRILY
PKRTQQ-----------C--LQF-FYKISGSP-------LDKLVIWVRKDNGT-------
------------GTVNMLVKVKTFQGDSD------HNWKIAHVTLNVQ----------EK
FRYVFQGLSGNPSSSS-GGIFIDDVT----LTETPCPH--
>1_Pelodiscus_sinensis_XP_006120755.1 .
CAFEFPN------ICGMVQ---GPG-------------DDADWVH-----------KKSS
LAGQEDHTLVGRCKDA-----GSFMYF-----------DTG---SGKAEDTALLESRILY
PKRTQQ-----------C--LHF-FYKISGSP-------SDKLVIWVRKDNGT-------
------------GAVNKLVKVKTFQGDND------QNWKIAHVTLNVQ----------EK
FRYVFQGLRGNHNSSS-GGIVIDDVT----LTETPCP---
>1_Alligator_mississippiensis_XP_006275821.1 .
CAFEHAN------ICGMVQ---GTR-------------DDADWVH-----------QKSS
LVEQGDYTLAGRCKDA-----GYVMYF-----------DTR---SGRVENAAILESRILY
PKRAQQ-----------C--LQF-FYKMTGSL-------LDKLIIWVKQDDGT-------
------------GNVRQLSKVKTFQGDAD------LNWKIAHVTLSVQ----------KK
FRYLFQGLSGNPNISS-GGISIDDVT----LTETPCP---
>1_Alligator_sinensis_XP_006035352.1 .
CAFEHAN------ICGMVQ---GTR-------------DDADWVH-----------QKSS
LVEQGDYTLAGRCKDA-----GYVMYF-----------DTS---SGRAENAAILESRILY
PKRAQQ-----------C--LQF-FYKMTGSP-------LDKLIIWVMQDDGT-------
------------GNVRQLSKVKTFQGDAD------LNWKIAHVTLSVQ----------KK
FRYLFQGLSGNPNISS-GGISIDDVT----LTETPCP---
>1_Meleagris_gallopavo_XP_003204704.1 .
CSFEYEN------ICGMIQ---GTR-------------DDLDWVH-----------QQSS
PTGEKDHTLSGRCTDA-----GYFMYF-----------NTS---SGNAEEVAVLESRILY
PKRTQQ-----------C--LQF-FYKMSGSS-------SDKLVIWTKEDDGT-------
------------GNVRKMRKIETFQADND------HDWKIAHVTLNAQ----------KK
FRYLFQGLKGNPSSSS-GGIIIDDIT----LTETPCP---
>1_Gallus_gallus_NP_001264650.1 .
CSFEYEN------ICGMIQ---GTR-------------DDLDWVH-----------QQSS
PTGEEDHTLSGRCTDA-----GYSMYF-----------STS---SGNAEEVAVLESRILY
PKRTQQ-----------C--LQF-FYKMSGSS-------SDKLIIWTKEDDGT-------
------------GNVRKMRKVETFQADDD------HNWKIAHVTLNAQ----------KK
FRYLFQGLKGNPSSSS-GGIIIDDIT----LTETPCP---
>1_Anas_platyrhynchos_EOA97043.1 .
CSFELEN------ICGMIQ---STR-------------DDQDWVH-----------QQSS
AAGQEDHTVSGRCSDA-----GYFMYF-----------DTS---SGNAEEAAVLESRILY
PKRTQQ-----------C--LQF-FYKITGSP-------SDKLIIWLKEDDGT-------
------------GDVRTMRKIQTFQADND------HNWKIAHVTLSAQ----------KK
FRYLFQGLKGNPSDSS-GGIIIDDVT----LTETPCP---
>1_Columba_livia_EMC80533.1 .
CSFELDN------ICGMIQ---GTK-------------DDLDWVH-----------QQSS
ANGEEDHTLSGRCRDA-----GYFMYF-----------STN---SGQADEVAVLESRILY
PKRTQQ-----------C--LQF-FYKITGSL-------SDKLVIWLKEDDGT-------
------------GNIRKMRRIQTFQADND------YNWKIAHVTLNAQ----------KK
FRYLFQGLKADPSSSS-GGIAIDDVT----LTETPCP---
>1_Falco_cherrug_XP_005441614.1 .
CSFEFDN------ICGMIQ---GAR-------------DDLDWIH-----------QQSG
ATGQDDHTLSGRCRDA-----GFFMYF-----------STS---SGKADEVAVLESRILY
PKRTQQ-----------C--LQF-FYKITGSL-------SDKLVIWLKEDDGT-------
------------GNVRKMRKIQTFQADND------SDWKIAHVTLNAQ----------RK
FRYLFQGLKGDPSSSA-GGIAIDDVT----LTETPCP---
>1_Melopsittacus_undulatus_XP_005146486.1 .
CSFEIEN------ICGMIQ---GTK-------------DDLDWVH-----------QQSS
AAGQEDHTLSGHCRDA-----GYVMYF-----------STS---SGKADEVAILESRILY
PKRTQQ-----------C--LQF-FYKTTGSL-------SDKLIIWLKEDDGT-------
------------GNVRKLRKIQTFQADDD------YNWKIAHVTLNAQ----------KK
FRYLFQGVKGNPSSSS-GGIAIDDVT----LTETPCP---
>1_Ficedula_albicollis_XP_005044382.1 .
CSFELEN------ICGMIQ---GTN-------------HDQDWVH-----------QQGS
MTGQEDHTFSGRCRDA-----GYFMYF-----------NTN---SGQAGEVAILESRILY
PRRTQQ-----------C--LQF-FYRTTGSP-------SDKLIIWLKEDDGT-------
------------GNIRKMRKIQTFQADSD------SSWKIAHVTLNAQ----------KK
FRYLFQGLKGSPSSSL-GGIAIDDVT----LTEMPCP---
>1_Pseudopodoces_humilis_XP_005521873.1 .
CSFEFEN------ICGMIQ---GTN-------------HDEDWVH-----------QQGS
MMGQEDHTLSGQCRDA-----GYFMYF-----------NTN---SGQADEVAVLGSRILY
PRRTQQ-----------C--LQF-FYRTTGSP-------SDKLIIWLKEDDGT-------
------------GNIRKMRKIQTFQADSD------SNWKIAHVTLNAQ----------KK
FRYLFQGLKGNPSSSS-GGIAIDDVT----LTETPCP---
>1_Zonotrichia_albicollis_XP_005485137.1 .
CSFELEN------ICGMIQ---GTQ-------------RDQDWVH-----------QKGS
VMGQEDHTLSGRCRDA-----GYFMYF-----------NTN---SGQANEVAILESRILY
PKRTQQ-----------C--LQF-FYRTTGSP-------SDKLIIWLKEDDGT-------
------------GNIRKMRKIQTFQADSD------SNWKIAHVTLNAQ----------KK
FRYFFQGLKGNPSSSL-GGIAIDDVT----LTETPCP---
>1_Geospiza_fortis_XP_005418468.1 .
CSFELEN------ICGMIQ---GTK-------------HDQDWIH-----------QQGS
VMGQEDHTLSGHCRDA-----GYFMYF-----------STN---SGQADEVAILESRILY
PKRTQQ-----------C--LQF-FYRTTGSP-------SDKLIIWLKEDDGT-------
------------GNIRKMRKIQTFQADSD------SNWKIAHVTLNAQ----------KK
FRYLFQGLKGNPSSSL-GGIAIDDVT----LTETPCP---
>1_Taeniopygia_guttata_XP_002189330.2 .
CSFELEN------ICGMIQ---GTK-------------HDQDWVH-----------QQGS
VTGQEDHTLSGHCRDA-----GYFMYF-----------NTN---SGQADEVAILESRILY
PKRTQQ-----------C--LQF-FYRTTGSP-------SDKLIIWLKEDDGT-------
------------GNIRKMRKIQTFQADSD------SNWKIAHVTLNAQ----------KK
FRYLFQGLKGNPSSSS-GGIAIDDVT----LTETPCP---
>1_Astyanax_mexicanus_XP_007245448.1 .
CAFEQIN------ICGMIQ---NEN-------------DDDDWVQ-----------TL-S
STDINDHTLGGQCRDA-----GYFMKF-----------DTA---NKEVGHSAILESRILY
PKRGYQ-----------C--LQF-FYRIIGGP-------GDMLVIWLRMDDGT-------
------------GTVRKPRKVHTIHGDDN------SSWKIAHVTLNTE----------DK
FRYFFQGTVTSKKAF--GGILIDDII----LSETTCP---
>1_Danio_rerio_NP_001122199.1 .
CAFEQIN------ICGMIQ---NDE-------------DDADWVQ-----------TL-S
STDLKDHTLGGQCRDS-----GYFMKF-----------DTD---NKTEGHSALLESRILY
PKRNQQ-----------C--LEF-FYRMSGEP-------GDKLIIWVRTDDGT-------
------------GNVNKVRKVHTITGHGD------NSWNIAQVTLNVK----------EK
FRYFFQGIVGPNKTS--G-IFIDDII----LTETSCPN--
>1_Lepisosteus_oculatus_XP_006626071.1 .
CSFELNN------ICGMIQ---NEE-------------DSANWGH-----------TL-S
VPGIEDHTLLGRCRDA-----GYFMHF-----------DAS---NGQVGRSALLESRILY
PKRNQQ-----------C--LEF-FYKIKGDP-------KDLLVIWIKMDDGS-------
------------GNLRKLVKVKTIKGDGQ------DSWKIAHVNLNVR----------SK
FRYIFQGIVGSQNTT--GGIFVDDVT----LTETKCP---
>1_Oryzias_latipes_XP_004083677.1 .
CTFELIN------ICGMIQ---SEM-------------DTADWVQ-----------TL-G
SPADADHTLAGRCRDS-----GYFMKF-----------ETS---SGDVGNSALLESRILY
PKRDVQ-----------C--LEF-FYRMTGAA-------GDKLVIWIRADDGT-------
------------GNVQSLRRIHTITGDGD------STWKIAHVSLKVI----------EK
FRYIFQGVRGSLSSS--GAIFIDDIT----LSETVCP---
>1_Takifugu_rubripes_XP_003976949.1 .
CAFELIN------ICGMIQ---NDG-------------DNSDWVQ-----------TL-S
TPTDTDQTLAGRCRDS-----GYYMKF-----------DTS---SGPAGNSALLESRILY
PTREEQ-----------C--LQF-FYKMTGVP-------GDRLVIWVRTDDGT-------
------------GNITSVKKIHTITGDGD------AAWKIAHVTLKVT----------DK
FRYFFQGIKGSNSSY--GAILIDDIT----LTETVCP---
>1_Oreochromis_niloticus_XP_005449963.1 .
CSFELIN------ICGMIQ---NEE-------------DNANWVQ-----------TL-S
SPVDTDHTLAGRCRDS-----GYFMKF-----------DTS---LGDAGKSALLESRILY
PKRDEQ-----------C--LQF-FYKMTGGP-------GDKLVIWIRTDDGT-------
------------GTVHSVEKIHTIIGDGD------DTWKIAQVTLKVT----------KK
FRYLFQGIRGSSASS--GSILIDDIT----LTETICP---
>1_Cynoglossus_semilaevis_XP_008335464.1 .
CSFELIN------ICGMIQ---NEN-------------DNADWVQ-----------VL-S
NPAEPDNTLGGRCRDS-----GYFMKF-----------DTS---SGAVGKSALLESRILY
PKRDEQ-----------C--LEF-FYKMSGAA-------GDKLVVWIRADDGT-------
------------GTVRHVRKIHTITGDGD------NAWKIVHVPLKMT----------KK
FRYFFQGIRVSASSS--GAILLDDIT----LREASCPN--
>1_Stegastes_partitus_XP_008302527.1 .
CSFELIN------ICGMIQ---NED-------------DNADWVQ-----------TL-S
SPVDTDHTLGGRCRDS-----GYFMKF-----------DTS---SGTAGSSALLESRILY
PKRDEQ-----------C--LQF-FYKMTGAA-------GDKLVIWIRTDDGT-------
------------GAVRNPKKIHTITGDGD------DAWKIAHMTLKVT----------EK
FRYFFQGIRGSASSS--GAILVDDIT----LTEAVCP---
>1_Xiphophorus_maculatus_XP_005812818.1 .
CSFELIN------ICGMIQ---NED-------------DNADWVQ-----------TL-S
SPSDGDHTLEGRCRDS-----GYFMKF-----------DTS---SGAVGSSALLESRILY
PKRSEQ-----------C--LQF-FYKMTGAA-------GDKLVIWIRSDDGT-------
------------GAVNTIRKIHTITGNGD------DAWKIAHVNLKMS----------KK
FRYVLQGIRGSAGSS--GAILIDDIT----LTETVCP---
>1_Poecilia_formosa_XP_007567798.1 .
CSFELIN------ICGMIQ---NED-------------DNTDWVQ-----------TL-S
SPSDGDHTLEGRCRDS-----GYFMKF-----------DTS---SGAVGSTALLESRILY
PKRSEQ-----------C--LQF-FYKMTGAA-------GDNLVIWIRSDDGT-------
------------GAVNTIRKIHTITGDGD------DAWKIAHVNLKMS----------KK
FRYIFQGIRGSAGSS--GAILIDDIT----LTETVCP---
>1_Poecilia_reticulata_XP_008396350.1 .
CSFELIN------ICGMIQ---NED-------------DSTDWVQ-----------TL-S
SPIDGDHTLEGRCRDS-----GYFMKF-----------DTS---SGAVGSSALLESRILY
PKRSEQ-----------C--LQF-FYKMTGAA-------GDNLVIWIRSDDGT-------
------------GAVNIIRKIHTITGDGD------DAWKIAHVNLKMS----------KK
FRYIFQGIRGSAGSS--GAILIDDIT----LTETVCP---
>1_Python_bivittatus_XP_007426854.1 .
CSFESIN------ICGMVQ---NGR-------------DDKDWQH-----------TLIT
SQDNKNN-----CLEK-----EHVMSF-----------DTT---KGLSGETAILESRILY
PRRNEK-----------C--LQF-YYKFDGSP-------KDELIVWIKTDDGT-------
------------GNIRKTMQLKNIHADGE------KQWNLANIPFNSR----------TK
FRYAFQGLKGDPNNSN-GGIHIDDVT----LTETQCP---
>1_Ophiophagus_hannah_ETE61590.1 .
CSFESIS------ICGMVQ---NRR-------------DDKDWEH-----------TLTT
TRDNNNH-----CLEK-----EYVMSF-----------DTT---KGLSGETAILESRIFY
PKRNEK-----------C--LQF-FYKFDGSP-------KDELIVWLKTDDGT-------
------------GNFRKSIKVKSIHGDGE------KQWNFANIPFNTR----------TK
FRYAFHGLKGDPQNSK-GGIHIDDIT----LTETQCP---
>1_Anolis_carolinensis_XP_008114831.1 .
CSFESIN------ICGMIQ---NAK-------------DDADWQH-----------TVIS
NGGNNLVGH---CPEM-----GYFMRL-----------DTT---AGQSGDSAILESRILY
PRRNEK-----------C--LQF-FYKFDGSL-------QDELIIWIKSDDGT-------
------------GSVRKTAKLQAISADGE------RNWNLATIPFRIK----------TK
FRYVFHGIKGNTSSSI-GGVNIDEVS----LTETQCP---
>1_Alligator_sinensis_XP_006035351.1 .
CTFENIN------ICGMVQ---GEQ-------------DDADWGH-----------TL-G
KPGNEDHTLLGHCKDG-----GYFMHL-----------DTR---TGNASQSALLESRVFY
PKRKEK-----------C--LQF-FYKLNGSP-------QDKLVIWVKMDDGT-------
------------GNVRKMVKLHTIQADGK------HHWKLSNIPFNVQ----------TK
FRYAFQGIKGDPASSS-GGITIDDIS----LTETKCP---
>1_Alligator_mississippiensis_XP_006275822.1 .
CTFENIN------ICGMVQ---GEQ-------------DDADWGH-----------TL-G
KPGNEDHTLLGHCKDG-----GYFMHL-----------DTR---TGNASQSALLESRVFY
PKRKEK-----------C--LQF-FYKLNGSP-------QDKLVIWVKMDDGT-------
------------GNVRKMVKLHTIQADGK------HHWKLANIPFNVQ----------TK
FRYAFQGIRGDPASSG-GGITIDDIS----LTETKCP---
>1_Falco_peregrinus_XP_005239242.1 .
CSFEFLS------ICGMVQ---SRQ-------------DGANWEH-----------TL-G
RPGEEDHTLVGSCAGR-----GYFMHL-----------DTK---TGHAGQSALLESRILY
PRKKEK-----------C--LQF-FYRLNGNP-------QDKLVIWIKKDDGT-------
------------GNVRQMEKLHTITADGE------HHWKLASIPFGVQ----------TK
FRYGFQGIRGDPAQSA-GGIAIDDTS----LTETNCP---
>1_Anas_platyrhynchos_XP_005025603.1 .
CSFEYIN------ICGMVQ---SGQ-------------DDADWDH-----------TL-G
KAGEEDHTLLGNCADR-----GYFMSF-----------DTK---LGHAGQAALLESRILY
PRRKEK-----------C--LQF-FYRLNGSP-------QDKLVIWVKKDDGT-------
------------GNVRRMEKLHTITADGE------HHWKLANIPFSVQ----------TK
FRYGFQGIRGDPATSA-GGIAIDDTS----LTETNCP---
>1_Oncorhynchus_mykiss_CDQ71371.1 .
CAFETVN------TCGMIQ---NRN-------------DDGDWVR-----------TM-S
QPGSHDHTLIGQCKDA-----GFFMNF-----------YTD---TGRAGDSAFLESRVLH
PKRNLQ-----------C--LQF-FYKMTGSS-------KDKLVVWTRKEDAK-------
------------GKVLSPTAAGNFIGDDD------HSWKIAHVPLTMD----------SK
FRYAFQGIRGDPANSL-GGIQVDDIT----LAETRCP---
>1_Astyanax_mexicanus_XP_007245446.1 .
CSFETLG------ICGMVP--RNQE-------------NGVQWVH-----------SR-S
SSQSPDHTLVGQCRDA-----GHYMFF-----------STN---SGKAGDSAFLESRTLY
PKRKLQ-----------C--LQL-FYKMTGSP-------KDELVIWTKQIESD-------
------------GTP-TGKAIATLNGDGD------HSWKIAHVPLSMN----------GK
SFYAFQGISGDPSHSS-GGILLDDVT----LAETQCP---
>1_Anolis_carolinensis_XP_008115352.1 .
CDFESAD------LCGLVQ---EPR-------------DDAVWLH-----------KK-N
EPMEQNHTQRQECKDA-----GHFMYF-----------NTS---CGKQGDTAVLESRILH
PTRNYH-----------C--LQY-FFKMTGSP-------QDRLAVWIKKDDGT-------
------------GKIRRLIKVRTFQGDND------HNWKIAHVNFRCQ----------KK
FRFLFYGLKGNPDDSN-GGIFIDDLT----LSEAQCP---
>2_Python_bivittatus_XP_007426854.1 .
CDFESAS------ICGLVQ---ENR-------------ADPGWVH-----------KK-S
SPLEQVHSLTEQCKVK-------------------------------KGEAAILQCQILY
QRGKKI-----------S--LQF-FFKITGSH-------QDRLVVWVKKDDGT-------
------------GKICRLMKVRTFQGDDS------YDXKIVHEILKSK----------KK
FKYLFCGLKGNPGDSS-GGISIDDLT----LSETLCP---
>1_Poecilia_formosa_XP_007557357.1 .
CGFSNGS------MCQMSR---CSG-------------FGSGWEVVT---------QAPG
GPSS-DHTTLPSGSEDYGQQTGYFIHA-----------STA---SGQEGDSARLETEVVK
PTRACNVQ---------C--LQF-YYFHSGNE-------ADELNIWIKEFENDRDTT---
------------GTLRLMGQITGSPT---------SHWKIHHVSLNAT----------KD
FQVVFEVRKGAGIST--GGFSIDDIN----LSETECPH--
>1_Poecilia_reticulata_XP_008429431.1 .
CGFSNGS------MCQMSH---CSE-------------GGSGWEVVT---------QAPG
GPSS-DHTTLPSGSEDYGQQTGYFMHA-----------STA---SGQEGDSARLETEVVK
PTRACNVQ---------C--LQF-YYFHSGNE-------ADELNIWIREFENDQDTT---
------------GTLRLMGQITGSRT---------SHWKIHHVSLNAT----------KD
FQVVFEVQKGAGIST--GGFSIDDIN----LSETECPH--
>1_Poecilia_formosa_XP_007564768.1 .
CGFSNGM------MCQMSR---CSQ-------------GGIGWEVVT---------QVHG
GPSS-DHTSLPSGNGENGKEPGYFIHV-----------STA---SGQEGDSAQLETEVVK
PTRACNVQ---------C--LQF-YYFHSGNK-------ADELNIWIREFENEQDTT---
------------GTLRLMGQITGSPT---------SHWKIHHVSLNAT----------KD
FQVVFEVRKGAGIST--GGFSIDDIN----LSETECPH--
>1_Poecilia_formosa_XP_007553840.1 .
CGFSNKD------FCQMNH---CSQ-------------SGNGWELVT---------KANG
GPSS-DHTSLPNGKGDQGEELGFFMHA-----------STA---SGQEGQSARLETKIMR
PSRRCNIQ---------C--LQF-YYYHSGNK-------ADELNIWIREFD-EQDSN---
------------GTLRLMEQISGFPT---------SHWKLHHVSLNAT----------KD
FQVVFEVRKGEGNST--GGFSVDDIN----LSETECPH--
>1_Poecilia_formosa_XP_007553836.1 .
CGFSNKD------LCQMNH---CSQ-------------SGNGWELVT---------KANG
GPSS-DHTSLPNGNGDQGEELGFFMHA-----------STA---SGQEGQSARLETKIMR
PSRRCNIQ---------C--LQF-YYYHSGNK-------ADELNIWIREFD-EQDTK---
------------GTLRLMEQISGPPT---------SHWKLHHVSLNAT----------KD
FQVVFEVRKGAGSST--GGFSVDDIN----LSETECPH--
>1_Poecilia_formosa_XP_007553841.1 .
CDFSNGM------MCQMSQMSSCAQ-------------SDSEWEVVT---------QVSS
GPST-DHTTLPAGNGENGQETGYFIHA-----------STS---SGQEGDSAWLGTKIMS
TQRECKVQ---------C--LQF-YYFHSGNE-------SDELNIWIREFQDEHDTR---
------------GTLRLMGQITGPPT---------SHWKLHHVSLNAT----------KN
FQVVFEVRKGAGNST--GGFSIDDIN----LSETECPH--
>1_Poecilia_reticulata_XP_008429468.1 .
CDFSNGM------MCQMSQMSSCAQ-------------SGSEWEVVT---------EVSS
GPST-DHTTLPAGTGENGQKTGYFIYA-----------STS---SGQEGDSAWLGTKIMS
TQRECKVQ---------C--LQF-YYFHSGNE-------SDELNIWIREFQDEHDTR---
------------GTLRLMGHITGLPT---------SHWKLHHVSLNAT----------KN
FQVVFEVQKGAGNSA--GGFSIDDIN----LSETECPH--
>1_Poecilia_formosa_XP_007553837.1 .
CDFSNGM------MCQMSQMSSCAQ-------------SDNKWEVVT---------QVSR
GPSS-DHTTLPAGSKDNGQETGYFIHA-----------NTA---SGEEGDSAWLETQIMS
TKRECKVQ---------C--LQF-YYFHSGNE-------QDELNIWIREFQDEHDTK---
------------GTLRLMGQITGQST---------YHWQIHHVSLNAP----------KN
FRVVFEVRKGAGNSA--GGFSIDDIN----LSETECPH--
>1_Poecilia_reticulata_XP_008429469.1 .
CDFSNGM------MCQMSEISSCAQ-------------SDKKWEVVT---------QVSR
GPSS-DHTSLPAGNKDNGQETGYFIHA-----------STA---SGQKGDSAWLETQIMT
TKRECKVQ---------C--LQF-YYFHSGNE-------LDELNIWIREFQDEHDTK---
------------GTLRLMGQITGQPT---------YHWQIHHVSLNAA----------KN
FQVVFEVRKGAGNSD--GGFSVDDIN----LSETECPH--
>1_Stegastes_partitus_XP_008302147.1 .
CDFSNGT------MCEMNQ---CSQ-------------SGNGWEMVT---------QAVG
GPSS-DHTSLPSGSNKAGDKSSYFMHA-----------STA---SGKPGDSAWLETKMTS
PQRDCHVQ---------C--LQF-YYYHSGSE-------SDVLNIWIREFQDEKDNK---
------------GTLRLMGQITGPQT---------SHWKLHHVSLNAT----------KH
FQVEFEVRQGKGSSK--GGFSIDDIS----LSELECPH--
>1_Oreochromis_niloticus_XP_005466295.1 .
CGFTDGT------MCQMSN---CSQ-------------SSNRWEMVK---------DVYG
GPNS-DHTNLPSGNGNQGQDAGYFMHA-----------STR---SGQEGDSAWLETKRMS
LQRDCHVQ---------C--LQF-YYYHNGSE-------SDELNIWIREFQDNLDAT---
------------GTLYLMGQITGKPT---------SHWTLHHVPLNAT----------KQ
FQVEFEVRKGAGNST--GGFSIDDIN----LSELECP---
>1_Oreochromis_niloticus_XP_003460282.2 .
CGFINGN------TCQMNR---CSK-------------SGNGWEMVT---------AVYS
GPSS-DHTNLPSGNGNQGQDAGFFVYA-----------STE---SGQEGDSAWLETKRMS
PQRECHVQ---------C--LQF-YYYQNGSE-------SDELNIWIREFQDERDST---
------------GTLYLMGQITGPPT---------SHWTLHHVLLNAT----------KQ
FQVEFEVRKGAGNST--GGFSIDDIN----LSELECP---
>1_Neolamprologus_brichardi_XP_006808258.1 .
CGFTNGT------MCQMNR---CSK-------------SGNGWEMVT---------GVYG
GPSS-DHTNLPSGNGGQGQDAGYFMYA-----------STE---SGQKGDSAWLETKRMS
PQRKCRVQ---------C--LQF-YYYNNGSQ-------TDELNIWIREFQDKWDST---
------------GSRYLMGQISGPPT---------SRWTLHHVPLNAT----------KQ
FQVEFEVRKGAGNST--GGFSIDDIN----LSELECP---
>1_Oreochromis_niloticus_XP_005455407.1 .
CGFTNGT------MCQMNR---CSK-------------SGNGWEMVT---------GVYG
GSSS-DHTNLPNGNGNQGQDAGYFMYA-----------GTV---SGQEGDSAWLETKRMS
PQRKCHVQ---------C--LQF-YYYHSGSE-------TDKLNIWIREFQDNWDST---
------------GTLYLMGQITGPPT---------SHWTLNHVPLNAT----------KQ
FQVEFEVRKGAGNSA--GGFSIDDIN----LSELECP---
>1_Maylandia_zebra_XP_004551164.1 .
CGFTNGT------MCQMNR---CSK-------------SGNGWEMVT---------GVYG
GPSS-DHTNLPSGNGNQGQDAGYFMYA-----------STG---PGQEGDSAWLETKRMS
PQRECHVQ---------C--LQF-YYYHNGSQ-------TDELNIWIREFQDEWDST---
------------GTRYLMGQISGPPT---------SHWTLHHVPLNAT----------KQ
FQVEFEVRKGAGNST--GGFSIDDIN----LSELECP---
>1_Oreochromis_niloticus_XP_005466729.1 .
CGFTNGT------MCQMNR---CSK-------------SGNGWEMVT---------GVYG
GPSS-DHTNLPNGNGNQGQDAGYFMYA-----------STE---SVQEGDSAWLETKRMS
PQRECHVQ---------C--LQF-YYYHNGSK-------SDELNIWIREFQDERDST---
------------GTLYLMGQITGPPT---------SHWTLHHVPLNAT----------KQ
FQVEFEVRKGAGNST--GGFSIDDIN----LSELECP---
>1_Oreochromis_niloticus_XP_005455408.1 .
CGFTNGT------MCQMNR---CSK-------------SGNGWEMVT---------GVYG
GPSS-DHTNLPSGNGGQGQDAGYFMYA-----------STE---SGQEGDSAWLETKRMS
PQRECHVQ---------C--LQF-YYYHNGSK-------SDELNIWIREFQDQWDST---
------------GTLYLMGQISGPPT---------SHWTLHHVPLNAT----------KQ
FQVEFEVRKGAGNST--GGFSIDDIN----LSELECP---
>1_Tetraodon_nigroviridis_CAF95506.1 .
CSFSGGS------ACEMSK---CED-------------GDVVWTMVT---------QADG
GPSR-DHTHLPNGNGSQGV--GYFMHA-----------NTA---AGMEGDSAWLETKRLT
[truncated: 76,306 more chars]
