# Supplementary material for: Origin and Diversification of Meprin Proteases
Source: PLoS One. 2015 Aug 19;10(8):e0135924. doi: 10.1371/journal.pone.0135924 (PMC4545420; doi:10.1371/journal.pone.0135924)
Supplement: S5 Table — (FASTA) [file pone.0135924.s005.fasta]

>1_Poecilia_formosa__XP_007557357.1 .
WTS-PVPYVLDEGLDLRAKGVIMRAFDQFRVKSCIDFKPWDSEDYYINIKKADGCLSYIG
RVFANGQDLSIGAGCDTIATVEHEILHALGFYHEQSRYDRDDYVRIVFANIQTGKESNFR
KVESDVSTTHGVPYDYTSVMHYGKDAFNNGNGNRTTIITIDPKYQDVIGQRLDMSPSDAL
ELNLLYNCNTTIASKFYCGFSNGSMCQMSR---CSGFGSGWEV--------VTQAPGGPS
SDHTTLPSGSEDYGQQTGYFIHASTASGQEGDSARLETEVVKPTRACNVQCLQFYYFH--
-SGNEADELNIWIKEFENDRDTTGTLRLMGQ-ITGSPTS----HWKIHHVSLNATKDFQV
VFEVRKGAGIST-GGFSIDDINLSETECPHFVWQIDDLENLLNTSSSGT--QIYSKRQFS
KDGYAYRVATILYKT-------YIGMYVQLLSSQNDDQLQ--YPCLQRHMIFQLLDQTPN
KQLQMSKESTLVSDKTQ---VRPGTNTSIWDNPRETG--IALFYDKRELVYGGRVLWGSN
PFTTLQELQS-REFLKGGSAIFMF
>1_Poecilia_reticulata__XP_008429431.1 .
WTS-PVPYVLDZGLDLRAKGVIMRAFDQFRVKSCIDFKPRDSENYYINIKKLDGCWSYIG
RIFANGQDLSIGAGCDYIAIVEHEILHALGFYHEQSRYDRDDYVRIVFANILSGTEYNFN
KVESAVSTTHGVPYDYMSVMHYGKDAFNNGNGNRTTIITIDPKYQDVIGQRLDMSPSDAL
ELNLLYNCNTTIVSKFYCGFSNGSMCQMSH---CSEGGSGWEV--------VTQAPGGPS
SDHTTLPSGSEDYGQQTGYFMHASTASGQEGDSARLETEVVKPTRACNVQCLQFYYFH--
-SGNEADELNIWIREFENDQDTTGTLRLMGQ-ITGSRTS----HWKIHHVSLNATKDFQV
VFEVQKGAGIST-GGFSIDDINLSETECPHVVXQIDDLENLLNTSSFGTX--IYSPXQYS
KDGYAYXVAXILXXT-------YIGMXVQLLSGKNDDQLQ--FPCLQRHMIFQLLDQTPN
KQLQMSKESTFVSDITQ-----VASGTSIWDNPRETG--VALFFDNEELVYGGRVLWGVN
PFTTVQELQS-REFLKGGSAIFMF
>1_Poecilia_formosa__XP_007564768.1 .
--------------DLRAKGVILRAFEQFRVKSCIDFKPWDSEDYYINFQKLDGCWSYVG
RVLANGQPLSIGEGCDTIAIVEHEILHALGFYHEQSRYDRDDYVRIISANIQAGAENNFK
KVGSDNSTTHGVPYDYMSVMHYGKNAFTNGNG--ATIITIDPKYQDVIGQRLEMSPRDAL
ELNLRYNCKSSVAFNSYCGFSNGMMCQMSR---CSQGGIGWEV--------VTQVHGGPS
SDHTSLPSGNGENGKEPGYFIHVSTASGQEGDSAQLETEVVKPTRACNVQCLQFYYFH--
-SGNKADELNIWIREFENEQDTTGTLRLMGQ-ITGSPTS----HWKIHHVSLNATKDFQV
VFEVRKGAGIST-GGFSIDDINLSETECPHAVWQIDDLENLLNTSSSGT--IMYSPRQFS
KDGYAYRVAASISGP-------NVFMYVQLLSSQNDDRLQ--YPCLQRLIILQLLDQTPN
KQLQMSKERTLVTD-----------GYFYWNNPREIS--QETFYENGELVYAGYL--LVV
LSTTSEELSS-REFLKGESAIVMF
>1_Poecilia_reticulata__XP_008429466.1 .
WTF-PVPYVLDKGLDLRARGVILRALDQFRVKSCIDFKPRDSEAYYLNIQKLDGCWSYIG
RTFSNGQDLSIGQNCDYVAIVEHELLHALGFYHEQSRYDRDNHVQIEYSNILAGMEHNFR
KVGSQDSTTHGSPYDYMSVMHYSKNAFSNGNG--PTIITINQAFQDVIGQRVEMSPSDVQ
ELNLLYKCTSSVAFKFYCGFSNKDLCQMNH---CSQSGNGWEL--------VTKANGGPX
SDHTSLPNGXGDQGEELGFFMHASTASGQEGQSARLETKIMRPSRRCNIQCLQFYYYH--
-SGNKADELNIWIREFDEQDNK-GTLRFMEQ-ISGPPTS----HWKLHHVSLNATKDFQV
VFEVRKGAGSTT-GGFSVDDINLSETECPHMTLQIDEIEKTLSTSATGT--RIYSPRLYS
KDGYAYRVAAILYKT-------YVGMYVQLLSGKYDSQLT--WPCLQREMSFTLLDQTPN
MQLQMSKQQSFVSLQTH----TDSSGTIVWDNPRETG--AALFYENGELVYGGLL-YGYG
KFATLEELRS-REVLKGGSAIFMF
>1_Poecilia_formosa__XP_007553836.1 .
WTF-PVPYVLDKGLDLKARGVILRAFDQFRVKSCIDFKPRDSEEFYLNIQKLDGCWSYIG
RIFSNGQDLSIGQNCDYVAIVEHEILHALGFHHEQSRYDRDNHVQIEYSNILAGKEHNFR
KVGSQDSTTHGSPYDYMSVMHYSKNAFSNGNG--PTIITINQAFQDLIGQRVEMSPSDVQ
ELNLLYKCNSSVTFKFYCGFSNKDLCQMNH---CSQSGNGWEL--------VTKANGGPS
SDHTSLPNGNGDQGEELGFFMHASTASGQEGQSARLETKIMRPSRRCNIQCLQFYYYH--
-SGNKADELNIWIREFDEQDTK-GTLRLMEQ-ISGPPTS----HWKLHHVSLNATKDFQV
VFEVRKGAGSST-GGFSVDDINLSETECPHVTLQIDEIEETLSTSASGT--RIYSPRRYS
KEGYAYRVAAILYKT-------YVGMFVQLLSGKYDSQLT--WPCLQREMSFTLLDQNPN
MQLQMSKQQSFASLQTH----TSSSGTNVWDNPRETG--TALFYENGELVYGGLF-YGYG
NFATLEELRS-REVLKGGSAIFMF
>1_Poecilia_formosa__XP_007553840.1 .
WTF-PVPYVLDKGLDLRARGVILRAFDQFRVKSCIDFKPRDSEEYYLNIQKLDGCWSYIG
RIFSNGQDLSIGQNCDSVAIVEHEILHALGFYHEQSRYDRDNHVQIEYSNILAGKEHNFR
KVASQDSTTHGSPYDYMSVMHYSKNAFTNGNG--PTIITINQTFQDLIGQRVEMSPSDVQ
ELNLLYKCNSSVTFKFYCGFSNKDFCQMNH---CSQSGNGWEL--------VTKANGGPS
SDHTSLPNGKGDQGEELGFFMHASTASGQEGQSARLETKIMRPSRRCNIQCLQFYYYH--
-SGNKADELNIWIREFDEQDSN-GTLRLMEQ-ISGFPTS----HWKLHHVSLNATKDFQV
VFEVRKGEGNST-GGFSVDDINLSETECPHLTLQIDEIEKTLSTSASGT--RIYSPRRYS
KEGYAYRVAAILYKT-------YVGMFVQLLSGKYDSQLT--WPCLQREMSFTFLDQTPN
MQLQMSKQQSFVSLQTH---TDSSSGTNVWDNPRETG--TALFYENGELVYGGLL-YGYG
NFATLEELRS-REVLKGGSAIFMF
>1_Poecilia_formosa__XP_007553837.1 .
WKS-PVPYVLDESLDLNAKGVILRAFDQFRVKSCIDFKPRDTEEYYLSFKNLAGCWSYVG
RVDPNGQNVSISADCDRIGEVEHLILHALGFHHEELRYDRDDYVQIEFDNVIAGKENEFS
KVSKNLSSTHDVAYDYLSVMHSDKNALSNGNG--STIITKDPKFQDVIGQRVEMSSRDAE
ELNLLYKCDSTIASMFFCDFSNGMMCQMSQMSSCAQSDNKWEV--------VTQVSRGPS
SDHTTLPAGSKDNGQETGYFIHANTASGEEGDSAWLETQIMSTKRECKVQCLQFYYFH--
-SGNEQDELNIWIREFQDEHDTKGTLRLMGQ-ITGQSTY----HWQIHHVSLNAPKNFRV
VFEVRKG-AGNSAGGFSIDDINLSETECPHVTLQIDDLEKLLSSSDFGT--RIYSPRQYS
KEGYAYRVAAILYQS-------FVGMYVQLLSGDNNDQLE--WPCLQKQMTFQLLDQTPN
MQKQMSKQIGFVTHQSH-----MSWGIHWWDNPLTSP--WTYVFENGEFLFGGPL-VGYP
YLASMEELQT-REFLKGGSAIFTF
>1_Poecilia_reticulata__XP_008429469.1 .
WKS-PVPYVLDKSLDLNTKGVILRAFDQFRVKSCIDFKPRDTEEYYLSFKNLAGCWSYVG
RVDPNGQNVSISADCGYIGEVEHMILHALGFHHEELRYDRDDYVQIDFDNVLAGKENDFS
KVGKNLSSTHDVPYDYLSVMHSGKNALTNGNG--STIITKDPKFQDVIGQRMEMSSHDAE
ELNLLYKCNSTIASMFFCDFSNGMMCQMSEISSCAQSDKKWEV--------VTQVSRGPS
SDHTSLPAGNKDNGQETGYFIHASTASGQKGDSAWLETQIMTTKRECKVQCLQFYYFH--
-SGNELDELNIWIREFQDEHDTKGTLRLMGQ-ITGQPTY----HWQIHHVSLNAAKNFQV
VFEVRKGAGNSD-GGFSVDDINLSETECPHVTLQIDDFEKLLSSSDFGT--RIYSPRHYS
KEGYAYRIGAILYQS-------FVGLYVQLLSGDYNAQLE--WPCLRRQMTLQLLDQTPN
MQKKMSKQISFVTEQTH-----MTSGINWWDNPLKTY--RTDFFENGELVYGGFL-VGYP
FLASLEELQT-REFLKGGSAIFMF
>1_Poecilia_formosa__XP_007553841.1 .
WKS-PVPYVLDKSLDLNAKGVILRAFDQFRVKSCIDFKPRDTEEYYLSFQNLVGCWSYVG
RTFFNGQEISIDAGCDHIAIVEHTILHALGFYHEEIRHDRDDYVQINFDNVIAGQEGYFK
KLGSDLSATHNVSYDYLSVMHSGKNVLSNGNG--STIITKDHKFQNVIGQRLDMSPRDAQ
KLKLLYKCNSTVASMFFCDFSNGMMCQMSQMSSCAQSDSEWEV--------VTQVSSGPS
TDHTTLPAGNGENGQETGYFIHASTSSGQEGDSAWLGTKIMSTQRECKVQCLQFYYFH--
-SGNESDELNIWIREFQDEHDTRGTLRLMGQ-ITGPPTS----HWKLHHVSLNATKNFQV
VFEVRKGAGNST-GGFSIDDINLSETECPHVTLQIDNLGRLLNTSTFGT--AIYSPRQYS
KEGYAYRIAAVLYKT-------FLGMYVEILSGDNDDQLE--WPCLQKQVTFQMLDQTPD
MKMQMSKQWSEVTHETH----NLSNGISWWDNPRKNG--SIVFHENGEAVYGGIL-VGYH
YFAFLEELQT-REFLKGGSAIFMF
>1_Poecilia_reticulata__XP_008429468.1 .
WKS-PVPYMLDKSLDLNAKGVILRAFDQFRVKSCIDFKPRDTEEYYLSFKNLVGCWSYIG
RTFINGQELSIDAGCDHIAIVEHTILHALGFYHEEIRHDRDDYVQINFDNVIAEQEGYFK
KLGSDLSTTHNVSYDYLSVMHSGKNVLSNGNG--STIITKDPKFQNVIGQRLDMSPQDAQ
KLKLLYKCNSTVASMFFCDFSNGMMCQMSQMSSCAQSGSEWEV--------VTEVSSGPS
TDHTTLPAGTGENGQKTGYFIYASTSSGQEGDSAWLGTKIMSTQRECKVQCLQFYYFH--
-SGNESDELNIWIREFQDEHDTRGTLRLMGH-ITGLPTS----HWKLHHVSLNATKNFQV
VFEVQKGAGNSA-GGFSIDDINLSETECPHVTLQIDNLERLLSISNIGT--AIYSPRQYS
KEGYAYRIVIGLYQT-------FLGMYVEILSGDNDDQLK--WPCLQKQATFQMLDQTPN
MKMQMSKQWSEVTQETH----KLSNGISAWANPRKNG--SIVFHENDEAVYGGII-FGYK
YFAFLEELQT-REFVKGGSAIFMF
>1_Oryzias_latipes__XP_004078236.1 .
WTS-PVPYVLDQSLDLNAKGVILKAFDQFRLKTCIDFKPRDAEEYYISIQKLDGCYSYIG
RQVANGQVLSIGSGCDSKAIVEHEFLHALGFFHEQSRYDRDDFVTIVWNNILKGKESNFE
KAGSDISTTHGTPYDYRSVMHYSKDAFTNGNG--STIITIDPKFQNVIGQRLEMSYYDVL
ELNRLYNCNSTISLNWYCGFSNGTMCRMDR---CSQSNISWEM--------VTQVSGGPN
SDHTTLPSGSKDYSGEVGYFMHVSTATGQEGDTAQLETQRMTPQRDCHIQCLQFYYYH--
-SGNESDTLNIWIREFKNEQDLTGTRRLMGQ-ITGSQTS----HWRLHHVSLNASKNFQV
VFEVRKGAGRST-GGFSVDDINLYETECPYLSLQIDDFQRVLNTSASGS--QIYSSRQYS
SEGYAYRFAVIFYKT-------YFKLSVQLLSGDYDNQLE--WPCLGRQMTFQMLDQTPS
IQQQMTNQRSFTSSA----------GTSWWNNPRQTGIQQFVDEKN-QIVYGGPL-VGFT
SFAYLEETQE-RELLKGGSAIFTF
>1_Oryzias_latipes__XP_004078291.1 .
WTP-PVPFLFDTSVDIHTKGIILRALDQFRLKSCIDFKLRDAEEYYLSIQKLDGCFSSIG
RAVANGQVLSLGVGCEYVHTVEHEILHALGFYHEQSRYDRDDYVRIVWDNILKGKEHNFN
KFPRDVSTTHGTPYDYWSVMHYSKDAFTNGNG--STIITLDPKFQNVIGQTLEMSHYDVL
ELNLLYKCNSTVAFNMYCGFSNGTLCEMDR---CTQGSISWEL--------VTQVTSGPS
SDHTTQPSGSKNYSGEIGYFMHVSTATGQEGDTAQLETQRMTPQRDCHIQCLQFYYYH--
-SGNESDTLNIWIREFENEQDLTGTRRLMGQ-ITGSRTS----HWRLHHVSLNASKNFQV
VFEAQKGAGRST-GGFSVDDINLYETECPHLSLQIDDFQRVLNTSASGS--QIYSSRQYS
SEGYAFRFGALFFGT-------HFGLFMQFLSGDYDDQLK--WPSLRKQMTFQMLDQTPN
IQQQMAKRWSFTTNEY----HVDQNGVNYFDNPRKIGSPVFIDDKN-KQVYGGVL-YGLY
VFSTLEEMQN-REFLKGGSAVFTL
>1_Stegastes_partitus__XP_008302147.1 .
WTL-PVSYVLGDDLEMNAKGVVLRAFDQFRLKSCIDFKPKDLEKNYISVQKLSGCSSFVG
RVQRDEQVLSIGRYCDQISTVEHEFLHALGFYHEQSRYDRDDFVTIVSENIQTGFERNFR
KTSSTSSTNQGTPYDYESVMHYSKNAFTNGNG--STIITKDPKFQDVIGQRLEMSPSDVL
ELNLLYKCNSTIAFKMQCDFSNGTMCEMNQ---CSQSGNGWEM--------VTQAVGGPS
SDHTSLPSGSNKAGDKSSYFMHASTASGKPGDSAWLETKMTSPQRDCHVQCLQFYYYH--
-SGSESDVLNIWIREFQDEKDNKGTLRLMGQ-ITGPQTS----HWKLHHVSLNATKHFQV
EFEVRQGKGSSK-GGFSIDDISLSELECPHITLQIDDFENLLETSRLGT--FVYSPRQYS
REGYAYRVAVRLSRT-------YIGMYVQLLSGDYDDQLE--WPCPQRQVTFQMLDQNPK
VQLQMSKQRSITTDAN----LSGSSGTFYWDNPRKIG--TQIKDENGELMFAGPL-MGRS
YFASLEEMKS-RDFLKAESAIFIF
>1_Oreochromis_niloticus__XP_005466295.1 .
WTS-RVPYVLNNDLEINSKGVILRALDQFRLKSCIDFKPRDSEDYYISVKQLNGCWSYIG
RVFSNGQELSIGIGCGYIAIVEHEFLHALGFYHEQSRYDRDDYVTIQFENILEDYKSNFR
IVGNNVSTTHGVPYDYLSVMHYGKDDFTNGKG--STIITKDSKFQNLIGQRVEMSANDVQ
ELNLLYKCSSSVAFRMYCGFTDGTMCQMSN---CSQSSNRWEM--------VKDVYGGPN
SDHTNLPSGNGNQGQDAGYFMHASTRSGQEGDSAWLETKRMSLQRDCHVQCLQFYYYH--
-NGSESDELNIWIREFQDNLDATGTLYLMGQ-ITGKPTS----HWTLHHVPLNATKQFQV
EFEVRKGAGNST-GGFSIDDINLSELECPDGTWQINDFERLLNTTDTPA--LIYSPRQYS
SEGYAYRVALKLYQS-------YFGVFVQLVSGVYDDQLQ--WPCQQRQFTVQMVDQNPN
IQLQMSKQMSITTDPN----LLTSSGVSTWGKPREVG--SPIVDENNETIYVNTL-SGRN
NFASLEDIKS-RDYLKGGSAIFIF
>1_Oreochromis_niloticus__XP_003460282.2 .
WKS-PVPYVLNNELDINSKGVILRAFDQFRLKSCIDFKPRDSEDYYISVKQLNGCWSYIG
QIFSNGQELSIGRGCGSIAIVEHEFLHALGFYHEQSRYDRDDYVTINFGNILEAYKSNFR
IVGSDNSTTHGVPYDYLSVMHYGKDDFTNGKG--STIITKDPKFQNLIGQREEMSTSDVQ
ELNLLYKCSSSIAFKMYCGFINGNTCQMNR---CSKSGNGWEM--------VTAVYSGPS
SDHTNLPSGNGNQGQDAGFFVYASTESGQEGDSAWLETKRMSPQRECHVQCLQFYYYQ--
-NGSESDELNIWIREFQDERDSTGTLYLMGQ-ITGPPTS----HWTLHHVLLNATKQFQV
EFEVRKGAGNST-GGFSIDDINLSELECPDGTWQINDFETLWNTSDTPD--WIYSPRQYS
SEGYAYRVALNLRQT-------DFGVYVHLVSGVYDDQLE--WPCPQRQFTVQMVDQNPN
IQLQMSRQNSLTTDPN----LLSSSGVLIWGKPREVG--SQIVDENNETIYVNTL-YGYR
NFASLKDIQS-RDYLKGGSTIFIF
>1_Oreochromis_niloticus__XP_005455408.1 .
WTS-PVPYLLNNDLDINSKGVILRAFDQFRLKSCIDFKPRDSEDYYISVKQLNGCWSYIG
RIFSNGQELSIGTGCGYIAIVEHEFLHALGFYHEQSRYDRDDYVTINFENILEAYKSNFR
IVGSDESTTNGVPYDYLSVMHYGKDDFTNGNG--STIITKDRKFQNLIGQRVEMSTSDVQ
ELNLLYKCSSSIAFKMYCGFTNGTMCQMNR---CSKSGNGWEM--------VTGVYGGPS
SDHTNLPSGNGGQGQDAGYFMYASTESGQEGDSAWLETKRMSPQRECHVQCLQFYYYH--
-NGSKSDELNIWIREFQDQWDSTGTLYLMGQ-ISGPPTS----HWTLHHVPLNATKQFQV
EFEVRKGAGNST-GGFSIDDINLSELECPDGTWQINDFERFWNSTHTPT--LIYSPRQYS
SEGYAYRVALYLRQT-------DFGVYVHLVSGVYDDQLQ--WPCPQRQFTVQMLDQNPN
IQLQMSRQMSLTTDPN----LLTTSGVPAWGKPRDVG--TQIVNENNELIYANNL-YGRY
NFASLEDIQS-RNYIKGGSAIFIF
>1_Neolamprologus_brichardi__XP_006808258.1 .
WTP-PVPYLLNNDLDINSKGVILRAFDQFRLKSCIDFKPRDSEDYYISVKQLNGYVFFCS
LLFSGGGQLSIGIGCGYIGIVEHEFLHALGFYHEQSRYDRDDYVTINFENILEVYKHNFR
IVGSDESTIHGVPYDYLSVMHYGNNDFTNGNG--STIITKDPKFQNLIGQRVEMSTSDVQ
ELNLLYKCSSSIAFKMYCGFTNGTMCQMNR---CSKSGNGWEM--------VTGVYGGPS
SDHTNLPSGNGGQGQDAGYFMYASTESGQKGDSAWLETKRMSPQRKCRVQCLQFYYYN--
-NGSQTDELNIWIREFQDKWDSTGSRYLMGQ-ISGPPTS----RWTLHHVPLNATKQFQV
EFEVRKGAGNST-GGFSIDDINLSELECPDGTWQINNFERFWNSTHTPA--LIYSPRQYS
SEGYAYRVALYLRQT-------DFGVYVQLVSGVYDDQLQ--WPCPQRQFTVQMVDQNPN
IQLQMSRQTSLTTDPN----LLTSTGVPAWGKPRDVG--TQIVDENNETIYVNNL-YGRY
-FASLEDIQS-RDYLKGGSAIFIF
>1_Maylandia_zebra__XP_004551164.1 .
WTS-PVPYLLNNDLDINSKGIILRAFDQFRLKSCIDFKPRDSEDYYISVKQLNGCWSYIG
KASRG-QELSIGIGCGYIAIVEHEFLHALGFYHEQSRYDRDDYVTINSENILEAYKHNFR
IVSSDESTTHGVPYDYLSVMHYGKDDFTNGNG--STIITKDPKFQNLIGQRVEMSASDVQ
ELNLLYKCSSSIAFKMYCGFTNGTMCQMNR---CSKSGNGWEM--------VTGVYGGPS
SDHTNLPSGNGNQGQDAGYFMYASTGPGQEGDSAWLETKRMSPQRECHVQCLQFYYYH--
-NGSQTDELNIWIREFQDEWDSTGTRYLMGQ-ISGPPTS----HWTLHHVPLNATKQFQV
EFEVRKGAGNST-GGFSIDDINLSELECPDGTWQINDFERFWNSTHTPA--LIYSPRQYS
SEGYAYRVALYLRQT-------DFGVYVHLVSGVYDDQLK--WPCPQRQFTVQMVDQNPN
IQLQMSRQMSLTTDPN----LLTTTGVPFWGKPRDVG--TQIVDENNELIYANNL-YGRY
YFASLEDIKS-RDYLKGGSAIFIF
>1_Tetraodon_nigroviridis__CAF95506.1 .
WQS-PVPYVLDKSLEMNAKGIILQAFDQFRIKSCIDFKPWDSERFFLIMKKLDGCFSYVG
KVMANGQELSIGASCDSISIAEHEILHALGFYHEQSRYDRDDYVEIVFENIQSGKENNFR
KVNKNDSITNGVPYDYLSVMHYGKNAFSNGIG--PTIVTKDPAFQDVIGQRLEMSPSDVL
ELNRLYNCTSSVAFMMGCSFSGGSACEMSK---CEDGDVVWTM--------VTQADGGPS
RDHTHLPNGNGSQG--VGYFMHANTAAGMEGDSAWLETKRLTPTRSCPVQCLQFYFCQ--
-LGNQTDQLNIWVREFQDERDQTGTLRLVDQ-ITGDKID----LWRIHHVSLNATKPFQV
VFEVRKGAGNSS-GGFSIDDINLSETRCPDFTMQFDHFEALIQTSKINT--AIYSPRLYS
PGGYAYRVGILLQAP-------SFALFVQLLSGENDERLE--WPCPRRQVTSTMLDQSSN
IQQHMSKQRSFTSDLS----TSTVNGSYLWDNPRKIG--NPFTDKNNETIYGGPW-LSFG
HFSSLTEIRE-REFVKGGSTVFTF
>1_Cynoglossus_semilaevis__XP_008322485.1 .
WTM-PIPVVLDESLGLNAVGVILQAFEQFRLKSCIDFKPRDQERDYVIVQKLDGCYSYVG
-LVGGPQELSIGTNCDEISLVEHEFLHALGFFHEHTRFDRDDYVTIHLENILADNKNNFE
KIPLSVSTDMGVPYDYWSVMHYGKKAFSNGDG--NTITTKDAKFIDIIGQTQDMSPSDTL
ELNRRYNCTSTATFSMHCTFSQGEMCKMKK---CSLGNIEWKM--------VTHANNGPS
SDHTSLPTGSYNHSSDDSHFMYANTAYGMEGDSATLETDRMYSKGKCNVQCLQFYYYH--
-RGSQNDTLNIWIREFHDERDHRGSRRLMGQ-ISGQHTS----HWQVHHVPLNATTDFQV
EFEVRKGGGFSS-GGFSIDDVNLSETGCPHVTLQLNNIEKLLNASDSET---IFSPRQYS
KDGYAYRFAVVLSVS-------YIGLGVQLVSGKYDNQLQ--WPSLHKQVTLQMVDQTPN
PRMQMSMRRSFTSDPV----TDTSEGSRWYENPREVG--EQYVDKNNETSYGGLV-YGRS
SFADLDTMKT-RDFIKGGNAVFTL
>1_Oncorhynchus_mykiss__CDQ80865.1 .
WDL-PVPYVLDETLALNAKGIILQAFEQFRLKSCVNFKPRGSEYHFISAQKNRGCSSHVG
RSSKYGQPLSIGNYCDHIGIVEHEFLHALGIWHEQSRYDRDEYVTIVWKNIRRGHERNFV
KVSPHYSTTLGFPYDYSSVLHYSETSFSKGEG--PTIITKQPEYQKIIGQRLEMSPQDAL
MLNKLYGCKKSISFMEHCNFDNQRLCGMSR--CTKSFVGGWKR--------RKTVIGGPY
SDFTNLGK-----TDSTGFFMHASTASGQEGDTARLESREMTPSRKCSVQCLQFYYYH--
-SGNESDQLNVWMRVYRDERNPNGTLHHMGQ-ITGSPGS----HWMPYHVPLTATKTFQV
EFEVRKGAGQST-GGFSIDDINLSETECPHHTWQIKDFENLLTTSDINT--VVYSPRYYS
PEGYAYQIAIYLREM-------LFGVYVRLVSGKYDDQLQ--WPYHHRQVTIQLLDQNPH
TQQRMSKQISITTEPS------LQDDYDSWNNPRKVG---MLENRGDKSFYVNPA-VGYL
KFLTLTQLKH-REFLKGGNIFFLI
>1_Larimichthys_crocea__XP_010742298.1 .
WDN-PVHYVLDDLLAMNAKGVILQAFEQFRLKSCIDFKPRMAEEYYLSITDLKGCFSSVS
RLYKDGQIVSIGERCDRLGIVEHEILHALGLYHEQSRYDRDDYITIMWENINYEYKGNFK
KLSPSLTTTFNAPYDYMSVMHYGKNHFSSNSK--NTIVTKLPEYQDRIGQRMEMSPTDVY
KLNRLYNCNTSISFMEHCNFSNADICGMSY--CKKGLAKGWTR--------MSFAPGKPF
TDHTNLHK-----MDGKSYFMHASTASGQEGDSSWLETKRMNPTRKCHVQCLQFYYYH--
-SGSPSDQLNIWIREFQDERNSIGNLHLMGQ-ITGEPTY----QWQFHKVPLNASKSFQV
VFEVRKGNKESS-GGFSIDDINLSESECPHYVWQINNFERILTSSNKGY---LYSPRGYS
AGGYSYQIVIALRKT-------YFGVYFRLVSDDSDSTLE--WPCPWRQVTVIMLDKNPH
IQKQMSKQISLSTDPS----------FFAFENPRILG---KYIESNGESLYVNPS-FGMK
TFLSLEQIRS-RDYLKGGTAVFFF
>1_Danio_rerio__XP_003197854.2 .
WPK-TIPYYFEDDLEINAKGVILKAFEQYRLKTCIDYKPWTGEENYISVFKGNGCFSSVG
NRRVGRQTLSIGSGCDRIATIEHEFLHALGFWHEQSRSDRDDYVSIMWDRITEGKEHNFN
KYNDSSSSALNVPYDYSSMMHYSQKAFQSGSE--PTIITRIPAFSSVIGQRMEFSDSDLL
KLNRLYNCTSSSTFLDSCDFELENICGMIQ-KGEADSTAEWRR--------VPEAAGGPD
TDYTNMGR-----CEGKGYFMHFSTAGGPEGAKALLESRVLYPKRGF--QCLQFFVFN--
-SGHTSDRLRIWTREFDTE-NPNGTLRLVQQ-IHAPPGE----RWQLQHISLNVSRKFRV
VFEGTKGTGSS--GGLSIDDINLSETRCPDHVWIVRDFKSILENTPMDT--AIYSPRFTS
RLGYSFQMGLYPNGTAGNP--GEMGAYAHLVSGDAAVDGGLVWPAQWKQMTMMMMDQNAD
IRRRMSNQRSVTTDPN---MTVEGSLNLFWDDPRKVG--VKVTDDNGTEYFRGPG-AGTP
VYLTQARALS-RDFIKGGDAIFL-
>1_Poecilia_formosa__XP_007548801.1 .
WPT-TVPYYMEDDLEINAKGVILKAFEQYRLKTCIDFKPWSGEENYISIFKGNGCFSSVG
NRKVGKQRLSIGTNCDRIATIEHEFLHALGFWHEQSRSDRDDYVQIVWDRILEGREHNFN
TYDDTVSSSLGVPYDYNSMMHYSKAAFQNGSE--PTIVTKIPAFSDVIGQRMEFSDSDLL
KLNRLYKCTQGSTFLDSCDFERENICGMIQ---GHGDQADWVR--------VVSADGGPD
TDYSNMGK-----CTGSGYFMHFSTGTANTGDTAVLESRLVYPKRGY--QCLQFFYYN--
-SAGPSDTLKIHVREYDEA-NPNGTLRFITT-LTGSPQD----LWQLHHVSLDVKKKFRV
VFEGTKGASGPAAGGLSLDDINLSETTCPEFVWRVKNFSHVMDTTPTDT--SIFSPPFTS
KEGYTFQMQIYPSGKEGYS--GQLSAYAHLVAREGDTGQT--WPCPWKQMTMMLMDQHPH
IQKRMSNQRSVTTDPT---MKATDSELFFWDDPRKVG--TEVTDTDGSRYFRGPG-FGTA
AYLTHLRAKS-RDFIK-GGDAIFL
>1_Danio_rerio__NP_001070089.2 .
WPT-TVPYFLDNSLEINAKGVILKAFEQYRLKTCIDFKPWNGESNYIFVFKGSGCYSKVG
NRQMGKQELSIGSNCDSLGTVEHEFLHALGLWHEQSRSDRDDYVIIVWDQIQDGKEHNFN
LYDETQSSSLGVPYDYSSVMHYSKTSFNKGSE--PTIVTKIPEFLNVIGQRMEFSDNDLL
KLNRLYNCTTSSTFLDSCHFEEPNICGMIQ---GDGGNAKWAR--------VQTVEGGPK
TDYTNLGQ-----CQGVGFFMHFSTATGAQGDKAHLESRLFYPNRRS--QCLQFYHYN--
-SGGTDDQLNIWVREYTAE-NPKGDLRLIQQ-ISGGLKD----SWELYHVTLDVSSKFRV
VFEGVKGRDTSK-GGLSLDDINLSETQCPQHTWRIRDFTKLLATTAPGS--KIYSPRLLS
PDGYSFQIGLYINGLKDSP--DKMAIYLHLTSGPHDDNLQ--WPCPWRQASMEMMDQNPD
IQRRMNNIRMITTDPDKTSTDSSGNVEYFWDDPRKVG--SRVTDTDGSTFYRGSG-YGTS
SFITHDRLKS-RSFIK-GDDVIFL
>1_Alligator_mississippiensis__XP_006261478.1 .
WPL-TIPYVLEDSLEMNAKGVILKAFEQYRLKSCIDFKPWEXEENYISVFKGSGCWSSIG
NRRKGKQELSIGANCDRIGTVQHEFLHALGFWHEQSRSDRNDYVTIMWDRISTGKEHNFN
TYDDKTSNSLNTPYDFTSVMHYSKNAFRNGTE--ATILTNIPDFMDVIGQRMDFSDYDLR
KLHRLYNCTSSLSFMDTCSFELANVCGMIQ---SSEDNTDWQR--------LSQVSAGPD
TDHTNMGQ-----CADTGYFMHFSTSTGNVGNRAILESRILYPKRGF--QCLQFYYYN--
-SGNESDQLNILVREYTSA-HPNGTLRFIEE-IKGSPVN----YWQLYHISLNVTSQFRI
IFEGIKGIGSSF-GGLSIDDINLSETQCPHHVWHIRNFTHLLNTSLEGKMGKIYSPPFYS
SKGYAFQIGLYVNGTSNNS--HNLAIYLHSISGANDDQLA--WPCAWQQATMILLDQHPD
IRQQMSNQRSVTTDPSQL--LPGSLTSLFWDRPDKVG--SPSKFANGTEFRRGPG-SGTS
GFLTHQRLRS-RDFIK-GDDVYIL
>1_Chelonia_mydas__XP_007058867.1 .
WPL-TIPYVLEDSLEMNAKGLILKAFERYRLKTCIDFKPWEGEKNYISVFKGSGCWSYVG
NRQEGKQQLSIGANCDSIATIQHEFLHALGFWHEQSRSDRDDYVSIMWDRIQSGKEHNFN
TYDDKTSSALNVPYDYTSVMHYSKTSFMNGTE--PTIVTNIPEFMDVIGQRMDFSDYDLQ
KLNRLYNCTSSLSFMDTCSFELENVCGMIQ---SSEDNSDWQR--------VSQVPAGPH
TDHTNMGD-----CKDTGYFMHFNTSAGSVGNTATLESRILYPKRGF--QCLQFYYYN--
-SGHESDKLNILVREYALA-SSNSALRLVER-IQGSPLD----YWQLYHVPLNVTSKFRI
VFEGIKGTGSSN-GGLSIDDINLSETQCPHHVWHIRNFTHLLN-TSPAQN-KIYSPPFYS
SKGYAFQVGLYVNGTSSNP--FNLAIYLHLISGVNDDHLQ--WPCEWQQATMMLLDQNPD
IRQRMSNQRSVTTDLS----VLTDSSSYFWDRPDKVG--SPANFANGTQFMRGPG-RGTS
AFLTHERLRS-LNFIK-EDGVYIL
>1_Gallus_gallus__XP_004939881.1 .
WPH-VVPYVLDDSLDVNAKGVILKAFEQYRLKTCIDFKPWEGEENYISVFKGSGCWSSVG
NRQQGLQQLSIGANCDRIATVEHEFLHALGFWHEQSRSDRDDYVSIIWDRIQTGREHNFN
KYDDKTSDSLNVPYDYTSVMHYSKTAFRNGTE--PTIVTNIPYFMDVIGQRMDFSDYDLQ
KLYRLYNCSSSLSFMDTCSFELENICGMIQ---SSDDNSDWQH--------LSHVPAGPS
TDHTNMGE-----CEDSGYFMHFNTSAVAGGSTAILESRILYPKRGF--QCLQFYFYN--
-SGSESDQLYVWVREYSDA-HPNGTLRLIEE-IKGSSVN----YWQLHHVSLNVTSKFRV
VFQGVRGTGLSN-GGLSIDDINLSETQCPHHVWHIRNFTDLLNTSPAGTAGRIYSPPFYS
STGYAFQVGLYVNGTTDNP--FNLAIYLHLISGANDDQLQ--WPCAWQQVTMILLDQHPD
IRQRMSNQRSVTTDPLE---LSGSSSNYFWDRPDKVG--SAASFPNGTMFMRGPG-RGTN
AFLTHQRLRS-RDFIK-EGGVYIL
>1_Monodelphis_domestica__XP_007487254.1 .
WPH-TIPYVLEDSLEINAKGVILHAFERYRLKTCIDFKPWEGEDNYISVFKGNGCYSSVG
NRHVGKQALSIGTNCDRIATVQHEFLHALGFWHEQSRSDRDDYVIIMKDRIQEGKEHNFN
TYDDKESDSLNVPYDYTSVMHYSKTAFQNGTE--PTIVTRIPDFLDVIGQRMDFSAYDLE
KLNRLYNCSSSKTFMDSCDFELENVCGMIQ---NSEDNADWQR--------VSQVLGGPD
TDHSNMGQ-----CKGSGFFMHFNSSSVNVGGKALLESRIFYPKRGF--QCLQFYYYN--
-NGNKDDQLKIYIREYTSV-NVNGSLSLVHE-VKDVPTG----IWELYYVTLAVTNKFRV
VFEGTRGPGTSA-GGLSIDDINLSETHCPHHIWKINNFSTLTGV--------LFSPPFYS
PTGYAFQVQLDISRQ------TNIGIYFSLISGVNDEQLQ--WPCPWQQATMTLLDQNPD
IRQRMSNQRSVTTDPFMT--IDNGNGSLYWDKPSKVG--VTATFPNGTSYFRGPH-YGTS
VYITHQRMQS-RDFIK-GDNVYLL
>1_Ornithorhynchus_anatinus__XP_003428512.1 .
WPH-IIPYVLEDSLEMNAKGVILNAFERYRLKTCIDFKPWEGEANYISVFKGSGCWSSIG
NQHKGKQQLSIGENCDRIGTIQHEFLHALGFWHEQSRADRDDYVMIMWNRIQAGKENNFN
VYDDTKSNSLNTPYDYTSVMHYSKTAFQNGTL--PTIITKIDDFLDVIGQRMDFSDNDLE
KVNRLYNCSSSLTFMDSCNFELENVCGMIQ---SSEDTADWER--------VSQISNGPQ
ADQSNMGQ-----CKDAGFFMHFNSSNVKEGGNSFLESRILYPKRNF--QCLQFYYYN--
-SGSLDDKLKIWIREYSSD-HVNGTLNLVEE-IIGAPED----TWQLYHVSLNVSKKFRV
VFEGVRGAGTSP-GGLSIDDINLSETRCPHHTWRIRNFTHLLDTSSQNG--KIFSPPFYS
PKGYAFQISLNISDP------VQVGIFFYLISGANDDSLK--WPCPWQQATLTLLDQNPD
IRRRMSNQRSVTTDP-----EEKKGDTFYWDKPSTVG--REESFPNGTKFKRGPG-KGFS
TFITQSRLRS-RDYIK-GDDVYIL
>1_Bos_taurus__NP_001137570.1 .
WPH-TIPYVLDDSLEMNARGVILKAFERYRLKSCIDFKPWSGEPNYISVFKGNGCWSSVG
KQLTGIQELSIGEGCDKIATVQHEFLHALGFWHEQSRSDRNDYVSIIWNRIISGKERNFD
FYDDQVIDSMNVPYDYSSVMHYGKTAFGNGSE--PTIVTRVPDFMDVIGQRMDFSDSDVL
KLNQLYNCSSSLSFMESCDFELGNVCGMIQ---SSADSADWQR--------LSEVSEGPE
SDHSNMGR-----CRGSGFFMHFNSSSVNEGATAILESRILYPKRGF--QCLQFFLYN--
-SGSEDDQLNIYIREYSTA-HLSRTLTLVEQ-IKDIPSG----SWQLYHVTLNATNKFRV
VFEGVRGAGASL-GGLSIDDINLSETRCPHHVWHIRNFTQLIGSPNG----SFYSPPFYS
SKGYAFQIYLNLDSL------PKIGMYFHLISGANDDHLE--WPCPWQQVTITILDQTPD
IRQRMSKQQSLTTDPF----LTIDNGNYFWDRPSKVG--AQVIFPNGTQFQRGRG-RGFP
NFMSQEMLKS-RDFIK-GDDVYIL
>1_Canis_lupus_familiaris__XP_005623043.1 .
WPH-TIPYVLEDSLEMNARGVILNAFERYRLKTCIDFKPWTGEANYISVFKGSGCWSSVG
NRHMGKQELSIGTNCDRIATVQHEFLHALGFWHEQSRSDRDDYVRIMWDRIQSGREHNFN
TYDDQVSDSLNVPYDYTSVMHYSKTAFQNGTE--PTIVTRISDFMDVIGQRMDFSDYDLL
KLNRLYNCTTSLSFMDSCNFELENVCGMIQ---SSGDNTDWQW--------VSRVPRGPE
SDHSNMGQ-----CKGSGFFMHFDSSSVSVGATAMLESRTLYPKRGF--QCLQFYLYN--
-SGSENDQLNIYTREYTAD-HVNGTLTLVEE-IKDIPIG----SWQLYHVTLKVTNKFRV
VFGGVRGAGASL-GGLSIDDINLSETQCPHHIWHIKNFTQYIGSSSG----TLYSPPFYS
SKGYAFQIHLNLSHS------TNAGIYFHLISGANDDQLQ--WPCPWQQATMTLLDQNPD
IRQRMSNQRSVTTDPF----MTTDNGNYFWDRPSKVG--EVAFFPNGTQFRRGRG-YGTS
AFITHTRLKS-RDFIK-GGDVYIL
>1_Equus_caballus__XP_001916288.2 .
WPH-TIPYVLEDSLDMNAKGVILNAFERYRLKTCIDFKPWAGEANYIAVIKDSGCWSYVG
NRRVGRQELSIGENCDRIATVQHEFLHALGFWHEQSRSDRDDYVSIIWDRILSGREHNFN
TYDDQVSDSLNVPYDYTSVMHYSKTAFQNGTE--PTIVTKISDFADVIGQRMDFSDYDLL
KLNRLYNCSSSLSFMDSCDFELENVCGMIQ---SSGDNADWQR--------VSQVPRGPD
SDHSNMGQ-----CKGSGFFMHFDSSSVNVGAMAVLESRTLYPKRGF--QCLQFFLYS--
-SGSENDQLNIYIREYSAD-DVN-----------DIPIG----SWQLYHVTLKVTNKFRV
AFGGVRGTGASL-GGLSIDDINLSETQCPHHIWHITNFTQFIGNPSG----TLYSPPFYS
SKGYAFQIFLNLNHL------TNAGIYFHLISGANDDQLQ--WPCPWQQATMTLLDQNPD
IRQRMSNQRSITTDPF----MTTDNGNYFWDRPSNVG--EVAFFPNGTQFRRGRG-YGTS
AFITHERLKS-RDFIK-GDDVYIL
>1_Macaca_mulatta__EHH29252.1 .
WPH-TIPYVLEDSLEMNAKGVILNAFERYRLKTCIDFKPWAGETNYISVIKGSGCWSSVG
NRRAGKQELSIGANCDRIATVQHEFLHALGFWHEQSRSDRDDYVRIMWDRILSGREHNFN
TYSDSVSDSLNVPYDYTSVMHYSKTAFQNGTE--PTIVTRISDFEDVIGQRMDFSDSDLL
KLNRLYNCSSSLSFMDSCSFELENVCGMIQ---SSGDNADWQR--------VSQVPRGPE
NDHSNMGQ-----CQGSGFFMHFDSSSVNVGATAVLESRTLYPKRGF--QCLQFYLYN--
-SGSESDQLNIYIREYSTD-NVDGNLTLVEE-IKEIPIG----SWQLYHVTLKVTKKFRV
VFEGRKGSGTSL-GGLSIDDINLSETRCPHHIWHIRNFTQFIGSPNG----TLYSPPFYS
SKGYAFQIYLNLTHV------TNAGIYFHLISGANDDQLQ--WPCPWQQATMTLLDQNPD
IRQRMSNQRSITTDPF----MTTNNGSYFWDRPSKVG--AVAVFPNGTQFRRGGG-YGTS
AFITHERLKS-RDFIK-GDDVYIL
>1_Pongo_abelii__XP_002828200.1 .
WPH-TIPYVLEDSLEMNAKGVILNAFERYRLKTCIDFKPWAGETNYISVFKGSGCWSSVG
NMQVGKQELSIGANCDRIATVQHEFLHALGFWHEQSRSDRDDYVRIMWDRILSGREHNFN
TYSDDISDSLNVPYDYTSVMHYSKTAFQNGTE--PTIVTRISDFEDVIGQRMDFSDSDLL
KLNQLYNCSSSLSFMDSCSFELENVCGMIQ---SSGDNADWQR--------ISQVPGGPE
NDHSNMGR-----CQGSGFFMHFDSSSVNVGATAVLESRTLYPKRGF--QCLQFYLYN--
-SGSESDQLNIYIREYSAD-NVDGNLTLVEE-IKEIPTG----SWQLYHVTLKVTKKFRV
VFEGRKGSGASL-GGLSIDDINLSETRCPHHIWHIRNFTQFIGSPNG----TLYSPPFYS
SKGYAFQIYLNLAHV------TNAGIYFHLISGANDDQLQ--WPCPWQQATMTLLDQNPD
IRQRMSNQRSITTDPF----MTTDNGNYFWDRPSKVG--AVAFFPNGTQFRRGGG-YGTS
AFITHKRLKS-RDFIK-GDDVYIL
>1_Homo_sapiens__NP_005916.2 .
WPH-TIPYVLEDSLEMNAKGVILNAFERYRLKTCIDFKPWAGETNYISVFKGSGCWSSVG
NRRVGKQELSIGANCDRIATVQHEFLHALGFWHEQSRSDRDDYVRIMWDRILSGREHNFN
TYSDDISDSLNVPYDYTSVMHYSKTAFQNGTE--PTIVTRISDFEDVIGQRMDFSDSDLL
KLNQLYNCSSSLSFMDSCSFELENVCGMIQ---SSGDNADWQR--------VSQVPRGPE
SDHSNMGQ-----CQGSGFFMHFDSSSVNVGATAVLESRTLYPKRGF--QCLQFYLYN--
-SGSESDQLNIYIREYSAD-NVDGNLTLVEE-IKEIPTG----SWQLYHVTLKVTKKFRV
VFEGRKGSGASL-GGLSIDDINLSETRCPHHIWHIRNFTQFIGSPNG----TLYSPPFYS
SKGYAFQIYLNLAHV------TNAGIYFHLISGANDDQLQ--WPCPWQQATMTLLDQNPD
IRQRMSNQRSITTDPF----MTTDNGNYFWDRPSKVG--TVALFSNGTQFRRGGG-YGTS
AFITHERLKS-RDFIK-GDDVYIL
>1_Pan_troglodytes__XP_009432117.1 .
WPH-TIPYVLEDSLEMNAKGVILNAFERYRLKTCIDFKPWAGETNYISVFKGSGCWSSVG
NRRVGKQELSIGANCDRIATVQHEFLHALGFWHEQSRSDRDDYVRIMWDRILSGREHNFN
TYSDDISDSLNVPYDYTSVMHYSKTAFQNGTE--PTIVTRISDFEDVIGQRMDFSDSDLL
KLNQLYNCSSSLSFMDSCSFELENVCGMIQ---SSGDNADWQR--------VSQVPRGPE
SDHSNMGQ-----CQGSGFFMHFDSSSVNVGATAVLESRTLYPKRGF--QCLQFYLYN--
-SGSESDQLNIYIREYSAD-NVDGNLTLVEE-IKEIPTG----SWQLYHVTFKVTKKFRV
VFEGRKGSGASL-GGLSIDDINLSETRCPHHIWHIRNFKQFIGSPNG----TLYSPPFYS
SKGYAFQIYLNLAHV------TNAGIYFHLISGANDDQLQ--WPCPWQQATMTLLDQNPD
IRQRMSNQRSITTDPF----MTTDNGNYFWDRPSKVG--TVALFPNGTQFRRGGG-YGTS
AFITHERLKS-RDFIK-GDDVYIL
>1_Alligator_mississippiensis__XP_006275822.1 .
WKF-PIPYILADSLDLNAKGVILQAFEMFRLKTCVDFKPYEGEKTYLKFEKLDGCWSYVG
DLQTG-QTVSIGDRCDYKYLVEHEVLHALGFYHEQSRTDRDDYVKIWWDQITEGYAYAFD
KHNDSYLLDLNTPYDYESVLHYGPYSFNIHSNI-SSITTKIPKFNEIIGQRLDLSRIDSL
ELNKLYGCSSSLTLLDQCTFENINICGMVQ---GEQDDADWGH--------TLGKP-GNE
-DHTLLGH-----CKDGGYFMHLDTRTGNASQSALLESRVFYPKRKE--KCLQFFYKL--
-NGSPQDKLVIWVKMDDGT----GNVRKMVK-LHTIQAD-GKHHWKLANIPFNVQTKFRY
AFQGIRGDPASSGGGITIDDISLTETKCPTSVWHIRNFTTLFNSTSRGD--FISSPVFYS
SEGYGFELRLYPHGRATSSYVNYMGITFHLCSSENDGLLE--WPAGNRQVILTVLDQDPE
VAQRMSLSLSFTTNPNXR--VYEKNDTLQWDKPSITG--NFSSSCNC---YVGPG-AGWN
SFLTHREMQW-KNFLK-NDDLFIF
>1_Oryzias_latipes__XP_004083699.1 .
WQF-PIPYILGDDLDLNAKGCVHQAFEVYRLKSCVDFKPYEGEKSYIKFEKQGGCFSSVG
KQSDG-QILSLGPGCDHKAVIEHELLHALGFYHEQSRTDRDDYVNIWLDQVKPGLEHNFN
AYNDDFITDQNTAYDYESVMHYRPFSFNKNESI-PTITTKIPEFYYIIGQYLDFSEKDTL
RX------AGPLTLLDQCAFEYASICGMIQ---ASTDDVDWVH--------TKSTA-DAE
-DHTLLGR-----CRDAGYFMYLNTRIGNPQDSALLESRTLYPKRKI--QCLQFFYKM--
-TGNVQDKLVIWVKMDDGT----GVVRSMRK-IHTFQAD-SDHTWKIAHVQMEMEVKFRY
AFQAVRGDPSASSGGIYIDDISLTETRCPSAVWTIHNFSKIMETADNNT--VLNSPRFYS
PEGYAYGVRVKPLSEYSDFTGNYTGLYFHLASGENDLILQ--WPAINRQATLVVMDQDPN
ILLRMSSARSLTTDMS-----KASDGNYRWDNPSKVG--TYDSSCDC---YRGES-WGWR
NFIKHFDLRR-RNYLK-NDDLIIF
>1_Poecilia_formosa__XP_007567799.1 .
WKF-PIPYILGDDLDLNAKGCVHQAFEMYRLKSCVDFKPYEGEKTYIKFEKRGGCFSSVG
DQQNG-QILSLGTGCDHKAVIEHELLHALGFYHEQSRTDRDDYVDIWLDQVTPGLEHNFN
KYNDDFITDQNTAYDYESVMHYRPFSFNKNESI-PTITTKIPEFYNIIGQYLDFSKMDTL
RLNRMYNCSGPLTLLDQCSFEYASICGMIQ---SSNDDADWVH--------LKSSA-GDE
-DHTLLGR-----CRDAGYFMYFNTRTGDPLQSALLESRTFYPKRKL--QCLQFFYKM--
-TGSAQDKLVVWAKIDDGT----GTVRKMRK-IHTFYAD-SEHSWKIAHVPLEIDVKFRY
AFQATRGDPTSSTGGIYIDDISLTETHCPNAVWTIRNFSKIMETANVDT--VLDSPRFYS
REGYGYGIRIMPLSSYSDYTGNYVGLYFHLTSGENDAVMK--WPAVNRQATLVVMDQDPD
ILQRMSSARSLTTDMT-----ISSDGQYLWDNPSKVG--KYDSSCQC---YRGTS-RGWR
NFIKYFDLRR-RNYLK-DDDLIIF
>1_Danio_rerio__XP_009292994.1 .
WKF-PIPYILSDSLDLNAKGAIYQAFEVYRLKSCVDFKPYEGEKTYIKFEKGDGCWSFVG
DQQNG-QVLSLGPGCDHKAVIEHELLHALGFYHMQSRQDRDDYVKIWLDQVIEGLEHNFN
KYDDSFVTDLNTPYDYESVMHYRPFAFNKDPSI-PTITTNIPEFYKIIGQYLDFSEMDIV
RLNRMYNCSSSLTLLDQCAFEKINICGMVQ---SSTDDGDWVH--------LKSS----E
-DHTLSGQ-----CRDLGYTMHFDTSSGQAERSALIESRILYPKRKL--QCLQFFYKM--
-TGSAKDRLVIWARMDDGT----GEVRKLKK-LQTIWAD-EDKTWKIAHVPMQVGAKFRY
AFQAVKGDSSSSGGGIFIDDISLTETHCPAAVWRIQNFSSILEKADYST--VLNSPRFYS
PEGYGFGIQVIPLSGYSDYAGNYTGLYFHLISGDNDIVMQ--WPAVNRQATIVVMDQDPD
IRLRMSSARSLTTDLS-----KGNGEQLLWDNPKKVG--TLDPSDGF---WRGPS-KGWN
TFIKHYDLHR-RNYLK-NDDLIIF
>1_Oryzias_latipes__XP_004083677.1 .
WKF-PIPYILTDSLDLNAKGVILQAFEEYRLRSCVDFKPYEGESSFISFAKFSGCWSYVG
DDKVG-QNLSIGARCDTKAIVEHELLHALGFYHEQSRSDRDDYVKIWWDEIEEGKEHNFN
KYEDDFITDLNTPYDYESIMHYRPLSFNKNESF-PTITTTIPYFNGVIGQRMDFSEVDIT
RLNRMYDCANSLILLDQCTFELINICGMIQ---SEMDTADWVQ--------TLGSP-ADA
-DHTLAGR-----CRDSGYFMKFETSSGDVGNSALLESRILYPKRDV--QCLEFFYRM--
-TGAAGDKLVIWIRADDGT----GNVQSLRR-IHTITGD-GDSTWKIAHVSLKVIEKFRY
IFQGVRGSLSSS-GAIFIDDITLSETVCPSAVWQIRNFTNVIENTPAWT--PLKSKCFYN
SEGYSFGISVYPNGRDSNYS-DYVGIAFHLCSGENDGVME--WPVQNRQVTVIVMDQDPD
VKLRMSSTKSFTTDN-----------NTRWERPTASSGAAWDESCLC---FRSVD-FGWS
TFMSHNHLYR-KNYLK-NNDLILT
>1_Poecilia_formosa__XP_007567798.1 .
WKF-PIPYILTDSLDLNAKGVILQAFEEYRLRSCVDFKPYEGESTYISFVKLSGCWSYVG
DDGTG-QNVSIGARCDTKAIVQHELLHALGFYHEQSRSDRDDYVKIWWDEIEEGKGHNFN
KYEDDFITDLNTPYDYESIMHYRPFSFNKNESI-PTITTTIPYFNDVIGQRLDFSEVDIT
RLNRMYDCAETHTLLDQCSFELINICGMIQ---NEDDNTDWVQ--------TLSSP-SDG
-DHTLEGR-----CRDSGYFMKFDTSSGAVGSTALLESRILYPKRSE--QCLQFFYKM--
-TGAAGDNLVIWIRSDDGT----GAVNTIRK-IHTITGD-GDDAWKIAHVNLKMSKKFRY
IFQGIRGSAGSS-GAILIDDITLTETVCPSLVWQIRNFTGVLATTPVGT--SVRSKCVYN
AEGYSFGVSVYPNGRESEYP-DYIGATLHLCSGENDGVMQ--WPAENRQATIVALDQDPD
VTLRMSSTRSFTSDN-----------NTRWDKPTATSDAVWDESCRC---YRGQD-YGWS
TFISHNQLQR-RSFLK-NDDLIIT
>1_Danio_rerio__NP_001122199.1 .
WQF-PIPYILTDTLDLNAKGVILQALEMYRLKSCVDFKPYEGESTYISFTKLDGCWSFVG
DLKTG-QNVSIGERCDTKAIVEHELLHALGFYHEQSRSDRDDYVKIWWDQIIEGKEHNFN
KYEDDFITDLNTPYDYESIMHYRPLSFNKDPDI-PTITTTIPAFNNIIGQRLDFSALDLE
RLNRMYECTATHTLLDQCAFEQINICGMIQ---NDEDDADWVQ--------TLSST-DLK
-DHTLGGQ-----CRDSGYFMKFDTDNKTEGHSALLESRILYPKRNQ--QCLEFFYRM--
-SGEPGDKLIIWVRTDDGT----GNVNKVRK-VHTITGH-GDNSWNIAQVTLNVKEKFRY
FFQGIVGPNKT--SGIFIDDIILTETSCPNTVWRIQNFTNLLNTLPHDA--KVQSERFYN
SEGYAYGINVYPNGRVNSSK-EFVGITFNLFGGENDAVLE--WPAVNRQVTVTAKDQNPD
ATLQMSNSRSFTTDAD-----------MRWNKPSTFE--QWDDSCLC---FRGPE-FGWG
TFISHDQLRR-RDFLK-NDDLIIT
>1_Latimeria_chalumnae__XP_006003740.1 .
WKF-PIPYILSDNLDLNAKGIILRSFEMFRLKSCVDFKPYEGEKTYIIFQKLDGCWSYVG
DLQNG-QTLSIGNGCDHKSVVEHELLHALGFYHEQSRTDRDDYVHIWWDQIIPGQEHNFV
KYDDDYIYDLNTPYDYESLMHYEPFSFNKNDSA-PTITAKIPAFNGIIGQRLDFSGIDLQ
RLNRMYNCTSSLTLLDKCAFEFINICGMIQ---NEHEDDDWVH--------VKSVP-GKE
-DHSLAGQ-----CRDAGYYMYFDTKTGSAGQTALLESRILYPKRTQ--QCLQFFYKM--
-TGSPLDKLVIWIKMDDGA----GGVRKMIK-VHNFQVD-NDHSWKIAHVTLNANAKFRY
IFQGVRGNPANSNGGIFLDDISLMETPCPRGVWQIRNFSTILETTDIGD--YLSSPRFYS
PEGYSYGVLLHPHGPNPSYK-NYTGIFFHLISSENDGVLE--WPAGNRQVTITVLDQDPD
IRLRMSSSRSFTTDKN---KLLSDKKTFMWDKPSISG--RFDSICNC---FRTTS-WGWS
TLISHSDLHR-RSFLK-NDDLIVF
>1_Xenopus_laevis__NP_001087439.1 .
WSF-PIPYILADNLGLNAKSVILKTFEMFRLKSCVDFKPYEGEPTYIHFQKFGGCWSMVG
DLKTG-QNLSIGERCDYKAIVEHEILHALGFYHEQSRSDRDDYVKIWWDEITSGLEHNFN
KYENDFITDLNTPYDYESVMHYGPLSFNKNENV-PTITAKIEAFNDIIGQRLDFSEIDLE
RLNRMYNCTASHTLLDQCSFEFINICGMIQ---GTNDNADWVH--------MMSEP-GLE
-DHTIAGG-----CQDAGYFMFFDTHSGPIGSTGLLESRILYPKRSE--QCLQFFYKM--
-ERNSQDKLVIWLRIDDGA----GNVRKMRK-IHTIYGD-RDNKWKIAHVTLNADKKFRY
VFQGVHVNNKTR-GGILLDDISLTETPCPNAVWQVRDFSQILESTTKGD--RFMSNCFTS
PEGYGYAVSIYPHGQESSPYVNYTGISFHMCSGEDDDVME--WPALNRQAIITILDQDPN
VQLRMSSSRSFTTLSSQ--VIESMNNISRWERPSLIG--KYDVTCDC---YRTLD-FGWS
TFISHSQLHR-RSFLK-NDNLILF
>1_Xenopus_laevis__NP_001091342.1 .
WNF-PIPYILADNLDLNAKSVILKAFEMFRLKSCVDFKPYEGEPTYIHFQKFGGCWSMVG
DLKTG-QNLSIGERCDYKAIVEHEILHALGFYHEQSRSDRDDYVKIWWDEITSGMEHNFN
KYEDDYITDLNTPYDYESVMHYGPLSFNKNENV-PTITAKIEAFNDIIGQRLDFSEIDLE
RLNRMYNCTATHTLLDQCSFEYINICGMIQ---GTNDNADWVH--------EKSKP-GLE
-DHTIAGG-----CRDAGYFMHFDTHSGPAGSTALLESRILYPKRSE--QCLQFFYKM--
-DGSPQDKLVIWLRIDDGA----GNVRKMKK-IHTIFGD-SDHNWKIAHVTLKGNKKFRY
VFQGVHGDNKTS-GGILLDDISLTETPCPNAVWHVRNFSKVLETTNKGD--RIVSRCFSS
PEGYGYGVSIYPHGQVSSLYVNYTGIFFHMCSGEDDDVME--WPALNRQAIITVLDQDPN
VQLRMSASRSFTTLSSQ--VIESMNNISRWERPSLVG--AYDPECDC---YRSLE-FGWN
TFISQSQLHR-RSFLK-NDDLILF
>1_Chelonia_mydas__XP_007061788.1 .
WKF-PIPYILGDDLDLNAKGVILEVFEMFRLKSCVDFKPYEGERSYIRFQKSNGCWSMVG
DRQTG-QNLSIGQWCDHKAIVEHELLHAMGFYHEQSRTDRDDYVNIWWDEILAGQSHNFV
KYDDMLISDLNTPYDYDSVMHYEPLSFNKNESV-PTITAKIPAFNDVIGQRLDFSAVDLE
RLNRMYNCTSTHTLLDQCAFEFANICGMVQ---GTGDDADWIHK-------KSSLK-GQE
-DHTLLGR-----CKDAGSFMYFSTSSGQAEDMALLESRILYPKRTQ--QCLQFFYKI--
-SGSPLDKLVIWVRKDNGT----GTVNMLVK-VKTFQGD-SDHNWKIAHVTLNVQEKFRY
VFQGLSGNPSSSSGGIFIDDVTLTETPCPHAVWLIRNFTHILQTSVSGS--VMRSPRFYS
SEGYGYGISLYPRGTSNSYFPDYTRISFHLCSGENDDALQ--WPAENRQAILTVLDQYPD
IRNRMSSSRTFTTDKSQ--VLPDKNDTSMWDKPSIVG--TFDPSCNC---NRSLD-WGWS
NFISHKHLRQ-RNFLK-NDDLIIF
>1_Gallus_gallus__NP_001264650.1 .
WKF-PIPYILGDDLDLNAKGVILQALEMFRLKSCVDFKPYEGEASYIFFRKESGCWSMVG
DLKNG-QNLSIGAGCDYKAIVEHEILHALGFYHEQSRMDRDDYVTIWWDEILTGREHNFN
KYDDSYITDLNTPYDYESVMHYAPFSFNKNASI-PTITTKIPAFNDIIGQRLDFSAIDLE
RLNRMYNCTSTHTLLDQCSFEYENICGMIQ---GTRDDLDWVHQ-------QSSPT-GEE
-DHTLSGR-----CTDAGYSMYFSTSSGNAEEVAVLESRILYPKRTQ--QCLQFFYKM--
-SGSSSDKLIIWTKEDDGT----GNVRKMRK-VETFQAD-DDHNWKIAHVTLNAQKKFRY
LFQGLKGNPSSSSGGIIIDDITLTETPCPTAVWVVRNFSQILENGSTA---VIQSPRFYS
PEGYAYGISLYPQSNSN----GYTRVAFHLCSGENDAVLE--WPALNRQAMLTVLDQDPD
VLKRMSASRSFTTNRDQ--TSS-VNGTLLWERPSING--KFDASCNC---YRTRD-WGWN
NFISHSQLRR-RSFLK-NDNLIIF
>1_Ornithorhynchus_anatinus__XP_007665174.1 .
WKF-PIPYVLADNLDLNAKGVILHAFEMFRLKSCVDFKPYEGESTYIIFQQFNGCWSMVG
DEQTG-QNLSIGLGCDHKAIVEHELLHALGFYHEQSRTDRDDYVNIWWDEILPDSKHNFE
TYDDEYITDLNTPYDYESVMHYAPFSFNKNESV-PTITTKIPYFNNIIGQRLDFSAIDLE
RLNRMYNCTSTHTLLDQCAFEKSNICGMIQ---STRDDADWFRG-------NSNLL-GQD
-DDTLTGR-----CKDAGYFMYFNTSSGKETETALLESRILYPKRSL--QCLQFFYRM--
-TGSVEDSLAIWVRRDDST----GNVRKLVK-MESFKGN-SDLTWRVGHVALREEGKFRY
LFQGTKGNPQNSTGGIFIDDITLTETPCPMGVLTISNFSQVLEENKEP---QIRSPCYYS
PEGYRYGVSVFPHGRSNISL-GYVSLTFHLCSGENDGILE--WPAENRQVIITVVDQDSD
VKNRMSLSLTFTTSKK---HILAINNASIWDRPSLLG--DFDPDCKC---FRSID-FGWT
NFISHQQLRR-RSFLK-NDNLIIF
>1_Monodelphis_domestica__XP_001368903.2 .
WKF-PIPYILADNLGLNAKGVILYAFEMFRLKSCVDFKPYNGEETYIIFQEFDGCWSEVG
DKHTG-QNLSIGSGCDYKAIVEHEILHALGFYHEQSRSDRDDYVNIWWDEIIPGYEHNFN
TYNDSYITDLNTPYDYESLMHYEPFSFNKNASA-PTITAKIPAFDDIIGQRLDFSTVDIE
RLNRMYNCTATHTLLDQCSFEKQNICGMIQ---GTRDDEDWIHK-------RGDSP-GQE
-DHTLVGK-----CKEAGYFMYFNTSSGMKEEAALLESRILYPKRKQ--QCLQFYYKM--
-TGSPSDRLVVWVKRDDST----GNVRKLVK-IQTFHDDDNDHGWKIGQVTLREEVKFRY
LFQGSKGDPQNSAGGIFLDDITLTETPCPRGVWMVRNFSQVLQDTPKGQ--GLDSPRFYS
LEGYGYGVTLYPNGRYTSTVSGYVGLTFHLFSGENDAILE--WPVENRQAIMTMVDNDPD
VKKRMSSSMVFTTSKN---HLSSALNNSIWDRPSIVG--TYDRTCEC---YRSID-WGWS
TVISHQQLQK-RNFIK-DDTLVIF
>1_Mus_musculus__NP_032611.2 .
WKL-PIPYILADNLELNAKGAILHAFEMFRLKSCVDFKPYEGESSYIIFQKLSGCWSMIG
DQQVG-QNISIGEGCDFKATIEHEILHALGFFHEQSRTDRDDYVNIWWDQIITDYEHNFN
TYDDNTITDLNTPYDYESLMHYGPFSFNKNESI-PTITTKIPEFNTIIGQLPDFSAIDLI
RLNRMYNCTATHTLLDHCDFEKTNVCGMIQ---GTRDDADWAHG-------DSSQP-EQV
-DHTLVGQ-----CKGAGYFMFFNTSLGARGEAALLESRILYPKRKQ--QCLQFFYKM--
-TGSPADRFEVWVRRDDNA----GKVRQLAK-IQTFQGD-SDHNWKIAHVTLNEEKKFRY
VFLGTKGDPGNSSGGIYLDDITLTETPCPAGVWTIRNISQILENTVKGD--KLVSPRFYN
SEGYGVGVTLYPNGRITSNS-GFLGLTFHLYSGDNDAILE--WPVENRQAIMTILDQEAD
TRNRMSLTLMFTTSKNQ--TSSAINGSVIWDRPSKVG--VYDKDCDC---FRSLD-WGWG
QAISHQLLKR-RNFLK-GDSLIIF
>1_Bos_taurus__XP_010797465.1 .
WKF-PIPYILADNLALNAKGAILYAFEMFRLKSCVDFKPYEGESSYIIFQEFSGCWSEVG
DQHVG-QNLSIGQGCDYKAIVEHEILHALGFYHEQSRTDRDDYVNIWWDEILPGYQHNFN
TYDDNFITDLNTPYDYESLMHYRPLSFNKNDSI-PTITAKIPEFNSIIGQRVDFSAIDLE
RLNRMYNCTTTHTFLDHCDFEKANICGMIQ---GTRDDTDWVHE-------NNAQP-GQA
-DHTLAGQ-----CTGAGYFMYLNTSFGAAEDAAMLESRILYPKRKQ--QCLQFFYKM--
-SGSPSDRLVVWIRRDDST----GNVRKLVK-LKTFQGD-FDHNWKIAHVTLREEKKFRY
LFQGTKGDPQNSSGGIYLDDITLTETPCPAGVWTVRNFSQVLQNTVKGD--KLHSPRFYN
SEGYGLGLTLYPQGRTSSGSSGYLGLTFHLCSGENDAVLE--WPVENRQVIMTILDQEAD
VRERMSSSMVFTTSKTQ--TSTAINGSVIWDRPSVVG--SYDNSCEC---FRSID-WGWS
AVISHQMLKR-RSFLK-NDDLIIF
>1_Canis_lupus_familiaris__XP_538947.3 .
WKF-PIPYILADNLGLNAKGAILYAFEMFRLRSCVDFKPYEGESSYIIFQKFDGCWSEVG
DQHVG-QNLSIGQGCDYKAIIEHEILHALGFYHEQSRTDRDDYVNIWWDEILPGYEHNFN
TYDDTFITDLNTPYDYESLMHYEPFSFNKNESA-PTITAKIPEFNTIIGQRLDFSATDLE
RLNRMYNCTTTHTLLDHCAFEKANICGMIQ---GTRDDADWVHE-------DSTKP-GEV
-DHTLVGR-----CTGAGYFMHFSTSSGMAEEAALLESRILYPKRKQ--QCLQFFYKM--
-TGSPSDRLVVWIRRDDST----GNVRKLVK-VQTFRGD-LDQNWKIAHVTLREEKKFRY
LFQGTKGDPQNSNGGIYLDDITLTETPCPAGVWTIRNFSSVLQNTVKGQ--KLLSPRFYN
SEGYGLGLTLYPHGRVDSGGSGFLGIAFHLCSGENDAILE--WPVENRQVIMTILDQEPD
ARNRMSSSMVFTTSKFH--TSSAINNSVIWDRPSKVG--SYDKDCDC---FRGID-WGWS
SVVSHQMLKR-KSFLK-NDDLIMF
>1_Equus_caballus__XP_005604033.1 .
WKF-PIPYILADNLDLNAKGAILYAFEMFRLKSCVDFKPYEGESSYIIFQQFSGCWSEVG
DQHVG-QNISIGQGCGYKAIIEHEILHALGFYHEQSRTDRDDYVNIWWDEIISGYQHNFN
TYDDNFITDLNTPYDYESVMHYGPFSFNKDASV-PTITAKIPEFDSIIGQRLDFSAVDLE
RLNRMYNCTTTHTLLDHCAFEKTNICGMIQ---GTRDDVDWLHE-------DSSQP-EQV
-DHTLVGQ-----CTGAGYFMHLNTSSGSTEEAALLESRILYPKRKE--QCLQFFYRM--
-TGSPSDRLVVWVRRDDGT----GNVRKLVK-VKTFQGD-SDQNWKIAHVTLREEKKFRY
LFQGTKGDPQNSNGGIYLDDITLTETPCPTGVWTVRNFSQVLQNTVKGD--RLLSPRFYN
SEGYGFGLTLYPHGTNSSSS-GYIRLAFHLCSGENDAILE--WPVENRQVIITVLDQEAD
VRNRMSSSMVFTTSKSQ--TSSAINGSVIWDRPSVVG--SYYSDCDC---FRSID-LGWN
SFMSHQMLNR-RSFLK-NDDLILL
>1_Macaca_mulatta__XP_001103444.1 .
WKF-PIPYILADNLGLNAKGAILYAFEMFRLKSCVDFKPYEGESSYIIFQQFNGCWSEVG
DQHVG-QNLSIGQGCDYKAIIEHEILHALGFYHEQSRTDRDDYVNIWWDEILSGYQHNFD
TYDDSLITDLNTPYDYESLMHYQPFSFNKNASV-PTITAKIPEFNSIIGQRLDFSAIDLE
RLNRMYNCTTTHTLLDHCTFEKANICGMIQ---GTTDDTDWVHQ-------DSAQA-GEV
-DHTLLGQ-----CTGAGYFMQLSTSSGSAEEAALLESRILYPKRKQ--QCLQFFYKM--
-TGSPSDRLIVWVRRDDST----GNVRKLVK-VQTFQGD-DDHNWKIAHVVLKEEQKFRY
LFQGTKGDPQNSTGGIYLDDITLTETPCPTGVWTVQNFSQVLENTSKGD--KLQSPRFYN
SEGYGFGLTLYPHGRENS---GYLRLAFHMCSGENDAILE--WPVENRQVIITILDQEPD
VRNRMSSSMVFTTSKLH--TSPVINDTVIWDRPSRVG--TYHTDCDC---FRSID-FGWS
GFISHQMLKR-RSFLK-NDDLIMF
>1_Homo_sapiens__XP_011512930.1 .
WTF-PIPYILADNLGLNAKGAILYAFEMFRLKSCVDFKPYEGESSYIIFQQFDGCWSEVG
DQHVG-QNISIGQGCAYKAIIEHEILHALGFYHEQSRTDRDDYVNIWWDQILSGYQHNFD
TYDDSLITDLNTPYDYESLMHYQPFSFNKNASV-PTITAKIPEFNSIIGQRLDFSAIDLE
RLNRMYNCTTTHTLLDHCTFEKANICGMIQ---GTRDDTDWAHQ-------DSAQA-GEV
-DHTLLGQ-----CTGAGYFMQFSTSSGSAEEAALLESRILYPKRKQ--QCLQFFYKM--
-TGSPSDRLVVWVRRDDST----GNVRKLVK-VQTFQGD-DDHNWKIAHVVLKEEQKFRY
LFQGTKGDPQNSTGGIYLDDITLTETPCPTGVWTVRNFSQVLENTSKGD--KLQSPRFYN
SEGYGFGVTLYPNSRESS---GYLRLAFHVCSGENDAILE--WPVENRQVIITILDQEPD
VRNRMSSSMVFTTSKSH--TSPAINDTVIWDRPSRVG--TYHTDCNC---FRSID-LGWS
GFISHQMLKR-RSFLK-NDDLIIF
>1_Gorilla_gorilla_gorilla__XP_004044191.1 .
WTF-PIPYILADNLGLNAKGAILYAFEMFRLKSCVDFKPYEGESSYIIFQQFDGCWSEVG
DQHVG-QNLSIGQGCAYKAIIEHEILHALGFYHEQSRTDRDDYVNIWWDQILSGYQHNFD
TYDDSLITDLNTPYDYESLMHYQPFSFNKNASV-PTITAKIPEFNSIIGQRLDFSAIDLE
RLNRMYNCTTTHTLLDHCTFEKANICGMIQ---GTRDDTDWVHQ-------DSAQA-GEV
-DHTLLGQ-----CTGAGYFMQFSTSSGSAEEAALLESRILYPKRKQ--QCLQFFYKM--
-TGSPSDRLVVWVRRDDST----GNVRKLVK-VQTFQGD-DDHNWKIAHVVLKEEQKFRY
LFQGTKGNPQNSTGGIYLDDITLTETPCPTGVWTVRNFSQVLENTSKGD--KLQSPRFYN
SEGYGFGLTLYPNGRESS---GYLRLAFHVCSGENDAILE--WPVENRQVIITILDQEPD
VRNRMSSSMVFTTSKSH--TSPAINDTVIWDRPSRVG--TYHTDCNC---FRSID-LGWS
GFISHQMLKR-RSFLK-NDDLIIF
>1_Pan_troglodytes__XP_009449682.1 .
WTF-PIPYILADNLGLNAKGAILYAFEMFRLKSCVDFKPYEGESSYIIFQQFDGCWSEVG
DQHVG-QNLSIGQGCAYKAIIEHEILHALGFYHEQSRTDRDDYVNIWWDQILSGYQHNFD
TYDDSLITDLNTPYDYESLMHYQPFSFNKNASV-PTITAKIPEFNSIIGQRLDFSAIDLE
RLNRMYNCTTTHTLLDHCTFEKANICGMIQ---GTRDDTDWVHQ-------DSAQA-GEV
-DHTLLGQ-----CTGAGYFMQFSTSSGSAEEAALLESRILYPKRKQ--QCLQFFYKM--
-TGSPSDRLVVWVRRDDST----GNVRKLVK-VQTFQGD-DDHNWKIAHVVLKEEQKFRY
LFQGTKGDPQNSTGGIYLDDITLTETPCPTGVWTVRNFSQVLENTSKGD--KLQSPRFYN
SEGYGFGLTLYPNGRESS---GYLRLAFHVCSGENDAILE--WPVENRQVIITILDQEPD
VRNRMSSSMVFTTSKSH--TSPAINDTVIWDRPSRVG--TYHTDCNC---FRSID-LGWS
GFISHQMLKR-RSFLK-NDDLIIF
>1_Ciona_intestinalis__XP_002123301.1 .
WPSTRIPVVMGSNLGLEAIAVILEARQEYEMRTCLTFPDRTDEKDYIEYQSLSGCYSSVG
-MVGGPQTISIGPGCEKMAVAEHETMHAIGIYHEQSRTDRDHYVRIALENVDEGKEHNFN
SYPYSVVDDRRVRYDYDSVMHYGDTSFSSNGQ--PTIVTLDPAFQDVIGQRRTFSEGDVT
KINRMYKCGDTLRYSYNCNYEDETVCGYVQ---DFTDSGDWVRHIVGASPSVPVTGVLPT
TDGS-TG------VAGEGSYMLLDTSAA----TSSMYSMKYKSTVAQ--QCLEVSYYMDL
QTGSTAS-LELAIATIDPVN---GDVLSVGSPVTTLSGD-HEGLWMTERVTISAPSEYKL
AIIG-NGHNIAG-DVIAIDDVSVLDKPCEMTYFVVNDYSQILATSARGD--YFYSPLMYT
DDGYGFQVKIYPVGSSNSKD-GYMAMYYYVAQGVNDDSLQ--WPMYNRYIKFSIVDQGPD
ALTRMTQANSILSSSSG----------GSWDKPTS---------------TRNSG-YGFS
SFMSVSDIQNTRHFLKHDQLMVSM
>1_Ciona_intestinalis__XP_002128075.1 .
WPSTTIPVQYGNRLGLLAISGIEDARQEYEMRTCFSFPDKTNERDYLLYEPLDGCWSYVG
-VQGGRQTVSIGSGCEQMSTIQHEMMHAIGIYHEQSRTDRDGYIYIDTDNIDPDMVYNFD
KYSYEVVDNRRVAYDYNSIMHYGDTSFSNNGG--KTIITRDPAFQDVIGQRRTFSEGDVT
MINRMYPCSDPLRVSYTCNFEEEAICGYVQ---DTTDQLDWFKFNVGVSDPKNFNSFVPL
VDNT-HG------KADTGSYMVFDTSNKVGSEIGNLVSMRLKSNSTK--QCLEFGYYMDL
VAGSPAG-MAVHLGTIDQSN---GDILSTAP-LVTITGD-HGNYWNTERLTIEAPSKYKL
VIVG-KSDIYTD-DAIAIDDFSILDKPCETSYFTVHDFSSLLASTTKGD--MIYSPLLYT
DEGYAFKIMFYPHGTSSAAD-GYMSMFYAVAQGVNDDNLP--WPFYNQVIKMTVVDQGPD
ALTRMSEYANYITSAAG---------APNFDRPLT---------------EVNSG-WGYS
NFMKLSDVMNTRDFLKNDAIVISI
>1_Ciona_intestinalis__XP_009859393.1 .
WPSTTIPVQYGNRLGYKAIAGIDDARQEYEMRTCFSFPDRTDEEDYLLYEPLNGCWSSVG
-KQGGTQLVSIGAGCEWMSTIQHEMMHAIGIYHEQSRTDRDGYIYIDTDNIDPDLVYNFD
KYSYEVVDNRRVAYDYNSIMHYGDTSFSTNGG--KTIITRDPAFQDVIGQRRTFSEGDVT
MINRMYPCSDPLRKSYTCNFEEEAICGYVQ---DTTDQLDWFKFNVGVSDPKNFNSFVPL
VDNT-HG------KANKGSYMVFDTSSKVGSEIGNLVSMRLKSNSTK--QCLEFGYYMDL
VAGSQAG-IAVYIGTIDQSN---GDILSAQP-VLSITGD-HGAYWNTERRTIQAPAKYKL
VITA-KSDIYTD-DVIAIDDVSILDKPCETSYYTIHDFSSLLASTTKGD--AVYSPLMYT
DEGYAFKIILFPHGSTNAND-GYISAFFAVAQGVNDDNLP--WPFYNQVVKIGVVDQGPD
ALTRMNQFFTLLTTSDG---------DPNFDKPTT---------------EVNGG-WGYN
NFMTLSDIMNTRDFLKNDAIVISI
>Callorhinchus_milii_XP_007910219.1 .
WPK-TIPYYMENNLELGIKGLIMKAFEQYRLKTCIDFKPWAGERNYISFQDSDGCWSFIG
NQQRGKQNVSLQLSCNEIGIVEHEILHFLGMIHEQSRDDRDDYITVIWDQIQTDKVHNFN
KFSATLMSKLNVPYDYMSVMHYGGTAYSKDNN--LTILTKIPEFNMLIGQRMELSDQDVQ
KVNQLYNCTSSLTFLDSCDFEEPNICSMVH---SSASVIAWRHI-------------RRE
TNYN-KGNK----CNGFGNFMYFDTSTGNIGDRGFLKTRTYLPKRTF--QCLQFYYYK--
-NGSEEDQLNVWVKIYDKIN---RRVNSTN--VQTIGGT-EFGFWQLHHISLNATRPFRI
VFEGVKGSNNSS-GGISIDNVNLSETKCPTHMWHITDFNRLLRTSPSGKDGRIFSPKYYS
SDGYAFQIVLFVNGTKHIP--YHLSVFLFLISGLYDNSLQ--WPCPWKQVTISLMDQHPD
IRHRMSNQRSIIMDPEDV-IDTGNQTFARWDRPDKVG--TRIKGPDGIEYRIGEG-KGSS
MYISHQRLRS-RDFIKEGNVFFLL
